# Supplementary material for: Characterization and Comparative Analysis of Whole-Transcriptome Sequencing in High- and Low-Fecundity Chongming White Goat Ovaries during the Estrus Phase
Source: Animals (Basel). 2024 Mar 22;14(7):988. doi: 10.3390/ani14070988 (PMC11010919; doi:10.3390/ani14070988)
Supplement: Supplementary file 1 [file animals-14-00988-s001.zip]

Archive with 18 entries (18 files):
- Table S1. Identified circRNAs and their information..xls
- Table S10. Enriched GO terms for differentially expressed mRNAs..xls
- Table S11. Enriched KEGG pathways for differentially expressed mRNAs..xls
- Table S12. Differentially expressed lncRNAs between LP and HP groups..xls
- Table S13. Predicted trans-interactions target genes of differentially expressed lncRNAs..xls
- Table S14. Predicted cis-interactions target genes of differentially expressed lncRNAs..xls
- Table S15. Negatively correlated DEmRNA¿CDETmiRNA pairs..xls
- Table S16. Negatively correlated DElncRNA¿CDETmiRNA pairs..xls
- Table S17. Negatively correlated DEcircRNA¿CDETmiRNA pairs..xls
- Table S18. The top 10 mRNAs and lncRNAs with connectivity and miRNA targeted regulation..xls
- Table S2. Differentially expressed CircRNAs between LP and HP groups..xls
- Table S3. Enriched GO terms for differentially expressed circRNA source genes..xls
- Table S4. Enriched KEGG pathways for differentially expressed circRNA source genes..xls
- Table S5. The sequence and expression of identified miRNAs..xls
- Table S6. Differentially expressed miRNAs between LP and HP groups..xls
- Table S7. Enriched GO terms for target genes of differentially expressed miRNAs..xls
- Table S8. Enriched KEGG pathways for target genes of differentially expressed miRNAs..xls
- Table S9. Differentially expressed mRNAs between LP and HP groups..xls
