# Supplementary material for: Characterization and Comparative Analysis of Whole-Transcriptome Sequencing in High- and Low-Fecundity Chongming White Goat Ovaries during the Estrus Phase
Source: Animals (Basel). 2024 Mar 22;14(7):988. doi: 10.3390/ani14070988 (PMC11010919; doi:10.3390/ani14070988)
Supplement: Supplementary file 1 [file animals-14-00988-s001.zip › Table S1. Identified circRNAs and their information..xls]

## Sheet: Sheet1
gene_id	source_gene	chr	strand	genomic_start	genomic_end	spliced_length	annot_type
novel_circ_000001	ncbi_102176771	NC_030813.1	-	60355321	60406710	694	annot_exons
novel_circ_000002	ncbi_102183810	NC_030824.1	+	35690718	35691558	379	annot_exons
novel_circ_000003	ncbi_102178366	NC_030818.1	+	62704877	62716002	392	annot_exons
novel_circ_000004	ncbi_102174850	NC_030818.1	+	30503031	30508221	437	annot_exons
novel_circ_000005	ncbi_102170615	NC_030820.1	-	50957120	50972117	617	annot_exons
novel_circ_000006	ncbi_102185489	NC_030823.1	-	69867684	69874080	299	annot_exons
novel_circ_000007	ncbi_102177256	NC_030821.1	-	1349025	1357098	743	exon_intron
novel_circ_000008	ncbi_102180924	NC_030812.1	+	105055881	105063505	598	annot_exons
novel_circ_000009	ncbi_102176366	NC_030808.1	+	121976892	122002234	668	annot_exons
novel_circ_000010	ncbi_102190395	NC_030813.1	-	67778098	67778877	401	annot_exons
novel_circ_000011	ncbi_102168595	NC_030832.1	-	10273143	10308478	960	annot_exons
novel_circ_000012	ncbi_102178132	NC_030832.1	+	17015728	17022627	268	annot_exons
novel_circ_000013	ncbi_100861211	NC_030813.1	-	29934785	29947714	366	annot_exons
novel_circ_000014	ncbi_102184057	NC_030815.1	-	11467849	11476232	532	annot_exons
novel_circ_000015	ncbi_102175042	NC_030821.1	-	49936917	49937753	220	annot_exons
novel_circ_000016	ncbi_102181537	NC_030827.1	-	41511767	41520397	426	annot_exons
novel_circ_000017	ncbi_102183853	NC_030812.1	+	77031080	77031746	667	one_exon
novel_circ_000018	NA	NC_030825.1	+	18223459	18223631	173	intergenic
novel_circ_000019	ncbi_102187390	NC_030814.1	+	104899997	104900265	269	one_exon
novel_circ_000020	ncbi_102189223	NC_030821.1	-	20095744	20105555	688	annot_exons
novel_circ_000021	ncbi_102183001	NC_030826.1	-	18294570	18306426	1049	annot_exons
novel_circ_000022	ncbi_102188509	NC_030819.1	-	54835388	54837631	2244	antisense
novel_circ_000023	ncbi_102180403	NC_030819.1	+	58352045	58373153	1043	annot_exons
novel_circ_000024	ncbi_102178881	NC_030835.1	+	36628929	36648058	1119	annot_exons
novel_circ_000025	ncbi_102177279	NC_030826.1	+	60532819	60534362	228	annot_exons
novel_circ_000026	ncbi_102168817	NC_030814.1	+	91947932	91951527	591	annot_exons
novel_circ_000027	ncbi_102185098	NC_030820.1	+	18223701	18233851	354	annot_exons
novel_circ_000028	ncbi_102178565	NC_030826.1	+	22632627	22634059	491	annot_exons
novel_circ_000029	ncbi_102179503	NC_030824.1	+	19330862	19334147	678	annot_exons
novel_circ_000030	ncbi_102171122	NC_030832.1	+	7421426	7423079	688	annot_exons
novel_circ_000031	ncbi_102183732	NC_030809.1	-	129201370	129203710	315	annot_exons
novel_circ_000032	ncbi_102186725	NC_030808.1	-	138927828	138949083	1204	annot_exons
novel_circ_000033	ncbi_102190705	NC_030820.1	-	45720454	45724661	436	annot_exons
novel_circ_000034	ncbi_102171554	NC_030809.1	+	98953386	98971398	423	annot_exons
novel_circ_000035	ncbi_102182503	NC_030815.1	+	78971275	78979294	415	annot_exons
novel_circ_000036	ncbi_102187705	NC_030825.1	-	45263247	45271138	7892	antisense
novel_circ_000037	ncbi_102188662	NC_030813.1	+	18584229	18585798	307	annot_exons
novel_circ_000038	ncbi_102185381	NC_030821.1	+	12712187	12726072	1059	annot_exons
novel_circ_000039	ncbi_102169016	NC_030818.1	+	28046074	28053016	471	annot_exons
novel_circ_000040	ncbi_102179242	NC_030829.1	-	7681439	7691943	782	annot_exons
novel_circ_000041	ncbi_102187390	NC_030814.1	+	104922809	104933062	1875	annot_exons
novel_circ_000042	ncbi_102190541	NC_030825.1	+	36758159	36759429	105	annot_exons
novel_circ_000043	ncbi_102182339	NC_030825.1	+	37687778	37705799	568	annot_exons
novel_circ_000044	ncbi_102168552	NC_030818.1	-	103549176	103549487	312	intronic
novel_circ_000045	ncbi_102190428	NC_030819.1	+	33844518	33866309	2217	annot_exons
novel_circ_000046	ncbi_102174073	NC_030829.1	+	11062983	11080444	387	annot_exons
novel_circ_000047	ncbi_102174164	NC_030808.1	+	148541036	148543086	355	annot_exons
novel_circ_000048	ncbi_108636036	NC_030812.1	-	92534271	92559768	606	annot_exons
novel_circ_000049	ncbi_102175828	NC_030834.1	-	20553976	20555563	390	annot_exons
novel_circ_000050	ncbi_102173039	NC_030808.1	+	55742140	55742481	342	one_exon
novel_circ_000051	ncbi_102169925	NC_030831.1	-	12553246	12553653	408	one_exon
novel_circ_000052	ncbi_102171609	NC_030816.1	-	60530522	60549000	584	annot_exons
novel_circ_000053	ncbi_102191337	NC_030817.1	-	73579768	73581759	1992	exon_intron
novel_circ_000054	ncbi_102185069	NW_017189517.1	-	40350417	40350867	220	annot_exons
novel_circ_000055	ncbi_102188509	NC_030819.1	+	54787530	54849151	18120	exon_intron
novel_circ_000056	ncbi_102185129	NC_030830.1	+	28817428	28818399	102	annot_exons
novel_circ_000057	ncbi_102190013	NC_030810.1	+	7550989	7560804	699	annot_exons
novel_circ_000058	ncbi_102182001	NC_030829.1	-	52117476	52120173	2698	antisense
novel_circ_000059	ncbi_102179969	NC_030824.1	+	69031368	69062734	3271	exon_intron
novel_circ_000060	ncbi_102172941	NC_030828.1	-	11953910	11985976	783	annot_exons
novel_circ_000061	ncbi_102190603	NC_030816.1	-	29774322	29858156	573	annot_exons
novel_circ_000062	ncbi_102171468	NC_030809.1	-	74203075	74275558	1359	annot_exons
novel_circ_000063	ncbi_102169195	NC_030820.1	+	46132590	46163517	1387	annot_exons
novel_circ_000064	ncbi_102176277	NC_030809.1	-	44486082	44492897	410	annot_exons
novel_circ_000065	ncbi_102170482	NC_030811.1	+	56393857	56412522	1005	annot_exons
novel_circ_000066	ncbi_102183810	NC_030824.1	+	35684007	35691558	1219	annot_exons
novel_circ_000067	ncbi_102171462	NC_030826.1	+	47222885	47243557	600	annot_exons
novel_circ_000068	NA	NC_030815.1	+	74660633	74660900	268	intergenic
novel_circ_000069	ncbi_106503534	NC_030831.1	-	34518248	34519747	318	annot_exons
novel_circ_000070	ncbi_102183609	NC_030818.1	+	74799462	74847980	2051	annot_exons
novel_circ_000071	ncbi_102170507	NC_030814.1	+	91361251	91376808	756	annot_exons
novel_circ_000072	ncbi_102175961	NC_030817.1	-	83354958	83380984	695	annot_exons
novel_circ_000073	ncbi_102182263	NC_030828.1	+	44935094	44938706	345	annot_exons
novel_circ_000074	ncbi_108636048	NC_030812.1	+	93750342	93767277	16853	exon_intron
novel_circ_000075	ncbi_102172963	NC_030833.1	-	37853623	37868225	1730	annot_exons
novel_circ_000076	ncbi_106502192	NC_030813.1	-	58389071	58396313	340	annot_exons
novel_circ_000077	ncbi_102176169	NC_030828.1	-	41184437	41188018	466	annot_exons
novel_circ_000078	ncbi_102189815	NC_030832.1	+	9074080	9084039	1368	annot_exons
novel_circ_000079	ncbi_102188136	NC_030814.1	-	29947439	29959507	771	annot_exons
novel_circ_000080	ncbi_102183972	NC_030818.1	+	86588030	86593350	376	annot_exons
novel_circ_000081	ncbi_102172391	NC_030827.1	+	14077380	14078746	442	annot_exons
novel_circ_000082	ncbi_102189223	NC_030821.1	-	20131061	20134644	712	annot_exons
novel_circ_000083	ncbi_102173329	NC_030826.1	+	21315971	21318746	712	annot_exons
novel_circ_000084	ncbi_102169022	NC_030819.1	+	52276165	52308114	476	annot_exons
novel_circ_000085	ncbi_102172765	NC_030828.1	+	48661404	48672929	638	annot_exons
novel_circ_000086	ncbi_102189285	NC_030836.1	+	47438667	47448783	960	annot_exons
novel_circ_000087	ncbi_102178192	NC_030823.1	+	22158623	22159782	1160	intronic
novel_circ_000088	ncbi_102171564	NC_030831.1	-	53816451	53843428	8625	exon_intron
novel_circ_000089	ncbi_102177814	NC_030821.1	-	79196028	79220800	482	annot_exons
novel_circ_000090	ncbi_102183886	NC_030819.1	-	68392528	68425543	1431	annot_exons
novel_circ_000091	ncbi_102191186	NC_030809.1	-	104712050	104715418	470	annot_exons
novel_circ_000092	ncbi_102171935	NC_030809.1	-	13596258	13607614	504	annot_exons
novel_circ_000093	ncbi_102181057	NC_030821.1	+	45070108	45167673	1178	annot_exons
novel_circ_000094	ncbi_102189626	NC_030828.1	-	1519363	1525199	430	annot_exons
novel_circ_000095	ncbi_100860855	NC_030822.1	-	17927792	17940013	846	annot_exons
novel_circ_000096	ncbi_102187662	NC_030813.1	-	56246120	56247171	1052	one_exon
novel_circ_000097	ncbi_102178549	NC_030819.1	-	70953259	70957579	484	annot_exons
novel_circ_000098	ncbi_102181432	NC_030826.1	-	62322856	62333969	479	annot_exons
novel_circ_000099	NA	NC_030830.1	+	13951209	13972434	21226	intergenic
novel_circ_000100	ncbi_102185179	NC_030814.1	+	14421822	14424823	526	annot_exons
novel_circ_000101	ncbi_102174147	NC_030824.1	+	942961	950450	597	annot_exons
novel_circ_000102	ncbi_102188594	NC_030816.1	-	49944084	49946935	370	annot_exons
novel_circ_000103	ncbi_102191543	NC_030823.1	-	35492313	35517331	723	annot_exons
novel_circ_000104	ncbi_102188067	NC_030823.1	+	5819898	5837304	386	annot_exons
novel_circ_000105	ncbi_102169685	NC_030822.1	-	38874464	38894714	8010	exon_intron
novel_circ_000106	ncbi_102184062	NC_030816.1	-	27785883	27787191	316	annot_exons
novel_circ_000107	ncbi_106502734	NC_030820.1	-	33258516	33308495	536	annot_exons
novel_circ_000108	ncbi_102173220	NC_030825.1	-	47531711	47532760	406	annot_exons
novel_circ_000109	ncbi_102168688	NC_030811.1	+	74191912	74193592	1681	antisense
novel_circ_000110	ncbi_102174756	NC_030820.1	+	42275339	42281147	343	annot_exons
novel_circ_000111	ncbi_102184181	NC_030824.1	-	6708246	6711952	650	annot_exons
novel_circ_000112	ncbi_102187628	NC_030828.1	-	55973646	55993496	1136	annot_exons
novel_circ_000113	ncbi_100861019	NC_030831.1	+	50751818	50781789	2739	annot_exons
novel_circ_000114	ncbi_102190238	NC_030818.1	+	14571300	14579667	264	annot_exons
novel_circ_000115	ncbi_102191303	NC_030811.1	-	20983858	20985815	428	annot_exons
novel_circ_000116	ncbi_102169871	NC_030816.1	+	19422881	19423867	407	annot_exons
novel_circ_000117	ncbi_102180986	NC_030810.1	-	54113446	54117089	475	annot_exons
novel_circ_000118	ncbi_102170831	NC_030829.1	+	57982367	57982562	196	one_exon
novel_circ_000119	ncbi_102178730	NC_030816.1	+	49655157	49668711	360	annot_exons
novel_circ_000120	ncbi_102172439	NC_030814.1	+	28957765	28975337	220	annot_exons
novel_circ_000121	ncbi_102189045	NC_030818.1	+	37838028	37843790	255	annot_exons
novel_circ_000122	ncbi_102172626	NC_030816.1	+	19625594	19626381	788	one_exon
novel_circ_000123	ncbi_100861391	NC_030817.1	-	29311013	29317566	738	annot_exons
novel_circ_000124	ncbi_102174999	NC_030811.1	+	49001219	49026861	656	annot_exons
novel_circ_000125	ncbi_102182358	NC_030830.1	+	29471866	29474114	1041	annot_exons
novel_circ_000126	ncbi_102175551	NC_030834.1	-	31162077	31167982	852	annot_exons
novel_circ_000127	ncbi_102173019	NC_030821.1	-	80920824	80921523	435	annot_exons
novel_circ_000128	ncbi_106502734	NC_030820.1	-	33179100	33272240	632	annot_exons
novel_circ_000129	ncbi_102172777	NC_030810.1	+	119515866	119525613	352	annot_exons
novel_circ_000130	ncbi_102186704	NC_030821.1	+	27155413	27164967	344	annot_exons
novel_circ_000131	ncbi_102170074	NC_030823.1	-	2341166	2344098	534	annot_exons
novel_circ_000132	ncbi_102184848	NC_030809.1	+	128627979	128657750	519	annot_exons
novel_circ_000133	ncbi_102186737	NC_030832.1	-	37232644	37233164	195	annot_exons
novel_circ_000134	ncbi_102172300	NC_030809.1	+	132186881	132190794	220	annot_exons
novel_circ_000135	ncbi_102186923	NC_030810.1	+	87479485	87479668	184	intronic
novel_circ_000136	ncbi_102174551	NC_030813.1	+	97702305	97709256	562	annot_exons
novel_circ_000137	ncbi_102173262	NC_030835.1	-	10503142	10508504	860	annot_exons
novel_circ_000138	ncbi_102179947	NC_030815.1	+	105101776	105188878	2538	annot_exons
novel_circ_000139	ncbi_102186249	NC_030828.1	-	59415699	59417342	1644	one_exon
novel_circ_000140	ncbi_102178228	NC_030810.1	-	95254572	95256557	383	annot_exons
novel_circ_000141	ncbi_102177278	NC_030808.1	-	19872961	19907621	655	annot_exons
novel_circ_000142	ncbi_102185180	NC_030815.1	+	5657997	5666013	559	annot_exons
novel_circ_000143	ncbi_102170479	NC_030810.1	-	3505853	3507523	185	annot_exons
novel_circ_000144	ncbi_102169238	NC_030830.1	-	16736330	16747055	347	annot_exons
novel_circ_000145	ncbi_102178470	NC_030823.1	-	22191390	22203834	1180	annot_exons
novel_circ_000146	ncbi_102172400	NC_030831.1	-	39318010	39322004	395	annot_exons
novel_circ_000147	ncbi_102178336	NC_030812.1	-	96591539	96626903	846	annot_exons
novel_circ_000148	ncbi_102173171	NC_030813.1	-	59557249	59559113	389	annot_exons
novel_circ_000149	ncbi_102173768	NC_030823.1	-	32368573	32390424	614	annot_exons
novel_circ_000150	ncbi_102183497	NC_030813.1	-	83910574	83924143	681	annot_exons
novel_circ_000151	ncbi_102173593	NC_030824.1	-	60413175	60419685	1095	annot_exons
novel_circ_000152	ncbi_102174160	NC_030827.1	-	15153578	15165988	352	annot_exons
novel_circ_000153	ncbi_102171207	NC_030810.1	-	90893492	90893764	273	one_exon
novel_circ_000154	ncbi_102188104	NC_030832.1	-	3189766	3190620	323	annot_exons
novel_circ_000155	ncbi_102169320	NC_030824.1	-	1485171	1485476	306	one_exon
novel_circ_000156	ncbi_102179415	NC_030826.1	+	33491722	33524256	1953	annot_exons
novel_circ_000157	ncbi_102174719	NC_030811.1	-	49131025	49131254	230	one_exon
novel_circ_000158	ncbi_102189355	NC_030809.1	-	4923303	4924715	278	annot_exons
novel_circ_000159	ncbi_102176004	NC_030810.1	+	77591532	77683074	761	annot_exons
novel_circ_000160	ncbi_102186637	NC_030809.1	+	135791741	135805467	1461	annot_exons
novel_circ_000161	ncbi_102187753	NC_030813.1	-	102823320	102829991	675	annot_exons
novel_circ_000162	ncbi_102173805	NC_030832.1	+	13956178	13960749	303	annot_exons
novel_circ_000163	ncbi_102168225	NC_030831.1	-	49850916	49856541	317	annot_exons
novel_circ_000164	ncbi_102191817	NC_030821.1	-	74731433	74768185	605	annot_exons
novel_circ_000165	ncbi_102180565	NC_030835.1	-	35300739	35319054	444	annot_exons
novel_circ_000166	ncbi_102172598	NC_030834.1	-	21987133	21995457	291	annot_exons
novel_circ_000167	ncbi_102172472	NC_030825.1	-	3534333	3539406	495	annot_exons
novel_circ_000168	ncbi_102184382	NC_030808.1	+	157133204	157134775	275	annot_exons
novel_circ_000169	ncbi_102170687	NC_030814.1	-	98104926	98105149	224	antisense
novel_circ_000170	ncbi_102175189	NC_030836.1	-	515293	538605	1494	annot_exons
novel_circ_000171	ncbi_102169434	NC_030830.1	+	21694026	21694209	184	antisense
novel_circ_000172	ncbi_102177315	NC_030812.1	+	114870829	114872763	399	annot_exons
novel_circ_000173	ncbi_102168787	NC_030831.1	+	37351032	37357511	825	annot_exons
novel_circ_000174	ncbi_102185637	NC_030812.1	+	78383935	78479347	378	annot_exons
novel_circ_000175	ncbi_102182389	NW_017189516.1	+	687980	708454	1220	annot_exons
novel_circ_000176	ncbi_102184607	NW_017189516.1	+	49886481	49891633	520	annot_exons
novel_circ_000177	ncbi_102185203	NC_030823.1	+	58796135	58814547	394	annot_exons
novel_circ_000178	ncbi_100861136	NC_030809.1	+	111362628	111362836	209	one_exon
novel_circ_000179	ncbi_102178223	NC_030829.1	-	35183447	35207954	420	annot_exons
novel_circ_000180	ncbi_102169459	NC_030812.1	-	34452848	34454590	494	annot_exons
novel_circ_000181	ncbi_102190444	NC_030824.1	-	63625512	63636133	409	annot_exons
novel_circ_000182	ncbi_102181099	NC_030835.1	-	2576619	2606583	762	annot_exons
novel_circ_000183	ncbi_102186936	NC_030812.1	-	64251434	64296035	22994	exon_intron
novel_circ_000184	ncbi_102179061	NC_030832.1	+	39572129	39578590	321	annot_exons
novel_circ_000185	ncbi_102183917	NC_030808.1	-	118620038	118623944	451	annot_exons
novel_circ_000186	ncbi_102183459	NC_030828.1	-	45285535	45286943	449	annot_exons
novel_circ_000187	ncbi_102186997	NC_030808.1	+	8834660	8886583	654	annot_exons
novel_circ_000188	ncbi_102181366	NC_030836.1	+	16934758	16947846	474	exon_intron
novel_circ_000189	ncbi_102189969	NC_030819.1	-	10915124	10916246	263	annot_exons
novel_circ_000190	ncbi_102173802	NC_030831.1	+	58188984	58203217	801	annot_exons
novel_circ_000191	ncbi_102183664	NC_030835.1	-	20884293	20884770	203	annot_exons
novel_circ_000192	ncbi_102191126	NC_030813.1	+	40616786	40626004	604	annot_exons
novel_circ_000193	ncbi_102187585	NC_030814.1	+	71581741	71583004	475	annot_exons
novel_circ_000194	ncbi_102184945	NC_030827.1	-	10034711	10038807	773	annot_exons
novel_circ_000195	ncbi_102174377	NC_030813.1	+	113493646	113510068	637	annot_exons
novel_circ_000196	ncbi_102188500	NC_030815.1	-	28522541	28525036	622	annot_exons
novel_circ_000197	ncbi_102184376	NC_030808.1	-	57925203	57926710	370	annot_exons
novel_circ_000198	ncbi_102168662	NC_030825.1	+	26614524	26614760	237	intronic
novel_circ_000199	ncbi_102170608	NC_030818.1	-	218782	230555	718	annot_exons
novel_circ_000200	ncbi_100861236	NC_030818.1	+	7039101	7044828	644	annot_exons
novel_circ_000201	ncbi_102170797	NC_030820.1	-	46650026	46668886	874	annot_exons
novel_circ_000202	ncbi_102185877	NC_030809.1	-	31646052	31657852	622	annot_exons
novel_circ_000203	ncbi_102175335	NC_030828.1	-	59332342	59339621	1232	annot_exons
novel_circ_000204	ncbi_102172210	NC_030828.1	+	67271516	67272293	309	annot_exons
novel_circ_000205	ncbi_102172300	NC_030809.1	+	132132984	132144454	796	annot_exons
novel_circ_000206	NA	NC_030812.1	-	15135449	15158276	22828	intergenic
novel_circ_000207	ncbi_102172599	NC_030835.1	-	35924272	35931779	520	annot_exons
novel_circ_000208	ncbi_102173584	NC_030821.1	+	4685394	4702867	1317	annot_exons
novel_circ_000209	ncbi_102175535	NC_030809.1	+	44691748	44706741	856	annot_exons
novel_circ_000210	ncbi_102187824	NC_030832.1	-	3037053	3038070	1018	exon_intron
novel_circ_000211	ncbi_102191545	NC_030824.1	+	53121104	53126335	5232	antisense
novel_circ_000212	ncbi_102191158	NC_030822.1	-	6887813	6888280	468	antisense
novel_circ_000213	ncbi_102190389	NC_030812.1	-	112622682	112624150	169	annot_exons
novel_circ_000214	ncbi_102191822	NC_030823.1	-	28697983	28770913	421	annot_exons
novel_circ_000215	ncbi_102179423	NC_030829.1	+	36796946	36808177	648	annot_exons
novel_circ_000216	ncbi_102188067	NC_030823.1	+	5522866	5537676	12720	exon_intron
novel_circ_000217	ncbi_102188044	NC_030815.1	+	82365263	82389120	684	annot_exons
novel_circ_000218	ncbi_102170387	NC_030811.1	-	7977330	7981215	960	annot_exons
novel_circ_000219	ncbi_102179415	NC_030826.1	+	33491722	33495780	409	annot_exons
novel_circ_000220	ncbi_102183182	NC_030808.1	-	45513035	45552900	881	annot_exons
novel_circ_000221	ncbi_102169917	NC_030829.1	-	28687216	28703952	4819	exon_intron
novel_circ_000222	ncbi_102183497	NC_030813.1	-	83918931	83957845	1561	annot_exons
novel_circ_000223	ncbi_102170925	NC_030830.1	+	10942163	10945036	430	annot_exons
novel_circ_000224	ncbi_102189320	NC_030819.1	+	37739302	37739848	547	one_exon
novel_circ_000225	ncbi_102176988	NC_030824.1	+	58194035	58195040	752	exon_intron
novel_circ_000226	ncbi_102176134	NC_030818.1	+	60904668	60904969	302	intronic
novel_circ_000227	ncbi_102170634	NC_030827.1	+	6818105	6832313	873	annot_exons
novel_circ_000228	ncbi_102169437	NC_030825.1	-	97568	102627	489	exon_intron
novel_circ_000229	ncbi_102189372	NC_030834.1	+	29023224	29068726	3598	annot_exons
novel_circ_000230	ncbi_102185833	NC_030815.1	-	25297306	25301731	315	annot_exons
novel_circ_000231	ncbi_102178475	NC_030824.1	-	20197521	20210288	360	annot_exons
novel_circ_000232	ncbi_102169128	NC_030826.1	-	13485804	13488294	580	annot_exons
novel_circ_000233	ncbi_102180223	NC_030815.1	+	77736769	77816167	15067	exon_intron
novel_circ_000234	ncbi_102181273	NC_030836.1	-	41212389	41212610	222	one_exon
novel_circ_000235	ncbi_102191097	NC_030810.1	-	69727910	69753555	678	annot_exons
novel_circ_000236	ncbi_102171468	NC_030809.1	-	74203075	74271677	1180	annot_exons
novel_circ_000237	ncbi_102175189	NC_030836.1	-	515293	535601	1107	annot_exons
novel_circ_000238	ncbi_102188004	NC_030831.1	+	29162254	29164315	303	annot_exons
novel_circ_000239	ncbi_102171902	NC_030823.1	+	75710085	75740927	532	annot_exons
novel_circ_000240	ncbi_102174699	NC_030808.1	+	95843919	95913409	1356	annot_exons
novel_circ_000241	ncbi_102184407	NC_030812.1	-	67000733	67002926	2194	antisense
novel_circ_000242	ncbi_102178489	NC_030808.1	+	126020412	126030330	2008	annot_exons
novel_circ_000243	ncbi_102190765	NC_030812.1	+	98763219	98763394	176	one_exon
novel_circ_000244	ncbi_102180976	NC_030829.1	+	15088416	15092714	750	annot_exons
novel_circ_000245	ncbi_102183328	NC_030816.1	+	51164166	51178886	843	annot_exons
novel_circ_000246	ncbi_102171478	NC_030810.1	-	68588153	68608462	828	annot_exons
novel_circ_000247	ncbi_102175447	NC_030830.1	+	39027788	39082554	785	annot_exons
novel_circ_000248	ncbi_102171482	NC_030832.1	-	37867174	37868999	326	annot_exons
novel_circ_000249	ncbi_102184382	NC_030808.1	+	157111670	157134775	548	annot_exons
novel_circ_000250	ncbi_102183328	NC_030816.1	+	51152946	51164249	786	annot_exons
novel_circ_000251	ncbi_102188353	NC_030808.1	-	66728507	66754741	505	annot_exons
novel_circ_000252	ncbi_102185658	NC_030817.1	+	26479930	26500339	1495	annot_exons
novel_circ_000253	ncbi_102187611	NC_030822.1	-	48959924	48960125	202	intronic
novel_circ_000254	ncbi_102188654	NC_030836.1	+	25549096	25554837	358	annot_exons
novel_circ_000255	ncbi_102168421	NC_030811.1	+	1607883	1612842	253	annot_exons
novel_circ_000256	ncbi_102180221	NC_030815.1	+	59716929	59717076	148	one_exon
novel_circ_000257	ncbi_102168885	NC_030834.1	-	26018874	26054357	2600	annot_exons
novel_circ_000258	ncbi_108636048	NC_030812.1	+	93806795	93819750	704	annot_exons
novel_circ_000259	ncbi_102171374	NC_030808.1	+	53290607	53293628	317	annot_exons
novel_circ_000260	ncbi_102180642	NC_030810.1	-	91707546	91708523	397	annot_exons
novel_circ_000261	ncbi_102168421	NC_030811.1	+	1631739	1683082	519	annot_exons
novel_circ_000262	ncbi_102180426	NC_030808.1	-	82082232	82083325	307	annot_exons
novel_circ_000263	ncbi_106502734	NC_030820.1	-	33258516	33272240	431	annot_exons
novel_circ_000264	ncbi_102173932	NC_030810.1	-	109201747	109203069	413	annot_exons
novel_circ_000265	ncbi_102172261	NC_030815.1	+	6527227	6538406	1245	annot_exons
novel_circ_000266	ncbi_102181048	NC_030818.1	+	93671430	93678796	420	annot_exons
novel_circ_000267	ncbi_102191158	NC_030822.1	+	6870211	6876397	263	annot_exons
novel_circ_000268	ncbi_102172867	NC_030834.1	+	3672503	3677615	5113	exon_intron
novel_circ_000269	ncbi_102179423	NC_030829.1	+	36824165	36825022	376	annot_exons
novel_circ_000270	ncbi_102185813	NC_030812.1	-	62814807	62817225	502	annot_exons
novel_circ_000271	ncbi_102183182	NC_030808.1	-	45513035	45531376	573	annot_exons
novel_circ_000272	ncbi_102190883	NC_030818.1	+	48628631	48630173	346	annot_exons
novel_circ_000273	ncbi_102190794	NC_030818.1	+	15629821	15684645	1437	annot_exons
novel_circ_000274	ncbi_102171387	NC_030809.1	+	18546421	18548772	2352	exon_intron
novel_circ_000275	ncbi_102175253	NC_030809.1	-	44788829	44805980	698	annot_exons
novel_circ_000276	ncbi_102187829	NC_030811.1	+	95612476	95642826	427	annot_exons
novel_circ_000277	ncbi_102184675	NC_030830.1	+	36364333	36370377	841	annot_exons
novel_circ_000278	ncbi_102176465	NC_030809.1	+	116889257	116892276	235	annot_exons
novel_circ_000279	ncbi_102182591	NC_030814.1	-	1735346	1789795	1557	annot_exons
novel_circ_000280	ncbi_102175882	NC_030823.1	+	65571213	65579792	401	annot_exons
novel_circ_000281	ncbi_102180263	NC_030808.1	+	149490610	149544864	1834	exon_intron
novel_circ_000282	ncbi_102189934	NC_030813.1	+	4873414	4876431	3018	exon_intron
novel_circ_000283	ncbi_102184681	NC_030830.1	+	8745420	8778089	437	annot_exons
novel_circ_000284	ncbi_102179790	NC_030822.1	-	50687611	50689949	290	annot_exons
novel_circ_000285	ncbi_102181285	NC_030813.1	-	100103902	100128718	445	annot_exons
novel_circ_000286	ncbi_102183323	NC_030815.1	-	24761807	24762796	257	annot_exons
novel_circ_000287	ncbi_102171462	NC_030826.1	+	47184470	47223033	2162	exon_intron
novel_circ_000288	ncbi_102185993	NW_017189516.1	+	3273733	3282379	1209	annot_exons
novel_circ_000289	ncbi_102186595	NC_030815.1	-	81621929	81635871	423	annot_exons
novel_circ_000290	ncbi_102186998	NC_030808.1	-	50200527	50212707	647	annot_exons
novel_circ_000291	NA	NC_030830.1	+	13951209	13954796	3588	intergenic
novel_circ_000292	ncbi_102183001	NC_030826.1	-	18452304	18470553	828	annot_exons
novel_circ_000293	ncbi_102180628	NC_030826.1	-	61592538	61604287	291	annot_exons
novel_circ_000294	ncbi_102173567	NC_030815.1	+	85549867	85571604	520	annot_exons
novel_circ_000295	ncbi_102182787	NC_030815.1	-	79000257	79008316	674	annot_exons
novel_circ_000296	ncbi_102170548	NC_030826.1	-	45861568	45863394	274	annot_exons
novel_circ_000297	ncbi_102187384	NC_030813.1	+	2935927	2950349	493	annot_exons
novel_circ_000298	ncbi_102172599	NC_030835.1	-	35939457	35948736	515	annot_exons
novel_circ_000299	ncbi_102177278	NC_030808.1	-	19851960	19873123	465	annot_exons
novel_circ_000300	ncbi_102176295	NC_030811.1	+	97473411	97538256	864	annot_exons
novel_circ_000301	ncbi_102188826	NC_030834.1	-	29302146	29309876	882	annot_exons
novel_circ_000302	ncbi_102184945	NC_030827.1	-	10055116	10057505	524	annot_exons
novel_circ_000303	ncbi_102173793	NC_030809.1	-	43030014	43032886	2873	intronic
novel_circ_000304	ncbi_102168494	NC_030809.1	+	109911526	109937304	831	annot_exons
novel_circ_000305	ncbi_102178363	NC_030817.1	-	21456196	21457898	279	annot_exons
novel_circ_000306	ncbi_102186307	NC_030815.1	-	27015348	27029748	391	annot_exons
novel_circ_000307	ncbi_102178459	NC_030819.1	-	10192503	10195781	358	annot_exons
novel_circ_000308	ncbi_102172967	NC_030811.1	-	25008614	25082792	1360	annot_exons
novel_circ_000309	ncbi_106502798	NC_030820.1	-	78877987	78882808	670	annot_exons
novel_circ_000310	ncbi_102185660	NC_030818.1	-	21174169	21174950	281	annot_exons
novel_circ_000311	ncbi_100861087	NC_030835.1	-	2965973	2976036	1098	annot_exons
novel_circ_000312	ncbi_102169193	NC_030820.1	-	23083341	23101673	348	annot_exons
novel_circ_000313	ncbi_102191054	NC_030817.1	+	705750	710452	1989	exon_intron
novel_circ_000314	ncbi_102189457	NC_030833.1	+	15457297	15494300	764	annot_exons
novel_circ_000315	ncbi_102176696	NC_030818.1	-	20755254	20784100	6574	exon_intron
novel_circ_000316	ncbi_102178200	NC_030824.1	+	7228667	7231913	465	annot_exons
novel_circ_000317	ncbi_102189250	NC_030809.1	+	111276739	111277704	216	annot_exons
novel_circ_000318	ncbi_102171804	NC_030821.1	+	51279945	51290387	1041	annot_exons
novel_circ_000319	ncbi_106502440	NC_030815.1	-	99827680	99831727	433	annot_exons
novel_circ_000320	ncbi_102185894	NC_030811.1	+	33614923	33618663	384	annot_exons
novel_circ_000321	ncbi_102179823	NC_030830.1	-	238013	240526	962	annot_exons
novel_circ_000322	ncbi_102187592	NC_030816.1	-	28299930	28301833	346	annot_exons
novel_circ_000323	ncbi_102188509	NC_030819.1	+	54849036	54851474	2439	intronic
novel_circ_000324	ncbi_102172093	NC_030826.1	-	14331021	14374253	1929	annot_exons
novel_circ_000325	ncbi_102180426	NC_030808.1	-	82043659	82049648	403	annot_exons
novel_circ_000326	ncbi_102173364	NC_030812.1	-	1057642	1059617	483	annot_exons
novel_circ_000327	ncbi_102169018	NC_030818.1	-	70431421	70436233	189	annot_exons
novel_circ_000328	ncbi_102190496	NW_017189516.1	+	8161617	8165079	1144	annot_exons
novel_circ_000329	ncbi_102175716	NC_030827.1	+	56320860	56329057	750	annot_exons
novel_circ_000330	ncbi_102190793	NC_030817.1	+	852977	897444	455	annot_exons
novel_circ_000331	ncbi_102180021	NW_017189517.1	-	6636485	6636670	186	antisense
novel_circ_000332	ncbi_102179895	NC_030829.1	+	37277872	37284613	1060	annot_exons
novel_circ_000333	ncbi_102173571	NC_030817.1	+	91889620	91904770	2323	exon_intron
novel_circ_000334	ncbi_102171360	NC_030823.1	+	74944310	74946239	714	annot_exons
novel_circ_000335	ncbi_102185026	NC_030825.1	+	44107237	44133529	852	annot_exons
novel_circ_000336	ncbi_102182652	NC_030831.1	+	60829438	60846739	1011	annot_exons
novel_circ_000337	ncbi_106502798	NC_030820.1	-	78835711	78837008	376	annot_exons
novel_circ_000338	ncbi_102173819	NC_030812.1	+	95526244	95529157	320	annot_exons
novel_circ_000339	ncbi_102191656	NC_030829.1	+	49378880	49388127	383	annot_exons
novel_circ_000340	ncbi_102191269	NC_030808.1	-	538040	548190	673	annot_exons
novel_circ_000341	ncbi_102182803	NC_030820.1	+	32332575	32332893	319	intronic
novel_circ_000342	ncbi_102171991	NC_030820.1	-	11771393	11788268	478	annot_exons
novel_circ_000343	ncbi_102174052	NC_030823.1	+	42235074	42243746	8673	exon_intron
novel_circ_000344	ncbi_102186591	NC_030815.1	+	27519350	27520830	1481	intronic
novel_circ_000345	ncbi_102187471	NC_030813.1	+	102775726	102784196	336	annot_exons
novel_circ_000346	ncbi_102182584	NC_030814.1	-	87754978	87795486	2519	annot_exons
novel_circ_000347	ncbi_102179169	NC_030836.1	-	40777767	40778638	427	annot_exons
novel_circ_000348	ncbi_102168243	NW_017189517.1	+	26560858	26562318	259	annot_exons
novel_circ_000349	ncbi_102180337	NC_030825.1	+	9706652	9709561	286	annot_exons
novel_circ_000350	ncbi_102186804	NC_030808.1	+	82937899	82941720	3368	exon_intron
novel_circ_000351	ncbi_102188830	NC_030812.1	+	61519376	61541794	1104	annot_exons
novel_circ_000352	ncbi_102175349	NC_030831.1	+	42273141	42276943	338	annot_exons
novel_circ_000353	ncbi_102171874	NC_030815.1	+	84541243	84578726	16975	exon_intron
novel_circ_000354	ncbi_102189870	NC_030818.1	+	15191973	15192138	166	one_exon
novel_circ_000355	ncbi_102190136	NC_030818.1	-	37941989	37946886	497	annot_exons
novel_circ_000356	ncbi_102178142	NC_030811.1	-	41186085	41254724	1130	annot_exons
novel_circ_000357	ncbi_102186920	NC_030830.1	+	7013664	7034178	730	annot_exons
novel_circ_000358	ncbi_102173212	NC_030822.1	-	63942836	63972603	845	annot_exons
novel_circ_000359	ncbi_102169016	NC_030818.1	+	28021921	28028598	411	annot_exons
novel_circ_000360	ncbi_102183278	NC_030830.1	-	30081495	30101186	336	annot_exons
novel_circ_000361	ncbi_102189162	NC_030828.1	+	19906744	19910000	297	annot_exons
novel_circ_000362	ncbi_102186033	NC_030822.1	+	35837783	35838395	414	annot_exons
novel_circ_000363	ncbi_102174975	NC_030808.1	-	59032749	59033741	993	intronic
novel_circ_000364	ncbi_102173826	NW_017189516.1	-	30266563	30266838	276	one_exon
novel_circ_000365	ncbi_102174469	NC_030813.1	-	112395290	112396398	1109	intronic
novel_circ_000366	ncbi_102171943	NC_030830.1	-	10558123	10594815	3852	annot_exons
novel_circ_000367	ncbi_102185141	NC_030810.1	-	16582603	16583835	1233	intronic
novel_circ_000368	ncbi_102181957	NC_030816.1	+	51084990	51086316	342	annot_exons
novel_circ_000369	ncbi_100861083	NC_030835.1	+	16405756	16410482	578	annot_exons
novel_circ_000370	ncbi_102190528	NC_030819.1	+	84920202	84930936	977	annot_exons
novel_circ_000371	ncbi_102188890	NC_030825.1	-	50857466	50858772	291	annot_exons
novel_circ_000372	ncbi_102173323	NC_030824.1	+	60720268	60807056	636	annot_exons
novel_circ_000373	ncbi_102188328	NC_030819.1	-	13187367	13197410	655	annot_exons
novel_circ_000374	ncbi_102179489	NC_030818.1	-	93534008	93536039	283	annot_exons
novel_circ_000375	ncbi_102186745	NC_030812.1	-	8946662	8951646	336	annot_exons
novel_circ_000376	ncbi_102176260	NC_030826.1	+	5308543	5308954	412	antisense
novel_circ_000377	ncbi_102190695	NC_030817.1	+	57579385	57614364	34980	exon_intron
novel_circ_000378	ncbi_102173902	NC_030830.1	-	8944679	8959897	299	annot_exons
novel_circ_000379	ncbi_106502447	NC_030815.1	-	94379232	94394086	362	annot_exons
novel_circ_000380	ncbi_102180479	NC_030813.1	+	116696273	116701639	378	annot_exons
novel_circ_000381	ncbi_102170482	NC_030811.1	+	56393857	56418190	1315	annot_exons
novel_circ_000382	ncbi_102169242	NC_030810.1	-	60941415	60986314	11591	exon_intron
novel_circ_000383	ncbi_102173015	NC_030819.1	-	804706	812797	314	annot_exons
novel_circ_000384	ncbi_102182503	NC_030815.1	+	78919092	78932831	719	annot_exons
novel_circ_000385	NA	NC_030828.1	+	9761390	9761648	259	intergenic
novel_circ_000386	ncbi_102183749	NC_030831.1	-	61787005	61793567	270	annot_exons
novel_circ_000387	ncbi_102178845	NC_030824.1	-	58530467	58536902	654	annot_exons
novel_circ_000388	ncbi_102171384	NC_030829.1	+	51861867	51914914	1868	annot_exons
novel_circ_000389	ncbi_102169016	NC_030818.1	+	28042270	28053016	638	exon_intron
novel_circ_000390	ncbi_102178662	NC_030808.1	-	44456509	44475322	1349	annot_exons
novel_circ_000391	ncbi_102185280	NC_030817.1	-	437683	438897	270	annot_exons
novel_circ_000392	ncbi_102170429	NC_030817.1	-	56863474	56902605	39132	exon_intron
novel_circ_000393	ncbi_102185413	NC_030810.1	-	104846438	104849192	527	annot_exons
novel_circ_000394	ncbi_102175961	NC_030817.1	-	83348280	83384469	933	annot_exons
novel_circ_000395	ncbi_102178509	NC_030834.1	+	8308471	8322464	876	annot_exons
novel_circ_000396	ncbi_102184845	NC_030828.1	+	15800402	15805454	897	annot_exons
novel_circ_000397	ncbi_102171462	NC_030826.1	+	47186372	47243557	711	annot_exons
novel_circ_000398	ncbi_102174543	NC_030812.1	-	44534534	44537970	349	annot_exons
novel_circ_000399	ncbi_102176644	NC_030808.1	+	72001143	72023311	576	annot_exons
novel_circ_000400	ncbi_102189350	NC_030808.1	+	67334631	67347450	560	annot_exons
novel_circ_000401	ncbi_102181740	NC_030830.1	-	1126491	1133947	243	annot_exons
novel_circ_000402	ncbi_102170473	NC_030809.1	+	50485561	50511372	934	annot_exons
novel_circ_000403	ncbi_102187873	NC_030819.1	-	67133324	67136797	3474	exon_intron
novel_circ_000404	ncbi_102185466	NC_030815.1	-	98394959	98425457	1306	annot_exons
novel_circ_000405	ncbi_102173190	NC_030816.1	+	47541754	47542008	255	one_exon
novel_circ_000406	ncbi_102188092	NC_030829.1	-	21499915	21507441	567	annot_exons
novel_circ_000407	ncbi_102188276	NC_030831.1	-	30828269	30919841	2570	annot_exons
novel_circ_000408	ncbi_102182506	NC_030816.1	+	26864498	26919415	328	annot_exons
novel_circ_000409	ncbi_102185249	NC_030812.1	+	61410633	61427125	3637	annot_exons
novel_circ_000410	ncbi_102187236	NC_030818.1	-	85827646	85829774	786	annot_exons
novel_circ_000411	ncbi_102173764	NC_030821.1	-	50814997	50818763	255	annot_exons
novel_circ_000412	ncbi_102174557	NC_030835.1	-	44480242	44482589	2348	one_exon
novel_circ_000413	ncbi_102182518	NC_030822.1	+	48615061	48640007	612	annot_exons
novel_circ_000414	ncbi_102176988	NC_030824.1	+	58194471	58194997	527	one_exon
novel_circ_000415	ncbi_102187100	NC_030810.1	+	14871339	14883759	573	annot_exons
novel_circ_000416	ncbi_102169722	NC_030810.1	-	69013496	69052752	365	annot_exons
novel_circ_000417	ncbi_102188944	NC_030816.1	+	2572386	2579881	844	annot_exons
novel_circ_000418	ncbi_102178475	NC_030824.1	-	20203061	20213067	402	annot_exons
novel_circ_000419	ncbi_102190218	NC_030814.1	+	60108142	60135032	535	annot_exons
novel_circ_000420	ncbi_102171706	NC_030814.1	+	66014662	66015240	579	one_exon
novel_circ_000421	ncbi_102190349	NC_030825.1	-	65194309	65194736	223	annot_exons
novel_circ_000422	ncbi_102180763	NC_030815.1	-	72524098	72556797	599	annot_exons
novel_circ_000423	ncbi_102180838	NW_017189516.1	-	45606966	45633874	532	annot_exons
novel_circ_000424	ncbi_102185203	NC_030823.1	+	58778583	58805078	330	annot_exons
novel_circ_000425	ncbi_102171637	NC_030823.1	-	75133967	75190687	642	annot_exons
novel_circ_000426	ncbi_102173584	NC_030821.1	+	4685394	4694437	823	annot_exons
novel_circ_000427	ncbi_102170057	NC_030818.1	-	70683444	70691958	470	annot_exons
novel_circ_000428	ncbi_102190760	NC_030812.1	+	12182717	12223170	1400	annot_exons
novel_circ_000429	ncbi_102181537	NC_030827.1	-	41511767	41531301	925	annot_exons
novel_circ_000430	ncbi_102182584	NC_030814.1	-	87761676	87768134	1897	annot_exons
novel_circ_000431	ncbi_102176665	NC_030835.1	+	39184748	39188589	388	annot_exons
novel_circ_000432	ncbi_102180829	NC_030836.1	+	45196491	45208918	194	annot_exons
novel_circ_000433	ncbi_102189046	NC_030818.1	+	72990898	72998074	522	annot_exons
novel_circ_000434	ncbi_102184384	NC_030809.1	-	91364729	91368431	457	annot_exons
novel_circ_000435	ncbi_102180458	NC_030811.1	+	5917664	5921143	688	annot_exons
novel_circ_000436	ncbi_102168517	NC_030812.1	+	95888677	95942934	1006	annot_exons
novel_circ_000437	ncbi_102169072	NC_030834.1	-	6986821	7032062	1899	annot_exons
novel_circ_000438	ncbi_102174935	NC_030814.1	-	15511621	15522034	342	annot_exons
novel_circ_000439	ncbi_102176593	NC_030813.1	-	72347428	72362624	6464	exon_intron
novel_circ_000440	ncbi_102171637	NC_030823.1	-	75147063	75196668	681	annot_exons
novel_circ_000441	ncbi_102170777	NC_030814.1	+	59804166	59809096	579	annot_exons
novel_circ_000442	ncbi_100860950	NC_030809.1	-	31118536	31118945	410	antisense
novel_circ_000443	ncbi_102169871	NC_030816.1	+	19346947	19347264	318	one_exon
novel_circ_000444	ncbi_102169592	NC_030817.1	+	64834814	64843284	466	annot_exons
novel_circ_000445	ncbi_102182810	NC_030822.1	+	54919123	54925043	1546	annot_exons
novel_circ_000446	ncbi_102176686	NC_030815.1	+	40485787	40506173	342	annot_exons
novel_circ_000447	ncbi_102185996	NC_030813.1	+	102317689	102321272	3584	intronic
novel_circ_000448	ncbi_102176612	NC_030817.1	-	64662550	64665524	390	annot_exons
novel_circ_000449	ncbi_102185404	NC_030829.1	-	42891359	42893469	382	annot_exons
novel_circ_000450	ncbi_102186440	NC_030809.1	-	31323465	31325827	381	annot_exons
novel_circ_000451	ncbi_102187420	NC_030823.1	-	27018940	27019097	158	intronic
novel_circ_000452	ncbi_102183560	NC_030831.1	-	45892343	45914955	1570	annot_exons
novel_circ_000453	ncbi_102186595	NC_030815.1	-	81621929	81668419	22730	exon_intron
novel_circ_000454	ncbi_102170782	NC_030814.1	-	23564555	23590322	799	annot_exons
novel_circ_000455	ncbi_102172670	NC_030809.1	-	118602378	118611741	480	annot_exons
novel_circ_000456	ncbi_102173860	NW_017189796.1	+	178377	190412	1170	annot_exons
novel_circ_000457	ncbi_102189706	NC_030826.1	+	10702458	10706282	813	annot_exons
novel_circ_000458	ncbi_102173323	NC_030824.1	+	60694732	60726839	229	annot_exons
novel_circ_000459	ncbi_102175623	NC_030809.1	-	131318190	131320698	448	annot_exons
novel_circ_000460	ncbi_102180100	NC_030832.1	+	27249282	27249724	351	annot_exons
novel_circ_000461	ncbi_102171609	NC_030816.1	-	60562167	60563985	272	annot_exons
novel_circ_000462	ncbi_102172571	NC_030825.1	+	47312093	47312339	247	antisense
novel_circ_000463	ncbi_102177585	NC_030833.1	-	50992167	51005038	311	annot_exons
novel_circ_000464	ncbi_102173324	NC_030824.1	+	17297070	17297788	256	annot_exons
novel_circ_000465	ncbi_102189619	NC_030808.1	-	9129841	9145514	4704	exon_intron
novel_circ_000466	ncbi_102168494	NC_030809.1	+	109818344	109821577	299	annot_exons
novel_circ_000467	ncbi_102169071	NC_030833.1	+	33712277	33724770	319	annot_exons
novel_circ_000468	ncbi_102185193	NC_030820.1	+	72923846	72925272	316	annot_exons
novel_circ_000469	ncbi_102171460	NC_030826.1	+	27346121	27346295	175	antisense
novel_circ_000470	ncbi_102173648	NC_030813.1	+	59712204	59737374	3473	annot_exons
novel_circ_000471	ncbi_102180146	NC_030824.1	+	16012882	16021483	968	annot_exons
novel_circ_000472	ncbi_102173102	NC_030821.1	-	20020649	20036466	855	annot_exons
novel_circ_000473	ncbi_102190528	NC_030819.1	+	84860800	84870318	364	annot_exons
novel_circ_000474	ncbi_100861243	NC_030812.1	+	93407212	93407650	439	one_exon
novel_circ_000475	ncbi_102190892	NC_030821.1	-	17889070	17900482	1148	annot_exons
novel_circ_000476	ncbi_100861224	NC_030826.1	-	13138003	13138272	270	one_exon
novel_circ_000477	ncbi_102168604	NC_030834.1	-	26164456	26164999	277	annot_exons
novel_circ_000478	ncbi_102187619	NC_030825.1	+	25515415	25521445	979	annot_exons
novel_circ_000479	ncbi_100861373	NC_030809.1	+	135464461	135480092	1009	annot_exons
novel_circ_000480	ncbi_102180628	NC_030826.1	-	61429480	61455032	342	annot_exons
novel_circ_000481	ncbi_102174093	NC_030812.1	-	19282375	19306971	1859	annot_exons
novel_circ_000482	ncbi_102177020	NC_030810.1	-	97231533	97233951	579	annot_exons
novel_circ_000483	ncbi_102181008	NC_030812.1	-	75799507	75824596	1050	annot_exons
novel_circ_000484	ncbi_102190939	NC_030812.1	+	42443471	42462030	2136	annot_exons
novel_circ_000485	ncbi_102169401	NC_030823.1	+	29042397	29045877	812	annot_exons
novel_circ_000486	ncbi_102190528	NC_030819.1	+	84920202	84921052	851	one_exon
novel_circ_000487	ncbi_102191158	NC_030822.1	+	7019461	7021376	336	annot_exons
novel_circ_000488	ncbi_102185505	NC_030827.1	-	10212311	10217859	664	annot_exons
novel_circ_000489	ncbi_102186698	NC_030818.1	+	82689076	82689676	215	annot_exons
novel_circ_000490	ncbi_102177198	NC_030808.1	-	150789684	150801687	191	annot_exons
novel_circ_000491	ncbi_102185075	NC_030813.1	+	46267159	46293564	584	annot_exons
novel_circ_000492	ncbi_102187036	NW_017189516.1	-	2901940	2928496	896	annot_exons
novel_circ_000493	ncbi_102179352	NC_030812.1	-	4816534	4822710	751	annot_exons
novel_circ_000494	ncbi_102188044	NC_030815.1	+	82427218	82449000	349	annot_exons
novel_circ_000495	ncbi_102178752	NC_030823.1	+	22621664	22672482	2007	annot_exons
novel_circ_000496	ncbi_102183609	NC_030818.1	+	74807874	74884781	2458	annot_exons
novel_circ_000497	ncbi_102178142	NC_030811.1	-	41207111	41254724	661	annot_exons
novel_circ_000498	ncbi_102175564	NC_030813.1	+	71867766	71886575	1063	annot_exons
novel_circ_000499	ncbi_102174732	NC_030813.1	+	57730417	57736644	553	annot_exons
novel_circ_000500	ncbi_102177573	NC_030809.1	+	11223290	11223486	197	one_exon
novel_circ_000501	ncbi_102179502	NC_030823.1	-	45110654	45133311	263	exon_intron
novel_circ_000502	ncbi_102180021	NW_017189517.1	-	6635489	6635670	182	antisense
novel_circ_000503	ncbi_102188250	NC_030826.1	-	17683583	17696994	432	annot_exons
novel_circ_000504	ncbi_102178551	NC_030820.1	-	65528207	65533371	277	annot_exons
novel_circ_000505	ncbi_102187231	NC_030818.1	+	6820062	6837266	817	annot_exons
novel_circ_000506	ncbi_102170348	NC_030824.1	-	17707977	17708308	245	annot_exons
novel_circ_000507	ncbi_102169669	NC_030815.1	-	47864549	47865217	584	annot_exons
novel_circ_000508	ncbi_102178594	NC_030811.1	-	110971607	110971885	279	one_exon
novel_circ_000509	ncbi_102185513	NC_030809.1	+	62936796	62938539	167	annot_exons
novel_circ_000510	ncbi_102170612	NC_030819.1	+	16433585	16434347	232	annot_exons
novel_circ_000511	ncbi_102168787	NC_030831.1	+	37350025	37357511	916	annot_exons
novel_circ_000512	ncbi_102191642	NC_030825.1	+	53111917	53114152	215	annot_exons
novel_circ_000513	ncbi_102171912	NC_030826.1	-	25994456	26026732	1061	annot_exons
novel_circ_000514	ncbi_102171384	NC_030829.1	+	51946443	51953660	478	annot_exons
novel_circ_000515	ncbi_102171094	NC_030826.1	+	10813949	10816576	421	annot_exons
novel_circ_000516	ncbi_102188370	NC_030810.1	+	98822516	98850090	1087	annot_exons
novel_circ_000517	ncbi_102187736	NC_030810.1	+	2254194	2255698	1505	exon_intron
novel_circ_000518	ncbi_102168470	NC_030821.1	-	65446059	65453541	822	annot_exons
novel_circ_000519	ncbi_102178564	NC_030826.1	-	13536208	13554118	1772	annot_exons
novel_circ_000520	ncbi_102169108	NC_030817.1	-	32615648	32622467	632	annot_exons
novel_circ_000521	ncbi_102186655	NC_030811.1	-	63657195	63670882	435	annot_exons
novel_circ_000522	ncbi_102175588	NC_030818.1	-	71816256	71822765	854	annot_exons
novel_circ_000523	ncbi_102174024	NC_030814.1	-	44240586	44248585	350	annot_exons
novel_circ_000524	ncbi_102178646	NC_030823.1	+	43364084	43428889	434	annot_exons
novel_circ_000525	ncbi_102180723	NC_030811.1	+	94174893	94183424	532	annot_exons
novel_circ_000526	ncbi_102175013	NC_030813.1	+	58950792	58964183	671	annot_exons
novel_circ_000527	ncbi_102191016	NC_030834.1	-	7882107	7890165	347	annot_exons
novel_circ_000528	ncbi_102182743	NC_030830.1	+	17658718	17673956	675	annot_exons
novel_circ_000529	ncbi_102177417	NC_030812.1	+	96254726	96260948	898	annot_exons
novel_circ_000530	ncbi_102169733	NC_030834.1	-	26334684	26336321	257	annot_exons
novel_circ_000531	ncbi_102178739	NC_030818.1	-	102399658	102407604	678	annot_exons
novel_circ_000532	ncbi_102168985	NC_030812.1	-	89033306	89059722	628	annot_exons
novel_circ_000533	ncbi_102189193	NC_030836.1	-	28954388	28955107	328	annot_exons
novel_circ_000534	ncbi_100860918	NC_030809.1	+	88024138	88032152	688	annot_exons
novel_circ_000535	ncbi_102183492	NC_030812.1	-	109281603	109281848	246	one_exon
novel_circ_000536	ncbi_106502836	NC_030821.1	-	78813050	78844441	788	annot_exons
novel_circ_000537	ncbi_100861132	NC_030836.1	+	12124128	12141564	633	annot_exons
novel_circ_000538	ncbi_102174161	NC_030808.1	-	69192711	69196892	263	annot_exons
novel_circ_000539	ncbi_102185637	NC_030812.1	+	78634421	78635302	281	annot_exons
novel_circ_000540	ncbi_102168996	NC_030814.1	-	96049039	96049590	552	one_exon
novel_circ_000541	ncbi_102189823	NC_030811.1	-	75911775	75917786	461	annot_exons
novel_circ_000542	ncbi_102178142	NC_030811.1	-	41391542	41411144	19603	exon_intron
novel_circ_000543	ncbi_102170786	NC_030815.1	-	102212539	102213228	233	annot_exons
novel_circ_000544	ncbi_102189759	NC_030816.1	-	76542955	76573072	1305	annot_exons
novel_circ_000545	ncbi_102184118	NC_030811.1	-	34558477	34599322	485	annot_exons
novel_circ_000546	ncbi_102184211	NC_030831.1	+	26338266	26348139	923	annot_exons
novel_circ_000547	ncbi_102168670	NC_030809.1	-	99865373	99869952	558	annot_exons
novel_circ_000548	ncbi_102191310	NC_030812.1	+	68802203	68816011	565	annot_exons
novel_circ_000549	ncbi_102171666	NC_030809.1	+	17811360	17843323	1182	annot_exons
novel_circ_000550	ncbi_102169074	NC_030835.1	+	19280699	19282198	1500	one_exon
novel_circ_000551	ncbi_102183583	NW_017189516.1	-	23174299	23175475	402	annot_exons
novel_circ_000552	ncbi_102184144	NC_030814.1	-	49065049	49077341	953	annot_exons
novel_circ_000553	ncbi_100861087	NC_030835.1	-	2965973	2969465	328	annot_exons
novel_circ_000554	ncbi_102172691	NC_030835.1	-	31233958	31239270	352	annot_exons
novel_circ_000555	ncbi_102187050	NC_030816.1	+	54959017	54959602	346	annot_exons
novel_circ_000556	ncbi_102180008	NC_030811.1	+	87195399	87201963	335	annot_exons
novel_circ_000557	ncbi_102171666	NC_030809.1	+	17897293	17913128	970	annot_exons
novel_circ_000558	ncbi_102184884	NC_030812.1	-	67172481	67189703	17223	exon_intron
novel_circ_000559	ncbi_102186543	NC_030831.1	-	46778157	46824427	1484	annot_exons
novel_circ_000560	ncbi_106503326	NC_030827.1	-	58673522	58682645	648	annot_exons
novel_circ_000561	ncbi_102185286	NC_030819.1	-	67797349	67841370	464	annot_exons
novel_circ_000562	ncbi_102186097	NC_030812.1	+	110529730	110540351	605	annot_exons
novel_circ_000563	ncbi_102176618	NC_030819.1	+	74495943	74551466	1049	annot_exons
novel_circ_000564	ncbi_102169565	NC_030812.1	-	89224357	89230769	997	annot_exons
novel_circ_000565	ncbi_102182145	NC_030820.1	-	32392193	32393334	264	annot_exons
novel_circ_000566	ncbi_102189565	NC_030813.1	+	67622284	67625906	356	exon_intron
novel_circ_000567	ncbi_102186780	NC_030821.1	+	66996050	67026758	261	annot_exons
novel_circ_000568	ncbi_102171201	NC_030809.1	+	3175622	3196188	1082	annot_exons
novel_circ_000569	ncbi_102176029	NC_030813.1	-	113039459	113042546	238	annot_exons
novel_circ_000570	ncbi_102170463	NC_030808.1	+	2843807	2845857	375	annot_exons
novel_circ_000571	ncbi_102190287	NC_030832.1	+	3683796	3687565	473	annot_exons
novel_circ_000572	ncbi_102181273	NC_030836.1	+	41223670	41224053	384	antisense
novel_circ_000573	ncbi_102174210	NC_030817.1	-	84921695	84922003	309	one_exon
novel_circ_000574	ncbi_106502836	NC_030821.1	-	78632844	78648175	245	annot_exons
novel_circ_000575	ncbi_102188569	NC_030812.1	+	102268251	102304409	30920	exon_intron
novel_circ_000576	ncbi_102172872	NC_030812.1	+	44310733	44324931	777	annot_exons
novel_circ_000577	ncbi_106502734	NC_030820.1	-	33172806	33272240	6926	exon_intron
novel_circ_000578	ncbi_102181285	NC_030813.1	-	100018176	100020224	414	annot_exons
novel_circ_000579	ncbi_102187331	NC_030821.1	+	82104954	82105340	305	annot_exons
novel_circ_000580	ncbi_102181748	NC_030810.1	-	15674605	15678736	360	annot_exons
novel_circ_000581	ncbi_102174449	NC_030830.1	+	19853798	19863488	9691	antisense
novel_circ_000582	ncbi_102174396	NC_030817.1	-	91717670	91718857	208	annot_exons
novel_circ_000583	ncbi_102175270	NC_030834.1	-	19041242	19046166	180	annot_exons
novel_circ_000584	ncbi_102191456	NC_030826.1	+	10249627	10262410	1532	annot_exons
novel_circ_000585	ncbi_102174699	NC_030808.1	+	95868965	95878039	448	annot_exons
novel_circ_000586	ncbi_102191627	NC_030819.1	-	9354088	9400842	688	exon_intron
novel_circ_000587	ncbi_102182591	NC_030814.1	-	1802847	1838619	445	annot_exons
novel_circ_000588	ncbi_106502060	NC_030811.1	+	25410498	25487125	35470	exon_intron
novel_circ_000589	ncbi_102187405	NC_030816.1	+	73552259	73571677	340	annot_exons
novel_circ_000590	ncbi_102187919	NC_030835.1	+	4644827	4644982	156	one_exon
novel_circ_000591	ncbi_102178089	NC_030821.1	-	684805	696042	351	annot_exons
novel_circ_000592	ncbi_102176647	NC_030808.1	+	146135382	146148384	1074	annot_exons
novel_circ_000593	ncbi_102173805	NC_030832.1	+	13954229	13976489	839	annot_exons
novel_circ_000594	ncbi_102188864	NC_030817.1	-	34633160	34665185	32026	exon_intron
novel_circ_000595	ncbi_102181660	NC_030812.1	-	76096088	76101236	1244	annot_exons
novel_circ_000596	ncbi_102172481	NC_030826.1	-	28041106	28042629	369	annot_exons
novel_circ_000597	ncbi_102171526	NC_030820.1	+	39984718	39986558	352	annot_exons
novel_circ_000598	ncbi_102185894	NC_030811.1	+	33600215	33618663	1293	annot_exons
novel_circ_000599	ncbi_102183943	NC_030812.1	-	99490138	99504868	1272	annot_exons
novel_circ_000600	ncbi_102180212	NW_017189541.1	-	316222	334039	13094	exon_intron
novel_circ_000601	ncbi_102185148	NC_030835.1	+	20852928	20866612	830	annot_exons
novel_circ_000602	ncbi_102171912	NC_030826.1	-	26006209	26011807	485	annot_exons
novel_circ_000603	ncbi_102173516	NC_030831.1	+	21321700	21327434	1410	annot_exons
novel_circ_000604	ncbi_102189979	NC_030823.1	-	72097313	72100787	455	annot_exons
novel_circ_000605	ncbi_102180701	NC_030827.1	+	67644889	67645097	209	antisense
novel_circ_000606	ncbi_102178229	NC_030831.1	-	42654784	42656566	425	annot_exons
novel_circ_000607	ncbi_102169356	NC_030833.1	-	11956232	11984224	2613	annot_exons
novel_circ_000608	ncbi_102174881	NC_030808.1	+	149214169	149217050	158	annot_exons
novel_circ_000609	ncbi_102178472	NC_030823.1	+	38543159	38562750	1002	annot_exons
novel_circ_000610	ncbi_102176122	NC_030815.1	+	64853802	64867405	775	annot_exons
novel_circ_000611	ncbi_102186655	NC_030811.1	-	63872928	63890071	427	annot_exons
novel_circ_000612	ncbi_102185426	NC_030833.1	+	42047614	42054453	429	annot_exons
novel_circ_000613	NA	NC_030809.1	+	116114976	116120861	5886	intergenic
novel_circ_000614	ncbi_102189398	NC_030815.1	+	82967384	82991392	650	annot_exons
novel_circ_000615	ncbi_102177243	NC_030817.1	-	42768822	42800152	1244	annot_exons
novel_circ_000616	ncbi_102169084	NW_017189516.1	-	8845696	8845979	284	antisense
novel_circ_000617	ncbi_102174769	NC_030823.1	+	32481143	32513793	3469	annot_exons
novel_circ_000618	ncbi_102186776	NC_030819.1	-	67538524	67551982	1116	annot_exons
novel_circ_000619	ncbi_102185190	NC_030818.1	+	100797534	100801641	682	annot_exons
novel_circ_000620	ncbi_102177039	NC_030812.1	+	115030532	115043583	2854	exon_intron
novel_circ_000621	ncbi_102187973	NC_030824.1	+	31309386	31311489	244	annot_exons
novel_circ_000622	ncbi_102173323	NC_030824.1	+	60726752	60747148	413	annot_exons
novel_circ_000623	ncbi_102181600	NC_030816.1	+	13222246	13224181	301	annot_exons
novel_circ_000624	ncbi_102174048	NC_030822.1	-	52688742	52689638	498	annot_exons
novel_circ_000625	ncbi_102190849	NC_030833.1	+	12329965	12341910	350	annot_exons
novel_circ_000626	ncbi_102186595	NC_030815.1	-	81504859	81521867	344	annot_exons
novel_circ_000627	ncbi_102191612	NC_030815.1	-	83634462	83647428	1147	annot_exons
novel_circ_000628	ncbi_102172285	NC_030823.1	-	36213813	36217316	324	annot_exons
novel_circ_000629	ncbi_102191001	NC_030809.1	+	9522277	9553094	1854	annot_exons
novel_circ_000630	ncbi_102170636	NC_030827.1	+	64050661	64059962	341	annot_exons
novel_circ_000631	ncbi_102182617	NC_030823.1	-	27156112	27156574	463	intronic
novel_circ_000632	ncbi_102174881	NC_030808.1	+	149206080	149214263	1380	annot_exons
novel_circ_000633	ncbi_102169828	NC_030833.1	-	11122626	11138095	1204	annot_exons
novel_circ_000634	ncbi_102191338	NC_030817.1	+	57420971	57422425	295	annot_exons
novel_circ_000635	ncbi_102175599	NC_030822.1	-	74496075	74516892	9633	exon_intron
novel_circ_000636	ncbi_102180128	NC_030817.1	+	51915574	51918779	629	annot_exons
novel_circ_000637	ncbi_102169446	NC_030810.1	-	33290723	33308594	1234	annot_exons
novel_circ_000638	ncbi_102169918	NC_030809.1	+	51136420	51148507	566	annot_exons
novel_circ_000639	ncbi_102172668	NC_030828.1	-	21432825	21435706	535	annot_exons
novel_circ_000640	ncbi_102186307	NC_030815.1	-	26863371	26872725	812	annot_exons
novel_circ_000641	ncbi_102175793	NC_030825.1	-	66198308	66198475	168	antisense
novel_circ_000642	ncbi_102185872	NC_030808.1	-	113129111	113154407	364	annot_exons
novel_circ_000643	ncbi_102169172	NC_030813.1	+	93685010	93693490	1070	annot_exons
novel_circ_000644	ncbi_102191646	NC_030826.1	-	37245420	37248845	316	annot_exons
novel_circ_000645	ncbi_102171564	NC_030831.1	-	53801121	53843428	567	annot_exons
novel_circ_000646	ncbi_100860750	NC_030815.1	+	66616166	66617381	304	annot_exons
novel_circ_000647	ncbi_102188019	NC_030812.1	-	40111835	40142005	2138	annot_exons
novel_circ_000648	ncbi_102179352	NC_030812.1	-	4816534	4824459	924	annot_exons
novel_circ_000649	ncbi_102171707	NC_030814.1	+	45052706	45053872	435	annot_exons
novel_circ_000650	ncbi_102181273	NC_030836.1	-	41223556	41223939	384	one_exon
novel_circ_000651	ncbi_102178133	NC_030832.1	-	25570193	25578759	691	annot_exons
novel_circ_000652	ncbi_102183553	NC_030808.1	-	154166904	154210144	828	annot_exons
novel_circ_000653	ncbi_102187667	NC_030813.1	+	98313199	98320815	476	annot_exons
novel_circ_000654	ncbi_102180850	NC_030814.1	+	16301487	16339519	721	annot_exons
novel_circ_000655	ncbi_102177703	NC_030813.1	+	98193131	98197676	651	annot_exons
novel_circ_000656	ncbi_102181967	NC_030820.1	-	3179998	3191594	11597	exon_intron
novel_circ_000657	ncbi_102172211	NC_030829.1	+	519328	524966	215	annot_exons
novel_circ_000658	ncbi_102187134	NC_030815.1	+	60899674	60946597	46924	exon_intron
novel_circ_000659	ncbi_102170271	NC_030808.1	+	134707240	134722926	393	annot_exons
novel_circ_000660	ncbi_102178265	NC_030814.1	+	75871084	75873094	535	annot_exons
novel_circ_000661	ncbi_102179887	NC_030808.1	+	126394551	126407638	3624	exon_intron
novel_circ_000662	ncbi_102184258	NC_030820.1	-	51549862	51550200	339	one_exon
novel_circ_000663	ncbi_102168562	NC_030824.1	-	18079905	18092651	957	annot_exons
novel_circ_000664	ncbi_102169904	NC_030808.1	+	2267812	2274348	748	annot_exons
novel_circ_000665	ncbi_102187471	NC_030813.1	+	102784101	102791844	295	annot_exons
novel_circ_000666	ncbi_102180723	NC_030811.1	+	94130074	94136555	428	annot_exons
novel_circ_000667	ncbi_102181619	NC_030823.1	+	45676176	45676967	792	exon_intron
novel_circ_000668	ncbi_102185611	NC_030808.1	+	130154785	130156638	249	annot_exons
novel_circ_000669	ncbi_102172068	NC_030817.1	-	51780900	51787053	998	annot_exons
novel_circ_000670	ncbi_102177108	NC_030829.1	+	47854766	47869465	564	annot_exons
novel_circ_000671	ncbi_102187236	NC_030818.1	-	85888677	85895124	454	annot_exons
novel_circ_000672	ncbi_102190745	NC_030830.1	-	23382957	23457218	63477	exon_intron
novel_circ_000673	ncbi_102180628	NC_030826.1	-	61653100	61663802	2530	annot_exons
novel_circ_000674	ncbi_102178492	NC_030828.1	+	64162106	64176377	1012	annot_exons
novel_circ_000675	ncbi_102169008	NC_030816.1	-	5843822	5851794	577	annot_exons
novel_circ_000676	ncbi_102182369	NC_030810.1	+	27457616	27472600	451	annot_exons
novel_circ_000677	ncbi_102187301	NC_030812.1	+	59810841	59837632	1577	annot_exons
novel_circ_000678	ncbi_102186179	NC_030811.1	+	100963352	100982353	588	annot_exons
novel_circ_000679	ncbi_100860988	NC_030830.1	-	10926784	10930013	226	annot_exons
novel_circ_000680	ncbi_102182389	NW_017189516.1	+	682346	708454	6854	exon_intron
novel_circ_000681	ncbi_102169646	NC_030812.1	-	29127134	29132545	377	annot_exons
novel_circ_000682	ncbi_102178575	NC_030808.1	+	148413760	148414031	272	one_exon
novel_circ_000683	ncbi_102183609	NC_030818.1	+	74845237	74847980	448	annot_exons
novel_circ_000684	ncbi_102176541	NC_030821.1	-	18379995	18404799	1854	exon_intron
novel_circ_000685	ncbi_102190022	NC_030812.1	+	41858147	41910637	421	annot_exons
novel_circ_000686	ncbi_102169335	NC_030808.1	-	69689998	69690873	334	annot_exons
novel_circ_000687	ncbi_102186987	NC_030825.1	-	36496790	36497135	346	one_exon
novel_circ_000688	ncbi_102180703	NC_030828.1	-	6104557	6104738	182	one_exon
novel_circ_000689	ncbi_102177383	NC_030828.1	+	63795452	63798028	464	annot_exons
novel_circ_000690	ncbi_100861209	NC_030829.1	+	12517939	12531975	600	annot_exons
novel_circ_000691	ncbi_102188726	NC_030831.1	-	54956831	54957498	177	annot_exons
novel_circ_000692	ncbi_102173015	NC_030819.1	-	812368	836064	2428	annot_exons
novel_circ_000693	ncbi_102191152	NC_030821.1	+	52783902	52792802	932	annot_exons
novel_circ_000694	ncbi_102169592	NC_030817.1	+	64823514	64837965	647	annot_exons
novel_circ_000695	ncbi_102168854	NC_030825.1	+	54627313	54628617	310	annot_exons
novel_circ_000696	ncbi_102191442	NC_030822.1	-	32022220	32044715	972	annot_exons
novel_circ_000697	ncbi_102172668	NC_030828.1	-	21403833	21411519	1144	annot_exons
novel_circ_000698	ncbi_102188881	NC_030823.1	-	5262678	5321513	1446	annot_exons
novel_circ_000699	ncbi_102175053	NC_030825.1	+	47597959	47601789	406	annot_exons
novel_circ_000700	ncbi_102188453	NC_030831.1	-	875669	882922	374	annot_exons
novel_circ_000701	ncbi_102176565	NC_030829.1	-	11920527	11920955	429	exon_intron
novel_circ_000702	ncbi_102175588	NC_030818.1	-	71819154	71823867	847	annot_exons
novel_circ_000703	ncbi_102170639	NC_030808.1	+	146465202	146474785	853	annot_exons
novel_circ_000704	ncbi_102187236	NC_030818.1	-	85857724	85859735	477	annot_exons
novel_circ_000705	ncbi_102175067	NC_030829.1	-	50303895	50310108	1145	annot_exons
novel_circ_000706	ncbi_102179242	NC_030829.1	-	7652856	7658625	490	annot_exons
novel_circ_000707	ncbi_102185411	NC_030809.1	-	179470	180041	489	annot_exons
novel_circ_000708	ncbi_102188649	NC_030811.1	+	76351058	76353238	489	annot_exons
novel_circ_000709	ncbi_102174063	NC_030826.1	+	55759266	55760341	435	annot_exons
novel_circ_000710	ncbi_102168818	NC_030814.1	+	87415313	87450101	618	annot_exons
novel_circ_000711	ncbi_102170199	NC_030811.1	-	18807116	18807739	624	antisense
novel_circ_000712	ncbi_102186936	NC_030812.1	-	64251434	64260820	406	annot_exons
novel_circ_000713	ncbi_102179654	NC_030813.1	+	114891070	114902349	691	annot_exons
novel_circ_000714	ncbi_102171700	NC_030814.1	-	107559570	107565081	5512	exon_intron
novel_circ_000715	ncbi_102187203	NC_030813.1	+	84838304	84843569	590	annot_exons
novel_circ_000716	ncbi_102188690	NC_030821.1	-	25897009	25899547	339	annot_exons
novel_circ_000717	ncbi_102184583	NC_030833.1	+	42699967	42717553	970	annot_exons
novel_circ_000718	ncbi_102169646	NC_030812.1	-	29101568	29121640	753	annot_exons
novel_circ_000719	ncbi_106503471	NC_030830.1	-	45023424	45024895	1472	one_exon
novel_circ_000720	ncbi_100861152	NC_030809.1	+	46322638	46353722	925	annot_exons
novel_circ_000721	ncbi_102173511	NC_030829.1	-	52445315	52446461	473	annot_exons
novel_circ_000722	ncbi_102170966	NC_030814.1	-	96221973	96222405	433	exon_intron
novel_circ_000723	ncbi_102175775	NC_030820.1	-	17038102	17046782	1149	annot_exons
novel_circ_000724	ncbi_102176080	NC_030809.1	+	130877230	130896014	919	annot_exons
novel_circ_000725	ncbi_102182063	NC_030825.1	+	37412586	37419059	383	annot_exons
novel_circ_000726	ncbi_102180263	NC_030808.1	+	149492161	149544864	283	annot_exons
novel_circ_000727	ncbi_102188319	NC_030816.1	+	49551649	49555767	2265	exon_intron
novel_circ_000728	ncbi_102188802	NC_030808.1	+	66819424	66863087	618	annot_exons
novel_circ_000729	ncbi_102168243	NW_017189517.1	+	26585529	26590577	796	annot_exons
novel_circ_000730	ncbi_102189380	NC_030813.1	+	57911307	57962649	647	annot_exons
novel_circ_000731	ncbi_102177520	NC_030814.1	-	50608637	50612350	464	annot_exons
novel_circ_000732	ncbi_102176334	NC_030818.1	-	101227199	101232575	433	annot_exons
novel_circ_000733	ncbi_102190610	NC_030818.1	+	73437099	73528998	1002	annot_exons
novel_circ_000734	ncbi_102174822	NW_017189516.1	+	59667505	59671325	370	annot_exons
novel_circ_000735	ncbi_102188232	NC_030819.1	-	31413898	31421429	298	annot_exons
novel_circ_000736	ncbi_102185296	NC_030824.1	-	5626403	5666582	328	annot_exons
novel_circ_000737	ncbi_102171036	NC_030812.1	+	63268956	63279941	336	annot_exons
novel_circ_000738	ncbi_102186804	NC_030808.1	+	82940936	82941720	331	annot_exons
novel_circ_000739	ncbi_102187593	NC_030817.1	+	88686351	88695350	1382	annot_exons
novel_circ_000740	ncbi_102191822	NC_030823.1	-	28520445	28537803	701	annot_exons
novel_circ_000741	ncbi_102180714	NC_030831.1	+	44598838	44599482	645	one_exon
novel_circ_000742	ncbi_102191813	NC_030820.1	+	63414764	63417045	444	annot_exons
novel_circ_000743	ncbi_106502488	NC_030816.1	+	78746109	78758065	576	annot_exons
novel_circ_000744	ncbi_102190013	NC_030810.1	+	7553720	7569050	789	annot_exons
novel_circ_000745	ncbi_102179584	NC_030823.1	-	53821347	53830912	930	annot_exons
novel_circ_000746	ncbi_102178402	NC_030809.1	-	63569278	63577602	412	exon_intron
novel_circ_000747	ncbi_102188258	NC_030808.1	+	130614319	130621939	498	annot_exons
novel_circ_000748	ncbi_102175599	NC_030822.1	-	74481110	74484185	310	annot_exons
novel_circ_000749	ncbi_102187370	NC_030833.1	-	27206242	27208047	214	annot_exons
novel_circ_000750	ncbi_102184003	NC_030827.1	-	35477067	35479645	427	annot_exons
novel_circ_000751	ncbi_102191360	NC_030825.1	+	14802651	14808966	431	annot_exons
novel_circ_000752	ncbi_102175318	NC_030822.1	+	31463227	31484399	323	annot_exons
novel_circ_000753	ncbi_102168494	NC_030809.1	+	109818344	109827943	493	annot_exons
novel_circ_000754	ncbi_102175283	NC_030813.1	+	87228058	87282281	1201	annot_exons
novel_circ_000755	ncbi_102185172	NC_030814.1	+	94212653	94214076	298	annot_exons
novel_circ_000756	ncbi_102188044	NC_030815.1	+	82438623	82467885	1642	annot_exons
novel_circ_000757	ncbi_102175564	NC_030813.1	+	71874399	71886575	913	annot_exons
novel_circ_000758	ncbi_102174087	NC_030833.1	-	20507654	20508578	925	one_exon
novel_circ_000759	ncbi_100861014	NC_030831.1	-	43285788	43287796	243	annot_exons
novel_circ_000760	ncbi_102189961	NC_030817.1	+	47162328	47202616	820	annot_exons
novel_circ_000761	ncbi_102177066	NC_030817.1	-	40938783	40939802	346	annot_exons
novel_circ_000762	ncbi_102176609	NC_030817.1	-	82639913	82640804	379	annot_exons
novel_circ_000763	ncbi_102177124	NC_030811.1	-	111237944	111239124	190	annot_exons
novel_circ_000764	ncbi_102180723	NC_030811.1	+	94155477	94157309	313	annot_exons
novel_circ_000765	ncbi_100860918	NC_030809.1	+	88002530	88009327	473	annot_exons
novel_circ_000766	ncbi_102168779	NC_030809.1	+	29277562	29300230	937	annot_exons
novel_circ_000767	ncbi_102175283	NC_030813.1	+	87271512	87282281	263	annot_exons
novel_circ_000768	ncbi_102173768	NC_030823.1	-	32237719	32274151	380	annot_exons
novel_circ_000769	ncbi_102170741	NC_030809.1	+	50284043	50295645	435	annot_exons
novel_circ_000770	ncbi_102172691	NC_030835.1	-	31233958	31239273	355	annot_exons
novel_circ_000771	ncbi_102169693	NC_030824.1	+	8834640	8840173	543	annot_exons
novel_circ_000772	ncbi_102177837	NC_030826.1	+	60646035	60655306	810	annot_exons
novel_circ_000773	ncbi_102175945	NC_030836.1	+	46213602	46218383	569	annot_exons
novel_circ_000774	ncbi_102171523	NC_030818.1	-	74654125	74659355	342	annot_exons
novel_circ_000775	ncbi_102183120	NC_030810.1	+	52151571	52182834	1118	annot_exons
novel_circ_000776	ncbi_102169459	NC_030812.1	-	34432600	34446453	643	annot_exons
novel_circ_000777	ncbi_102177684	NC_030811.1	+	96020458	96022721	348	annot_exons
novel_circ_000778	ncbi_102178544	NC_030816.1	+	91027741	91029489	506	annot_exons
novel_circ_000779	ncbi_102180680	NC_030819.1	+	70432158	70490319	1790	annot_exons
novel_circ_000780	ncbi_102171753	NC_030810.1	-	68249380	68270259	4228	annot_exons
novel_circ_000781	ncbi_102188284	NC_030834.1	+	12197011	12201434	798	annot_exons
novel_circ_000782	ncbi_102189733	NC_030811.1	+	53583901	53593316	496	annot_exons
novel_circ_000783	ncbi_102172203	NC_030828.1	-	21288702	21298142	390	annot_exons
novel_circ_000784	ncbi_102179211	NC_030820.1	-	29680324	29731835	894	annot_exons
novel_circ_000785	ncbi_102185915	NW_017189517.1	-	28807590	28838689	1503	annot_exons
novel_circ_000786	ncbi_102177243	NC_030817.1	-	42782086	42790720	499	annot_exons
novel_circ_000787	ncbi_102173887	NC_030808.1	-	94727372	94750149	1541	annot_exons
novel_circ_000788	ncbi_102175038	NC_030820.1	-	42332221	42338273	407	annot_exons
novel_circ_000789	ncbi_102170795	NC_030819.1	+	75348817	75357555	457	annot_exons
novel_circ_000790	NA	NC_030817.1	+	99781312	99783175	1864	intergenic
novel_circ_000791	ncbi_102181018	NC_030813.1	-	88781595	88783916	856	annot_exons
novel_circ_000792	ncbi_102177343	NC_030817.1	+	82481447	82510648	2776	annot_exons
novel_circ_000793	ncbi_102182480	NC_030836.1	+	17748678	17756520	350	annot_exons
novel_circ_000794	ncbi_102180628	NC_030826.1	-	61592538	61653179	929	annot_exons
novel_circ_000795	ncbi_102189321	NC_030820.1	+	37783397	37785919	241	annot_exons
novel_circ_000796	ncbi_102175214	NC_030817.1	-	81402172	81404146	276	annot_exons
novel_circ_000797	ncbi_102188881	NC_030823.1	-	5318466	5322041	369	annot_exons
novel_circ_000798	ncbi_102172866	NC_030811.1	-	51042763	51042976	214	intronic
novel_circ_000799	ncbi_102173039	NC_030808.1	+	55742140	55778563	2470	annot_exons
novel_circ_000800	ncbi_102183458	NC_030828.1	+	30494538	30497302	575	annot_exons
novel_circ_000801	ncbi_102174392	NC_030815.1	+	64664280	64682789	7633	exon_intron
novel_circ_000802	ncbi_102169651	NC_030812.1	+	81396489	81401500	444	annot_exons
novel_circ_000803	ncbi_102187505	NC_030820.1	+	66983025	66995151	855	annot_exons
novel_circ_000804	ncbi_102178089	NC_030821.1	-	586162	596576	344	annot_exons
novel_circ_000805	ncbi_102185761	NC_030822.1	-	35920947	35922338	1392	one_exon
novel_circ_000806	ncbi_102168517	NC_030812.1	+	95888677	95964494	1290	annot_exons
novel_circ_000807	ncbi_102174066	NC_030826.1	-	55262345	55262910	566	antisense
novel_circ_000808	ncbi_102189568	NC_030813.1	-	92389771	92407810	502	annot_exons
novel_circ_000809	ncbi_102178015	NC_030808.1	-	75711972	75741611	1000	annot_exons
novel_circ_000810	ncbi_102169016	NC_030818.1	+	27718817	27719354	538	intronic
novel_circ_000811	ncbi_102179139	NC_030808.1	+	152084493	152090287	514	annot_exons
novel_circ_000812	ncbi_102176568	NC_030809.1	+	37862965	37864698	381	annot_exons
novel_circ_000813	ncbi_102190059	NC_030823.1	+	60553793	60561631	738	annot_exons
novel_circ_000814	ncbi_102178485	NC_030808.1	-	71339030	71381893	781	annot_exons
novel_circ_000815	ncbi_102180411	NC_030823.1	-	69067564	69144899	951	annot_exons
novel_circ_000816	ncbi_102173809	NC_030833.1	+	37429353	37446353	501	annot_exons
novel_circ_000817	ncbi_102182591	NC_030814.1	-	1713889	1740894	899	annot_exons
novel_circ_000818	ncbi_102189592	NC_030818.1	+	15004023	15015241	647	annot_exons
novel_circ_000819	ncbi_102180703	NC_030828.1	-	6110151	6151917	889	annot_exons
novel_circ_000820	ncbi_102168482	NC_030826.1	-	45678134	45698539	556	annot_exons
novel_circ_000821	ncbi_102175042	NC_030821.1	-	50007788	50049085	1107	annot_exons
novel_circ_000822	ncbi_106503476	NC_030830.1	-	41395619	41395833	215	one_exon
novel_circ_000823	ncbi_102177957	NC_030811.1	+	17239008	17240091	1084	one_exon
novel_circ_000824	ncbi_102180372	NC_030833.1	-	7537837	7538687	851	one_exon
novel_circ_000825	ncbi_106502192	NC_030813.1	-	58389071	58400761	499	exon_intron
novel_circ_000826	ncbi_102172525	NW_017189516.1	-	19127135	19128988	300	annot_exons
novel_circ_000827	ncbi_102181124	NC_030816.1	+	26269572	26326461	623	annot_exons
novel_circ_000828	ncbi_102174430	NC_030827.1	-	8615364	8626898	332	annot_exons
novel_circ_000829	ncbi_102172381	NC_030826.1	-	11914320	11926744	219	annot_exons
novel_circ_000830	ncbi_102174693	NC_030826.1	+	35194185	35210486	939	annot_exons
novel_circ_000831	ncbi_102180426	NC_030808.1	-	81869816	81883698	582	annot_exons
novel_circ_000832	ncbi_102170661	NC_030833.1	+	40100248	40104464	427	annot_exons
novel_circ_000833	ncbi_102180727	NC_030811.1	+	5760552	5763562	293	annot_exons
novel_circ_000834	ncbi_102180203	NC_030813.1	-	42465231	42501277	1186	annot_exons
novel_circ_000835	ncbi_102170482	NC_030811.1	+	56393857	56395130	482	annot_exons
novel_circ_000836	ncbi_102190939	NC_030812.1	+	42453466	42453735	270	one_exon
novel_circ_000837	ncbi_102182748	NC_030810.1	+	72167775	72194318	484	annot_exons
novel_circ_000838	ncbi_102190735	NC_030808.1	+	63871109	63882397	658	annot_exons
novel_circ_000839	ncbi_102186290	NC_030813.1	+	94050544	94068613	705	annot_exons
novel_circ_000840	ncbi_102175214	NC_030817.1	-	81329819	81335241	303	annot_exons
novel_circ_000841	ncbi_102175408	NC_030817.1	+	10409070	10435332	480	annot_exons
novel_circ_000842	ncbi_102168991	NC_030813.1	-	108884940	108969716	498	annot_exons
novel_circ_000843	ncbi_102178981	NC_030836.1	+	17546337	17546636	300	intronic
novel_circ_000844	ncbi_102173974	NC_030808.1	-	136698184	136701340	3157	exon_intron
novel_circ_000845	ncbi_102182417	NC_030819.1	+	58066837	58069334	423	annot_exons
novel_circ_000846	ncbi_102182660	NC_030833.1	-	38292539	38307257	1011	annot_exons
novel_circ_000847	ncbi_102186998	NC_030808.1	-	50247811	50257747	480	annot_exons
novel_circ_000848	ncbi_102179342	NC_030810.1	-	46010440	46013927	294	annot_exons
novel_circ_000849	ncbi_102174753	NC_030818.1	+	67162965	67207047	309	annot_exons
novel_circ_000850	ncbi_102168704	NC_030812.1	-	87777483	87780399	413	annot_exons
novel_circ_000851	ncbi_102173323	NC_030824.1	+	60648185	60694797	526	annot_exons
novel_circ_000852	ncbi_102178845	NC_030824.1	-	58463834	58484852	399	annot_exons
novel_circ_000853	ncbi_102174276	NC_030812.1	-	44468652	44473138	361	annot_exons
novel_circ_000854	ncbi_102172610	NC_030813.1	+	7247459	7268635	747	annot_exons
novel_circ_000855	ncbi_102168545	NC_030817.1	-	69088389	69111760	372	annot_exons
novel_circ_000856	ncbi_102184003	NC_030827.1	-	35505424	35522661	431	annot_exons
novel_circ_000857	ncbi_102188005	NC_030831.1	+	54467559	54478437	489	annot_exons
novel_circ_000858	ncbi_102170439	NC_030820.1	-	39378660	39379896	188	annot_exons
novel_circ_000859	ncbi_102191167	NC_030825.1	+	45691976	45693782	587	annot_exons
novel_circ_000860	ncbi_102179243	NC_030829.1	-	36571124	36665110	6023	exon_intron
novel_circ_000861	ncbi_102184010	NC_030809.1	+	117550404	117559819	1139	annot_exons
novel_circ_000862	ncbi_102171629	NC_030822.1	+	37008505	37019341	899	annot_exons
novel_circ_000863	ncbi_102188599	NC_030817.1	-	3051220	3076499	1000	annot_exons
novel_circ_000864	ncbi_102181905	NC_030808.1	+	153114270	153115354	769	exon_intron
novel_circ_000865	ncbi_102172486	NC_030828.1	+	9871036	9881584	7362	exon_intron
novel_circ_000866	ncbi_102183124	NC_030810.1	+	10483127	10495970	781	annot_exons
novel_circ_000867	ncbi_108634524	NW_017189552.1	-	268390	277642	985	annot_exons
novel_circ_000868	ncbi_100861010	NC_030831.1	+	32707530	32775491	3314	exon_intron
novel_circ_000869	ncbi_102171075	NC_030817.1	+	72663225	72672942	850	annot_exons
novel_circ_000870	ncbi_102180203	NC_030813.1	-	42465231	42490461	1114	annot_exons
novel_circ_000871	ncbi_102180081	NC_030827.1	+	17016828	17019841	3014	antisense
novel_circ_000872	ncbi_102180426	NC_030808.1	-	82047986	82049648	322	annot_exons
novel_circ_000873	ncbi_102176936	NC_030834.1	+	20111699	20112069	371	antisense
novel_circ_000874	ncbi_102183583	NW_017189516.1	-	23259603	23302556	665	annot_exons
novel_circ_000875	ncbi_102178548	NC_030818.1	+	80646573	80652869	559	annot_exons
novel_circ_000876	ncbi_102187405	NC_030816.1	+	73552259	73585344	1841	annot_exons
novel_circ_000877	ncbi_102177417	NC_030812.1	+	96284292	96288065	739	annot_exons
novel_circ_000878	ncbi_102187229	NC_030817.1	-	26413393	26421675	654	exon_intron
novel_circ_000879	ncbi_102181388	NC_030814.1	+	15745814	15752860	421	annot_exons
novel_circ_000880	ncbi_102190794	NC_030818.1	+	15629980	15652199	786	annot_exons
novel_circ_000881	ncbi_102189244	NC_030827.1	+	23506438	23545858	1114	annot_exons
novel_circ_000882	ncbi_102168482	NC_030826.1	-	45698398	45769067	1514	annot_exons
novel_circ_000883	NA	NC_030809.1	+	107508646	107575278	66633	intergenic
novel_circ_000884	ncbi_102175878	NC_030822.1	-	27005417	27020623	831	annot_exons
novel_circ_000885	ncbi_102184104	NC_030830.1	+	28430415	28433084	1147	annot_exons
novel_circ_000886	ncbi_102179964	NC_030822.1	+	24866340	24870860	4521	exon_intron
novel_circ_000887	ncbi_102180988	NC_030810.1	+	27772336	27774399	188	annot_exons
novel_circ_000888	ncbi_102172215	NC_030809.1	-	13352062	13366172	1168	annot_exons
novel_circ_000889	ncbi_102174469	NC_030813.1	-	112048181	112060948	380	annot_exons
novel_circ_000890	ncbi_102175241	NC_030826.1	-	30007675	30017060	9386	antisense
novel_circ_000891	ncbi_102183695	NC_030817.1	-	49466831	49507457	1382	annot_exons
novel_circ_000892	ncbi_102170429	NC_030817.1	-	56728172	56745350	1996	annot_exons
novel_circ_000893	ncbi_102171099	NC_030827.1	+	6974480	6980418	1933	annot_exons
novel_circ_000894	ncbi_102174246	NC_030828.1	-	21614294	21632111	605	annot_exons
novel_circ_000895	ncbi_102178492	NC_030828.1	+	64167187	64169650	281	annot_exons
novel_circ_000896	ncbi_102182520	NC_030822.1	-	21837865	21839727	616	annot_exons
novel_circ_000897	ncbi_102180675	NC_030817.1	+	66475949	66513861	2556	annot_exons
novel_circ_000898	ncbi_102173945	NC_030820.1	+	16175858	16187153	355	annot_exons
novel_circ_000899	ncbi_102183104	NC_030827.1	-	8751062	8758096	618	annot_exons
novel_circ_000900	ncbi_102177008	NC_030828.1	-	41345532	41352303	832	annot_exons
novel_circ_000901	ncbi_102174355	NC_030832.1	+	27774176	27775026	418	annot_exons
novel_circ_000902	ncbi_102180263	NC_030808.1	+	149544668	149564473	1229	annot_exons
novel_circ_000903	ncbi_102189870	NC_030818.1	+	15178453	15192138	318	annot_exons
novel_circ_000904	ncbi_102170271	NC_030808.1	+	134679232	134695950	411	annot_exons
novel_circ_000905	ncbi_102177341	NC_030816.1	+	48443282	48495537	585	annot_exons
novel_circ_000906	ncbi_102175057	NC_030808.1	-	770554	781474	755	annot_exons
novel_circ_000907	ncbi_102176573	NC_030831.1	-	22236440	22274190	488	annot_exons
novel_circ_000908	ncbi_102170442	NC_030821.1	-	71447243	71465804	559	annot_exons
novel_circ_000909	ncbi_102186849	NC_030813.1	+	50615303	50642085	313	annot_exons
novel_circ_000910	ncbi_102188464	NC_030810.1	-	8253587	8257908	523	annot_exons
novel_circ_000911	ncbi_102181344	NC_030830.1	-	45686359	45689303	306	annot_exons
novel_circ_000912	ncbi_102181218	NC_030820.1	+	31624649	31653847	1181	annot_exons
novel_circ_000913	ncbi_102185611	NC_030808.1	+	130116103	130181589	1785	annot_exons
novel_circ_000914	ncbi_102190003	NC_030809.1	-	4253963	4273912	330	annot_exons
novel_circ_000915	ncbi_102182039	NC_030816.1	-	91526348	91527192	845	exon_intron
novel_circ_000916	ncbi_102173248	NC_030831.1	+	41105431	41135344	519	annot_exons
novel_circ_000917	ncbi_102185099	NC_030820.1	-	41984514	41985724	286	annot_exons
novel_circ_000918	ncbi_102170054	NC_030818.1	-	309327	314543	203	annot_exons
novel_circ_000919	ncbi_102175517	NC_030826.1	+	30145998	30146868	871	one_exon
novel_circ_000920	ncbi_102189847	NC_030813.1	+	92343127	92347668	349	annot_exons
novel_circ_000921	ncbi_102171479	NC_030832.1	-	13414985	13415777	230	annot_exons
novel_circ_000922	ncbi_102168877	NC_030831.1	+	56296779	56299216	859	annot_exons
novel_circ_000923	ncbi_106503491	NC_030809.1	-	10093327	10094596	243	annot_exons
novel_circ_000924	ncbi_102172399	NC_030831.1	-	35950135	35954164	473	annot_exons
novel_circ_000925	ncbi_102180940	NC_030815.1	-	39553766	39563029	573	exon_intron
novel_circ_000926	ncbi_102181925	NC_030811.1	+	5177550	5198601	1656	annot_exons
novel_circ_000927	ncbi_102187628	NC_030828.1	-	55970725	56001942	4291	exon_intron
novel_circ_000928	ncbi_106503826	NW_017189516.1	+	22758209	22769007	240	annot_exons
novel_circ_000929	ncbi_102178845	NC_030824.1	-	58530467	58548937	1710	annot_exons
novel_circ_000930	ncbi_102172761	NC_030827.1	-	26228742	26259399	863	annot_exons
novel_circ_000931	ncbi_102184003	NC_030827.1	-	35474509	35493101	2504	annot_exons
novel_circ_000932	ncbi_100861378	NC_030809.1	+	25000216	25029805	1163	annot_exons
novel_circ_000933	ncbi_102190964	NC_030816.1	+	68297721	68299630	345	annot_exons
novel_circ_000934	ncbi_102175878	NC_030822.1	-	27065081	27066160	1080	exon_intron
novel_circ_000935	ncbi_102169401	NC_030823.1	+	29050702	29057333	2271	annot_exons
novel_circ_000936	ncbi_102180694	NC_030824.1	-	55176737	55180422	268	annot_exons
novel_circ_000937	ncbi_102191186	NC_030809.1	-	104706111	104706555	335	annot_exons
novel_circ_000938	ncbi_102172779	NC_030830.1	+	10473622	10498519	472	annot_exons
novel_circ_000939	ncbi_102174599	NC_030827.1	-	31172877	31173472	326	annot_exons
novel_circ_000940	ncbi_106503471	NC_030830.1	-	45155740	45184616	1546	annot_exons
novel_circ_000941	ncbi_102189663	NC_030820.1	+	53856253	53858524	389	annot_exons
novel_circ_000942	ncbi_102179568	NC_030817.1	-	52042657	52062888	775	annot_exons
novel_circ_000943	ncbi_102170241	NC_030818.1	-	19318186	19319779	493	annot_exons
novel_circ_000944	ncbi_102174768	NC_030822.1	-	5155710	5163901	1083	annot_exons
novel_circ_000945	NA	NC_030823.1	+	34513290	34513574	285	intergenic
novel_circ_000946	ncbi_102174889	NC_030809.1	+	31706492	31737638	702	annot_exons
novel_circ_000947	ncbi_102186249	NC_030828.1	-	59411713	59417342	1841	annot_exons
novel_circ_000948	ncbi_102187823	NC_030810.1	-	85687490	85700327	529	annot_exons
novel_circ_000949	ncbi_102171123	NC_030833.1	-	39922535	39935103	1233	annot_exons
novel_circ_000950	ncbi_102168729	NC_030816.1	+	17058281	17059668	390	annot_exons
novel_circ_000951	ncbi_102178441	NC_030814.1	+	101962649	101965143	501	annot_exons
novel_circ_000952	ncbi_102182106	NC_030836.1	+	41298230	41298393	164	antisense
novel_circ_000953	ncbi_102180505	NC_030820.1	+	2020463	2023495	285	annot_exons
novel_circ_000954	ncbi_102191247	NC_030818.1	+	40360990	40363166	287	annot_exons
novel_circ_000955	ncbi_102185877	NC_030809.1	-	31619716	31621316	164	annot_exons
novel_circ_000956	ncbi_102188915	NC_030810.1	+	846368	846781	414	antisense
novel_circ_000957	ncbi_102179194	NC_030815.1	+	44255914	44267563	1361	exon_intron
novel_circ_000958	ncbi_102169076	NC_030812.1	-	43133469	43135393	363	annot_exons
novel_circ_000959	ncbi_102176494	NC_030835.1	+	26270207	26271877	317	annot_exons
novel_circ_000960	ncbi_102181748	NC_030810.1	-	15730267	15766136	639	annot_exons
novel_circ_000961	ncbi_102186396	NC_030815.1	-	62882037	62882270	234	one_exon
novel_circ_000962	ncbi_102188334	NC_030823.1	+	963627	965070	320	annot_exons
novel_circ_000963	ncbi_102176609	NC_030817.1	-	82800074	82835592	35519	intronic
novel_circ_000964	ncbi_102187112	NC_030812.1	+	111101954	111102561	608	one_exon
novel_circ_000965	ncbi_102168482	NC_030826.1	+	45770094	45774013	3920	antisense
novel_circ_000966	ncbi_100861211	NC_030813.1	-	30063077	30119598	196	annot_exons
novel_circ_000967	ncbi_108636534	NC_030815.1	-	8161314	8166154	3240	annot_exons
novel_circ_000968	ncbi_102186188	NC_030836.1	+	9003287	9021328	1053	annot_exons
novel_circ_000969	ncbi_102179909	NC_030833.1	+	30812175	30816488	841	annot_exons
novel_circ_000970	ncbi_102190489	NC_030811.1	-	38083129	38107905	396	annot_exons
novel_circ_000971	ncbi_108634353	NW_017189516.1	-	7134687	7148472	963	exon_intron
novel_circ_000972	ncbi_102169805	NC_030808.1	+	146292678	146294719	1155	exon_intron
novel_circ_000973	ncbi_102175120	NC_030814.1	-	58788641	58794144	2542	annot_exons
novel_circ_000974	ncbi_102173755	NC_030819.1	-	50272553	50273667	634	annot_exons
novel_circ_000975	ncbi_102180719	NC_030810.1	+	18283078	18304054	588	annot_exons
novel_circ_000976	ncbi_106503034	NC_030824.1	+	18073993	18075098	1106	exon_intron
novel_circ_000977	ncbi_108633230	NC_030832.1	+	42497627	42499438	289	annot_exons
novel_circ_000978	ncbi_102171079	NC_030819.1	-	1430869	1431083	215	antisense
novel_circ_000979	ncbi_102191743	NC_030809.1	-	99258340	99286969	698	annot_exons
novel_circ_000980	ncbi_102174622	NC_030811.1	+	71702444	71711869	323	annot_exons
novel_circ_000981	ncbi_102180100	NC_030832.1	+	27259784	27261434	240	annot_exons
novel_circ_000982	ncbi_102171978	NC_030815.1	-	102286588	102287225	277	annot_exons
novel_circ_000983	ncbi_102185165	NC_030813.1	+	116352939	116362990	340	annot_exons
novel_circ_000984	NA	NC_030813.1	-	6169882	6175583	5702	intergenic
novel_circ_000985	NA	NC_030833.1	+	39035649	39087907	52259	intergenic
novel_circ_000986	ncbi_102177077	NC_030823.1	-	22034273	22039021	456	annot_exons
novel_circ_000987	ncbi_102187993	NC_030809.1	+	111491687	111514582	1292	annot_exons
novel_circ_000988	ncbi_102184907	NC_030816.1	-	52676094	52700990	602	annot_exons
novel_circ_000989	ncbi_102179718	NC_030809.1	-	325953	339041	519	annot_exons
novel_circ_000990	ncbi_102170636	NC_030827.1	+	63687589	63689348	1760	intronic
novel_circ_000991	ncbi_102177066	NC_030817.1	-	40920345	40945944	1651	annot_exons
novel_circ_000992	ncbi_102184144	NC_030814.1	+	49043754	49043924	171	antisense
novel_circ_000993	ncbi_102190026	NC_030812.1	-	62556665	62589610	994	annot_exons
novel_circ_000994	ncbi_102180021	NW_017189517.1	-	6636229	6636484	256	antisense
novel_circ_000995	ncbi_102172285	NC_030823.1	-	36160239	36176717	800	annot_exons
novel_circ_000996	ncbi_102179685	NC_030822.1	+	58014241	58021226	1181	annot_exons
novel_circ_000997	ncbi_102171045	NW_017189516.1	+	10691312	10691974	663	one_exon
novel_circ_000998	ncbi_102181172	NC_030830.1	+	38305300	38308838	258	annot_exons
novel_circ_000999	ncbi_100860958	NC_030811.1	+	79898425	79903860	671	annot_exons
novel_circ_001000	ncbi_102180455	NC_030811.1	-	55604923	55669413	1763	annot_exons
novel_circ_001001	ncbi_102191486	NC_030833.1	-	40714735	40722201	7467	antisense
novel_circ_001002	ncbi_102189870	NC_030818.1	+	15158104	15192138	546	annot_exons
novel_circ_001003	ncbi_100861010	NC_030831.1	+	32707530	32720344	304	annot_exons
novel_circ_001004	ncbi_102168387	NC_030808.1	+	37069458	37111079	1083	annot_exons
novel_circ_001005	ncbi_102182617	NC_030823.1	-	27136772	27171726	498	annot_exons
novel_circ_001006	ncbi_102185711	NC_030811.1	+	23474511	23513511	200	annot_exons
novel_circ_001007	ncbi_102188236	NC_030820.1	+	76749077	76758803	1174	annot_exons
novel_circ_001008	ncbi_102189165	NC_030808.1	-	127524700	127537171	573	annot_exons
novel_circ_001009	ncbi_102171036	NC_030812.1	+	63456158	63549357	871	annot_exons
novel_circ_001010	ncbi_102189909	NC_030809.1	-	110859417	110878467	735	annot_exons
novel_circ_001011	ncbi_102180978	NC_030829.1	+	53366389	53370672	2531	annot_exons
novel_circ_001012	ncbi_102177624	NC_030815.1	+	38550194	38553027	2834	exon_intron
novel_circ_001013	ncbi_102176554	NC_030826.1	+	22018542	22033315	298	annot_exons
novel_circ_001014	ncbi_102185524	NC_030831.1	-	23799067	23868548	21376	exon_intron
novel_circ_001015	ncbi_102175165	NC_030808.1	+	106638989	106656660	518	annot_exons
novel_circ_001016	ncbi_102190003	NC_030809.1	-	4271866	4299644	780	annot_exons
novel_circ_001017	ncbi_102173398	NC_030820.1	-	16027030	16035126	699	annot_exons
novel_circ_001018	ncbi_102171636	NC_030823.1	-	52300619	52311419	4468	annot_exons
novel_circ_001019	ncbi_102184362	NC_030824.1	+	13098874	13146806	816	annot_exons
novel_circ_001020	ncbi_102178831	NC_030817.1	+	90319620	90321379	511	annot_exons
novel_circ_001021	ncbi_102178163	NC_030814.1	-	102125027	102142218	589	annot_exons
novel_circ_001022	ncbi_102188830	NC_030812.1	+	61526783	61541794	673	annot_exons
novel_circ_001023	ncbi_102185615	NC_030829.1	-	51105365	51107166	419	annot_exons
novel_circ_001024	ncbi_102189619	NC_030808.1	-	9129841	9141482	672	annot_exons
novel_circ_001025	ncbi_102176614	NC_030818.1	-	32598475	32602097	488	annot_exons
novel_circ_001026	ncbi_102183912	NC_030808.1	-	45654755	45688410	448	annot_exons
novel_circ_001027	ncbi_102170958	NC_030813.1	-	95206775	95207079	177	annot_exons
novel_circ_001028	ncbi_102185543	NC_030812.1	+	106727625	106728448	824	one_exon
novel_circ_001029	ncbi_102180111	NC_030812.1	+	104534572	104536631	434	annot_exons
novel_circ_001030	ncbi_102186734	NC_030832.1	+	3834918	3835173	256	intronic
novel_circ_001031	ncbi_102180449	NC_030810.1	+	11008289	11009571	346	annot_exons
novel_circ_001032	ncbi_102190794	NC_030818.1	+	15560890	15594065	669	annot_exons
novel_circ_001033	ncbi_102180115	NW_017189516.1	+	28183943	28216002	29192	exon_intron
novel_circ_001034	ncbi_102176771	NC_030813.1	-	60355321	60357953	275	annot_exons
novel_circ_001035	ncbi_102176253	NC_030824.1	+	7762895	7763099	205	exon_intron
novel_circ_001036	ncbi_102187160	NC_030826.1	+	9296861	9313713	577	exon_intron
novel_circ_001037	ncbi_102183035	NC_030811.1	-	82056367	82097000	7340	exon_intron
novel_circ_001038	ncbi_102187125	NC_030814.1	-	83363322	83367083	338	annot_exons
novel_circ_001039	ncbi_102173599	NC_030826.1	+	21367724	21368261	196	annot_exons
novel_circ_001040	ncbi_102175165	NC_030808.1	+	106625314	106628069	307	annot_exons
novel_circ_001041	ncbi_102180850	NC_030814.1	+	16269714	16283861	329	annot_exons
novel_circ_001042	ncbi_102184724	NC_030817.1	+	100045015	100055883	510	annot_exons
novel_circ_001043	ncbi_102191227	NC_030814.1	-	104473433	104476115	479	annot_exons
novel_circ_001044	ncbi_102182278	NC_030834.1	-	18451433	18456581	644	annot_exons
novel_circ_001045	ncbi_102178402	NC_030809.1	-	63538415	63569458	31044	exon_intron
novel_circ_001046	ncbi_102179243	NC_030829.1	-	36639157	36639481	213	annot_exons
novel_circ_001047	ncbi_102177543	NC_030821.1	+	17325515	17397222	1677	annot_exons
novel_circ_001048	ncbi_102183609	NC_030818.1	+	74799462	74870110	2424	annot_exons
novel_circ_001049	ncbi_102169108	NC_030817.1	-	32630070	32631222	157	annot_exons
novel_circ_001050	ncbi_102182244	NC_030823.1	-	40343177	40345572	260	annot_exons
novel_circ_001051	ncbi_102181907	NC_030829.1	-	53592289	53599507	421	annot_exons
novel_circ_001052	ncbi_102170636	NC_030827.1	+	64050661	64143216	1141	annot_exons
novel_circ_001053	ncbi_102169106	NC_030817.1	+	88927327	88928836	278	annot_exons
novel_circ_001054	ncbi_102180425	NC_030808.1	-	17308955	17320565	866	annot_exons
novel_circ_001055	ncbi_102188173	NC_030828.1	+	60696311	60732776	2378	annot_exons
novel_circ_001056	ncbi_102169805	NC_030808.1	+	146288952	146294719	618	annot_exons
novel_circ_001057	ncbi_102184200	NC_030808.1	+	129256952	129264145	501	annot_exons
novel_circ_001058	ncbi_108636041	NC_030812.1	+	93565225	93580657	586	exon_intron
novel_circ_001059	NA	NC_030824.1	+	28859279	28860164	886	intergenic
novel_circ_001060	ncbi_102184666	NC_030828.1	+	28627243	28644233	437	annot_exons
novel_circ_001061	ncbi_102180849	NC_030814.1	+	38916447	38930266	4488	exon_intron
novel_circ_001062	ncbi_102174036	NC_030818.1	+	44447168	44448447	1280	antisense
novel_circ_001063	ncbi_102176295	NC_030811.1	+	97473411	97524717	540	annot_exons
novel_circ_001064	ncbi_102181158	NC_030826.1	-	48289162	48289382	221	exon_intron
novel_circ_001065	ncbi_102173015	NC_030819.1	-	812368	829039	2212	annot_exons
novel_circ_001066	NA	NC_030818.1	+	40840557	40842640	2084	intergenic
novel_circ_001067	ncbi_102174942	NC_030818.1	+	78271235	78313786	1469	annot_exons
novel_circ_001068	ncbi_102185622	NC_030810.1	-	71250442	71256936	941	annot_exons
novel_circ_001069	ncbi_102186188	NC_030836.1	+	8978539	8992280	416	annot_exons
novel_circ_001070	ncbi_102188564	NC_030836.1	+	42930441	42931204	316	annot_exons
novel_circ_001071	ncbi_102186298	NC_030814.1	-	88992353	88997035	1256	annot_exons
novel_circ_001072	ncbi_106501955	NC_030810.1	+	61620649	61659909	979	exon_intron
novel_circ_001073	ncbi_102189250	NC_030809.1	+	111271341	111277704	411	annot_exons
novel_circ_001074	ncbi_102187760	NC_030814.1	+	88745898	88750258	543	annot_exons
novel_circ_001075	ncbi_102181553	NC_030810.1	-	74541931	74610439	381	annot_exons
novel_circ_001076	ncbi_102177343	NC_030817.1	+	82495723	82510648	2516	annot_exons
novel_circ_001077	ncbi_108638493	NC_030828.1	+	824449	835286	4203	exon_intron
novel_circ_001078	ncbi_102184003	NC_030827.1	-	35505424	35513311	345	annot_exons
novel_circ_001079	ncbi_102179883	NC_030827.1	+	40174976	40176112	1137	one_exon
novel_circ_001080	ncbi_102168577	NC_030826.1	-	44759731	44762335	875	annot_exons
novel_circ_001081	ncbi_102187933	NC_030813.1	-	98505783	98511286	289	annot_exons
novel_circ_001082	ncbi_102181057	NC_030821.1	+	45210516	45227245	422	annot_exons
novel_circ_001083	ncbi_102189204	NC_030814.1	+	80452875	80483956	921	annot_exons
novel_circ_001084	ncbi_102169114	NC_030821.1	+	8403850	8414845	1248	annot_exons
novel_circ_001085	ncbi_102188726	NC_030831.1	-	54868828	54883065	373	annot_exons
novel_circ_001086	ncbi_102189212	NC_030816.1	+	75851940	75856275	399	annot_exons
novel_circ_001087	ncbi_102182257	NC_030808.1	+	23593560	23597118	357	annot_exons
novel_circ_001088	ncbi_102178575	NC_030808.1	+	148399339	148401496	241	annot_exons
novel_circ_001089	ncbi_102169241	NC_030832.1	-	10328073	10342750	1662	annot_exons
novel_circ_001090	ncbi_102172121	NC_030811.1	-	28177351	28196356	724	annot_exons
novel_circ_001091	ncbi_102172827	NC_030822.1	+	41520480	41525826	505	annot_exons
novel_circ_001092	ncbi_102174198	NW_017189517.1	+	26363802	26366883	391	annot_exons
novel_circ_001093	ncbi_102170705	NC_030818.1	+	99061063	99063225	326	annot_exons
novel_circ_001094	ncbi_102172210	NC_030828.1	+	67269527	67271662	587	annot_exons
novel_circ_001095	ncbi_102173001	NC_030815.1	+	89811729	89812545	374	annot_exons
novel_circ_001096	ncbi_102186592	NC_030815.1	+	44728663	44761667	29626	exon_intron
novel_circ_001097	ncbi_102180672	NC_030816.1	+	26174862	26175054	193	one_exon
novel_circ_001098	ncbi_102177108	NC_030829.1	+	47863274	47883598	1173	annot_exons
novel_circ_001099	ncbi_102181695	NC_030820.1	-	29475930	29480166	354	annot_exons
novel_circ_001100	ncbi_100861137	NC_030809.1	-	104470711	104476606	335	annot_exons
novel_circ_001101	ncbi_102176618	NC_030819.1	+	74536898	74553643	942	annot_exons
novel_circ_001102	ncbi_102172866	NC_030811.1	-	50956056	50957609	324	annot_exons
novel_circ_001103	ncbi_102188522	NC_030824.1	+	30763184	30772037	366	annot_exons
novel_circ_001104	ncbi_102172215	NC_030809.1	-	13375735	13389303	726	annot_exons
novel_circ_001105	ncbi_102185733	NC_030814.1	+	97995505	97996076	572	antisense
novel_circ_001106	ncbi_102172398	NC_030810.1	-	100658107	100658883	215	annot_exons
novel_circ_001107	ncbi_102170718	NC_030823.1	-	41765688	41770754	343	annot_exons
novel_circ_001108	ncbi_102191110	NC_030835.1	-	39080626	39084502	3877	exon_intron
novel_circ_001109	ncbi_102175049	NC_030823.1	+	64805209	64834998	1069	annot_exons
novel_circ_001110	ncbi_102184388	NC_030830.1	-	36768653	36820024	417	annot_exons
novel_circ_001111	ncbi_102174500	NC_030823.1	+	77433744	77438340	908	annot_exons
novel_circ_001112	ncbi_102186021	NC_030817.1	-	65900257	65904335	730	annot_exons
novel_circ_001113	ncbi_102171856	NC_030813.1	-	17549271	17551743	287	annot_exons
novel_circ_001114	ncbi_102186841	NC_030812.1	-	59264442	59269421	260	annot_exons
novel_circ_001115	ncbi_102182803	NC_030820.1	+	32285545	32291242	337	annot_exons
novel_circ_001116	ncbi_102172696	NW_017189517.1	+	36531192	36535937	426	annot_exons
novel_circ_001117	ncbi_102191491	NC_030811.1	-	2485842	2518291	804	annot_exons
novel_circ_001118	ncbi_102182860	NW_017189516.1	-	31968393	32010350	862	annot_exons
novel_circ_001119	ncbi_102188830	NC_030812.1	+	61555086	61568021	645	annot_exons
novel_circ_001120	ncbi_102173860	NW_017189796.1	+	144376	152927	402	annot_exons
novel_circ_001121	ncbi_102187593	NC_030817.1	+	88640916	88650789	732	annot_exons
novel_circ_001122	ncbi_102169195	NC_030820.1	+	46091970	46093744	240	annot_exons
novel_circ_001123	ncbi_102177532	NC_030818.1	-	3842521	3891710	630	annot_exons
novel_circ_001124	ncbi_102190983	NC_030824.1	+	9759064	9766303	1092	annot_exons
novel_circ_001125	ncbi_102171033	NC_030812.1	+	17745384	17758057	656	annot_exons
novel_circ_001126	ncbi_102178645	NC_030823.1	-	44116681	44118560	235	annot_exons
novel_circ_001127	ncbi_102169398	NC_030822.1	-	38940716	38946825	530	annot_exons
novel_circ_001128	ncbi_102188284	NC_030834.1	+	12181534	12199410	1628	annot_exons
novel_circ_001129	ncbi_102187234	NC_030818.1	+	24554195	24577032	937	annot_exons
novel_circ_001130	ncbi_102182368	NC_030810.1	-	66226484	66236483	483	exon_intron
novel_circ_001131	ncbi_102171285	NC_030809.1	+	46009177	46013350	712	annot_exons
novel_circ_001132	ncbi_102190428	NC_030819.1	+	33750619	33757959	408	annot_exons
novel_circ_001133	ncbi_102183164	NC_030822.1	+	29841119	29851190	472	annot_exons
novel_circ_001134	ncbi_102179170	NC_030812.1	-	66271072	66278430	1396	annot_exons
novel_circ_001135	ncbi_102187001	NC_030828.1	-	31488964	31541177	1059	annot_exons
novel_circ_001136	ncbi_102175790	NC_030825.1	-	20601371	20606200	382	annot_exons
novel_circ_001137	ncbi_102171587	NC_030813.1	-	16168817	16185886	404	annot_exons
novel_circ_001138	ncbi_102187999	NC_030810.1	-	119566421	119566838	418	one_exon
novel_circ_001139	ncbi_102186725	NC_030808.1	-	138909750	138949083	2175	annot_exons
novel_circ_001140	ncbi_102191431	NC_030817.1	+	32762029	32806203	2107	annot_exons
novel_circ_001141	ncbi_102175042	NC_030821.1	-	49936917	49943834	578	annot_exons
novel_circ_001142	ncbi_102178395	NC_030808.1	+	56468359	56480276	593	annot_exons
novel_circ_001143	ncbi_102181032	NC_030814.1	-	64419339	64432312	305	annot_exons
novel_circ_001144	ncbi_102170836	NC_030810.1	+	115927208	115949477	690	annot_exons
novel_circ_001145	ncbi_102188457	NC_030832.1	+	7545630	7549029	281	annot_exons
novel_circ_001146	ncbi_100860786	NC_030809.1	-	46215226	46215742	517	one_exon
novel_circ_001147	ncbi_102168421	NC_030811.1	+	1664138	1683082	2670	exon_intron
novel_circ_001148	ncbi_102178366	NC_030818.1	+	62698903	62710337	520	annot_exons
novel_circ_001149	ncbi_102173404	NC_030822.1	-	15861033	15866613	3010	exon_intron
novel_circ_001150	ncbi_102171047	NW_017189629.1	-	646817	664486	17670	exon_intron
novel_circ_001151	ncbi_102189162	NC_030828.1	+	19906737	19910000	304	annot_exons
novel_circ_001152	ncbi_102190836	NC_030810.1	+	98103611	98150969	2509	annot_exons
novel_circ_001153	ncbi_102173511	NC_030829.1	-	52441458	52446461	529	annot_exons
novel_circ_001154	ncbi_102171350	NC_030820.1	-	72452186	72452435	250	one_exon
novel_circ_001155	ncbi_102187627	NC_030808.1	-	87033531	87036229	311	annot_exons
novel_circ_001156	ncbi_102174603	NC_030828.1	+	40732658	40745678	543	annot_exons
novel_circ_001157	ncbi_102188086	NC_030827.1	+	23271492	23272336	322	annot_exons
novel_circ_001158	ncbi_102177278	NC_030808.1	-	19898766	19907621	307	annot_exons
novel_circ_001159	ncbi_102186458	NC_030811.1	+	33365796	33384148	299	annot_exons
novel_circ_001160	ncbi_102187079	NC_030827.1	-	3772243	3854911	553	annot_exons
novel_circ_001161	NA	NC_030826.1	+	23765287	23766622	1336	intergenic
novel_circ_001162	ncbi_102182379	NC_030835.1	-	32627307	32661521	474	annot_exons
novel_circ_001163	ncbi_102171874	NC_030815.1	+	84557662	84598658	932	annot_exons
novel_circ_001164	ncbi_102180829	NC_030836.1	+	45196491	45218841	669	annot_exons
novel_circ_001165	ncbi_102179969	NC_030824.1	+	69154363	69156356	267	annot_exons
novel_circ_001166	ncbi_102191369	NC_030826.1	+	12114898	12119194	276	annot_exons
novel_circ_001167	ncbi_102185810	NC_030835.1	+	20797306	20800318	516	annot_exons
novel_circ_001168	ncbi_100860830	NC_030825.1	-	3970193	3998170	17434	exon_intron
novel_circ_001169	ncbi_102172771	NC_030809.1	+	45661214	45674056	1452	annot_exons
novel_circ_001170	ncbi_102190893	NC_030822.1	+	44392366	44399695	569	annot_exons
novel_circ_001171	ncbi_100860966	NC_030817.1	-	77010674	77014042	441	annot_exons
novel_circ_001172	ncbi_102173713	NC_030833.1	-	9759106	9769198	264	annot_exons
novel_circ_001173	ncbi_102177627	NC_030815.1	-	76919148	76937279	1041	annot_exons
novel_circ_001174	ncbi_102171468	NC_030809.1	-	74203075	74209570	573	annot_exons
novel_circ_001175	ncbi_102175553	NC_030835.1	+	40072020	40072294	275	one_exon
novel_circ_001176	ncbi_102175813	NC_030809.1	-	44633643	44677769	2834	annot_exons
novel_circ_001177	ncbi_102189720	NC_030809.1	-	56141466	56159834	260	annot_exons
novel_circ_001178	ncbi_102186997	NC_030808.1	+	8709613	8774369	605	annot_exons
novel_circ_001179	ncbi_102170079	NC_030824.1	+	66737684	66744021	421	annot_exons
novel_circ_001180	NA	NC_030829.1	+	1649957	1650289	333	intergenic
novel_circ_001181	ncbi_102182203	NC_030836.1	+	27595305	27595845	541	antisense
novel_circ_001182	ncbi_102171022	NC_030831.1	+	35398845	35409387	876	annot_exons
novel_circ_001183	ncbi_102189021	NC_030813.1	-	91762059	91769417	433	annot_exons
novel_circ_001184	ncbi_102181017	NW_017190140.1	+	107029	116408	699	annot_exons
novel_circ_001185	ncbi_102182001	NC_030829.1	+	52095877	52106666	397	annot_exons
novel_circ_001186	ncbi_102180021	NW_017189517.1	-	6636615	6636814	200	antisense
novel_circ_001187	ncbi_102182660	NC_030833.1	-	38292539	38295892	1669	exon_intron
novel_circ_001188	ncbi_102184345	NC_030816.1	+	52435862	52441864	508	annot_exons
novel_circ_001189	ncbi_102185996	NC_030813.1	+	102485224	102488798	437	annot_exons
novel_circ_001190	ncbi_102181376	NC_030813.1	+	72961630	72962598	492	annot_exons
novel_circ_001191	ncbi_102171991	NC_030820.1	-	11816728	11852670	675	annot_exons
novel_circ_001192	ncbi_102179539	NC_030833.1	-	35650557	35652314	1758	exon_intron
novel_circ_001193	ncbi_102175779	NC_030821.1	-	18571047	18573926	507	annot_exons
novel_circ_001194	ncbi_102179175	NW_017189524.1	-	31532	58359	1926	annot_exons
novel_circ_001195	ncbi_102176138	NC_030819.1	+	10534718	10544306	345	annot_exons
novel_circ_001196	ncbi_102168660	NC_030824.1	+	70409237	70412918	342	annot_exons
novel_circ_001197	ncbi_102178771	NC_030808.1	+	126176272	126184406	489	annot_exons
novel_circ_001198	ncbi_102182525	NC_030823.1	-	55896341	55907109	295	annot_exons
novel_circ_001199	ncbi_102169878	NC_030818.1	+	92735595	92751982	579	annot_exons
novel_circ_001200	ncbi_102187186	NC_030811.1	+	108624083	108628699	591	annot_exons
novel_circ_001201	ncbi_102188453	NC_030831.1	-	847071	893549	754	annot_exons
novel_circ_001202	ncbi_102187538	NC_030828.1	-	48576276	48576427	152	antisense
novel_circ_001203	ncbi_102176965	NC_030817.1	-	52562889	52566539	529	annot_exons
novel_circ_001204	ncbi_102181273	NC_030836.1	-	41220682	41221086	405	one_exon
novel_circ_001205	ncbi_100861165	NC_030828.1	+	7319869	7328716	425	annot_exons
novel_circ_001206	ncbi_102184845	NC_030828.1	+	15742481	15757770	821	annot_exons
novel_circ_001207	ncbi_102171348	NC_030820.1	-	12067063	12068064	287	annot_exons
novel_circ_001208	ncbi_102188092	NC_030829.1	-	21530424	21532531	288	annot_exons
novel_circ_001209	ncbi_102190697	NC_030817.1	+	59293945	59294752	451	annot_exons
novel_circ_001210	ncbi_102191049	NC_030817.1	+	96165560	96167146	1587	one_exon
novel_circ_001211	ncbi_102189165	NC_030808.1	-	127523184	127542114	1255	annot_exons
novel_circ_001212	ncbi_102185122	NC_030828.1	+	58322413	58327462	523	annot_exons
novel_circ_001213	ncbi_102178023	NC_030830.1	-	38811767	38813042	1276	antisense
novel_circ_001214	ncbi_102177573	NC_030809.1	-	11222488	11222895	408	antisense
novel_circ_001215	ncbi_102181905	NC_030808.1	+	153129078	153137778	249	annot_exons
novel_circ_001216	ncbi_102183482	NC_030833.1	+	36709595	36717746	650	annot_exons
novel_circ_001217	ncbi_102172215	NC_030809.1	-	13364602	13378161	637	annot_exons
novel_circ_001218	ncbi_102174457	NC_030833.1	-	5163763	5169563	252	annot_exons
novel_circ_001219	ncbi_102172945	NC_030809.1	-	109583524	109595140	837	annot_exons
novel_circ_001220	ncbi_100860754	NC_030836.1	+	43963037	43963200	164	one_exon
novel_circ_001221	ncbi_102177627	NC_030815.1	-	76892050	76901009	787	annot_exons
novel_circ_001222	ncbi_102188500	NC_030815.1	-	28413054	28501867	519	annot_exons
novel_circ_001223	ncbi_102186481	NC_030816.1	+	37600082	37611290	543	annot_exons
novel_circ_001224	ncbi_102170438	NC_030820.1	+	24709603	24710435	833	one_exon
novel_circ_001225	ncbi_102182606	NC_030819.1	-	35534634	35539653	688	annot_exons
novel_circ_001226	ncbi_102188044	NC_030815.1	+	82388381	82389120	370	annot_exons
novel_circ_001227	ncbi_102180410	NC_030823.1	-	24685806	24700736	350	annot_exons
novel_circ_001228	ncbi_102189723	NC_030809.1	-	4560797	4575921	442	annot_exons
novel_circ_001229	ncbi_102168495	NC_030829.1	+	2762718	2841483	797	annot_exons
novel_circ_001230	ncbi_102176366	NC_030808.1	+	122024970	122039256	994	annot_exons
novel_circ_001231	ncbi_102183853	NC_030812.1	+	77064384	77092816	609	annot_exons
novel_circ_001232	ncbi_102174853	NC_030819.1	-	74184444	74187713	360	annot_exons
novel_circ_001233	ncbi_102185442	NC_030812.1	-	98248786	98252782	3997	antisense
novel_circ_001234	ncbi_102172964	NC_030811.1	-	88748131	88757871	573	annot_exons
novel_circ_001235	ncbi_102172833	NC_030823.1	+	77989726	78002594	561	annot_exons
novel_circ_001236	ncbi_102180268	NC_030809.1	+	10950349	10962297	11949	exon_intron
novel_circ_001237	ncbi_102191462	NC_030828.1	-	1994354	1994953	239	annot_exons
novel_circ_001238	ncbi_102180209	NW_017189673.1	+	21868	22143	276	one_exon
novel_circ_001239	ncbi_102176334	NC_030818.1	-	101222248	101232575	590	annot_exons
novel_circ_001240	ncbi_102168630	NC_030814.1	-	27229385	27233481	681	annot_exons
novel_circ_001241	ncbi_102188601	NC_030818.1	+	25800790	25806193	734	annot_exons
novel_circ_001242	ncbi_102176889	NC_030818.1	+	10341378	10354807	395	annot_exons
novel_circ_001243	ncbi_102191388	NC_030810.1	+	91184112	91196801	3605	annot_exons
novel_circ_001244	ncbi_102188867	NC_030818.1	+	25884495	25890663	482	annot_exons
novel_circ_001245	ncbi_102173794	NC_030809.1	+	33014210	33029156	1108	annot_exons
novel_circ_001246	ncbi_102174178	NC_030830.1	+	15051501	15057673	512	annot_exons
novel_circ_001247	ncbi_102172021	NC_030831.1	-	20190367	20289024	1073	annot_exons
novel_circ_001248	ncbi_102187416	NC_030821.1	-	27063740	27080208	840	annot_exons
novel_circ_001249	ncbi_102178551	NC_030820.1	-	65525868	65533371	348	annot_exons
novel_circ_001250	ncbi_102172303	NC_030809.1	-	80243190	80243435	246	one_exon
novel_circ_001251	ncbi_102182369	NC_030810.1	+	27472474	27496391	577	annot_exons
novel_circ_001252	ncbi_102190013	NC_030810.1	+	7555621	7598374	2067	annot_exons
novel_circ_001253	ncbi_102169294	NC_030817.1	+	64913806	64947152	470	annot_exons
novel_circ_001254	ncbi_102190815	NC_030826.1	+	10180803	10188759	609	annot_exons
novel_circ_001255	ncbi_106502836	NC_030821.1	-	78813050	78830051	278	annot_exons
novel_circ_001256	ncbi_102170182	NC_030808.1	+	89634072	89639741	721	annot_exons
novel_circ_001257	ncbi_102185122	NC_030828.1	+	58305097	58332957	2354	annot_exons
novel_circ_001258	ncbi_102183514	NC_030815.1	-	79215912	79221950	760	annot_exons
novel_circ_001259	ncbi_102180006	NC_030810.1	-	16859498	16871608	400	annot_exons
novel_circ_001260	ncbi_102176951	NC_030813.1	-	61968214	61969094	881	intronic
novel_circ_001261	ncbi_102185819	NC_030813.1	+	46498281	46514090	286	annot_exons
novel_circ_001262	ncbi_102171636	NC_030823.1	-	52346715	52358643	375	annot_exons
novel_circ_001263	ncbi_102170515	NC_030815.1	+	23867051	23867761	711	one_exon
novel_circ_001264	ncbi_102176705	NC_030820.1	+	64595234	64649387	1387	annot_exons
novel_circ_001265	ncbi_102172505	NC_030831.1	-	21298690	21302724	508	annot_exons
novel_circ_001266	ncbi_102182063	NC_030825.1	+	37415078	37439050	861	annot_exons
novel_circ_001267	ncbi_102183124	NC_030810.1	+	10437224	10485965	4181	annot_exons
novel_circ_001268	ncbi_102180505	NC_030820.1	+	2108335	2114106	473	annot_exons
novel_circ_001269	ncbi_102174509	NC_030808.1	+	494074	497654	321	annot_exons
novel_circ_001270	ncbi_102169294	NC_030817.1	+	64913806	64962950	1001	annot_exons
novel_circ_001271	ncbi_102186307	NC_030815.1	-	26964530	27016270	798	annot_exons
novel_circ_001272	ncbi_102187628	NC_030828.1	-	56001709	56003680	357	annot_exons
novel_circ_001273	ncbi_102174785	NC_030829.1	-	50251463	50251834	372	exon_intron
novel_circ_001274	ncbi_102185173	NC_030814.1	+	84193926	84207218	532	annot_exons
novel_circ_001275	ncbi_102179222	NC_030823.1	-	67046032	67048461	348	annot_exons
novel_circ_001276	ncbi_102170271	NC_030808.1	+	134707240	134731778	796	annot_exons
novel_circ_001277	ncbi_102182126	NC_030814.1	+	2185381	2203904	1556	annot_exons
novel_circ_001278	ncbi_102178666	NC_030827.1	-	32583656	32595760	1079	annot_exons
novel_circ_001279	ncbi_102181057	NC_030821.1	+	45148959	45152704	481	annot_exons
novel_circ_001280	ncbi_102170482	NC_030811.1	+	56393857	56404364	818	annot_exons
novel_circ_001281	ncbi_102169826	NC_030811.1	-	104993375	105006433	647	annot_exons
novel_circ_001282	ncbi_102186307	NC_030815.1	-	26914600	26983976	1037	annot_exons
novel_circ_001283	ncbi_102188499	NC_030815.1	+	9367856	9375117	409	annot_exons
novel_circ_001284	ncbi_102169342	NC_030809.1	+	37921928	37965894	1579	annot_exons
novel_circ_001285	ncbi_102172381	NC_030826.1	-	11624472	11627173	298	annot_exons
novel_circ_001286	ncbi_102169342	NC_030809.1	+	37921928	37986975	1784	annot_exons
novel_circ_001287	ncbi_102169054	NC_030808.1	-	42928503	42946654	366	annot_exons
novel_circ_001288	ncbi_102189372	NC_030834.1	+	29023224	29026506	3283	one_exon
novel_circ_001289	ncbi_102177564	NC_030827.1	+	1690157	1728425	993	annot_exons
novel_circ_001290	ncbi_102173329	NC_030826.1	+	21320874	21331691	524	annot_exons
novel_circ_001291	ncbi_102169055	NC_030808.1	-	69530012	69548742	610	annot_exons
novel_circ_001292	ncbi_102188807	NC_030809.1	+	88806368	88817053	1054	annot_exons
novel_circ_001293	ncbi_102180479	NC_030813.1	+	116696273	116709363	530	annot_exons
novel_circ_001294	ncbi_102182945	NC_030835.1	-	32323758	32331153	301	annot_exons
novel_circ_001295	ncbi_102182097	NC_030833.1	+	17688885	17706362	2529	annot_exons
novel_circ_001296	ncbi_102176896	NC_030820.1	-	28885535	28890063	520	annot_exons
novel_circ_001297	ncbi_102176004	NC_030810.1	+	77644856	77676013	449	annot_exons
novel_circ_001298	ncbi_102186263	NC_030810.1	-	62305145	62305840	696	one_exon
novel_circ_001299	ncbi_102179496	NC_030821.1	+	38197051	38210909	471	annot_exons
novel_circ_001300	ncbi_102189915	NC_030830.1	-	26916880	26927293	521	annot_exons
novel_circ_001301	ncbi_102185075	NC_030813.1	+	46293390	46304522	567	annot_exons
novel_circ_001302	ncbi_102175423	NC_030823.1	-	3732779	3735253	1316	exon_intron
novel_circ_001303	ncbi_102181537	NC_030827.1	-	41517252	41520397	276	annot_exons
novel_circ_001304	ncbi_102190191	NC_030810.1	+	84532644	84533284	641	one_exon
novel_circ_001305	ncbi_102180068	NC_030824.1	+	19202251	19215526	796	annot_exons
novel_circ_001306	ncbi_102184625	NC_030816.1	-	52548166	52558513	233	annot_exons
novel_circ_001307	ncbi_102187291	NC_030811.1	+	76792868	76793801	855	annot_exons
novel_circ_001308	ncbi_102185141	NC_030810.1	-	16193685	16203489	5746	annot_exons
novel_circ_001309	ncbi_102184021	NC_030831.1	-	61846847	61848061	451	annot_exons
novel_circ_001310	ncbi_102177747	NC_030826.1	+	35395120	35396008	308	annot_exons
novel_circ_001311	ncbi_102181142	NC_030823.1	-	69325178	69339991	787	annot_exons
novel_circ_001312	ncbi_102178462	NC_030821.1	+	47201429	47237624	702	annot_exons
novel_circ_001313	ncbi_102170929	NC_030810.1	-	90987554	90988392	281	annot_exons
novel_circ_001314	ncbi_102168273	NC_030819.1	+	52835218	52846950	1004	annot_exons
novel_circ_001315	ncbi_102191597	NW_017189516.1	+	27102534	27136600	339	annot_exons
novel_circ_001316	ncbi_102177274	NC_030825.1	+	55026715	55030591	3877	one_exon
novel_circ_001317	ncbi_102173333	NC_030808.1	+	68653322	68658350	479	annot_exons
novel_circ_001318	ncbi_100861368	NC_030836.1	+	47049494	47055092	498	annot_exons
novel_circ_001319	ncbi_102174429	NC_030826.1	-	49458773	49471502	536	annot_exons
novel_circ_001320	NA	NC_030831.1	-	32236281	32237003	723	intergenic
novel_circ_001321	ncbi_102188667	NC_030814.1	-	100845047	100853236	1243	annot_exons
novel_circ_001322	ncbi_102189191	NC_030835.1	+	15631643	15632790	448	annot_exons
novel_circ_001323	ncbi_102180418	NC_030825.1	+	23072646	23078499	502	annot_exons
novel_circ_001324	ncbi_100861161	NC_030809.1	+	23649326	23652869	509	annot_exons
novel_circ_001325	ncbi_102168711	NW_017189516.1	-	56518521	56524861	583	annot_exons
novel_circ_001326	ncbi_102171094	NC_030826.1	+	10843677	10844382	360	annot_exons
novel_circ_001327	ncbi_102190603	NC_030816.1	-	29855784	29858156	325	annot_exons
novel_circ_001328	ncbi_102182369	NC_030810.1	+	27486125	27496391	450	annot_exons
novel_circ_001329	ncbi_102172275	NC_030820.1	-	12180966	12183467	270	annot_exons
novel_circ_001330	ncbi_102171943	NC_030830.1	-	10577924	10601721	1612	annot_exons
novel_circ_001331	ncbi_102173323	NC_030824.1	+	60648185	60747148	1014	annot_exons
novel_circ_001332	ncbi_102185695	NC_030809.1	+	14649286	14651612	2327	exon_intron
novel_circ_001333	ncbi_102191181	NC_030808.1	-	132542503	132546726	312	annot_exons
novel_circ_001334	ncbi_102188710	NC_030827.1	-	11482602	11484797	879	annot_exons
novel_circ_001335	ncbi_102175716	NC_030827.1	+	56303149	56307085	463	annot_exons
novel_circ_001336	ncbi_102171441	NC_030821.1	-	20563354	20568722	934	annot_exons
novel_circ_001337	ncbi_102184804	NC_030814.1	-	71863171	71864683	259	annot_exons
novel_circ_001338	ncbi_102188560	NC_030811.1	-	21539377	21555235	1705	annot_exons
novel_circ_001339	ncbi_102191269	NC_030808.1	-	538040	539071	318	annot_exons
novel_circ_001340	ncbi_102174396	NC_030817.1	-	91699214	91710029	380	annot_exons
novel_circ_001341	ncbi_102170820	NC_030808.1	-	70012056	70015399	414	annot_exons
novel_circ_001342	ncbi_102190457	NC_030826.1	+	36925513	36934392	1681	annot_exons
novel_circ_001343	ncbi_106502076	NC_030811.1	+	401888	410183	833	exon_intron
novel_circ_001344	ncbi_102176705	NC_030820.1	+	64575815	64577203	257	annot_exons
novel_circ_001345	ncbi_102170525	NC_030818.1	-	59706441	59708160	255	annot_exons
novel_circ_001346	ncbi_102169617	NC_030825.1	+	56925961	56926625	244	exon_intron
novel_circ_001347	ncbi_102172749	NC_030825.1	+	48425135	48425333	199	antisense
novel_circ_001348	ncbi_102181376	NC_030813.1	+	72976787	72981029	551	annot_exons
novel_circ_001349	ncbi_102190808	NC_030824.1	+	2516320	2516997	269	annot_exons
novel_circ_001350	ncbi_102170958	NC_030813.1	-	95205330	95207884	340	annot_exons
novel_circ_001351	ncbi_102173718	NC_030812.1	-	55198781	55202830	1650	annot_exons
novel_circ_001352	ncbi_102183554	NC_030830.1	-	28989113	28992909	198	annot_exons
novel_circ_001353	ncbi_102171442	NC_030821.1	+	5904728	5908632	387	annot_exons
novel_circ_001354	ncbi_102184362	NC_030824.1	+	13098874	13103159	254	annot_exons
novel_circ_001355	ncbi_102176618	NC_030819.1	+	74495943	74579509	1537	annot_exons
novel_circ_001356	ncbi_102190794	NC_030818.1	+	15645824	15652199	495	annot_exons
novel_circ_001357	ncbi_102169734	NC_030811.1	+	19492379	19496495	452	annot_exons
novel_circ_001358	ncbi_102170925	NC_030830.1	+	10956772	10966736	875	annot_exons
novel_circ_001359	ncbi_102177544	NC_030821.1	+	985979	989652	493	annot_exons
novel_circ_001360	ncbi_102177343	NC_030817.1	+	82446683	82455839	338	annot_exons
novel_circ_001361	ncbi_102169269	NC_030813.1	-	68422657	68422866	210	one_exon
novel_circ_001362	ncbi_102181658	NC_030812.1	+	66415098	66422633	517	annot_exons
novel_circ_001363	ncbi_102176468	NC_030829.1	+	32442290	32446560	1424	annot_exons
novel_circ_001364	ncbi_102186481	NC_030816.1	+	37565949	37585449	836	annot_exons
novel_circ_001365	ncbi_102174087	NC_030833.1	-	20503616	20508578	4963	exon_intron
novel_circ_001366	ncbi_102190163	NC_030826.1	+	19534849	19553303	8830	exon_intron
novel_circ_001367	ncbi_102173553	NC_030814.1	-	85110573	85118197	291	annot_exons
novel_circ_001368	ncbi_102183493	NC_030812.1	-	109096743	109098148	385	annot_exons
novel_circ_001369	ncbi_102168683	NC_030810.1	-	25898630	25916226	433	annot_exons
novel_circ_001370	ncbi_102188944	NC_030816.1	+	2563294	2572816	647	annot_exons
novel_circ_001371	ncbi_102170240	NC_030817.1	+	44684384	44690008	355	annot_exons
novel_circ_001372	ncbi_102182876	NC_030817.1	+	50146573	50161713	665	annot_exons
novel_circ_001373	ncbi_102186635	NC_030828.1	-	48471551	48502609	1380	annot_exons
novel_circ_001374	ncbi_102191824	NC_030824.1	-	52802678	52832182	880	annot_exons
novel_circ_001375	ncbi_102178107	NC_030826.1	+	52707367	52709838	210	annot_exons
novel_circ_001376	ncbi_102176062	NC_030822.1	+	708289	709883	474	annot_exons
novel_circ_001377	ncbi_102182292	NW_017189516.1	-	45975173	45977239	375	annot_exons
novel_circ_001378	ncbi_102173039	NC_030808.1	+	55742140	55758915	909	annot_exons
novel_circ_001379	ncbi_102174784	NC_030809.1	-	49344036	49349371	2679	annot_exons
novel_circ_001380	ncbi_102181273	NC_030836.1	+	41222923	41223306	384	antisense
novel_circ_001381	ncbi_102188796	NC_030826.1	-	24576590	24580990	312	annot_exons
novel_circ_001382	ncbi_102177564	NC_030827.1	+	1690157	1699424	884	annot_exons
novel_circ_001383	NA	NC_030813.1	+	109454110	109454948	839	intergenic
novel_circ_001384	ncbi_102182596	NC_030817.1	+	50314469	50335866	2388	annot_exons
novel_circ_001385	ncbi_102170429	NC_030817.1	-	56735868	56737595	468	annot_exons
novel_circ_001386	ncbi_102179104	NC_030818.1	-	20993281	20998032	393	annot_exons
novel_circ_001387	ncbi_102175337	NC_030829.1	+	32317217	32318028	812	one_exon
novel_circ_001388	ncbi_102172956	NC_030831.1	+	50638009	50646992	846	annot_exons
novel_circ_001389	ncbi_102189357	NC_030810.1	+	118759566	118761580	174	annot_exons
novel_circ_001390	ncbi_102177627	NC_030815.1	-	76944795	76962878	1674	annot_exons
novel_circ_001391	ncbi_102180091	NW_017189517.1	-	24202489	24205948	491	annot_exons
novel_circ_001392	ncbi_102174983	NC_030809.1	+	73216739	73217690	952	exon_intron
novel_circ_001393	ncbi_102174051	NC_030823.1	+	32042997	32072105	524	annot_exons
novel_circ_001394	ncbi_108636050	NC_030812.1	-	94029088	94042196	1855	annot_exons
novel_circ_001395	ncbi_102181620	NC_030824.1	-	19153223	19160919	2907	exon_intron
novel_circ_001396	ncbi_102180226	NC_030816.1	-	12541354	12542953	467	annot_exons
novel_circ_001397	ncbi_108633221	NW_017189538.1	-	38897	41591	268	annot_exons
novel_circ_001398	ncbi_102178485	NC_030808.1	-	71339030	71368349	682	annot_exons
novel_circ_001399	ncbi_102178187	NC_030821.1	-	416123	421769	421	annot_exons
novel_circ_001400	ncbi_102189992	NC_030808.1	+	77086462	77086636	175	intronic
novel_circ_001401	ncbi_102178400	NC_030808.1	-	111325752	111329458	297	annot_exons
novel_circ_001402	ncbi_102170642	NC_030809.1	+	92550582	92579616	517	annot_exons
novel_circ_001403	ncbi_102183350	NC_030824.1	+	35810669	35833520	1002	annot_exons
novel_circ_001404	ncbi_102188552	NC_030831.1	+	31734894	31774985	40092	exon_intron
novel_circ_001405	ncbi_102184378	NC_030808.1	+	83584397	83585803	388	annot_exons
novel_circ_001406	ncbi_102178551	NC_030820.1	-	65500850	65516653	592	annot_exons
novel_circ_001407	ncbi_102168482	NC_030826.1	-	45767696	45769067	1372	one_exon
novel_circ_001408	ncbi_102191780	NC_030813.1	+	6242898	6258474	679	annot_exons
novel_circ_001409	ncbi_102185466	NC_030815.1	-	98421462	98438280	723	annot_exons
novel_circ_001410	ncbi_102181301	NC_030815.1	-	109875570	109882888	586	annot_exons
novel_circ_001411	ncbi_102172783	NC_030832.1	+	9586961	9615118	689	annot_exons
novel_circ_001412	ncbi_102191498	NC_030812.1	-	42660754	42700916	368	annot_exons
novel_circ_001413	ncbi_102184666	NC_030828.1	+	28641217	28646122	421	annot_exons
novel_circ_001414	ncbi_102169032	NC_030822.1	+	61715527	61741764	675	annot_exons
novel_circ_001415	ncbi_102184205	NC_030809.1	-	101745643	101762449	790	annot_exons
novel_circ_001416	ncbi_102186655	NC_030811.1	-	63646652	63648510	309	annot_exons
novel_circ_001417	ncbi_102178646	NC_030823.1	+	43323298	43364209	666	annot_exons
novel_circ_001418	ncbi_102186579	NC_030814.1	+	95411446	95413883	510	annot_exons
novel_circ_001419	ncbi_102180021	NW_017189517.1	-	6636157	6636319	163	antisense
novel_circ_001420	ncbi_102181238	NC_030827.1	+	41399337	41402562	247	annot_exons
novel_circ_001421	ncbi_102179175	NW_017189524.1	-	32757	47676	1116	annot_exons
novel_circ_001422	ncbi_102177932	NC_030808.1	-	125794863	125837611	2018	annot_exons
novel_circ_001423	ncbi_102186482	NC_030816.1	+	86169411	86190366	260	annot_exons
novel_circ_001424	ncbi_108636048	NC_030812.1	+	93819613	93824395	319	annot_exons
novel_circ_001425	ncbi_102188325	NC_030818.1	-	25580914	25672543	1111	annot_exons
novel_circ_001426	ncbi_108633214	NC_030818.1	+	71599038	71616363	573	annot_exons
novel_circ_001427	ncbi_102183645	NC_030809.1	+	91496865	91507639	689	annot_exons
novel_circ_001428	ncbi_102174321	NC_030822.1	-	61878915	61897543	255	annot_exons
novel_circ_001429	ncbi_102188004	NC_030831.1	+	29162254	29171481	621	annot_exons
novel_circ_001430	ncbi_102188235	NC_030820.1	-	62434417	62445557	584	exon_intron
novel_circ_001431	ncbi_102176386	NC_030833.1	+	19282316	19294475	569	annot_exons
novel_circ_001432	ncbi_102189841	NW_017189517.1	-	13688190	13689423	326	annot_exons
novel_circ_001433	ncbi_102173453	NC_030813.1	+	86679489	86683739	163	annot_exons
novel_circ_001434	ncbi_102177532	NC_030818.1	-	3832582	3891710	764	annot_exons
novel_circ_001435	ncbi_102175575	NC_030815.1	-	37590865	37594702	213	annot_exons
novel_circ_001436	ncbi_102190698	NC_030817.1	-	33572151	33577137	670	annot_exons
novel_circ_001437	ncbi_102177129	NC_030811.1	-	17577377	17583940	601	annot_exons
novel_circ_001438	NA	NC_030815.1	+	88618418	88635591	17174	intergenic
novel_circ_001439	ncbi_108636043	NC_030812.1	+	93671305	93672013	709	one_exon
novel_circ_001440	ncbi_102191292	NC_030831.1	-	35090248	35122831	943	annot_exons
novel_circ_001441	NA	NC_030831.1	-	32253781	32255957	2177	intergenic
novel_circ_001442	ncbi_102174342	NC_030828.1	+	40688504	40692471	745	annot_exons
novel_circ_001443	ncbi_102175271	NC_030835.1	-	40750134	40769308	505	annot_exons
novel_circ_001444	ncbi_102191605	NC_030814.1	-	92050348	92056170	632	annot_exons
novel_circ_001445	ncbi_102188605	NC_030819.1	+	13128211	13136107	355	annot_exons
novel_circ_001446	ncbi_102185606	NC_030808.1	-	58176034	58177073	324	annot_exons
novel_circ_001447	ncbi_102186765	NC_030815.1	+	99262842	99263537	696	one_exon
novel_circ_001448	ncbi_102182588	NC_030814.1	+	61030538	61044597	1036	annot_exons
novel_circ_001449	ncbi_102168779	NC_030809.1	+	29287122	29287698	257	annot_exons
novel_circ_001450	ncbi_102185062	NC_030812.1	-	5700951	5726141	323	annot_exons
novel_circ_001451	ncbi_102171036	NC_030812.1	+	63534838	63549357	278	annot_exons
novel_circ_001452	ncbi_102185622	NC_030810.1	-	71235625	71236759	400	annot_exons
novel_circ_001453	ncbi_102184913	NC_030818.1	+	66910690	66915243	712	annot_exons
novel_circ_001454	ncbi_102184084	NC_030825.1	+	57036190	57037433	724	annot_exons
novel_circ_001455	ncbi_102183409	NC_030814.1	-	106185670	106185856	187	intronic
novel_circ_001456	ncbi_102185622	NC_030810.1	-	71267071	71278523	790	annot_exons
novel_circ_001457	ncbi_102190437	NC_030822.1	-	44102398	44103215	400	annot_exons
novel_circ_001458	ncbi_102189544	NC_030811.1	+	75856782	75857088	307	one_exon
novel_circ_001459	ncbi_102184623	NC_030815.1	-	98270169	98277427	903	annot_exons
novel_circ_001460	ncbi_102183120	NC_030810.1	+	52140823	52192869	2103	annot_exons
novel_circ_001461	ncbi_102172021	NC_030831.1	-	20283078	20289024	782	annot_exons
novel_circ_001462	ncbi_102172822	NC_030820.1	-	47235371	47247007	754	annot_exons
novel_circ_001463	ncbi_102182525	NC_030823.1	-	55762058	55768804	404	annot_exons
novel_circ_001464	ncbi_102178558	NC_030822.1	+	43786	44599	406	annot_exons
novel_circ_001465	ncbi_102174285	NW_017189516.1	-	53181167	53217016	7092	exon_intron
novel_circ_001466	ncbi_102169603	NC_030819.1	-	51173742	51185625	484	annot_exons
novel_circ_001467	ncbi_102176277	NC_030809.1	-	44486082	44486964	283	annot_exons
novel_circ_001468	ncbi_102190760	NC_030812.1	+	12285972	12338205	554	annot_exons
novel_circ_001469	ncbi_102182170	NC_030808.1	-	110490377	110492023	330	annot_exons
novel_circ_001470	ncbi_102188044	NC_030815.1	+	82438623	82462189	1487	annot_exons
novel_circ_001471	ncbi_102189405	NC_030817.1	+	2833151	2852080	870	annot_exons
novel_circ_001472	ncbi_102180605	NC_030818.1	-	98840142	98844554	1162	annot_exons
novel_circ_001473	ncbi_102178107	NC_030826.1	+	52672571	52672758	188	intronic
novel_circ_001474	ncbi_102170148	NC_030816.1	-	19633124	19633331	208	one_exon
novel_circ_001475	ncbi_102177992	NC_030820.1	-	50640631	50656511	1377	annot_exons
novel_circ_001476	ncbi_102173398	NC_030820.1	-	16027030	16031832	538	annot_exons
novel_circ_001477	ncbi_102169488	NC_030820.1	-	46289687	46308605	327	annot_exons
novel_circ_001478	ncbi_102171462	NC_030826.1	+	47222885	47230995	336	annot_exons
novel_circ_001479	ncbi_102168494	NC_030809.1	+	109911526	109924738	395	annot_exons
novel_circ_001480	ncbi_102182813	NC_030822.1	+	21532247	21581884	431	annot_exons
novel_circ_001481	ncbi_102188092	NC_030829.1	-	21532448	21532897	337	annot_exons
novel_circ_001482	ncbi_102175588	NC_030818.1	-	71819154	71820010	267	annot_exons
novel_circ_001483	ncbi_102170797	NC_030820.1	-	46683815	46722135	592	annot_exons
novel_circ_001484	ncbi_102176399	NC_030836.1	-	42110644	42112178	203	annot_exons
novel_circ_001485	ncbi_102178076	NC_030816.1	+	80772193	80847417	345	annot_exons
novel_circ_001486	ncbi_102175447	NC_030830.1	+	39050180	39050528	349	intronic
novel_circ_001487	ncbi_102187017	NC_030810.1	-	37820316	37835819	1004	annot_exons
novel_circ_001488	ncbi_102170756	NC_030811.1	-	1355301	1358088	424	annot_exons
novel_circ_001489	ncbi_102185929	NC_030818.1	+	95685139	95700702	1399	annot_exons
novel_circ_001490	ncbi_102191113	NC_030835.1	-	6363576	6375047	387	annot_exons
novel_circ_001491	ncbi_102181922	NC_030810.1	+	1777423	1784310	343	annot_exons
novel_circ_001492	ncbi_102183081	NC_030821.1	+	35283096	35285207	169	annot_exons
novel_circ_001493	NA	NC_030830.1	+	35432276	35439049	6774	intergenic
novel_circ_001494	ncbi_102187050	NC_030816.1	+	54467293	54474196	284	annot_exons
novel_circ_001495	ncbi_102180887	NC_030826.1	-	24470620	24473204	696	annot_exons
novel_circ_001496	ncbi_102191049	NC_030817.1	+	96199633	96200013	242	annot_exons
novel_circ_001497	ncbi_106503326	NC_030827.1	-	58600909	58604190	241	annot_exons
novel_circ_001498	ncbi_102174494	NC_030822.1	-	40329622	40331012	172	annot_exons
novel_circ_001499	ncbi_102179503	NC_030824.1	+	19350746	19351395	352	annot_exons
novel_circ_001500	ncbi_102175049	NC_030823.1	+	64814940	64850539	1012	annot_exons
novel_circ_001501	ncbi_102182948	NC_030836.1	+	27757487	27772458	1259	annot_exons
novel_circ_001502	ncbi_102187429	NC_030826.1	-	9685021	9691709	258	annot_exons
novel_circ_001503	ncbi_102185296	NC_030824.1	-	5628629	5666582	253	annot_exons
novel_circ_001504	ncbi_102188802	NC_030808.1	+	66805380	66843323	701	annot_exons
novel_circ_001505	ncbi_102174457	NC_030833.1	-	5539505	5567495	821	annot_exons
novel_circ_001506	ncbi_102186177	NC_030833.1	+	41500658	41501228	571	exon_intron
novel_circ_001507	ncbi_102187149	NC_030822.1	-	9005025	9017301	403	annot_exons
novel_circ_001508	ncbi_102188453	NC_030831.1	-	826872	893549	988	annot_exons
novel_circ_001509	ncbi_102178880	NC_030834.1	-	12579180	12580764	594	annot_exons
novel_circ_001510	ncbi_102180449	NC_030810.1	+	11002562	11009571	467	annot_exons
novel_circ_001511	ncbi_102168729	NC_030816.1	+	17040238	17085559	1581	annot_exons
novel_circ_001512	ncbi_102176312	NC_030813.1	+	71992769	71998416	629	annot_exons
novel_circ_001513	ncbi_102178089	NC_030821.1	-	559737	584762	1188	annot_exons
novel_circ_001514	ncbi_102190269	NC_030808.1	+	144891910	144900366	8457	exon_intron
novel_circ_001515	ncbi_102188227	NC_030818.1	-	37613503	37618601	4900	annot_exons
novel_circ_001516	ncbi_102171036	NC_030812.1	+	63473780	63492698	401	annot_exons
novel_circ_001517	ncbi_102182272	NC_030831.1	+	1291452	1295754	4303	exon_intron
novel_circ_001518	ncbi_102190892	NC_030821.1	-	17893914	17900482	385	annot_exons
novel_circ_001519	ncbi_102184868	NC_030810.1	-	20127814	20161393	434	annot_exons
novel_circ_001520	ncbi_102180429	NC_030828.1	+	5871897	5886917	535	annot_exons
novel_circ_001521	ncbi_102183918	NC_030808.1	-	155335892	155341767	663	annot_exons
novel_circ_001522	ncbi_102175963	NC_030817.1	-	21716400	21717041	365	annot_exons
novel_circ_001523	ncbi_102175775	NC_030820.1	-	17038102	17053652	1839	annot_exons
novel_circ_001524	ncbi_102170940	NC_030811.1	-	18143789	18155792	767	exon_intron
novel_circ_001525	ncbi_102169016	NC_030818.1	+	28042294	28053016	614	annot_exons
novel_circ_001526	ncbi_102190395	NC_030813.1	-	67733675	67736806	459	annot_exons
novel_circ_001527	ncbi_102182092	NC_030810.1	+	39183317	39186232	2916	intronic
novel_circ_001528	ncbi_102173836	NC_030814.1	+	84780570	84803337	1017	annot_exons
novel_circ_001529	ncbi_102185611	NC_030808.1	+	130154785	130177648	526	annot_exons
novel_circ_001530	ncbi_102185203	NC_030823.1	+	58772738	58796218	385	annot_exons
novel_circ_001531	ncbi_102168785	NC_030810.1	+	100944675	100949774	338	annot_exons
novel_circ_001532	ncbi_102190693	NC_030816.1	-	56320599	56322020	680	annot_exons
novel_circ_001533	ncbi_102173711	NC_030811.1	-	101402051	101480628	1754	annot_exons
novel_circ_001534	ncbi_102170820	NC_030808.1	-	70042056	70045110	364	annot_exons
novel_circ_001535	ncbi_102191256	NC_030822.1	+	43330093	43343232	356	annot_exons
novel_circ_001536	ncbi_102178020	NC_030808.1	-	146881487	146941336	459	annot_exons
novel_circ_001537	ncbi_102188343	NC_030825.1	-	56494646	56495951	499	annot_exons
novel_circ_001538	ncbi_102177627	NC_030815.1	-	76919148	76962878	2715	annot_exons
novel_circ_001539	NA	NC_030824.1	-	27107362	27109365	2004	intergenic
novel_circ_001540	ncbi_102171334	NC_030815.1	-	48395938	48399689	500	annot_exons
novel_circ_001541	ncbi_102191597	NW_017189516.1	+	27201782	27205505	445	annot_exons
novel_circ_001542	ncbi_102185658	NC_030817.1	+	26500246	26513344	194	annot_exons
novel_circ_001543	ncbi_102175294	NC_030816.1	-	10189553	10209545	645	annot_exons
novel_circ_001544	ncbi_102182803	NC_030820.1	+	32288050	32302027	508	annot_exons
novel_circ_001545	ncbi_102176523	NC_030814.1	-	64307309	64313602	469	annot_exons
novel_circ_001546	ncbi_102180186	NC_030811.1	-	26602865	26604253	357	annot_exons
novel_circ_001547	ncbi_102173323	NC_030824.1	+	60648185	60656283	332	annot_exons
novel_circ_001548	ncbi_102186766	NC_030816.1	+	490692	498721	722	annot_exons
novel_circ_001549	ncbi_102188509	NC_030819.1	+	54813438	54849151	17860	exon_intron
novel_circ_001550	ncbi_102183482	NC_030833.1	+	36709595	36716355	541	annot_exons
novel_circ_001551	ncbi_100860894	NC_030820.1	-	77144811	77155453	730	exon_intron
novel_circ_001552	ncbi_102176432	NC_030818.1	+	78611213	78613725	621	annot_exons
novel_circ_001553	ncbi_102178081	NC_030818.1	+	43522860	43543636	446	annot_exons
novel_circ_001554	ncbi_102191771	NC_030836.1	-	8702699	8711405	438	annot_exons
novel_circ_001555	ncbi_102169128	NC_030826.1	-	13485804	13497631	1541	annot_exons
novel_circ_001556	ncbi_102174396	NC_030817.1	-	91699214	91714799	509	annot_exons
novel_circ_001557	ncbi_102171026	NC_030811.1	+	73570047	73574707	624	annot_exons
novel_circ_001558	ncbi_102188239	NC_030821.1	+	26164890	26175776	323	annot_exons
novel_circ_001559	ncbi_102184382	NC_030808.1	+	157169719	157172843	255	annot_exons
novel_circ_001560	ncbi_102187544	NC_030809.1	+	14448996	14449565	268	annot_exons
novel_circ_001561	ncbi_102169643	NC_030810.1	+	3943557	3944975	363	annot_exons
novel_circ_001562	ncbi_102185915	NW_017189517.1	-	28807590	28825394	788	annot_exons
novel_circ_001563	ncbi_102188355	NC_030827.1	+	32683050	32706354	654	annot_exons
novel_circ_001564	ncbi_102190688	NC_030814.1	-	8507886	8508272	387	one_exon
novel_circ_001565	ncbi_102173322	NC_030823.1	-	63626491	63641256	578	annot_exons
novel_circ_001566	ncbi_102175335	NC_030828.1	-	59317017	59337190	2363	annot_exons
novel_circ_001567	ncbi_102173130	NC_030808.1	+	135341692	135348061	833	annot_exons
novel_circ_001568	ncbi_102174430	NC_030827.1	-	8593442	8601959	531	annot_exons
novel_circ_001569	ncbi_102189934	NC_030813.1	+	4950626	4954688	526	annot_exons
novel_circ_001570	ncbi_102188975	NC_030808.1	-	9077103	9094506	969	annot_exons
novel_circ_001571	NA	NC_030811.1	+	25493023	25493306	284	intergenic
novel_circ_001572	ncbi_102174361	NC_030834.1	+	2980651	2990827	235	annot_exons
novel_circ_001573	ncbi_102174535	NC_030810.1	-	5442697	5452004	377	annot_exons
novel_circ_001574	ncbi_102191040	NC_030814.1	+	53450448	53454633	293	annot_exons
novel_circ_001575	ncbi_102175270	NC_030834.1	-	19005272	19091501	45666	exon_intron
novel_circ_001576	ncbi_102180763	NC_030815.1	-	72567296	72569854	166	annot_exons
novel_circ_001577	ncbi_102186973	NC_030819.1	-	55865971	55866488	518	one_exon
novel_circ_001578	ncbi_102175212	NC_030816.1	+	63980389	63981438	1050	one_exon
novel_circ_001579	ncbi_102182638	NC_030829.1	+	10505700	10521414	465	annot_exons
novel_circ_001580	ncbi_102184155	NC_030817.1	-	36165046	36168724	466	annot_exons
novel_circ_001581	ncbi_102170828	NC_030829.1	+	29855110	29879107	669	annot_exons
novel_circ_001582	ncbi_102187036	NW_017189516.1	-	2901940	2939556	990	annot_exons
novel_circ_001583	ncbi_102179496	NC_030821.1	+	38197051	38212731	1390	annot_exons
novel_circ_001584	ncbi_102178321	NC_030830.1	+	4921599	4926188	659	annot_exons
novel_circ_001585	ncbi_102182292	NW_017189516.1	-	45982247	45983584	314	annot_exons
novel_circ_001586	ncbi_102173768	NC_030823.1	-	32227724	32240036	369	annot_exons
novel_circ_001587	ncbi_102172783	NC_030832.1	+	9541118	9553000	579	annot_exons
novel_circ_001588	ncbi_102186493	NC_030819.1	-	56196234	56222151	896	annot_exons
novel_circ_001589	ncbi_102169568	NC_030813.1	-	6695520	6704279	3138	annot_exons
novel_circ_001590	ncbi_102183038	NC_030835.1	+	43734561	43736552	320	annot_exons
novel_circ_001591	ncbi_102173755	NC_030819.1	-	50255446	50273619	3294	annot_exons
novel_circ_001592	ncbi_102181839	NC_030835.1	+	2091761	2103151	424	annot_exons
novel_circ_001593	ncbi_102183001	NC_030826.1	-	18294570	18295484	355	annot_exons
novel_circ_001594	ncbi_108636462	NC_030814.1	-	75330646	75367902	18912	exon_intron
novel_circ_001595	ncbi_102176882	NC_030815.1	-	9572942	9627685	40021	exon_intron
novel_circ_001596	ncbi_100860777	NC_030819.1	-	54101092	54107042	5951	antisense
novel_circ_001597	ncbi_102180505	NC_030820.1	+	1789961	1888013	839	annot_exons
novel_circ_001598	ncbi_102172237	NC_030834.1	-	3779907	3793173	501	annot_exons
novel_circ_001599	ncbi_102183260	NC_030825.1	+	41417672	41418018	347	intronic
novel_circ_001600	ncbi_102188070	NC_030824.1	+	3143855	3144133	279	one_exon
novel_circ_001601	ncbi_102189759	NC_030816.1	-	76542955	76586721	1785	annot_exons
novel_circ_001602	ncbi_102170383	NC_030833.1	+	40161401	40178724	432	annot_exons
novel_circ_001603	ncbi_102191718	NC_030822.1	-	53269284	53276044	1016	annot_exons
novel_circ_001604	ncbi_102177439	NC_030816.1	-	10758384	10782638	617	annot_exons
novel_circ_001605	ncbi_102182660	NC_030833.1	-	38281238	38294553	1019	annot_exons
novel_circ_001606	ncbi_102170054	NC_030818.1	-	282187	295588	642	annot_exons
novel_circ_001607	ncbi_102173068	NC_030812.1	-	19119223	19124330	580	annot_exons
novel_circ_001608	ncbi_102174942	NC_030818.1	+	78271235	78276055	399	annot_exons
novel_circ_001609	ncbi_102170790	NC_030817.1	+	86173515	86173938	424	antisense
novel_circ_001610	ncbi_102169019	NC_030818.1	+	74120190	74124400	534	annot_exons
novel_circ_001611	ncbi_102168882	NC_030833.1	-	12088392	12112109	361	annot_exons
novel_circ_001612	ncbi_102185660	NC_030818.1	-	21211631	21228914	987	annot_exons
novel_circ_001613	ncbi_102169598	NC_030818.1	-	43349160	43352891	483	annot_exons
novel_circ_001614	ncbi_102174452	NC_030810.1	-	89856088	89888718	1040	annot_exons
novel_circ_001615	ncbi_102168467	NC_030820.1	+	72014415	72054484	312	annot_exons
novel_circ_001616	ncbi_102189230	NC_030823.1	+	59778431	59784050	432	exon_intron
novel_circ_001617	ncbi_102171636	NC_030823.1	-	52346715	52375941	449	annot_exons
novel_circ_001618	ncbi_102184345	NC_030816.1	+	52435862	52459134	772	annot_exons
novel_circ_001619	ncbi_102173212	NC_030822.1	-	63972519	63978923	248	annot_exons
novel_circ_001620	ncbi_102185996	NC_030813.1	+	102467890	102468828	939	one_exon
novel_circ_001621	ncbi_102182560	NC_030810.1	+	40278410	40295967	824	annot_exons
novel_circ_001622	ncbi_102170126	NC_030813.1	+	6928678	6956735	926	annot_exons
novel_circ_001623	ncbi_102169224	NC_030828.1	-	24370957	24378648	306	annot_exons
novel_circ_001624	ncbi_102189920	NC_030830.1	-	17230096	17236893	408	annot_exons
novel_circ_001625	ncbi_102191040	NC_030814.1	+	53450448	53477896	399	annot_exons
novel_circ_001626	ncbi_102174434	NC_030808.1	+	95398257	95447367	798	annot_exons
novel_circ_001627	ncbi_102182145	NC_030820.1	-	32367985	32393334	466	annot_exons
novel_circ_001628	ncbi_102184542	NC_030822.1	+	54780574	54781454	249	annot_exons
novel_circ_001629	ncbi_100860926	NC_030809.1	-	97594061	97598556	474	annot_exons
novel_circ_001630	ncbi_102178881	NC_030835.1	+	36628929	36675042	1911	annot_exons
novel_circ_001631	ncbi_102187062	NC_030821.1	-	22061718	22064310	1308	annot_exons
novel_circ_001632	ncbi_102180628	NC_030826.1	-	61729968	61736148	478	annot_exons
novel_circ_001633	ncbi_102183645	NC_030809.1	+	91507525	91516356	1161	annot_exons
novel_circ_001634	ncbi_102188266	NC_030809.1	+	29845552	29847156	1605	one_exon
novel_circ_001635	ncbi_102183124	NC_030810.1	+	10455460	10466363	1633	annot_exons
novel_circ_001636	ncbi_102180851	NC_030815.1	-	45669490	45691739	556	annot_exons
novel_circ_001637	ncbi_102187927	NC_030813.1	+	29699969	29763673	470	annot_exons
novel_circ_001638	ncbi_102185093	NC_030818.1	-	86812373	86812767	395	one_exon
novel_circ_001639	ncbi_102191727	NC_030824.1	-	30267374	30279412	12039	exon_intron
novel_circ_001640	ncbi_106502039	NC_030811.1	+	54320188	54332770	10546	exon_intron
novel_circ_001641	ncbi_102178359	NC_030816.1	-	60117639	60121997	527	annot_exons
novel_circ_001642	ncbi_102178395	NC_030808.1	+	56493444	56497902	306	annot_exons
novel_circ_001643	ncbi_102176004	NC_030810.1	+	77624564	77683074	668	annot_exons
novel_circ_001644	ncbi_102189198	NC_030813.1	-	30564400	30564710	311	intronic
novel_circ_001645	ncbi_102174757	NC_030820.1	+	47630305	47651486	1373	annot_exons
novel_circ_001646	ncbi_102173489	NC_030823.1	-	50387250	50398814	751	annot_exons
novel_circ_001647	ncbi_102171609	NC_030816.1	-	60562167	60583906	1138	annot_exons
novel_circ_001648	ncbi_102179111	NC_030820.1	-	65603441	65604982	479	annot_exons
novel_circ_001649	ncbi_102188923	NC_030836.1	-	28693728	28729825	2813	annot_exons
novel_circ_001650	ncbi_102181124	NC_030816.1	+	26317456	26326461	426	annot_exons
novel_circ_001651	ncbi_102183421	NC_030817.1	+	100250371	100257482	379	annot_exons
novel_circ_001652	ncbi_102187753	NC_030813.1	-	102824557	102829991	526	annot_exons
novel_circ_001653	ncbi_102187160	NC_030826.1	+	9296845	9313697	577	exon_intron
novel_circ_001654	ncbi_102181999	NC_030809.1	-	50710731	50720192	716	annot_exons
novel_circ_001655	ncbi_102173009	NC_030817.1	+	43730186	43730365	180	one_exon
novel_circ_001656	ncbi_102183917	NC_030808.1	-	118604168	118612682	1081	annot_exons
novel_circ_001657	ncbi_102178032	NC_030831.1	+	61335363	61391553	868	annot_exons
novel_circ_001658	NA	NC_030820.1	-	18928511	18929530	1020	intergenic
novel_circ_001659	ncbi_102174443	NC_030809.1	+	8356397	8365761	1074	annot_exons
novel_circ_001660	ncbi_102180628	NC_030826.1	-	61694167	61698434	502	annot_exons
novel_circ_001661	ncbi_102172865	NC_030833.1	+	10158184	10227690	1180	annot_exons
novel_circ_001662	NA	NC_030810.1	+	55257776	55258441	666	intergenic
novel_circ_001663	ncbi_102168224	NC_030831.1	-	35536462	35542915	347	annot_exons
novel_circ_001664	ncbi_102173563	NC_030814.1	-	20284908	20293231	441	annot_exons
novel_circ_001665	ncbi_102188461	NC_030832.1	+	28133190	28138413	614	annot_exons
novel_circ_001666	ncbi_102177700	NW_017189940.1	+	164509	166883	472	annot_exons
novel_circ_001667	ncbi_102186249	NC_030828.1	+	59416702	59416932	231	antisense
novel_circ_001668	ncbi_102182369	NC_030810.1	+	27472474	27491717	278	annot_exons
novel_circ_001669	ncbi_102187537	NC_030808.1	+	143673369	143689687	611	annot_exons
novel_circ_001670	ncbi_102169565	NC_030812.1	-	89162935	89230769	2353	annot_exons
novel_circ_001671	ncbi_102170306	NC_030813.1	+	45238283	45241652	470	annot_exons
novel_circ_001672	ncbi_102185062	NC_030812.1	-	5642905	5649942	475	annot_exons
novel_circ_001673	ncbi_102172214	NC_030829.1	+	58305714	58404500	98787	antisense
novel_circ_001674	ncbi_102191001	NC_030809.1	+	9522277	9525773	783	annot_exons
novel_circ_001675	ncbi_102169024	NC_030819.1	-	19945835	20041298	955	annot_exons
novel_circ_001676	ncbi_102174575	NC_030817.1	+	10909456	10970506	577	annot_exons
novel_circ_001677	ncbi_102188460	NC_030810.1	+	36938757	36948704	348	annot_exons
novel_circ_001678	ncbi_102188499	NC_030815.1	+	9396822	9400644	408	annot_exons
novel_circ_001679	ncbi_102190003	NC_030809.1	-	4406155	4407318	1164	exon_intron
novel_circ_001680	ncbi_102182069	NC_030827.1	+	41951347	42000158	1284	annot_exons
novel_circ_001681	ncbi_102188070	NC_030824.1	+	3419161	3429021	552	annot_exons
novel_circ_001682	ncbi_102182591	NC_030814.1	-	1789609	1819724	661	annot_exons
novel_circ_001683	ncbi_102182986	NC_030821.1	+	59027789	59028122	334	exon_intron
novel_circ_001684	ncbi_102176853	NC_030811.1	+	17725086	17727003	843	annot_exons
novel_circ_001685	ncbi_102178381	NC_030823.1	+	78492373	78497995	621	annot_exons
novel_circ_001686	ncbi_102174604	NC_030808.1	-	149181858	149184326	465	annot_exons
novel_circ_001687	ncbi_102183994	NC_030825.1	-	11801788	11808660	562	annot_exons
novel_circ_001688	ncbi_102178470	NC_030823.1	-	22178823	22182689	777	annot_exons
novel_circ_001689	ncbi_102178786	NC_030810.1	+	17118343	17135583	432	annot_exons
novel_circ_001690	ncbi_102189826	NC_030834.1	+	37450021	37487336	35625	exon_intron
novel_circ_001691	ncbi_102172974	NC_030812.1	+	83437964	83460950	978	annot_exons
novel_circ_001692	ncbi_102174671	NC_030820.1	+	16617437	16622452	266	annot_exons
novel_circ_001693	ncbi_102171773	NC_030813.1	+	69518086	69537488	509	annot_exons
novel_circ_001694	ncbi_102188108	NC_030811.1	-	108235898	108261676	359	annot_exons
novel_circ_001695	ncbi_102185473	NC_030818.1	-	4501640	4501808	169	one_exon
novel_circ_001696	ncbi_102170561	NC_030829.1	-	57754749	57767793	749	annot_exons
novel_circ_001697	ncbi_102170089	NC_030827.1	+	6776803	6781029	309	annot_exons
novel_circ_001698	ncbi_102178135	NC_030832.1	+	40095370	40095840	471	antisense
novel_circ_001699	ncbi_102169975	NC_030820.1	+	46470071	46470330	260	one_exon
novel_circ_001700	ncbi_102186965	NC_030817.1	+	94397655	94406440	335	annot_exons
novel_circ_001701	ncbi_102174392	NC_030815.1	+	64621288	64655112	475	annot_exons
novel_circ_001702	ncbi_102174051	NC_030823.1	+	32011911	32063750	515	annot_exons
novel_circ_001703	ncbi_102175578	NC_030816.1	+	10270410	10273880	373	annot_exons
novel_circ_001704	ncbi_102173584	NC_030821.1	+	4691880	4694437	551	annot_exons
novel_circ_001705	ncbi_102190102	NC_030812.1	+	11789570	11803379	350	annot_exons
novel_circ_001706	ncbi_102171522	NC_030818.1	-	71076550	71084451	670	annot_exons
novel_circ_001707	ncbi_102169735	NC_030835.1	-	27505851	27523969	469	annot_exons
novel_circ_001708	ncbi_102175189	NC_030836.1	-	530741	538605	1078	annot_exons
novel_circ_001709	ncbi_102181048	NC_030818.1	+	93726536	93736834	630	annot_exons
novel_circ_001710	ncbi_102181685	NC_030816.1	-	26531848	26538385	608	annot_exons
novel_circ_001711	ncbi_102172200	NC_030827.1	-	66416265	66426883	1303	annot_exons
novel_circ_001712	ncbi_102181215	NC_030817.1	-	89641885	89652113	648	annot_exons
novel_circ_001713	ncbi_102169241	NC_030832.1	-	10339446	10347505	1417	annot_exons
novel_circ_001714	ncbi_102185091	NC_030818.1	+	20950910	20953082	2173	exon_intron
novel_circ_001715	ncbi_102184871	NC_030833.1	-	29423051	29481617	465	annot_exons
novel_circ_001716	ncbi_102191417	NC_030814.1	-	87589436	87651825	2596	annot_exons
novel_circ_001717	ncbi_102184945	NC_030827.1	-	10077921	10090495	558	annot_exons
novel_circ_001718	ncbi_102190794	NC_030818.1	+	15636370	15637388	199	annot_exons
novel_circ_001719	ncbi_102172677	NC_030831.1	+	40240572	40249454	311	annot_exons
novel_circ_001720	ncbi_102186035	NC_030823.1	+	70150055	70178655	1259	annot_exons
novel_circ_001721	ncbi_102174608	NC_030809.1	+	17502758	17508399	523	annot_exons
novel_circ_001722	ncbi_102187967	NC_030822.1	-	45894560	45904337	564	annot_exons
novel_circ_001723	ncbi_102171772	NC_030813.1	-	59181960	59183230	468	annot_exons
novel_circ_001724	ncbi_102191360	NC_030825.1	+	14802651	14821504	724	annot_exons
novel_circ_001725	ncbi_102182578	NW_017189516.1	-	32171336	32181660	750	annot_exons
novel_circ_001726	ncbi_102170667	NC_030835.1	+	12073813	12076157	491	annot_exons
novel_circ_001727	ncbi_102170322	NC_030817.1	-	31670667	31682325	11659	exon_intron
novel_circ_001728	ncbi_102187571	NC_030812.1	-	79923660	80021906	656	annot_exons
novel_circ_001729	ncbi_102174216	NC_030818.1	-	19607850	19608802	953	one_exon
novel_circ_001730	ncbi_102180598	NC_030817.1	+	18820991	18903874	710	annot_exons
novel_circ_001731	ncbi_102169263	NC_030836.1	+	44157060	44157869	186	annot_exons
novel_circ_001732	ncbi_102170437	NC_030819.1	-	50998626	51026296	856	annot_exons
novel_circ_001733	ncbi_102169250	NC_030811.1	+	73926021	73959590	544	annot_exons
novel_circ_001734	ncbi_102182279	NC_030812.1	-	24576878	24578278	245	annot_exons
novel_circ_001735	ncbi_102184200	NC_030808.1	+	129262659	129286088	2627	annot_exons
novel_circ_001736	ncbi_102170820	NC_030808.1	-	70029441	70052993	890	annot_exons
novel_circ_001737	NA	NC_030828.1	-	40962441	40963288	848	intergenic
novel_circ_001738	ncbi_102172526	NW_017189629.1	+	87959	91883	536	annot_exons
novel_circ_001739	ncbi_102185413	NC_030810.1	-	104933481	104934225	745	one_exon
novel_circ_001740	ncbi_102168779	NC_030809.1	+	29273229	29300230	1078	annot_exons
novel_circ_001741	ncbi_106501903	NC_030817.1	-	55015966	55019018	451	annot_exons
novel_circ_001742	ncbi_102178081	NC_030818.1	+	43562867	43569411	506	annot_exons
novel_circ_001743	ncbi_102183243	NC_030816.1	+	68875160	68878956	540	annot_exons
novel_circ_001744	ncbi_102184461	NC_030824.1	+	6034058	6034341	284	antisense
novel_circ_001745	ncbi_102189124	NC_030815.1	-	88520832	88523793	660	annot_exons
novel_circ_001746	ncbi_102178771	NC_030808.1	+	126140691	126149429	540	annot_exons
novel_circ_001747	ncbi_102170940	NC_030811.1	-	18143789	18155751	726	annot_exons
novel_circ_001748	ncbi_102189859	NC_030814.1	+	56153812	56158622	1276	annot_exons
novel_circ_001749	ncbi_102188881	NC_030823.1	-	5262678	5318542	1340	annot_exons
novel_circ_001750	ncbi_102176491	NC_030832.1	+	39766684	39768996	1863	annot_exons
novel_circ_001751	ncbi_102186582	NC_030814.1	+	83511054	83511982	283	annot_exons
novel_circ_001752	ncbi_102182809	NC_030821.1	-	35605229	35617319	847	annot_exons
novel_circ_001753	ncbi_102190525	NC_030818.1	+	14756469	14763448	404	annot_exons
novel_circ_001754	ncbi_102175813	NC_030809.1	-	44671724	44677769	522	annot_exons
novel_circ_001755	ncbi_102179845	NC_030814.1	-	92119776	92120911	359	annot_exons
novel_circ_001756	ncbi_102180555	NC_030831.1	+	43566005	43579969	1522	annot_exons
novel_circ_001757	ncbi_102183459	NC_030828.1	-	45345152	45357052	441	annot_exons
novel_circ_001758	ncbi_102184062	NC_030816.1	-	27823514	27824994	223	annot_exons
novel_circ_001759	ncbi_102188284	NC_030834.1	+	12233371	12235536	586	annot_exons
novel_circ_001760	ncbi_102181726	NC_030829.1	-	10402586	10412947	887	annot_exons
novel_circ_001761	ncbi_102173860	NW_017189796.1	+	166426	169330	310	annot_exons
novel_circ_001762	ncbi_102174164	NC_030808.1	+	148549476	148550967	179	annot_exons
novel_circ_001763	ncbi_102181057	NC_030821.1	+	45049116	45091503	690	annot_exons
novel_circ_001764	ncbi_102183183	NC_030827.1	+	19949187	19950300	1114	intronic
novel_circ_001765	ncbi_102189276	NC_030811.1	+	8685744	8686276	533	antisense
novel_circ_001766	ncbi_102189223	NC_030821.1	-	20131061	20133909	522	annot_exons
novel_circ_001767	ncbi_102179661	NC_030814.1	-	73188791	73209584	1281	annot_exons
novel_circ_001768	ncbi_102189949	NC_030815.1	+	29378981	29396342	957	annot_exons
novel_circ_001769	ncbi_102189399	NC_030815.1	-	100171056	100171803	748	one_exon
novel_circ_001770	ncbi_102177439	NC_030816.1	-	10856059	10859807	416	annot_exons
novel_circ_001771	ncbi_102168877	NC_030831.1	+	56315247	56348819	357	annot_exons
novel_circ_001772	ncbi_102172691	NC_030835.1	-	31223605	31234521	352	annot_exons
novel_circ_001773	ncbi_102177532	NC_030818.1	-	3794118	3807394	738	annot_exons
novel_circ_001774	ncbi_102185611	NC_030808.1	+	130122015	130122846	396	annot_exons
novel_circ_001775	ncbi_102188981	NC_030809.1	+	99565713	99575010	355	annot_exons
novel_circ_001776	ncbi_102169293	NC_030817.1	-	87271753	87273594	401	annot_exons
novel_circ_001777	ncbi_102188605	NC_030819.1	+	13020295	13030840	327	annot_exons
novel_circ_001778	ncbi_102188802	NC_030808.1	+	66819424	66843323	435	annot_exons
novel_circ_001779	ncbi_102169242	NC_030810.1	-	61034380	61039951	454	annot_exons
novel_circ_001780	ncbi_102169918	NC_030809.1	+	51163786	51172395	335	annot_exons
novel_circ_001781	ncbi_102168985	NC_030812.1	-	89005130	89059722	17491	exon_intron
novel_circ_001782	ncbi_102176686	NC_030815.1	+	40213733	40221314	1255	annot_exons
novel_circ_001783	ncbi_102171156	NC_030817.1	-	86300979	86348865	804	annot_exons
novel_circ_001784	ncbi_102172243	NC_030812.1	+	83074989	83083017	688	annot_exons
novel_circ_001785	ncbi_102186394	NC_030814.1	-	14187591	14188431	841	one_exon
novel_circ_001786	ncbi_102177124	NC_030811.1	-	111227652	111239124	541	annot_exons
novel_circ_001787	ncbi_102171364	NC_030824.1	-	1239649	1241509	490	annot_exons
novel_circ_001788	ncbi_102184197	NC_030827.1	+	23892918	23893905	276	annot_exons
novel_circ_001789	ncbi_102183243	NC_030816.1	+	69149777	69156244	287	annot_exons
novel_circ_001790	ncbi_102187050	NC_030816.1	+	54906948	54916606	563	annot_exons
novel_circ_001791	ncbi_100860989	NC_030830.1	+	7297606	7305019	776	annot_exons
novel_circ_001792	ncbi_102171925	NC_030828.1	-	21187159	21190033	864	annot_exons
novel_circ_001793	NA	NC_030818.1	-	65968656	65983579	14924	intergenic
novel_circ_001794	ncbi_102179947	NC_030815.1	+	105183385	105188878	221	annot_exons
novel_circ_001795	ncbi_102181644	NC_030831.1	+	25608694	25615385	661	annot_exons
novel_circ_001796	ncbi_102182045	NC_030818.1	-	10788914	10821801	2189	annot_exons
novel_circ_001797	ncbi_102174500	NC_030823.1	+	77433744	77493734	1028	annot_exons
novel_circ_001798	ncbi_102188726	NC_030831.1	-	54852737	54859296	428	annot_exons
novel_circ_001799	ncbi_102168900	NC_030813.1	-	44580186	44582237	379	annot_exons
novel_circ_001800	ncbi_102182305	NC_030814.1	+	15533990	15577913	21716	exon_intron
novel_circ_001801	ncbi_102182257	NC_030808.1	+	23648635	23653736	467	annot_exons
novel_circ_001802	ncbi_102171609	NC_030816.1	-	60484892	60530639	727	annot_exons
novel_circ_001803	ncbi_102188730	NC_030810.1	-	55462545	55463861	429	annot_exons
novel_circ_001804	ncbi_102176919	NC_030808.1	+	71056305	71061183	415	annot_exons
novel_circ_001805	ncbi_102186997	NC_030808.1	+	8771678	8774369	307	annot_exons
novel_circ_001806	ncbi_102169890	NC_030822.1	-	28907040	28939374	340	annot_exons
novel_circ_001807	ncbi_102188405	NC_030816.1	-	1931833	1948870	1006	annot_exons
novel_circ_001808	ncbi_102174639	NC_030813.1	+	22166247	22202756	1084	annot_exons
novel_circ_001809	ncbi_102174452	NC_030810.1	-	89856088	89861944	544	annot_exons
novel_circ_001810	ncbi_102176803	NC_030819.1	-	61337141	61352101	14961	exon_intron
novel_circ_001811	ncbi_102180505	NC_030820.1	+	1789961	1799788	275	annot_exons
novel_circ_001812	ncbi_102181179	NC_030810.1	+	90780088	90822181	1697	annot_exons
novel_circ_001813	ncbi_102171645	NC_030826.1	+	25943954	25949366	560	annot_exons
novel_circ_001814	ncbi_102174814	NC_030812.1	-	56705738	56706113	376	intronic
novel_circ_001815	ncbi_102170731	NC_030826.1	+	46597202	46603663	437	annot_exons
novel_circ_001816	ncbi_102187627	NC_030808.1	-	87083454	87112948	637	annot_exons
novel_circ_001817	ncbi_102184005	NC_030828.1	-	14176905	14187268	503	annot_exons
novel_circ_001818	ncbi_102182703	NC_030819.1	-	65973181	65973914	734	one_exon
novel_circ_001819	ncbi_102182744	NC_030830.1	-	12565270	12572601	320	annot_exons
novel_circ_001820	ncbi_102172154	NC_030816.1	-	21116043	21127956	652	annot_exons
novel_circ_001821	ncbi_102191771	NC_030836.1	-	8695759	8699774	332	annot_exons
novel_circ_001822	ncbi_106502734	NC_030820.1	-	33150592	33179300	426	annot_exons
novel_circ_001823	ncbi_102175042	NC_030821.1	-	50020460	50029626	533	annot_exons
novel_circ_001824	NA	NC_030814.1	-	88320180	88336598	16419	intergenic
novel_circ_001825	ncbi_102171895	NC_030822.1	+	77157724	77164091	563	annot_exons
novel_circ_001826	ncbi_102187377	NC_030812.1	-	56231247	56233792	309	annot_exons
novel_circ_001827	ncbi_102177052	NC_030814.1	+	89893031	89898879	599	annot_exons
novel_circ_001828	ncbi_102171071	NC_030816.1	+	7171167	7210598	608	annot_exons
novel_circ_001829	ncbi_102176409	NC_030813.1	+	61460128	61469519	313	annot_exons
novel_circ_001830	ncbi_102181474	NC_030812.1	-	48621717	48623767	438	annot_exons
novel_circ_001831	ncbi_102187450	NC_030832.1	-	25843362	25844208	324	annot_exons
novel_circ_001832	ncbi_102191543	NC_030823.1	-	35492313	35517362	754	annot_exons
novel_circ_001833	ncbi_102175624	NC_030809.1	+	109001031	109004540	334	annot_exons
novel_circ_001834	ncbi_102183227	NC_030813.1	+	116844051	116856027	484	annot_exons
novel_circ_001835	ncbi_102188001	NC_030830.1	-	5224865	5225981	204	annot_exons
novel_circ_001836	ncbi_102188492	NC_030814.1	-	94781411	94782283	436	annot_exons
novel_circ_001837	ncbi_102179366	NW_017189516.1	+	56744414	56760693	372	annot_exons
novel_circ_001838	ncbi_102182344	NC_030826.1	-	42148584	42148748	165	one_exon
novel_circ_001839	ncbi_102184021	NC_030831.1	-	61846847	61860392	1065	annot_exons
novel_circ_001840	ncbi_102174913	NC_030836.1	-	50062894	50064750	444	annot_exons
novel_circ_001841	ncbi_102171993	NC_030821.1	-	9830422	9847430	516	annot_exons
novel_circ_001842	ncbi_102185894	NC_030811.1	+	33604689	33613308	684	annot_exons
novel_circ_001843	ncbi_102183533	NC_030824.1	+	13274364	13274556	193	antisense
novel_circ_001844	ncbi_102188923	NC_030836.1	-	28721667	28729825	1259	annot_exons
novel_circ_001845	ncbi_102187829	NC_030811.1	+	95765506	95835834	398	annot_exons
novel_circ_001846	ncbi_102179476	NC_030815.1	+	69162707	69163488	241	annot_exons
novel_circ_001847	ncbi_102189458	NC_030811.1	-	53829778	53831082	398	annot_exons
novel_circ_001848	ncbi_102187234	NC_030818.1	+	24573533	24582878	548	annot_exons
novel_circ_001849	ncbi_102176003	NC_030831.1	-	40321287	40327600	902	annot_exons
novel_circ_001850	ncbi_102178200	NC_030824.1	+	7237540	7243128	639	annot_exons
novel_circ_001851	ncbi_102186040	NW_017189530.1	+	310269	312249	373	annot_exons
novel_circ_001852	ncbi_102174779	NC_030808.1	+	52967982	52971436	696	annot_exons
novel_circ_001853	ncbi_102184382	NC_030808.1	+	157111670	157128882	273	annot_exons
novel_circ_001854	ncbi_102182658	NC_030810.1	-	10597187	10630643	679	annot_exons
novel_circ_001855	ncbi_102191543	NC_030823.1	-	35516238	35517362	275	annot_exons
novel_circ_001856	ncbi_102191614	NC_030815.1	-	91277597	91278201	605	one_exon
novel_circ_001857	ncbi_102176541	NC_030821.1	-	18369088	18375707	200	annot_exons
novel_circ_001858	ncbi_102175513	NC_030826.1	+	4798319	4846157	820	annot_exons
novel_circ_001859	ncbi_102190835	NC_030831.1	-	33040771	33044548	324	annot_exons
novel_circ_001860	ncbi_108638478	NC_030828.1	+	41268949	41272181	318	exon_intron
novel_circ_001861	ncbi_102170858	NC_030812.1	+	81757459	81758224	261	annot_exons
novel_circ_001862	ncbi_102182876	NC_030817.1	+	50116251	50118677	456	annot_exons
novel_circ_001863	ncbi_102188081	NC_030826.1	+	40184021	40186464	942	annot_exons
novel_circ_001864	ncbi_102191113	NC_030835.1	-	6349864	6375047	583	annot_exons
novel_circ_001865	ncbi_102183553	NC_030808.1	-	154254076	154292592	38517	exon_intron
novel_circ_001866	ncbi_102175488	NC_030819.1	-	74115581	74125943	410	annot_exons
novel_circ_001867	ncbi_102190475	NC_030830.1	-	17019535	17020474	235	annot_exons
novel_circ_001868	ncbi_102188019	NC_030812.1	-	40178642	40202141	475	annot_exons
novel_circ_001869	ncbi_102168385	NC_030826.1	+	10321979	10365819	740	annot_exons
novel_circ_001870	ncbi_102177933	NC_030828.1	+	41488315	41540659	274	annot_exons
novel_circ_001871	NA	NC_030822.1	+	74690866	74692141	1276	intergenic
novel_circ_001872	ncbi_102175038	NC_030820.1	-	42332221	42357544	715	annot_exons
novel_circ_001873	ncbi_102190332	NC_030820.1	+	44503411	44505425	556	annot_exons
novel_circ_001874	ncbi_102191740	NC_030808.1	-	132757978	132765282	296	annot_exons
novel_circ_001875	ncbi_102188536	NC_030828.1	+	32134448	32134701	254	exon_intron
novel_circ_001876	ncbi_102182092	NC_030810.1	+	39532327	39537127	692	annot_exons
novel_circ_001877	ncbi_102173271	NW_017189517.1	-	23940340	23967415	1956	annot_exons
novel_circ_001878	ncbi_102176916	NC_030808.1	-	19404630	19454650	18352	exon_intron
novel_circ_001879	ncbi_102175270	NC_030834.1	-	19005272	19046166	331	annot_exons
novel_circ_001880	ncbi_102176705	NC_030820.1	+	64551111	64577203	372	annot_exons
novel_circ_001881	ncbi_102176623	NC_030820.1	-	52977931	52983278	606	annot_exons
novel_circ_001882	NA	NC_030810.1	-	94696787	94697933	1147	intergenic
novel_circ_001883	ncbi_102172152	NC_030815.1	-	98342798	98355740	759	annot_exons
novel_circ_001884	ncbi_102178472	NC_030823.1	+	38593948	38599794	806	exon_intron
novel_circ_001885	ncbi_102170054	NC_030818.1	-	291965	295588	306	annot_exons
novel_circ_001886	ncbi_102184021	NC_030831.1	-	61846847	61851294	728	annot_exons
novel_circ_001887	ncbi_102175013	NC_030813.1	+	58993854	59006973	840	annot_exons
novel_circ_001888	ncbi_102168787	NC_030831.1	+	37344120	37346112	402	annot_exons
novel_circ_001889	ncbi_102191736	NC_030808.1	+	63987411	63987576	166	one_exon
novel_circ_001890	ncbi_102185915	NW_017189517.1	-	28825208	28838689	902	annot_exons
novel_circ_001891	ncbi_102191126	NC_030813.1	+	40574035	40580333	216	annot_exons
novel_circ_001892	ncbi_102181057	NC_030821.1	+	45070108	45091503	427	annot_exons
novel_circ_001893	ncbi_102168579	NC_030808.1	-	78350136	78447723	817	annot_exons
novel_circ_001894	ncbi_102178862	NC_030808.1	+	148506008	148509910	420	annot_exons
novel_circ_001895	ncbi_108633295	NW_017189581.1	-	2173	4833	225	annot_exons
novel_circ_001896	ncbi_102176609	NC_030817.1	-	83136037	83154843	551	annot_exons
novel_circ_001897	ncbi_102175513	NC_030826.1	+	4815805	4817850	403	annot_exons
novel_circ_001898	ncbi_102191726	NC_030824.1	+	69365641	69369507	301	annot_exons
novel_circ_001899	ncbi_102169799	NC_030827.1	-	62992394	62992543	150	one_exon
novel_circ_001900	ncbi_102187072	NC_030824.1	+	65974869	66007251	286	annot_exons
novel_circ_001901	ncbi_102191137	NC_030815.1	-	101391913	101415262	455	annot_exons
novel_circ_001902	ncbi_102184382	NC_030808.1	+	157128737	157134775	421	annot_exons
novel_circ_001903	ncbi_102176169	NC_030828.1	-	41180239	41180729	310	annot_exons
novel_circ_001904	ncbi_102172783	NC_030832.1	+	9541118	9591384	1042	annot_exons
novel_circ_001905	ncbi_102190794	NC_030818.1	+	15560890	15614440	792	annot_exons
novel_circ_001906	ncbi_102176696	NC_030818.1	-	20771960	20784100	685	annot_exons
novel_circ_001907	ncbi_102169510	NC_030826.1	-	10461251	10465156	597	annot_exons
novel_circ_001908	ncbi_102169068	NC_030832.1	-	26701444	26701753	310	antisense
novel_circ_001909	ncbi_102186481	NC_030816.1	+	37565952	37585449	833	annot_exons
novel_circ_001910	NA	NC_030824.1	-	27105882	27109365	3484	intergenic
novel_circ_001911	NA	NC_030814.1	+	1298994	1299400	407	intergenic
novel_circ_001912	ncbi_102185471	NC_030817.1	-	59578101	59581034	488	annot_exons
novel_circ_001913	ncbi_102190238	NC_030818.1	+	14571297	14584246	683	annot_exons
novel_circ_001914	ncbi_102179243	NC_030829.1	-	36639157	36647238	7970	exon_intron
novel_circ_001915	ncbi_102168519	NC_030813.1	+	58703118	58716844	412	annot_exons
novel_circ_001916	ncbi_102190420	NC_030817.1	-	57881637	57881971	335	one_exon
novel_circ_001917	ncbi_102186251	NC_030809.1	+	112224203	112229484	535	annot_exons
novel_circ_001918	ncbi_102184947	NC_030808.1	-	82654989	82658098	987	annot_exons
novel_circ_001919	ncbi_102171636	NC_030823.1	-	52311309	52358643	706	annot_exons
novel_circ_001920	ncbi_108633217	NC_030816.1	+	72748102	72760125	302	annot_exons
novel_circ_001921	ncbi_100861336	NC_030832.1	-	24720867	24723435	347	annot_exons
novel_circ_001922	ncbi_102171330	NC_030814.1	-	29637204	29663711	475	annot_exons
novel_circ_001923	ncbi_102173398	NC_030820.1	-	15972870	15978534	372	annot_exons
novel_circ_001924	ncbi_102183044	NC_030812.1	+	76774413	76776168	278	annot_exons
novel_circ_001925	ncbi_102183293	NC_030835.1	+	43686345	43690376	442	annot_exons
novel_circ_001926	ncbi_102178395	NC_030808.1	+	56439857	56441171	282	annot_exons
novel_circ_001927	ncbi_102178949	NC_030808.1	+	112994145	113001470	562	annot_exons
novel_circ_001928	ncbi_102176834	NC_030829.1	+	6044902	6051827	861	annot_exons
novel_circ_001929	ncbi_102175213	NC_030817.1	+	83658752	83674502	706	annot_exons
novel_circ_001930	ncbi_102173813	NC_030835.1	+	28289679	28306387	414	annot_exons
novel_circ_001931	ncbi_102169565	NC_030812.1	-	89186305	89230769	1666	annot_exons
novel_circ_001932	NA	NC_030833.1	-	198172	201731	3560	intergenic
novel_circ_001933	ncbi_102178752	NC_030823.1	+	22621664	22654609	925	annot_exons
novel_circ_001934	ncbi_102170482	NC_030811.1	+	56393857	56421601	1595	annot_exons
novel_circ_001935	ncbi_102168900	NC_030813.1	-	44580186	44596169	573	annot_exons
novel_circ_001936	ncbi_102184945	NC_030827.1	-	10068684	10096317	1458	annot_exons
novel_circ_001937	ncbi_102185513	NC_030809.1	+	62987198	63024041	1656	annot_exons
novel_circ_001938	ncbi_102183927	NC_030809.1	+	7791508	7811584	343	annot_exons
novel_circ_001939	ncbi_102173888	NC_030828.1	-	13370509	13399888	2080	annot_exons
novel_circ_001940	ncbi_102186820	NC_030810.1	-	61985606	61986362	757	one_exon
novel_circ_001941	ncbi_102189468	NC_030813.1	+	19298544	19313739	790	annot_exons
novel_circ_001942	ncbi_102172717	NC_030815.1	-	89388379	89414548	17544	exon_intron
novel_circ_001943	ncbi_102191054	NC_030817.1	+	764468	765860	354	annot_exons
novel_circ_001944	ncbi_102174858	NC_030821.1	+	62674103	62684757	543	annot_exons
novel_circ_001945	ncbi_102183482	NC_030833.1	+	36706665	36735385	1905	annot_exons
novel_circ_001946	ncbi_102180253	NC_030826.1	-	23060429	23071794	621	annot_exons
novel_circ_001947	ncbi_102188148	NC_030820.1	+	1312302	1316295	480	annot_exons
novel_circ_001948	ncbi_102190320	NC_030813.1	-	6470008	6472562	403	annot_exons
novel_circ_001949	ncbi_102183004	NC_030826.1	+	30906180	30911000	1115	annot_exons
novel_circ_001950	ncbi_102188499	NC_030815.1	+	9411355	9424631	394	annot_exons
novel_circ_001951	ncbi_102177914	NC_030824.1	+	7466996	7467770	295	annot_exons
novel_circ_001952	ncbi_102174781	NC_030809.1	+	131788325	131789068	744	antisense
novel_circ_001953	ncbi_102189730	NC_030810.1	+	598299	598521	223	antisense
novel_circ_001954	ncbi_102170337	NC_030821.1	-	7559097	7653780	951	annot_exons
novel_circ_001955	ncbi_102184436	NC_030816.1	+	83822143	83825048	442	annot_exons
novel_circ_001956	ncbi_102182885	NC_030819.1	+	68733715	68734156	263	annot_exons
novel_circ_001957	ncbi_102175235	NC_030825.1	-	21348092	21391742	631	annot_exons
novel_circ_001958	ncbi_102188795	NC_030826.1	+	17779051	17783291	474	annot_exons
novel_circ_001959	ncbi_102191110	NC_030835.1	-	39102885	39111412	506	annot_exons
novel_circ_001960	ncbi_102171602	NC_030814.1	-	29470715	29504550	873	annot_exons
novel_circ_001961	ncbi_102171338	NC_030816.1	+	32459451	32495399	1032	annot_exons
novel_circ_001962	ncbi_102183124	NC_030810.1	+	10439435	10485965	3344	annot_exons
novel_circ_001963	ncbi_102180410	NC_030823.1	-	24685806	24702231	1845	exon_intron
novel_circ_001964	ncbi_102187954	NC_030817.1	-	98802876	98811714	1110	annot_exons
novel_circ_001965	ncbi_102175013	NC_030813.1	+	58944973	58974516	1623	annot_exons
novel_circ_001966	ncbi_102187627	NC_030808.1	-	87031635	87041176	615	annot_exons
novel_circ_001967	NA	NC_030812.1	-	112244046	112244433	388	intergenic
novel_circ_001968	ncbi_102173323	NC_030824.1	+	60692614	60747148	600	annot_exons
novel_circ_001969	ncbi_102186887	NC_030822.1	-	9052447	9054041	1595	intronic
novel_circ_001970	ncbi_102173624	NC_030810.1	-	97452553	97459904	418	annot_exons
novel_circ_001971	ncbi_102179489	NC_030818.1	-	93567731	93570766	416	annot_exons
novel_circ_001972	ncbi_102180128	NC_030817.1	+	51877798	51899539	1385	annot_exons
novel_circ_001973	ncbi_106502440	NC_030815.1	-	99706653	99708055	360	annot_exons
novel_circ_001974	ncbi_102174142	NC_030823.1	-	50459102	50466887	395	annot_exons
novel_circ_001975	ncbi_102191231	NC_030814.1	-	95462256	95466011	703	annot_exons
novel_circ_001976	NA	NC_030809.1	+	88564697	88588188	23492	intergenic
novel_circ_001977	ncbi_102188514	NC_030820.1	-	76787325	76802458	561	annot_exons
novel_circ_001978	ncbi_102171468	NC_030809.1	-	74230685	74275558	786	annot_exons
novel_circ_001979	ncbi_102172358	NC_030817.1	+	51685554	51703648	405	annot_exons
novel_circ_001980	ncbi_102177108	NC_030829.1	+	47879766	47881328	253	annot_exons
novel_circ_001981	ncbi_102182055	NC_030822.1	-	67103506	67104641	310	annot_exons
novel_circ_001982	ncbi_102169293	NC_030817.1	-	87268357	87273594	452	annot_exons
novel_circ_001983	ncbi_102179197	NC_030815.1	-	94483256	94527149	818	annot_exons
novel_circ_001984	ncbi_102191186	NC_030809.1	-	104706111	104729366	994	annot_exons
novel_circ_001985	ncbi_102190530	NC_030820.1	+	22231086	22260855	390	annot_exons
novel_circ_001986	ncbi_102169016	NC_030818.1	+	28042294	28132148	769	annot_exons
novel_circ_001987	ncbi_102189411	NC_030818.1	-	105615921	105670084	3080	annot_exons
novel_circ_001988	ncbi_102175725	NC_030809.1	-	17117268	17144616	440	annot_exons
novel_circ_001989	ncbi_102171567	NC_030810.1	-	31080363	31080616	254	one_exon
novel_circ_001990	ncbi_102188453	NC_030831.1	-	797560	893549	1149	annot_exons
novel_circ_001991	ncbi_102188650	NC_030811.1	-	59916639	59920655	4017	exon_intron
novel_circ_001992	ncbi_102172599	NC_030835.1	-	35890627	35959487	2006	annot_exons
novel_circ_001993	NA	NC_030833.1	-	39538738	39542406	3669	intergenic
novel_circ_001994	ncbi_102172670	NC_030809.1	-	118629711	118649784	406	annot_exons
novel_circ_001995	ncbi_102170189	NC_030809.1	+	50571220	50577307	979	annot_exons
novel_circ_001996	ncbi_102175127	NC_030815.1	-	90928971	90929138	168	antisense
novel_circ_001997	ncbi_102171951	NC_030834.1	+	24115175	24141244	570	annot_exons
novel_circ_001998	ncbi_102189276	NC_030811.1	-	8722000	8722429	430	exon_intron
novel_circ_001999	ncbi_102190422	NC_030817.1	+	33602628	33604728	438	annot_exons
[truncated: 8,908 more rows]
