# Supplementary material for: Characterization and Comparative Analysis of Whole-Transcriptome Sequencing in High- and Low-Fecundity Chongming White Goat Ovaries during the Estrus Phase
Source: Animals (Basel). 2024 Mar 22;14(7):988. doi: 10.3390/ani14070988 (PMC11010919; doi:10.3390/ani14070988)
Supplement: Supplementary file 1 [file animals-14-00988-s001.zip › Table S10. Enriched GO terms for differentially expressed mRNAs..xls]

## Sheet: Sheet1
GO ID (level1)	GO Term (level1)	GO ID (level2)	GO Term (level2)	number_of_LP-vs-HP (up)	number_of_LP-vs-HP (down)	Genes_of_LP-vs-HP_up	Genes_of_LP-vs-HP_down
GO:0008150	Biological Process	GO:0022610	biological adhesion	35	20	ncbi_100860759(AMELX),ncbi_100860785(IL6),ncbi_100860807(KITLG),ncbi_100860957(VEGFA),ncbi_100860969(GREM1),ncbi_100861238(HSPD1),ncbi_100861326(LOC100861326),ncbi_100861386(KIT),ncbi_102170463(TIAM1),ncbi_102170997(SELE),ncbi_102172076(CD93),ncbi_102172145(FSTL3),ncbi_102172162(GLDN),ncbi_102173700(SRF),ncbi_102174779(HHLA2),ncbi_102175293(CCL21),ncbi_102176517(PRKX),ncbi_102177022(TNFRSF12A),nc…	ncbi_102168258(ECM2),ncbi_102169922(CADM3),ncbi_102172115(ITGAL),ncbi_102172412(RET),ncbi_102173448(ERBB3),ncbi_102173634(GPNMB),ncbi_102173984(SPTA1),ncbi_102174446(TNXB),ncbi_102175248(IL7R),ncbi_102175502(MYOC),ncbi_102178188(THY1),ncbi_102178908(TNFSF8),ncbi_102179034(FAT4),ncbi_102179132(LOC102179132),ncbi_102180225(GSN),ncbi_102182471(SEMA3E),ncbi_102183827(LOC102183827),ncbi_102185458(MEGF…
GO:0008150	Biological Process	GO:0044699	single-organism process	263	128	MSTRG.10513(IGLV1-40),MSTRG.11553(--),ncbi_100860759(AMELX),ncbi_100860785(IL6),ncbi_100860807(KITLG),ncbi_100860833(MB),ncbi_100860837(FLT1),ncbi_100860856(SOD2),ncbi_100860867(GPX4),ncbi_100860869(3BHSD),ncbi_100860878(SLC14A1),ncbi_100860892(SLC2A3),ncbi_100860907(PTHLH),ncbi_100860915(ASIP),ncbi_100860957(VEGFA),ncbi_100860969(GREM1),ncbi_100861022(HIGD1A),ncbi_100861063(GOT1),ncbi_100861120(…	MSTRG.17777(DLAT),MSTRG.17860(EEF1A1),ncbi_100860854(ASL),ncbi_100860871(PENK),ncbi_100861253(RERGL),ncbi_100861296(SLC34A2),ncbi_100861306(FFAR3),ncbi_100861413(CYP19A1),ncbi_102168215(CHL1),ncbi_102168258(ECM2),ncbi_102168410(GJC3),ncbi_102168422(ALX1),ncbi_102168646(LRRN4),ncbi_102168704(PDE3A),ncbi_102168726(ASPN),ncbi_102169025(SLC24A3),ncbi_102169050(HOXB6),ncbi_102169330(HOXB5),ncbi_102169…
GO:0008150	Biological Process	GO:0048518	positive regulation of biological process	67	34	ncbi_100860759(AMELX),ncbi_100860785(IL6),ncbi_100860807(KITLG),ncbi_100860837(FLT1),ncbi_100860856(SOD2),ncbi_100860907(PTHLH),ncbi_100860957(VEGFA),ncbi_100860969(GREM1),ncbi_100861238(HSPD1),ncbi_100861326(LOC100861326),ncbi_100861386(KIT),ncbi_102168666(ESM1),ncbi_102168896(FGF23),ncbi_102169070(ACKR3),ncbi_102169716(IER3),ncbi_102170046(APOC2),ncbi_102170463(TIAM1),ncbi_102170997(SELE),ncbi_…	MSTRG.17860(EEF1A1),ncbi_100861306(FFAR3),ncbi_102168704(PDE3A),ncbi_102171448(BRINP3),ncbi_102172412(RET),ncbi_102173448(ERBB3),ncbi_102175502(MYOC),ncbi_102178188(THY1),ncbi_102178908(TNFSF8),ncbi_102179132(LOC102179132),ncbi_102180225(GSN),ncbi_102180351(TMPRSS2),ncbi_102182080(CLIC5),ncbi_102182081(OBSL1),ncbi_102183288(HGF),ncbi_102183663(DPP6),ncbi_102183827(LOC102183827),ncbi_102183941(LOC…
GO:0008150	Biological Process	GO:0002376	immune system process	45	21	MSTRG.17971(Patr-A),ncbi_100860785(IL6),ncbi_100860807(KITLG),ncbi_100860833(MB),ncbi_100860837(FLT1),ncbi_100860856(SOD2),ncbi_100860957(VEGFA),ncbi_100860969(GREM1),ncbi_100861238(HSPD1),ncbi_100861386(KIT),ncbi_102168542(SFXN1),ncbi_102169468(ANXA3),ncbi_102169576(CCL16),ncbi_102170023(SLC7A2),ncbi_102170997(SELE),ncbi_102171722(IL15RA),ncbi_102172145(FSTL3),ncbi_102173628(CCL24),ncbi_10217370…	MSTRG.17860(EEF1A1),MSTRG.18109(Patr-A),ncbi_102169050(HOXB6),ncbi_102172115(ITGAL),ncbi_102173984(SPTA1),ncbi_102174264(LOC102174264),ncbi_102175248(IL7R),ncbi_102178188(THY1),ncbi_102178908(TNFSF8),ncbi_102179132(LOC102179132),ncbi_102179937(LOC102179937),ncbi_102180225(GSN),ncbi_102183941(LOC102183941),ncbi_102185423(JUN),ncbi_102188850(FGF1),ncbi_102189645(VAV3),ncbi_102190436(MPZL2),ncbi_108…
GO:0008150	Biological Process	GO:0032502	developmental process	97	59	ncbi_100860759(AMELX),ncbi_100860785(IL6),ncbi_100860807(KITLG),ncbi_100860833(MB),ncbi_100860837(FLT1),ncbi_100860856(SOD2),ncbi_100860907(PTHLH),ncbi_100860957(VEGFA),ncbi_100860969(GREM1),ncbi_100861238(HSPD1),ncbi_100861326(LOC100861326),ncbi_100861386(KIT),ncbi_102168434(SCUBE1),ncbi_102168542(SFXN1),ncbi_102168604(FGL1),ncbi_102168666(ESM1),ncbi_102168896(FGF23),ncbi_102169070(ACKR3),ncbi_1…	MSTRG.17860(EEF1A1),ncbi_100861413(CYP19A1),ncbi_102168215(CHL1),ncbi_102168410(GJC3),ncbi_102168422(ALX1),ncbi_102168704(PDE3A),ncbi_102168726(ASPN),ncbi_102169050(HOXB6),ncbi_102169330(HOXB5),ncbi_102170922(MEA1),ncbi_102171228(CC2D2A),ncbi_102171448(BRINP3),ncbi_102172412(RET),ncbi_102173186(CDX1),ncbi_102173448(ERBB3),ncbi_102173984(SPTA1),ncbi_102174144(EDNRA),ncbi_102174741(EYA4),ncbi_10217…
GO:0008150	Biological Process	GO:0040011	locomotion	36	18	ncbi_100860807(KITLG),ncbi_100860837(FLT1),ncbi_100860957(VEGFA),ncbi_100860969(GREM1),ncbi_100861326(LOC100861326),ncbi_100861386(KIT),ncbi_102169468(ANXA3),ncbi_102169576(CCL16),ncbi_102170463(TIAM1),ncbi_102172644(TRIB1),ncbi_102172917(SNAI1),ncbi_102173628(CCL24),ncbi_102173700(SRF),ncbi_102174785(SEMA3F),ncbi_102175293(CCL21),ncbi_102176270(CCL28),ncbi_102176276(ACTR3),ncbi_102176517(PRKX),n…	ncbi_102168215(CHL1),ncbi_102172412(RET),ncbi_102175502(MYOC),ncbi_102178188(THY1),ncbi_102180225(GSN),ncbi_102180351(TMPRSS2),ncbi_102183288(HGF),ncbi_102184364(MMP2),ncbi_102187024(ADRA2A),ncbi_102188558(GPM6A),ncbi_102188850(FGF1),ncbi_102189645(VAV3),ncbi_102189650(ANK3),ncbi_102190168(NGFR),ncbi_102191060(ZIC2),ncbi_102191252(PLTP),ncbi_108633813(LOC108633813),ncbi_108636039(PTPRO)
GO:0008150	Biological Process	GO:0050896	response to stimulus	150	70	MSTRG.17971(Patr-A),ncbi_100860759(AMELX),ncbi_100860785(IL6),ncbi_100860807(KITLG),ncbi_100860833(MB),ncbi_100860837(FLT1),ncbi_100860856(SOD2),ncbi_100860867(GPX4),ncbi_100860907(PTHLH),ncbi_100860915(ASIP),ncbi_100860945(EPHX1),ncbi_100860957(VEGFA),ncbi_100860969(GREM1),ncbi_100861022(HIGD1A),ncbi_100861063(GOT1),ncbi_100861238(HSPD1),ncbi_100861259(CREM),ncbi_100861286(FASN),ncbi_100861326(L…	MSTRG.17860(EEF1A1),MSTRG.18109(Patr-A),ncbi_100860839(FOSB),ncbi_100860871(PENK),ncbi_100861253(RERGL),ncbi_100861296(SLC34A2),ncbi_100861306(FFAR3),ncbi_102168215(CHL1),ncbi_102168646(LRRN4),ncbi_102168704(PDE3A),ncbi_102168726(ASPN),ncbi_102169570(SPATA18),ncbi_102170328(PTGS1),ncbi_102171448(BRINP3),ncbi_102172115(ITGAL),ncbi_102172412(RET),ncbi_102173448(ERBB3),ncbi_102174144(EDNRA),ncbi_102…
GO:0008150	Biological Process	GO:0007610	behavior	19	6	ncbi_100860856(SOD2),ncbi_100860915(ASIP),ncbi_100860957(VEGFA),ncbi_100860969(GREM1),ncbi_102171212(NPTX2),ncbi_102173700(SRF),ncbi_102175293(CCL21),ncbi_102178714(UCHL1),ncbi_102179250(CHRNB2),ncbi_102179705(CHRNA7),ncbi_102181377(NMU),ncbi_102183106(PLK2),ncbi_102185856(SEZ6L),ncbi_102186255(SCG2),ncbi_102186285(NPY1R),ncbi_102187453(SLC18A2),ncbi_102188608(LOC102188608),ncbi_102191397(TAC1),n…	ncbi_100860854(ASL),ncbi_100860871(PENK),ncbi_102168215(CHL1),ncbi_102168646(LRRN4),ncbi_102179588(ATP1A3),ncbi_102184625(MRAP2)
GO:0008150	Biological Process	GO:0051179	localization	102	53	MSTRG.11553(--),ncbi_100860785(IL6),ncbi_100860807(KITLG),ncbi_100860833(MB),ncbi_100860837(FLT1),ncbi_100860846(FABP3),ncbi_100860878(SLC14A1),ncbi_100860892(SLC2A3),ncbi_100860915(ASIP),ncbi_100860957(VEGFA),ncbi_100860969(GREM1),ncbi_100861284(NDUFA4),ncbi_100861326(LOC100861326),ncbi_100861386(KIT),ncbi_102168542(SFXN1),ncbi_102168896(FGF23),ncbi_102169070(ACKR3),ncbi_102169468(ANXA3),ncbi_10…	MSTRG.17860(EEF1A1),ncbi_100861296(SLC34A2),ncbi_100861306(FFAR3),ncbi_102168879(SEC14L5),ncbi_102169025(SLC24A3),ncbi_102169922(CADM3),ncbi_102170403(RPL9),ncbi_102171644(SLC8A2),ncbi_102172115(ITGAL),ncbi_102172303(LRP1B),ncbi_102172412(RET),ncbi_102172556(ATP6V0D2),ncbi_102173448(ERBB3),ncbi_102174144(EDNRA),ncbi_102175046(FOLR1),ncbi_102175408(STON2),ncbi_102175502(MYOC),ncbi_102175646(PKD2L1…
GO:0008150	Biological Process	GO:0023052	signaling	110	49	ncbi_100860785(IL6),ncbi_100860807(KITLG),ncbi_100860837(FLT1),ncbi_100860856(SOD2),ncbi_100860907(PTHLH),ncbi_100860915(ASIP),ncbi_100860957(VEGFA),ncbi_100860969(GREM1),ncbi_100861238(HSPD1),ncbi_100861326(LOC100861326),ncbi_100861386(KIT),ncbi_102168476(RGS16),ncbi_102168666(ESM1),ncbi_102168896(FGF23),ncbi_102169070(ACKR3),ncbi_102169142(CISH),ncbi_102170463(TIAM1),ncbi_102171197(ZNF385B),ncb…	MSTRG.17860(EEF1A1),ncbi_100860871(PENK),ncbi_100861253(RERGL),ncbi_100861306(FFAR3),ncbi_102168704(PDE3A),ncbi_102168726(ASPN),ncbi_102172115(ITGAL),ncbi_102172412(RET),ncbi_102173448(ERBB3),ncbi_102174144(EDNRA),ncbi_102174446(TNXB),ncbi_102174498(ESRRG),ncbi_102175248(IL7R),ncbi_102175502(MYOC),ncbi_102175646(PKD2L1),ncbi_102178188(THY1),ncbi_102178659(WFIKKN2),ncbi_102179002(PNOC),ncbi_102179…
GO:0008150	Biological Process	GO:0048511	rhythmic process	6	2	ncbi_100861259(CREM),ncbi_102173810(NAMPT),ncbi_102174738(LOC102174738),ncbi_102179250(CHRNB2),ncbi_102179705(CHRNA7),ncbi_102187886(NOCT)	ncbi_102190168(NGFR),ncbi_108633185(SKP1)
GO:0008150	Biological Process	GO:0032501	multicellular organismal process	112	65	ncbi_100860759(AMELX),ncbi_100860785(IL6),ncbi_100860807(KITLG),ncbi_100860833(MB),ncbi_100860837(FLT1),ncbi_100860856(SOD2),ncbi_100860867(GPX4),ncbi_100860907(PTHLH),ncbi_100860957(VEGFA),ncbi_100860969(GREM1),ncbi_100861238(HSPD1),ncbi_100861326(LOC100861326),ncbi_100861386(KIT),ncbi_102168434(SCUBE1),ncbi_102168542(SFXN1),ncbi_102168666(ESM1),ncbi_102168896(FGF23),ncbi_102169468(ANXA3),ncbi_1…	MSTRG.17777(DLAT),MSTRG.17860(EEF1A1),ncbi_100860854(ASL),ncbi_100860871(PENK),ncbi_100861306(FFAR3),ncbi_102168215(CHL1),ncbi_102168410(GJC3),ncbi_102168422(ALX1),ncbi_102168646(LRRN4),ncbi_102168704(PDE3A),ncbi_102168726(ASPN),ncbi_102169050(HOXB6),ncbi_102169330(HOXB5),ncbi_102170328(PTGS1),ncbi_102170922(MEA1),ncbi_102171448(BRINP3),ncbi_102172412(RET),ncbi_102172792(LOC102172792),ncbi_102173…
GO:0008150	Biological Process	GO:0040007	growth	22	5	ncbi_100860907(PTHLH),ncbi_100860957(VEGFA),ncbi_100860969(GREM1),ncbi_102168666(ESM1),ncbi_102169054(DCBLD2),ncbi_102169142(CISH),ncbi_102171848(DHCR7),ncbi_102172085(SLC1A2),ncbi_102173700(SRF),ncbi_102174785(SEMA3F),ncbi_102177022(TNFRSF12A),ncbi_102179357(SPTBN2),ncbi_102179386(STC1),ncbi_102179872(SPRY1),ncbi_102180778(RDH10),ncbi_102181277(ACSL4),ncbi_102186015(FBP1),ncbi_102186285(NPY1R),n…	ncbi_102175248(IL7R),ncbi_102181869(LOC102181869),ncbi_102184221(GHRHR),ncbi_102186564(NRK),ncbi_102188850(FGF1)
GO:0008150	Biological Process	GO:0048519	negative regulation of biological process	55	22	ncbi_100860785(IL6),ncbi_100860807(KITLG),ncbi_100860856(SOD2),ncbi_100860957(VEGFA),ncbi_100860969(GREM1),ncbi_100861022(HIGD1A),ncbi_100861326(LOC100861326),ncbi_102168476(RGS16),ncbi_102168517(DUSP16),ncbi_102168896(FGF23),ncbi_102169142(CISH),ncbi_102169468(ANXA3),ncbi_102169716(IER3),ncbi_102171851(RNF128),ncbi_102172145(FSTL3),ncbi_102172637(LECT1),ncbi_102172644(TRIB1),ncbi_102172917(SNAI1…	MSTRG.17860(EEF1A1),ncbi_102168215(CHL1),ncbi_102168726(ASPN),ncbi_102173448(ERBB3),ncbi_102174144(EDNRA),ncbi_102175248(IL7R),ncbi_102175502(MYOC),ncbi_102176354(LOC102176354),ncbi_102178188(THY1),ncbi_102178659(WFIKKN2),ncbi_102179877(MEIS3),ncbi_102180225(GSN),ncbi_102181398(PAPLN),ncbi_102182079(PI16),ncbi_102183288(HGF),ncbi_102183827(LOC102183827),ncbi_102184338(GABRB2),ncbi_102185423(JUN),…
GO:0008150	Biological Process	GO:0001906	cell killing	1	2	ncbi_102184367(IL11)	ncbi_102175248(IL7R),ncbi_102183941(LOC102183941)
GO:0008150	Biological Process	GO:0098754	detoxification	1	0	ncbi_102182855(TXNRD1)	--
GO:0008150	Biological Process	GO:0044848	biological phase	2	1	ncbi_102174738(LOC102174738),ncbi_102186856(SPC24)	ncbi_108633185(SKP1)
GO:0008150	Biological Process	GO:0051704	multi-organism process	30	11	MSTRG.13549(--),ncbi_100860785(IL6),ncbi_100861386(KIT),ncbi_102169209(LOC102169209),ncbi_102169468(ANXA3),ncbi_102171522(FOSL2),ncbi_102172079(B4GALT5),ncbi_102172145(FSTL3),ncbi_102172644(TRIB1),ncbi_102173625(PTGFR),ncbi_102174044(LOC102174044),ncbi_102174500(NR5A2),ncbi_102174738(LOC102174738),ncbi_102176281(ADAMTS4),ncbi_102176382(IL4R),ncbi_102178475(SCARB1),ncbi_102178500(PTGER3),ncbi_1021…	ncbi_100860871(PENK),ncbi_102170403(RPL9),ncbi_102170922(MEA1),ncbi_102176354(LOC102176354),ncbi_102178908(TNFSF8),ncbi_102183941(LOC102183941),ncbi_102185423(JUN),ncbi_102186564(NRK),ncbi_102191086(COCH),ncbi_102191322(ACP5),ncbi_108633185(SKP1)
GO:0008150	Biological Process	GO:0071840	cellular component organization or biogenesis	78	50	MSTRG.10513(IGLV1-40),ncbi_100860759(AMELX),ncbi_100860785(IL6),ncbi_100860856(SOD2),ncbi_100860915(ASIP),ncbi_100860957(VEGFA),ncbi_100860969(GREM1),ncbi_100861022(HIGD1A),ncbi_100861326(LOC100861326),ncbi_100861386(KIT),ncbi_102168434(SCUBE1),ncbi_102169054(DCBLD2),ncbi_102169716(IER3),ncbi_102169821(CRYZ),ncbi_102169992(ATPAF2),ncbi_102170463(TIAM1),ncbi_102171079(COL4A1),ncbi_102171293(KIAA13…	MSTRG.17860(EEF1A1),ncbi_102168215(CHL1),ncbi_102168258(ECM2),ncbi_102168704(PDE3A),ncbi_102169570(SPATA18),ncbi_102170403(RPL9),ncbi_102171228(CC2D2A),ncbi_102172115(ITGAL),ncbi_102172412(RET),ncbi_102173984(SPTA1),ncbi_102174446(TNXB),ncbi_102175248(IL7R),ncbi_102175502(MYOC),ncbi_102175646(PKD2L1),ncbi_102176102(PMEL),ncbi_102176947(COL4A5),ncbi_102178188(THY1),ncbi_102179034(FAT4),ncbi_102179…
GO:0008150	Biological Process	GO:0022414	reproductive process	17	6	ncbi_100860807(KITLG),ncbi_100860957(VEGFA),ncbi_100861386(KIT),ncbi_102169209(LOC102169209),ncbi_102171522(FOSL2),ncbi_102172145(FSTL3),ncbi_102172917(SNAI1),ncbi_102179705(CHRNA7),ncbi_102180778(RDH10),ncbi_102181277(ACSL4),ncbi_102181623(ELSPBP1),ncbi_102184982(CITED1),ncbi_102186167(GPR3),ncbi_102186571(CORIN),ncbi_102187232(SRD5A2),ncbi_102188524(LIF),ncbi_102189447(ALPL)	ncbi_100861413(CYP19A1),ncbi_102168704(PDE3A),ncbi_102170922(MEA1),ncbi_102179198(TNC),ncbi_102186564(NRK),ncbi_106501743(KRT19)
GO:0008150	Biological Process	GO:0000003	reproduction	17	6	ncbi_100860807(KITLG),ncbi_100860957(VEGFA),ncbi_100861386(KIT),ncbi_102169209(LOC102169209),ncbi_102171522(FOSL2),ncbi_102172145(FSTL3),ncbi_102172917(SNAI1),ncbi_102179705(CHRNA7),ncbi_102180778(RDH10),ncbi_102181277(ACSL4),ncbi_102181623(ELSPBP1),ncbi_102184982(CITED1),ncbi_102186167(GPR3),ncbi_102186571(CORIN),ncbi_102187232(SRD5A2),ncbi_102188524(LIF),ncbi_102189447(ALPL)	ncbi_100861413(CYP19A1),ncbi_102168704(PDE3A),ncbi_102170922(MEA1),ncbi_102179198(TNC),ncbi_102186564(NRK),ncbi_106501743(KRT19)
GO:0008150	Biological Process	GO:0008152	metabolic process	197	92	MSTRG.577(pol),ncbi_100860759(AMELX),ncbi_100860785(IL6),ncbi_100860807(KITLG),ncbi_100860837(FLT1),ncbi_100860856(SOD2),ncbi_100860867(GPX4),ncbi_100860869(3BHSD),ncbi_100860907(PTHLH),ncbi_100860915(ASIP),ncbi_100860945(EPHX1),ncbi_100860957(VEGFA),ncbi_100860969(GREM1),ncbi_100861063(GOT1),ncbi_100861120(TM7SF2),ncbi_100861238(HSPD1),ncbi_100861259(CREM),ncbi_100861282(ELOVL5),ncbi_100861284(N…	MSTRG.17777(DLAT),MSTRG.17860(EEF1A1),ncbi_100860839(FOSB),ncbi_100860854(ASL),ncbi_100861306(FFAR3),ncbi_100861413(CYP19A1),ncbi_102168422(ALX1),ncbi_102168704(PDE3A),ncbi_102169050(HOXB6),ncbi_102169330(HOXB5),ncbi_102169570(SPATA18),ncbi_102169816(RNF144B),ncbi_102170328(PTGS1),ncbi_102170403(RPL9),ncbi_102170967(ADAMTS19),ncbi_102171019(ZSCAN12),ncbi_102171904(GALNT9),ncbi_102172412(RET),ncbi…
GO:0008150	Biological Process	GO:0065007	biological regulation	183	95	ncbi_100860759(AMELX),ncbi_100860785(IL6),ncbi_100860807(KITLG),ncbi_100860833(MB),ncbi_100860837(FLT1),ncbi_100860856(SOD2),ncbi_100860907(PTHLH),ncbi_100860915(ASIP),ncbi_100860957(VEGFA),ncbi_100860969(GREM1),ncbi_100861022(HIGD1A),ncbi_100861063(GOT1),ncbi_100861238(HSPD1),ncbi_100861259(CREM),ncbi_100861326(LOC100861326),ncbi_100861386(KIT),ncbi_102168434(SCUBE1),ncbi_102168476(RGS16),ncbi_1…	MSTRG.17860(EEF1A1),ncbi_100860839(FOSB),ncbi_100860871(PENK),ncbi_100861253(RERGL),ncbi_100861296(SLC34A2),ncbi_100861306(FFAR3),ncbi_102168215(CHL1),ncbi_102168258(ECM2),ncbi_102168422(ALX1),ncbi_102168704(PDE3A),ncbi_102168726(ASPN),ncbi_102169050(HOXB6),ncbi_102169330(HOXB5),ncbi_102171019(ZSCAN12),ncbi_102171448(BRINP3),ncbi_102172115(ITGAL),ncbi_102172412(RET),ncbi_102173186(CDX1),ncbi_1021…
GO:0008150	Biological Process	GO:0050789	regulation of biological process	169	92	ncbi_100860759(AMELX),ncbi_100860785(IL6),ncbi_100860807(KITLG),ncbi_100860837(FLT1),ncbi_100860856(SOD2),ncbi_100860907(PTHLH),ncbi_100860915(ASIP),ncbi_100860957(VEGFA),ncbi_100860969(GREM1),ncbi_100861022(HIGD1A),ncbi_100861238(HSPD1),ncbi_100861259(CREM),ncbi_100861326(LOC100861326),ncbi_100861386(KIT),ncbi_102168476(RGS16),ncbi_102168517(DUSP16),ncbi_102168604(FGL1),ncbi_102168666(ESM1),ncbi…	MSTRG.17860(EEF1A1),ncbi_100860839(FOSB),ncbi_100860871(PENK),ncbi_100861253(RERGL),ncbi_100861306(FFAR3),ncbi_102168215(CHL1),ncbi_102168258(ECM2),ncbi_102168422(ALX1),ncbi_102168704(PDE3A),ncbi_102168726(ASPN),ncbi_102169050(HOXB6),ncbi_102169330(HOXB5),ncbi_102171019(ZSCAN12),ncbi_102171448(BRINP3),ncbi_102172115(ITGAL),ncbi_102172412(RET),ncbi_102173186(CDX1),ncbi_102173448(ERBB3),ncbi_102173…
GO:0008150	Biological Process	GO:0009987	cellular process	255	127	MSTRG.10513(IGLV1-40),MSTRG.11553(--),MSTRG.577(pol),ncbi_100860759(AMELX),ncbi_100860785(IL6),ncbi_100860807(KITLG),ncbi_100860833(MB),ncbi_100860837(FLT1),ncbi_100860856(SOD2),ncbi_100860892(SLC2A3),ncbi_100860907(PTHLH),ncbi_100860915(ASIP),ncbi_100860945(EPHX1),ncbi_100860957(VEGFA),ncbi_100860969(GREM1),ncbi_100861022(HIGD1A),ncbi_100861063(GOT1),ncbi_100861238(HSPD1),ncbi_100861259(CREM),nc…	MSTRG.17777(DLAT),MSTRG.17860(EEF1A1),ncbi_100860839(FOSB),ncbi_100860854(ASL),ncbi_100860871(PENK),ncbi_100861253(RERGL),ncbi_100861296(SLC34A2),ncbi_100861306(FFAR3),ncbi_102168215(CHL1),ncbi_102168258(ECM2),ncbi_102168410(GJC3),ncbi_102168422(ALX1),ncbi_102168704(PDE3A),ncbi_102168726(ASPN),ncbi_102169025(SLC24A3),ncbi_102169050(HOXB6),ncbi_102169330(HOXB5),ncbi_102169570(SPATA18),ncbi_1021698…
GO:0003674	Molecular Function	GO:0016209	antioxidant activity	3	1	ncbi_100860856(SOD2),ncbi_100860867(GPX4),ncbi_102180685(SRXN1)	ncbi_102170328(PTGS1)
GO:0003674	Molecular Function	GO:0003824	catalytic activity	119	52	MSTRG.10513(IGLV1-40),MSTRG.577(pol),ncbi_100860837(FLT1),ncbi_100860856(SOD2),ncbi_100860867(GPX4),ncbi_100860869(3BHSD),ncbi_100860945(EPHX1),ncbi_100861063(GOT1),ncbi_100861120(TM7SF2),ncbi_100861282(ELOVL5),ncbi_100861286(FASN),ncbi_100861326(LOC100861326),ncbi_100861386(KIT),ncbi_102168517(DUSP16),ncbi_102168574(PCYT2),ncbi_102168987(SULT4A1),ncbi_102169040(MVD),ncbi_102169772(ACSS2),ncbi_10…	MSTRG.17777(DLAT),MSTRG.17860(EEF1A1),ncbi_100860854(ASL),ncbi_100861413(CYP19A1),ncbi_102168704(PDE3A),ncbi_102169816(RNF144B),ncbi_102170328(PTGS1),ncbi_102170967(ADAMTS19),ncbi_102171904(GALNT9),ncbi_102172412(RET),ncbi_102172792(LOC102172792),ncbi_102173111(LOC102173111),ncbi_102173239(CDK15),ncbi_102173448(ERBB3),ncbi_102174036(LOC102174036),ncbi_102174264(LOC102174264),ncbi_102174373(LOC102…
GO:0003674	Molecular Function	GO:0060089	molecular transducer activity	45	19	ncbi_100860837(FLT1),ncbi_100861386(KIT),ncbi_102169070(ACKR3),ncbi_102170997(SELE),ncbi_102171527(MC3R),ncbi_102172185(GPR4),ncbi_102172413(LGR5),ncbi_102172768(LOC102172768),ncbi_102173055(LOC102173055),ncbi_102173625(PTGFR),ncbi_102174272(LOXL4),ncbi_102174500(NR5A2),ncbi_102174785(SEMA3F),ncbi_102175362(RAMP3),ncbi_102176382(IL4R),ncbi_102178446(FZD3),ncbi_102178475(SCARB1),ncbi_102178500(PTG…	ncbi_100861306(FFAR3),ncbi_102172115(ITGAL),ncbi_102173448(ERBB3),ncbi_102174144(EDNRA),ncbi_102174498(ESRRG),ncbi_102175248(IL7R),ncbi_102175646(PKD2L1),ncbi_102180351(TMPRSS2),ncbi_102182471(SEMA3E),ncbi_102183935(ADCYAP1R1),ncbi_102183941(LOC102183941),ncbi_102183962(GABRA1),ncbi_102184170(LOC102184170),ncbi_102184221(GHRHR),ncbi_102184338(GABRB2),ncbi_102187024(ADRA2A),ncbi_102188883(HCAR1),n…
GO:0003674	Molecular Function	GO:0005215	transporter activity	20	14	ncbi_100860833(MB),ncbi_100860878(SLC14A1),ncbi_100860892(SLC2A3),ncbi_102168542(SFXN1),ncbi_102170023(SLC7A2),ncbi_102170555(SLCO2A1),ncbi_102171155(SV2C),ncbi_102172085(SLC1A2),ncbi_102174800(SLC2A1),ncbi_102175362(RAMP3),ncbi_102179250(CHRNB2),ncbi_102179705(CHRNA7),ncbi_102182487(SLC39A8),ncbi_102184431(CHRNA2),ncbi_102187181(SLC6A17),ncbi_102187237(SLC7A1),ncbi_102187294(STAR),ncbi_102187453…	ncbi_100861296(SLC34A2),ncbi_102169025(SLC24A3),ncbi_102172556(ATP6V0D2),ncbi_102175046(FOLR1),ncbi_102175646(PKD2L1),ncbi_102178193(SLC30A10),ncbi_102179588(ATP1A3),ncbi_102182080(CLIC5),ncbi_102183962(GABRA1),ncbi_102184338(GABRB2),ncbi_102188558(GPM6A),ncbi_102190806(SCNN1D),ncbi_102191252(PLTP),ncbi_102191682(KCNA6)
GO:0003674	Molecular Function	GO:0004871	signal transducer activity	37	16	ncbi_100860837(FLT1),ncbi_100861386(KIT),ncbi_102169070(ACKR3),ncbi_102170997(SELE),ncbi_102171527(MC3R),ncbi_102172185(GPR4),ncbi_102172413(LGR5),ncbi_102172768(LOC102172768),ncbi_102173055(LOC102173055),ncbi_102173625(PTGFR),ncbi_102174500(NR5A2),ncbi_102175362(RAMP3),ncbi_102176382(IL4R),ncbi_102178446(FZD3),ncbi_102178475(SCARB1),ncbi_102178500(PTGER3),ncbi_102179250(CHRNB2),ncbi_102179705(CH…	ncbi_100861306(FFAR3),ncbi_102172115(ITGAL),ncbi_102173448(ERBB3),ncbi_102174144(EDNRA),ncbi_102174498(ESRRG),ncbi_102175248(IL7R),ncbi_102175646(PKD2L1),ncbi_102183935(ADCYAP1R1),ncbi_102183941(LOC102183941),ncbi_102184170(LOC102184170),ncbi_102184221(GHRHR),ncbi_102184338(GABRB2),ncbi_102187024(ADRA2A),ncbi_102188883(HCAR1),ncbi_102190115(PTCHD1),ncbi_102190168(NGFR)
GO:0003674	Molecular Function	GO:0005198	structural molecule activity	8	3	ncbi_100860759(AMELX),ncbi_102171079(COL4A1),ncbi_102171440(JPH1),ncbi_102176276(ACTR3),ncbi_102178426(LOC102178426),ncbi_102179357(SPTBN2),ncbi_102184587(INA),ncbi_102186409(LOC102186409)	ncbi_102170403(RPL9),ncbi_102189650(ANK3),ncbi_106501743(KRT19)
GO:0003674	Molecular Function	GO:0009055	electron carrier activity	1	0	ncbi_100861284(NDUFA4)	--
GO:0003674	Molecular Function	GO:0001071	nucleic acid binding transcription factor activity	11	15	ncbi_100861259(CREM),ncbi_102171522(FOSL2),ncbi_102172040(FOSL1),ncbi_102172917(SNAI1),ncbi_102173700(SRF),ncbi_102174500(NR5A2),ncbi_102177477(ETS2),ncbi_102181653(NR2C1),ncbi_102182388(MAFF),ncbi_102188043(NR4A3),ncbi_102188215(BCL3)	ncbi_100860839(FOSB),ncbi_102168422(ALX1),ncbi_102169050(HOXB6),ncbi_102169330(HOXB5),ncbi_102171019(ZSCAN12),ncbi_102173186(CDX1),ncbi_102174498(ESRRG),ncbi_102177402(MEOX2),ncbi_102179699(GAS7),ncbi_102179877(MEIS3),ncbi_102185423(JUN),ncbi_102189320(KLF12),ncbi_102190378(CREB5),ncbi_102191060(ZIC2),ncbi_108634089(POU3F1)
GO:0003674	Molecular Function	GO:0005488	binding	191	105	MSTRG.4660(Spink6),ncbi_100860759(AMELX),ncbi_100860785(IL6),ncbi_100860807(KITLG),ncbi_100860833(MB),ncbi_100860837(FLT1),ncbi_100860846(FABP3),ncbi_100860856(SOD2),ncbi_100860907(PTHLH),ncbi_100860915(ASIP),ncbi_100860957(VEGFA),ncbi_100860969(GREM1),ncbi_100861063(GOT1),ncbi_100861096(RNF122),ncbi_100861238(HSPD1),ncbi_100861259(CREM),ncbi_100861284(NDUFA4),ncbi_100861286(FASN),ncbi_100861386(…	MSTRG.17777(DLAT),MSTRG.17860(EEF1A1),ncbi_100860756(OGN),ncbi_100860839(FOSB),ncbi_100861253(RERGL),ncbi_100861296(SLC34A2),ncbi_100861413(CYP19A1),ncbi_102168215(CHL1),ncbi_102168258(ECM2),ncbi_102168410(GJC3),ncbi_102168422(ALX1),ncbi_102168704(PDE3A),ncbi_102168726(ASPN),ncbi_102169050(HOXB6),ncbi_102169330(HOXB5),ncbi_102169816(RNF144B),ncbi_102169922(CADM3),ncbi_102170328(PTGS1),ncbi_102170…
GO:0003674	Molecular Function	GO:0098772	molecular function regulator	10	7	ncbi_100860969(GREM1),ncbi_102169468(ANXA3),ncbi_102170046(APOC2),ncbi_102170463(TIAM1),ncbi_102172644(TRIB1),ncbi_102174044(LOC102174044),ncbi_102176903(PKIA),ncbi_102179705(CHRNA7),ncbi_102185317(TFPI),ncbi_102186527(LOC102186527)	ncbi_102173448(ERBB3),ncbi_102178188(THY1),ncbi_102178659(WFIKKN2),ncbi_102181398(PAPLN),ncbi_102182079(PI16),ncbi_102183663(DPP6),ncbi_102189645(VAV3)
GO:0003674	Molecular Function	GO:0000988	transcription factor activity, protein binding	2	3	ncbi_102173700(SRF),ncbi_102184982(CITED1)	ncbi_102185423(JUN),ncbi_102186704(PKHD1L1),ncbi_108634089(POU3F1)
GO:0005575	Cellular Component	GO:0005576	extracellular region	41	20	MSTRG.13549(--),ncbi_100860785(IL6),ncbi_100860807(KITLG),ncbi_100860846(FABP3),ncbi_100860957(VEGFA),ncbi_100860969(GREM1),ncbi_100861238(HSPD1),ncbi_100861386(KIT),ncbi_102168434(SCUBE1),ncbi_102168896(FGF23),ncbi_102169576(CCL16),ncbi_102170046(APOC2),ncbi_102170257(CFHR5),ncbi_102170997(SELE),ncbi_102172145(FSTL3),ncbi_102173810(NAMPT),ncbi_102174272(LOXL4),ncbi_102174800(SLC2A1),ncbi_1021752…	MSTRG.17860(EEF1A1),ncbi_102168258(ECM2),ncbi_102173448(ERBB3),ncbi_102174446(TNXB),ncbi_102175502(MYOC),ncbi_102176354(LOC102176354),ncbi_102176947(COL4A5),ncbi_102178908(TNFSF8),ncbi_102179198(TNC),ncbi_102180225(GSN),ncbi_102181350(CD5L),ncbi_102182079(PI16),ncbi_102183621(FMOD),ncbi_102184364(MMP2),ncbi_102184927(ANGPTL1),ncbi_102185119(C1QTNF3),ncbi_102188850(FGF1),ncbi_102190158(FREM3),ncbi…
GO:0005575	Cellular Component	GO:0044421	extracellular region part	40	19	ncbi_100860785(IL6),ncbi_100860807(KITLG),ncbi_100860846(FABP3),ncbi_100860957(VEGFA),ncbi_100860969(GREM1),ncbi_100861238(HSPD1),ncbi_100861386(KIT),ncbi_102168434(SCUBE1),ncbi_102168896(FGF23),ncbi_102169576(CCL16),ncbi_102170046(APOC2),ncbi_102170257(CFHR5),ncbi_102170997(SELE),ncbi_102172145(FSTL3),ncbi_102173810(NAMPT),ncbi_102174272(LOXL4),ncbi_102174800(SLC2A1),ncbi_102175278(LOC102175278)…	ncbi_102168258(ECM2),ncbi_102173448(ERBB3),ncbi_102174446(TNXB),ncbi_102175502(MYOC),ncbi_102176354(LOC102176354),ncbi_102176947(COL4A5),ncbi_102178908(TNFSF8),ncbi_102179198(TNC),ncbi_102180225(GSN),ncbi_102181350(CD5L),ncbi_102182079(PI16),ncbi_102183621(FMOD),ncbi_102184364(MMP2),ncbi_102184927(ANGPTL1),ncbi_102185119(C1QTNF3),ncbi_102188850(FGF1),ncbi_102190158(FREM3),ncbi_102191086(COCH),ncb…
GO:0005575	Cellular Component	GO:0044425	membrane part	126	70	MSTRG.10513(IGLV1-40),ncbi_100860785(IL6),ncbi_100860799(GHITM),ncbi_100860807(KITLG),ncbi_100860837(FLT1),ncbi_100860878(SLC14A1),ncbi_100860892(SLC2A3),ncbi_100860945(EPHX1),ncbi_100861022(HIGD1A),ncbi_100861238(HSPD1),ncbi_100861282(ELOVL5),ncbi_100861284(NDUFA4),ncbi_100861386(KIT),ncbi_102168434(SCUBE1),ncbi_102168542(SFXN1),ncbi_102169070(ACKR3),ncbi_102169454(CSMD1),ncbi_102170023(SLC7A2),…	MSTRG.17860(EEF1A1),ncbi_100861296(SLC34A2),ncbi_100861306(FFAR3),ncbi_102168410(GJC3),ncbi_102168879(SEC14L5),ncbi_102169025(SLC24A3),ncbi_102169816(RNF144B),ncbi_102169922(CADM3),ncbi_102170328(PTGS1),ncbi_102171644(SLC8A2),ncbi_102171904(GALNT9),ncbi_102172115(ITGAL),ncbi_102172303(LRP1B),ncbi_102172412(RET),ncbi_102172556(ATP6V0D2),ncbi_102173052(LOC102173052),ncbi_102173111(LOC102173111),ncb…
GO:0005575	Cellular Component	GO:0031012	extracellular matrix	7	15	ncbi_100860759(AMELX),ncbi_102169312(OC90),ncbi_102171079(COL4A1),ncbi_102171347(COL4A2),ncbi_102172637(LECT1),ncbi_102176281(ADAMTS4),ncbi_102186824(ACHE)	ncbi_100860756(OGN),ncbi_102168258(ECM2),ncbi_102168726(ASPN),ncbi_102170967(ADAMTS19),ncbi_102174446(TNXB),ncbi_102175502(MYOC),ncbi_102176947(COL4A5),ncbi_102179198(TNC),ncbi_102180970(ADAMTS16),ncbi_102181398(PAPLN),ncbi_102183523(HMCN2),ncbi_102183621(FMOD),ncbi_102184364(MMP2),ncbi_102188850(FGF1),ncbi_102191086(COCH)
GO:0005575	Cellular Component	GO:0016020	membrane	157	78	MSTRG.10513(IGLV1-40),ncbi_100860785(IL6),ncbi_100860799(GHITM),ncbi_100860807(KITLG),ncbi_100860837(FLT1),ncbi_100860856(SOD2),ncbi_100860878(SLC14A1),ncbi_100860892(SLC2A3),ncbi_100860945(EPHX1),ncbi_100861022(HIGD1A),ncbi_100861120(TM7SF2),ncbi_100861238(HSPD1),ncbi_100861282(ELOVL5),ncbi_100861284(NDUFA4),ncbi_100861286(FASN),ncbi_100861386(KIT),ncbi_102168434(SCUBE1),ncbi_102168542(SFXN1),nc…	MSTRG.17860(EEF1A1),ncbi_100861296(SLC34A2),ncbi_100861306(FFAR3),ncbi_102168410(GJC3),ncbi_102168879(SEC14L5),ncbi_102169025(SLC24A3),ncbi_102169570(SPATA18),ncbi_102169816(RNF144B),ncbi_102169922(CADM3),ncbi_102170328(PTGS1),ncbi_102171644(SLC8A2),ncbi_102171904(GALNT9),ncbi_102172115(ITGAL),ncbi_102172303(LRP1B),ncbi_102172412(RET),ncbi_102172556(ATP6V0D2),ncbi_102173052(LOC102173052),ncbi_102…
GO:0005575	Cellular Component	GO:0045202	synapse	11	4	ncbi_102176276(ACTR3),ncbi_102178446(FZD3),ncbi_102179250(CHRNB2),ncbi_102179705(CHRNA7),ncbi_102181196(L1CAM),ncbi_102182504(NEFM),ncbi_102184431(CHRNA2),ncbi_102186689(GABBR2),ncbi_102186824(ACHE),ncbi_102189715(CLSTN2),ncbi_108634663(LOC108634663)	ncbi_102176947(COL4A5),ncbi_102183962(GABRA1),ncbi_102184338(GABRB2),ncbi_102190168(NGFR)
GO:0005575	Cellular Component	GO:0044420	extracellular matrix component	4	4	ncbi_100860759(AMELX),ncbi_102171079(COL4A1),ncbi_102171347(COL4A2),ncbi_102186824(ACHE)	ncbi_102176947(COL4A5),ncbi_102179198(TNC),ncbi_102181398(PAPLN),ncbi_102183523(HMCN2)
GO:0005575	Cellular Component	GO:0044456	synapse part	8	3	ncbi_102178446(FZD3),ncbi_102179250(CHRNB2),ncbi_102179705(CHRNA7),ncbi_102181196(L1CAM),ncbi_102184431(CHRNA2),ncbi_102186689(GABBR2),ncbi_102189715(CLSTN2),ncbi_108634663(LOC108634663)	ncbi_102183962(GABRA1),ncbi_102184338(GABRB2),ncbi_102190168(NGFR)
GO:0005575	Cellular Component	GO:0044215	other organism	1	0	ncbi_102179118(C4BPA)	--
GO:0005575	Cellular Component	GO:0044217	other organism part	1	0	ncbi_102179118(C4BPA)	--
GO:0005575	Cellular Component	GO:0030054	cell junction	16	8	ncbi_100860837(FLT1),ncbi_100861386(KIT),ncbi_102170463(TIAM1),ncbi_102174943(AIF1L),ncbi_102176276(ACTR3),ncbi_102177667(CCDC85C),ncbi_102177982(TGM1),ncbi_102180831(PKP2),ncbi_102181196(L1CAM),ncbi_102181473(RND1),ncbi_102182721(CALB2),ncbi_102185411(EPHA2),ncbi_102185512(RND3),ncbi_102188038(SPRY4),ncbi_102190796(EHD3),ncbi_108634663(LOC108634663)	ncbi_102168410(GJC3),ncbi_102170403(RPL9),ncbi_102172115(ITGAL),ncbi_102178188(THY1),ncbi_102179198(TNC),ncbi_102180225(GSN),ncbi_102181869(LOC102181869),ncbi_102189650(ANK3)
GO:0005575	Cellular Component	GO:0019012	virion	1	0	ncbi_102188905(IMP4)	--
GO:0005575	Cellular Component	GO:0044423	virion part	1	0	ncbi_102188905(IMP4)	--
GO:0005575	Cellular Component	GO:0009295	nucleoid	1	0	ncbi_102173075(SLC25A5)	--
GO:0005575	Cellular Component	GO:0099512	supramolecular fiber	4	0	ncbi_102178426(LOC102178426),ncbi_102182504(NEFM),ncbi_102184587(INA),ncbi_102185150(LOC102185150)	--
GO:0005575	Cellular Component	GO:0043226	organelle	191	98	MSTRG.10513(IGLV1-40),ncbi_100860759(AMELX),ncbi_100860799(GHITM),ncbi_100860807(KITLG),ncbi_100860833(MB),ncbi_100860846(FABP3),ncbi_100860856(SOD2),ncbi_100860867(GPX4),ncbi_100860907(PTHLH),ncbi_100860945(EPHX1),ncbi_100861022(HIGD1A),ncbi_100861063(GOT1),ncbi_100861120(TM7SF2),ncbi_100861238(HSPD1),ncbi_100861259(CREM),ncbi_100861282(ELOVL5),ncbi_100861284(NDUFA4),ncbi_100861286(FASN),ncbi_10…	MSTRG.17777(DLAT),MSTRG.17860(EEF1A1),ncbi_100860756(OGN),ncbi_100860839(FOSB),ncbi_100861296(SLC34A2),ncbi_100861413(CYP19A1),ncbi_102168215(CHL1),ncbi_102168422(ALX1),ncbi_102168596(PPL),ncbi_102168646(LRRN4),ncbi_102169050(HOXB6),ncbi_102169330(HOXB5),ncbi_102169570(SPATA18),ncbi_102169816(RNF144B),ncbi_102170328(PTGS1),ncbi_102170403(RPL9),ncbi_102171019(ZSCAN12),ncbi_102171228(CC2D2A),ncbi_1…
GO:0005575	Cellular Component	GO:0005623	cell	217	99	MSTRG.10513(IGLV1-40),MSTRG.11553(--),ncbi_100860759(AMELX),ncbi_100860785(IL6),ncbi_100860807(KITLG),ncbi_100860846(FABP3),ncbi_100860856(SOD2),ncbi_100860867(GPX4),ncbi_100860892(SLC2A3),ncbi_100860907(PTHLH),ncbi_100860945(EPHX1),ncbi_100860957(VEGFA),ncbi_100860969(GREM1),ncbi_100861022(HIGD1A),ncbi_100861063(GOT1),ncbi_100861120(TM7SF2),ncbi_100861238(HSPD1),ncbi_100861259(CREM),ncbi_1008612…	MSTRG.17777(DLAT),MSTRG.17860(EEF1A1),ncbi_100860839(FOSB),ncbi_100861296(SLC34A2),ncbi_100861413(CYP19A1),ncbi_102168215(CHL1),ncbi_102168410(GJC3),ncbi_102168422(ALX1),ncbi_102168879(SEC14L5),ncbi_102169050(HOXB6),ncbi_102169330(HOXB5),ncbi_102169570(SPATA18),ncbi_102169816(RNF144B),ncbi_102170328(PTGS1),ncbi_102170403(RPL9),ncbi_102170866(LOC102170866),ncbi_102171019(ZSCAN12),ncbi_102171228(CC…
GO:0005575	Cellular Component	GO:0044464	cell part	217	99	MSTRG.10513(IGLV1-40),MSTRG.11553(--),ncbi_100860759(AMELX),ncbi_100860785(IL6),ncbi_100860807(KITLG),ncbi_100860846(FABP3),ncbi_100860856(SOD2),ncbi_100860867(GPX4),ncbi_100860892(SLC2A3),ncbi_100860907(PTHLH),ncbi_100860945(EPHX1),ncbi_100860957(VEGFA),ncbi_100860969(GREM1),ncbi_100861022(HIGD1A),ncbi_100861063(GOT1),ncbi_100861120(TM7SF2),ncbi_100861238(HSPD1),ncbi_100861259(CREM),ncbi_1008612…	MSTRG.17777(DLAT),MSTRG.17860(EEF1A1),ncbi_100860839(FOSB),ncbi_100861296(SLC34A2),ncbi_100861413(CYP19A1),ncbi_102168215(CHL1),ncbi_102168410(GJC3),ncbi_102168422(ALX1),ncbi_102168879(SEC14L5),ncbi_102169050(HOXB6),ncbi_102169330(HOXB5),ncbi_102169570(SPATA18),ncbi_102169816(RNF144B),ncbi_102170328(PTGS1),ncbi_102170403(RPL9),ncbi_102170866(LOC102170866),ncbi_102171019(ZSCAN12),ncbi_102171228(CC…
GO:0005575	Cellular Component	GO:0031974	membrane-enclosed lumen	12	10	ncbi_102169992(ATPAF2),ncbi_102171522(FOSL2),ncbi_102172145(FSTL3),ncbi_102174500(NR5A2),ncbi_102174738(LOC102174738),ncbi_102176309(AIFM1),ncbi_102181653(NR2C1),ncbi_102181894(ACLY),ncbi_102184499(PHLDA1),ncbi_102184587(INA),ncbi_102188215(BCL3),ncbi_106503062(CHCHD10)	MSTRG.17777(DLAT),MSTRG.17860(EEF1A1),ncbi_102174498(ESRRG),ncbi_102175502(MYOC),ncbi_102176354(LOC102176354),ncbi_102177402(MEOX2),ncbi_102185423(JUN),ncbi_102188850(FGF1),ncbi_102190168(NGFR),ncbi_108633185(SKP1)
GO:0005575	Cellular Component	GO:0032991	macromolecular complex	43	36	MSTRG.11553(--),ncbi_100860785(IL6),ncbi_100860837(FLT1),ncbi_100861022(HIGD1A),ncbi_100861120(TM7SF2),ncbi_100861238(HSPD1),ncbi_100861259(CREM),ncbi_102168617(LOC102168617),ncbi_102170046(APOC2),ncbi_102170661(PANK1),ncbi_102171032(PTPRN2),ncbi_102171079(COL4A1),ncbi_102171347(COL4A2),ncbi_102173075(SLC25A5),ncbi_102174272(LOXL4),ncbi_102174738(LOC102174738),ncbi_102175362(RAMP3),ncbi_102176276…	MSTRG.17777(DLAT),MSTRG.17860(EEF1A1),ncbi_102168422(ALX1),ncbi_102170403(RPL9),ncbi_102172115(ITGAL),ncbi_102172303(LRP1B),ncbi_102172412(RET),ncbi_102172556(ATP6V0D2),ncbi_102173448(ERBB3),ncbi_102174446(TNXB),ncbi_102174596(PLXDC1),ncbi_102175408(STON2),ncbi_102175646(PKD2L1),ncbi_102176354(LOC102176354),ncbi_102176947(COL4A5),ncbi_102177114(DTNA),ncbi_102179515(LOC102179515),ncbi_102179567(TE…
GO:0005575	Cellular Component	GO:0044422	organelle part	69	31	MSTRG.10513(IGLV1-40),ncbi_100860846(FABP3),ncbi_100860856(SOD2),ncbi_100861120(TM7SF2),ncbi_100861238(HSPD1),ncbi_100861282(ELOVL5),ncbi_100861284(NDUFA4),ncbi_102168542(SFXN1),ncbi_102169468(ANXA3),ncbi_102169772(ACSS2),ncbi_102169992(ATPAF2),ncbi_102171293(KIAA1324),ncbi_102171440(JPH1),ncbi_102171522(FOSL2),ncbi_102171848(DHCR7),ncbi_102172079(B4GALT5),ncbi_102172145(FSTL3),ncbi_102172413(LGR…	MSTRG.17777(DLAT),MSTRG.17860(EEF1A1),ncbi_102169570(SPATA18),ncbi_102169816(RNF144B),ncbi_102170328(PTGS1),ncbi_102170403(RPL9),ncbi_102171228(CC2D2A),ncbi_102172412(RET),ncbi_102173111(LOC102173111),ncbi_102173984(SPTA1),ncbi_102174498(ESRRG),ncbi_102175502(MYOC),ncbi_102176354(LOC102176354),ncbi_102177402(MEOX2),ncbi_102179567(TEP1),ncbi_102180225(GSN),ncbi_102181869(LOC102181869),ncbi_1021820…
