# Supplementary material for: Characterization and Comparative Analysis of Whole-Transcriptome Sequencing in High- and Low-Fecundity Chongming White Goat Ovaries during the Estrus Phase
Source: Animals (Basel). 2024 Mar 22;14(7):988. doi: 10.3390/ani14070988 (PMC11010919; doi:10.3390/ani14070988)
Supplement: Supplementary file 1 [file animals-14-00988-s001.zip › Table S11. Enriched KEGG pathways for differentially expressed mRNAs..xls]

## Sheet: Sheet1
KEGG_A_class	KEGG_B_class	Pathway	LP-vs-HP (339)	All (8378)	Pvalue	Qvalue	Pathway ID	Genes	K_IDs
Metabolism	Lipid metabolism	Steroid biosynthesis	12	19	6.21244e-13	1.86994e-10	ko00100	ncbi_100861120(TM7SF2);ncbi_102171848(DHCR7);ncbi_102172859(DHCR24);ncbi_102173170(NSDHL);ncbi_102173564(FDFT1);ncbi_102175810(LSS);ncbi_102177226(EBP);ncbi_102177400(LOC102177400);ncbi_102179058(HSD17B7);ncbi_102180413(MSMO1);ncbi_102180515(SC5D);ncbi_102187506(SQLE)	K00222+K00213+K09828+K07748+K00801+K01852+K01824+K05917+K13373+K07750+K00227+K00511
Environmental Information Processing	Signaling molecules and interaction	Neuroactive ligand-receptor interaction	27	289	4.03014e-05	0.00455174	ko04080	ncbi_100860843(LHCGR);ncbi_102168378(GRIA2);ncbi_102168830(DRD1);ncbi_102171527(MC3R);ncbi_102172207(SSTR1);ncbi_102173625(PTGFR);ncbi_102174144(EDNRA);ncbi_102177097(GRIN2C);ncbi_102178500(PTGER3);ncbi_102179250(CHRNB2);ncbi_102179457(SSTR3);ncbi_102179517(P2RX5);ncbi_102179705(CHRNA7);ncbi_102181799(P2RY6);ncbi_102182364(MC2R);ncbi_102183935(ADCYAP1R1);ncbi_102183962(GABRA1);ncbi_102184221(GHRH…	K04248+K05198+K04144+K04201+K04217+K04262+K04197+K05211+K04260+K04813+K04219+K05219+K04809+K04272+K04200+K04587+K05175+K04584+K05181+K04804+K04226+K04207+K04204+K04615+K04138+K04236+K04174
Metabolism	Global and overview maps	Metabolic pathways	83	1362	4.53662e-05	0.00455174	ko01100	ncbi_100860854(ASL);ncbi_100860869(3BHSD);ncbi_100860879(ASS1);ncbi_100860894(PTGIS);ncbi_100861063(GOT1);ncbi_100861120(TM7SF2);ncbi_100861282(ELOVL5);ncbi_100861284(NDUFA4);ncbi_100861286(FASN);ncbi_100861326(LOC100861326);ncbi_100861413(CYP19A1);ncbi_102168574(PCYT2);ncbi_102169040(MVD);ncbi_102169762(HMGCR);ncbi_102169772(ACSS2);ncbi_102170134(GFPT2);ncbi_102170328(PTGS1);ncbi_102170661(PANK1…	K01755+K00070+K01940+K01831+K14454+K00222+K10244+K03948+K00665+K00742+K07434+K00967+K01597+K00021+K01895+K00820+K00509+K09680+K12408+K00901+K00275+K01476+K00213+K11152+K00710+K00626+K09905+K02146+K09828+K00498+K07748+K00801+K03462+K18123+K02579+K16817+K15779+K11517+K01852+K01641+K18966+K16817+K03783+K13952+K01824+K05917+K01196+K13373+K00460+K01620+K00722+K07750+K00227+K13506+K11151+K01897+K10203+…
Metabolism	Metabolism of terpenoids and polyketides	Terpenoid backbone biosynthesis	6	21	0.000135958	0.0102308	ko00900	ncbi_102169040(MVD);ncbi_102169762(HMGCR);ncbi_102171980(ACAT2);ncbi_102176561(HMGCS1);ncbi_102186540(FDPS);ncbi_102191533(LOC102191533)	K01597+K00021+K00626+K01641+K00787+K01823
Organismal Systems	Endocrine system	Ovarian Steroidogenesis	9	55	0.000320128	0.0192717	ko04913	ncbi_100860843(LHCGR);ncbi_100860869(3BHSD);ncbi_100861413(CYP19A1);ncbi_102173131(LOC102173131);ncbi_102178475(SCARB1);ncbi_102179058(HSD17B7);ncbi_102184252(LOC102184252);ncbi_102186579(LDLR);ncbi_102187294(STAR)	K04248+K00070+K07434+K00498+K13885+K13373+K07410+K12473+K16931
Environmental Information Processing	Signal transduction	cAMP signaling pathway	21	236	0.000562495	0.0248433	ko04024	ncbi_102168378(GRIA2);ncbi_102168704(PDE3A);ncbi_102168830(DRD1);ncbi_102170463(TIAM1);ncbi_102172207(SSTR1);ncbi_102174144(EDNRA);ncbi_102174706(CACNA1D);ncbi_102177097(GRIN2C);ncbi_102178500(PTGER3);ncbi_102179343(PIK3R3);ncbi_102179588(ATP1A3);ncbi_102180665(AMH);ncbi_102182364(MC2R);ncbi_102183935(ADCYAP1R1);ncbi_102185423(JUN);ncbi_102185549(LOC102185549);ncbi_102186285(NPY1R);ncbi_102186689…	K05198+K19021+K04144+K05731+K04217+K04197+K04851+K05211+K04260+K02649+K01539+K04665+K04200+K04587+K04448+K05673+K04204+K04615+K08401+K05730+K09047
Environmental Information Processing	Signaling molecules and interaction	Cytokine-cytokine receptor interaction	27	342	0.000648867	0.0248433	ko04060	ncbi_100860785(IL6);ncbi_102169070(ACKR3);ncbi_102169576(CCL16);ncbi_102169607(TNFRSF6B);ncbi_102171722(IL15RA);ncbi_102173628(CCL24);ncbi_102175248(IL7R);ncbi_102175293(CCL21);ncbi_102175959(LOC102175959);ncbi_102176270(CCL28);ncbi_102176382(IL4R);ncbi_102177022(TNFRSF12A);ncbi_102177903(BMP7);ncbi_102178514(GDF10);ncbi_102178527(IL3RA);ncbi_102178908(TNFSF8);ncbi_102180665(AMH);ncbi_102184003(O…	K05405+K04304+K21093+K05143+K05074+K21097+K05072+K16062+K04722+K05513+K05071+K05149+K16621+K22674+K04737+K05471+K04665+K05057+K05417+K05416+K05171+K05419+K05418+K04175+K02583+K10032+K04722
Metabolism	Lipid metabolism	Steroid hormone biosynthesis	10	73	0.000660286	0.0248433	ko00140	ncbi_100860869(3BHSD);ncbi_100861413(CYP19A1);ncbi_102173131(LOC102173131);ncbi_102177333(LOC102177333);ncbi_102179058(HSD17B7);ncbi_102179192(LOC102179192);ncbi_102184252(LOC102184252);ncbi_102187232(SRD5A2);ncbi_102188238(LOC102188238);ncbi_108634669(LOC108634669)	K00070+K07434+K00498+K07414+K13373+K07414+K07410+K12344+K00497+K07414
Metabolism	Amino acid metabolism	Arginine biosynthesis	5	20	0.00098762	0.0327357	ko00220	ncbi_100860854(ASL);ncbi_100860879(ASS1);ncbi_100861063(GOT1);ncbi_102171613(ARG2);ncbi_102185338(NOS3)	K01755+K01940+K14454+K01476+K13242
Human Diseases	Endocrine and metabolic diseases	AGE-RAGE signaling pathway in diabetic complications	14	135	0.00108757	0.0327357	ko04933	ncbi_100860785(IL6);ncbi_100860957(VEGFA);ncbi_102169375(SERPINE1);ncbi_102170997(SELE);ncbi_102171079(COL4A1);ncbi_102171347(COL4A2);ncbi_102176947(COL4A5);ncbi_102179343(PIK3R3);ncbi_102184364(MMP2);ncbi_102185338(NOS3);ncbi_102185423(JUN);ncbi_108634770(LOC108634770);ncbi_108635080(LOC108635080);MSTRG.4660(Spink6)	K05405+K05448+K03982+K06494+K06237+K06237+K06237+K02649+K01398+K13242+K04448+K19720+K19720+K19720
Organismal Systems	Endocrine system	Cortisol synthesis and secretion	9	67	0.00140574	0.0384662	ko04927	ncbi_100860869(3BHSD);ncbi_102173131(LOC102173131);ncbi_102174706(CACNA1D);ncbi_102178475(SCARB1);ncbi_102182364(MC2R);ncbi_102186579(LDLR);ncbi_102187294(STAR);ncbi_102188238(LOC102188238);ncbi_102190378(CREB5)	K00070+K00498+K04851+K13885+K04200+K12473+K16931+K00497+K09047
Human Diseases	Infectious diseases	HTLV-I infection	22	276	0.00179826	0.0451065	ko05166	ncbi_100860785(IL6);ncbi_100861259(CREM);ncbi_102169419(WNT9B);ncbi_102171722(IL15RA);ncbi_102172040(FOSL1);ncbi_102172115(ITGAL);ncbi_102173075(SLC25A5);ncbi_102173700(SRF);ncbi_102174800(SLC2A1);ncbi_102174905(EGR2);ncbi_102177477(ETS2);ncbi_102178446(FZD3);ncbi_102179343(PIK3R3);ncbi_102179937(LOC102179937);ncbi_102181202(LOC102181202);ncbi_102184232(PDGFB);ncbi_102185423(JUN);ncbi_102186540(F…	K05405+K09052+K01064+K05074+K04502+K05718+K05863+K04378+K07299+K12496+K21932+K02329+K02649+K06752+K06751+K17386+K04448+K00787+K10152+K06751+K06751+K06751
Environmental Information Processing	Signal transduction	PI3K-Akt signaling pathway	28	387	0.00196456	0.045487	ko04151	ncbi_100860785(IL6);ncbi_100860807(KITLG);ncbi_100860837(FLT1);ncbi_100860957(VEGFA);ncbi_100861386(KIT);ncbi_102168896(FGF23);ncbi_102171079(COL4A1);ncbi_102171347(COL4A2);ncbi_102173448(ERBB3);ncbi_102174446(TNXB);ncbi_102175248(IL7R);ncbi_102176382(IL4R);ncbi_102176947(COL4A5);ncbi_102178396(FGF18);ncbi_102178527(IL3RA);ncbi_102179198(TNC);ncbi_102179343(PIK3R3);ncbi_102183226(EREG);ncbi_10218…	K05405+K05461+K05096+K05448+K05091+K22428+K06237+K06237+K05084+K06252+K05072+K05071+K06237+K04358+K04737+K06252+K02649+K09784+K05460+K05057+K17386+K13242+K05103+K05418+K18496+K02583+K09047+K10152
Human Diseases	Cancers	Pathways in cancer	35	544	0.00408824	0.0878972	ko05200	ncbi_100860785(IL6);ncbi_100860807(KITLG);ncbi_100860957(VEGFA);ncbi_100861386(KIT);ncbi_102168896(FGF23);ncbi_102169419(WNT9B);ncbi_102170766(PIM2);ncbi_102171079(COL4A1);ncbi_102171347(COL4A2);ncbi_102171722(IL15RA);ncbi_102172412(RET);ncbi_102173702(LOC102173702);ncbi_102173997(LOC102173997);ncbi_102174144(EDNRA);ncbi_102174738(LOC102174738);ncbi_102174800(SLC2A1);ncbi_102175248(IL7R);ncbi_102…	K05405+K05461+K05448+K05091+K22428+K01064+K08806+K06237+K06237+K05074+K05126+K00799+K08738+K04197+K03094+K07299+K05072+K05071+K06237+K04358+K02329+K04260+K04737+K02649+K06051+K22182+K05460+K17386+K01398+K04448+K18496+K10152+K04236+K03094+K06765
Human Diseases	Endocrine and metabolic diseases	Type I diabetes mellitus	8	66	0.00490048	0.0974276	ko04940	ncbi_100861238(HSPD1);ncbi_102171032(PTPRN2);ncbi_102179143(PTPRN);ncbi_102179937(LOC102179937);ncbi_102181202(LOC102181202);ncbi_108633459(LOC108633459);MSTRG.17971(Patr-A);MSTRG.18109(Patr-A)	K04077+K07817+K07817+K06752+K06751+K06751+K06751+K06751
Human Diseases	Substance dependence	Cocaine addiction	7	53	0.00517888	0.0974276	ko05030	ncbi_100860839(FOSB);ncbi_102168378(GRIA2);ncbi_102168830(DRD1);ncbi_102177097(GRIN2C);ncbi_102185423(JUN);ncbi_102187453(SLC18A2);ncbi_102190378(CREB5)	K09029+K05198+K04144+K05211+K04448+K08155+K09047
Human Diseases	Immune diseases	Rheumatoid arthritis	10	97	0.00568273	0.100618	ko05323	ncbi_100860785(IL6);ncbi_100860837(FLT1);ncbi_100860957(VEGFA);ncbi_102172115(ITGAL);ncbi_102172556(ATP6V0D2);ncbi_102179937(LOC102179937);ncbi_102184367(IL11);ncbi_102185423(JUN);ncbi_102185465(CTSL);ncbi_102191322(ACP5)	K05405+K05096+K05448+K05718+K02146+K06752+K05417+K04448+K01365+K14379
Human Diseases	Substance dependence	Nicotine addiction	6	43	0.00722084	0.12009	ko05033	ncbi_102168378(GRIA2);ncbi_102177097(GRIN2C);ncbi_102179250(CHRNB2);ncbi_102179705(CHRNA7);ncbi_102183962(GABRA1);ncbi_102184338(GABRB2)	K05198+K05211+K04813+K04809+K05175+K05181
Organismal Systems	Immune system	Natural killer cell mediated cytotoxicity	15	184	0.00758046	0.12009	ko04650	ncbi_102172115(ITGAL);ncbi_102175959(LOC102175959);ncbi_102177708(LOC102177708);ncbi_102179343(PIK3R3);ncbi_102181202(LOC102181202);ncbi_102183941(LOC102183941);ncbi_102189645(VAV3);ncbi_106501757(LOC106501757);ncbi_108633459(LOC108633459);ncbi_108634694(LOC108634694);ncbi_108635170(LOC108635170);ncbi_108635603(CD48);ncbi_108638538(LOC108638538);MSTRG.17971(Patr-A);MSTRG.18109(Patr-A)	K05718+K04722+K07986+K02649+K06751+K06728+K05730+K07986+K06751+K07986+K07986+K06479+K04722+K06751+K06751
Human Diseases	Substance dependence	Amphetamine addiction	8	73	0.00898996	0.135299	ko05031	ncbi_100860839(FOSB);ncbi_102168378(GRIA2);ncbi_102168830(DRD1);ncbi_102174706(CACNA1D);ncbi_102177097(GRIN2C);ncbi_102185423(JUN);ncbi_102187453(SLC18A2);ncbi_102190378(CREB5)	K09029+K05198+K04144+K04851+K05211+K04448+K08155+K09047
Human Diseases	Cardiovascular diseases	Viral myocarditis	8	76	0.0113643	0.162889	ko05416	ncbi_102172115(ITGAL);ncbi_102173997(LOC102173997);ncbi_102179937(LOC102179937);ncbi_102181202(LOC102181202);ncbi_102181869(LOC102181869);ncbi_108633459(LOC108633459);MSTRG.17971(Patr-A);MSTRG.18109(Patr-A)	K05718+K08738+K06752+K06751+K17751+K06751+K06751+K06751
Environmental Information Processing	Signal transduction	Rap1 signaling pathway	16	213	0.0125384	0.171548	ko04015	ncbi_100860807(KITLG);ncbi_100860837(FLT1);ncbi_100860957(VEGFA);ncbi_100861386(KIT);ncbi_102168896(FGF23);ncbi_102170463(TIAM1);ncbi_102172115(ITGAL);ncbi_102178396(FGF18);ncbi_102179343(PIK3R3);ncbi_102183288(HGF);ncbi_102184232(PDGFB);ncbi_102185411(EPHA2);ncbi_102188850(FGF1);ncbi_102189645(VAV3);ncbi_102190168(NGFR);ncbi_106502258(F2RL3)	K05461+K05096+K05448+K05091+K22428+K05731+K05718+K04358+K02649+K05460+K17386+K05103+K18496+K05730+K02583+K04236
Organismal Systems	Endocrine system	Relaxin signaling pathway	13	162	0.0140991	0.184514	ko04926	ncbi_100860957(VEGFA);ncbi_102171079(COL4A1);ncbi_102171347(COL4A2);ncbi_102173832(RLN3);ncbi_102176947(COL4A5);ncbi_102179343(PIK3R3);ncbi_102184364(MMP2);ncbi_102185338(NOS3);ncbi_102185423(JUN);ncbi_102190378(CREB5);ncbi_108634770(LOC108634770);ncbi_108635080(LOC108635080);MSTRG.4660(Spink6)	K05448+K06237+K06237+K22000+K06237+K02649+K01398+K13242+K04448+K09047+K19720+K19720+K19720
Environmental Information Processing	Signal transduction	Calcium signaling pathway	15	201	0.0162218	0.203087	ko04020	ncbi_100860843(LHCGR);ncbi_102168830(DRD1);ncbi_102171644(SLC8A2);ncbi_102173075(SLC25A5);ncbi_102173448(ERBB3);ncbi_102173625(PTGFR);ncbi_102174144(EDNRA);ncbi_102174706(CACNA1D);ncbi_102177097(GRIN2C);ncbi_102178500(PTGER3);ncbi_102179517(P2RX5);ncbi_102179705(CHRNA7);ncbi_102181454(MYLK4);ncbi_102184883(AVPR1A);ncbi_102185338(NOS3)	K04248+K04144+K05849+K05863+K05084+K04262+K04197+K04851+K05211+K04260+K05219+K04809+K00907+K04226+K13242
Environmental Information Processing	Signal transduction	Ras signaling pathway	17	239	0.0168677	0.203087	ko04014	ncbi_100860807(KITLG);ncbi_100860837(FLT1);ncbi_100860957(VEGFA);ncbi_100861386(KIT);ncbi_102168896(FGF23);ncbi_102170463(TIAM1);ncbi_102174470(LOC102174470);ncbi_102176672(LOC102176672);ncbi_102177477(ETS2);ncbi_102178396(FGF18);ncbi_102179343(PIK3R3);ncbi_102183288(HGF);ncbi_102184232(PDGFB);ncbi_102185411(EPHA2);ncbi_102187887(RASAL1);ncbi_102188850(FGF1);ncbi_102190168(NGFR)	K05461+K05096+K05448+K05091+K22428+K05731+K16817+K16817+K21932+K04358+K02649+K05460+K17386+K05103+K17632+K18496+K02583
Environmental Information Processing	Signal transduction	MAPK signaling pathway	20	300	0.0192126	0.222423	ko04010	ncbi_100860807(KITLG);ncbi_100860837(FLT1);ncbi_100860957(VEGFA);ncbi_100861386(KIT);ncbi_102168517(DUSP16);ncbi_102168896(FGF23);ncbi_102173448(ERBB3);ncbi_102173700(SRF);ncbi_102174186(DUSP4);ncbi_102174706(CACNA1D);ncbi_102178396(FGF18);ncbi_102183226(EREG);ncbi_102183288(HGF);ncbi_102184232(PDGFB);ncbi_102185411(EPHA2);ncbi_102185423(JUN);ncbi_102186181(DUSP5);ncbi_102186279(PTPN5);ncbi_10218…	K05461+K05096+K05448+K05091+K04459+K22428+K05084+K04378+K04459+K04851+K04358+K09784+K05460+K17386+K05103+K04448+K04459+K18018+K18496+K02583
Environmental Information Processing	Signal transduction	Jak-STAT signaling pathway	15	207	0.0206316	0.229547	ko04630	ncbi_100860785(IL6);ncbi_102169142(CISH);ncbi_102171722(IL15RA);ncbi_102175248(IL7R);ncbi_102176382(IL4R);ncbi_102178527(IL3RA);ncbi_102179343(PIK3R3);ncbi_102184003(OSMR);ncbi_102184232(PDGFB);ncbi_102184367(IL11);ncbi_102187632(LOC102187632);ncbi_102187711(SOCS3);ncbi_102188524(LIF);ncbi_102188790(OSM);ncbi_102190470(CCND3)	K05405+K04701+K05074+K05072+K05071+K04737+K02649+K05057+K17386+K05417+K00157+K04696+K05419+K05418+K10152
Organismal Systems	Endocrine system	Aldosterone synthesis and secretion	9	102	0.0220187	0.229547	ko04925	ncbi_100860869(3BHSD);ncbi_102173131(LOC102173131);ncbi_102174706(CACNA1D);ncbi_102178475(SCARB1);ncbi_102179588(ATP1A3);ncbi_102182364(MC2R);ncbi_102186579(LDLR);ncbi_102187294(STAR);ncbi_102190378(CREB5)	K00070+K00498+K04851+K13885+K01539+K04200+K12473+K16931+K09047
Metabolism	Global and overview maps	Carbon metabolism	10	119	0.0221159	0.229547	ko01200	ncbi_100861063(GOT1);ncbi_102169772(ACSS2);ncbi_102171980(ACAT2);ncbi_102174892(HAO2);ncbi_102183291(OGDH);ncbi_102186015(FBP1);ncbi_102187618(SDS);ncbi_102188205(RGN);ncbi_102190648(SUCLG2);MSTRG.17777(DLAT)	K14454+K01895+K00626+K11517+K00164+K03841+K17989+K01053+K01900+K00627
Metabolism	Lipid metabolism	Arachidonic acid metabolism	8	87	0.0240869	0.241672	ko00590	ncbi_100860894(PTGIS);ncbi_102170328(PTGS1);ncbi_102174470(LOC102174470);ncbi_102176672(LOC102176672);ncbi_102179132(LOC102179132);ncbi_102181858(LOC102181858);ncbi_102185835(EPHX2);ncbi_102191223(HPGDS)	K01831+K00509+K16817+K16817+K00460+K17726+K08726+K04097
Environmental Information Processing	Signal transduction	TNF signaling pathway	10	122	0.025786	0.244809	ko04668	ncbi_100860785(IL6);ncbi_102170997(SELE);ncbi_102179343(PIK3R3);ncbi_102180018(DNM1L);ncbi_102181201(JUNB);ncbi_102185423(JUN);ncbi_102187711(SOCS3);ncbi_102188215(BCL3);ncbi_102188524(LIF);ncbi_102190378(CREB5)	K05405+K06494+K02649+K17065+K09028+K04448+K04696+K09258+K05419+K09047
Organismal Systems	Immune system	Hematopoietic cell lineage	9	105	0.0260262	0.244809	ko04640	ncbi_100860785(IL6);ncbi_100860807(KITLG);ncbi_100861386(KIT);ncbi_102175248(IL7R);ncbi_102176382(IL4R);ncbi_102178527(IL3RA);ncbi_102179937(LOC102179937);ncbi_102184367(IL11);ncbi_108638312(LOC108638312)	K05405+K05461+K05091+K05072+K05071+K04737+K06752+K05417+K06457
Cellular Processes	Cell growth and death	p53 signaling pathway	8	90	0.0288219	0.259306	ko04115	ncbi_102169375(SERPINE1);ncbi_102173997(LOC102173997);ncbi_102175959(LOC102175959);ncbi_102181998(STEAP3);ncbi_102182055(SESN3);ncbi_102184424(ADGRB1);ncbi_102190470(CCND3);ncbi_108638538(LOC108638538)	K03982+K08738+K04722+K10142+K10141+K04596+K10152+K04722
Metabolism	Metabolism of cofactors and vitamins	Pantothenate and CoA biosynthesis	3	17	0.0292904	0.259306	ko00770	ncbi_102170661(PANK1);ncbi_102176564(GADL1);ncbi_102187332(DPYS)	K09680+K18966+K01464
Organismal Systems	Endocrine system	Regulation of lipolysis in adipocyte	6	59	0.031224	0.268527	ko04923	ncbi_102170328(PTGS1);ncbi_102174470(LOC102174470);ncbi_102176672(LOC102176672);ncbi_102178500(PTGER3);ncbi_102179343(PIK3R3);ncbi_102186285(NPY1R)	K00509+K16817+K16817+K04260+K02649+K04204
Human Diseases	Cardiovascular diseases	Fluid shear stress and atherosclerosis	11	145	0.0329146	0.275202	ko05418	ncbi_100860879(ASS1);ncbi_100860957(VEGFA);ncbi_102170997(SELE);ncbi_102173702(LOC102173702);ncbi_102179343(PIK3R3);ncbi_102184232(PDGFB);ncbi_102184364(MMP2);ncbi_102185338(NOS3);ncbi_102185423(JUN);ncbi_102185465(CTSL);ncbi_102186321(SDC4)	K01940+K05448+K06494+K00799+K02649+K17386+K01398+K13242+K04448+K01365+K16338
Metabolism	Carbohydrate metabolism	Citrate cycle (TCA cycle)	4	31	0.0350057	0.282073	ko00020	ncbi_102181894(ACLY);ncbi_102183291(OGDH);ncbi_102190648(SUCLG2);MSTRG.17777(DLAT)	K01648+K00164+K01900+K00627
Organismal Systems	Digestive system	Bile secretion	10	130	0.0376742	0.282073	ko04976	ncbi_100860945(EPHX1);ncbi_102169762(HMGCR);ncbi_102174202(LOC102174202);ncbi_102174762(LOC102174762);ncbi_102174800(SLC2A1);ncbi_102178475(SCARB1);ncbi_102179588(ATP1A3);ncbi_102185549(LOC102185549);ncbi_102186579(LDLR);ncbi_106502019(LOC106502019)	K01253+K00021+K05658+K18245+K07299+K13885+K01539+K05673+K12473+K05658
Metabolism	Carbohydrate metabolism	Glyoxylate and dicarboxylate metabolism	4	32	0.0387752	0.282073	ko00630	ncbi_102169772(ACSS2);ncbi_102171980(ACAT2);ncbi_102173994(HOGA1);ncbi_102174892(HAO2)	K01895+K00626+K18123+K11517
Metabolism	Metabolism of cofactors and vitamins	Vitamin B6 metabolism	2	8	0.038887	0.282073	ko00750	ncbi_102171545(PNPO);ncbi_102187632(LOC102187632)	K00275+K00157
Organismal Systems	Nervous system	Serotonergic synapse	10	131	0.0393887	0.282073	ko04726	ncbi_102170328(PTGS1);ncbi_102174706(CACNA1D);ncbi_102176650(KCNJ3);ncbi_102177333(LOC102177333);ncbi_102179132(LOC102179132);ncbi_102179192(LOC102179192);ncbi_102184338(GABRB2);ncbi_102185056(LOC102185056);ncbi_102187453(SLC18A2);ncbi_108634669(LOC108634669)	K00509+K04851+K04997+K07414+K00460+K07414+K05181+K17720+K08155+K07414
Environmental Information Processing	Signal transduction	cGMP - PKG signaling pathway	12	169	0.0412219	0.282073	ko04022	ncbi_102168704(PDE3A);ncbi_102171644(SLC8A2);ncbi_102173075(SLC25A5);ncbi_102173700(SRF);ncbi_102174144(EDNRA);ncbi_102174706(CACNA1D);ncbi_102179588(ATP1A3);ncbi_102181454(MYLK4);ncbi_102181869(LOC102181869);ncbi_102185338(NOS3);ncbi_102187024(ADRA2A);ncbi_102190378(CREB5)	K19021+K05849+K05863+K04378+K04197+K04851+K01539+K00907+K17751+K13242+K04138+K09047
Human Diseases	Cancers	MicroRNAs in cancer	12	169	0.0412219	0.282073	ko05206	ncbi_100860957(VEGFA);ncbi_102173448(ERBB3);ncbi_102174202(LOC102174202);ncbi_102174446(TNXB);ncbi_102178446(FZD3);ncbi_102179198(TNC);ncbi_102179343(PIK3R3);ncbi_102184232(PDGFB);ncbi_102184252(LOC102184252);ncbi_102187237(SLC7A1);ncbi_102187300(ST14);ncbi_106502019(LOC106502019)	K05448+K05084+K05658+K06252+K02329+K06252+K02649+K17386+K07410+K13863+K08670+K05658
Human Diseases	Immune diseases	Graft-versus-host disease	6	63	0.0412333	0.282073	ko05332	ncbi_100860785(IL6);ncbi_102179937(LOC102179937);ncbi_102181202(LOC102181202);ncbi_108633459(LOC108633459);MSTRG.17971(Patr-A);MSTRG.18109(Patr-A)	K05405+K06752+K06751+K06751+K06751+K06751
Metabolism	Lipid metabolism	Fatty acid elongation	4	33	0.0427676	0.286068	ko00062	ncbi_100861282(ELOVL5);ncbi_102180523(ACOT7);ncbi_102181762(ELOVL6);ncbi_102182633(ELOVL7)	K10244+K17360+K10203+K10250
Organismal Systems	Endocrine system	Estrogen signaling pathway	10	136	0.0487685	0.319116	ko04915	ncbi_102176650(KCNJ3);ncbi_102179343(PIK3R3);ncbi_102179515(LOC102179515);ncbi_102184364(MMP2);ncbi_102185338(NOS3);ncbi_102185423(JUN);ncbi_102185462(HBEGF);ncbi_102186689(GABBR2);ncbi_102190378(CREB5);ncbi_106501743(KRT19)	K04997+K02649+K07604+K01398+K13242+K04448+K08523+K04615+K09047+K07604
Human Diseases	Drug resistance	EGFR tyrosine kinase inhibitor resistance	7	84	0.0530289	0.326138	ko01521	ncbi_100860785(IL6);ncbi_100860957(VEGFA);ncbi_102173448(ERBB3);ncbi_102179343(PIK3R3);ncbi_102182565(NRG1);ncbi_102183288(HGF);ncbi_102184232(PDGFB)	K05405+K05448+K05084+K02649+K05455+K05460+K17386
Human Diseases	Endocrine and metabolic diseases	Cushing syndrome	11	157	0.0533802	0.326138	ko04934	ncbi_100860869(3BHSD);ncbi_102169419(WNT9B);ncbi_102173131(LOC102173131);ncbi_102174706(CACNA1D);ncbi_102178446(FZD3);ncbi_102178475(SCARB1);ncbi_102182364(MC2R);ncbi_102186579(LDLR);ncbi_102187294(STAR);ncbi_102188238(LOC102188238);ncbi_102190378(CREB5)	K00070+K01064+K00498+K04851+K02329+K13885+K04200+K12473+K16931+K00497+K09047
Metabolism	Global and overview maps	Fatty acid metabolism	5	51	0.0541758	0.326138	ko01212	ncbi_100861282(ELOVL5);ncbi_100861286(FASN);ncbi_102171980(ACAT2);ncbi_102181277(ACSL4);ncbi_102181762(ELOVL6)	K10244+K00665+K00626+K01897+K10203
Organismal Systems	Digestive system	Cholesterol metabolism	5	51	0.0541758	0.326138	ko04979	ncbi_102170046(APOC2);ncbi_102178475(SCARB1);ncbi_102186579(LDLR);ncbi_102187294(STAR);ncbi_102191252(PLTP)	K22287+K13885+K12473+K16931+K08761
Cellular Processes	Cell growth and death	Apoptosis	11	158	0.0554004	0.326971	ko04210	ncbi_102173038(ERN1);ncbi_102173984(SPTA1);ncbi_102173997(LOC102173997);ncbi_102175959(LOC102175959);ncbi_102176309(AIFM1);ncbi_102178426(LOC102178426);ncbi_102178527(IL3RA);ncbi_102179343(PIK3R3);ncbi_102185423(JUN);ncbi_102185465(CTSL);ncbi_108638538(LOC108638538)	K08852+K06114+K08738+K04722+K04727+K07374+K04737+K02649+K04448+K01365+K04722
Environmental Information Processing	Signaling molecules and interaction	Cell adhesion molecules (CAMs)	11	159	0.0574712	0.33267	ko04514	ncbi_102168988(NLGN3);ncbi_102169922(CADM3);ncbi_102170997(SELE);ncbi_102172115(ITGAL);ncbi_102179937(LOC102179937);ncbi_102181196(L1CAM);ncbi_102181202(LOC102181202);ncbi_102186321(SDC4);ncbi_108633459(LOC108633459);MSTRG.17971(Patr-A);MSTRG.18109(Patr-A)	K07378+K06780+K06494+K05718+K06752+K06550+K06751+K16338+K06751+K06751+K06751
Cellular Processes	Cellular community - eukaryotes	Focal adhesion	14	219	0.0605384	0.343813	ko04510	ncbi_100860837(FLT1);ncbi_100860957(VEGFA);ncbi_102171079(COL4A1);ncbi_102171347(COL4A2);ncbi_102174446(TNXB);ncbi_102176947(COL4A5);ncbi_102179198(TNC);ncbi_102179343(PIK3R3);ncbi_102181454(MYLK4);ncbi_102183288(HGF);ncbi_102184232(PDGFB);ncbi_102185423(JUN);ncbi_102189645(VAV3);ncbi_102190470(CCND3)	K05096+K05448+K06237+K06237+K06252+K06237+K06252+K02649+K00907+K05460+K17386+K04448+K05730+K10152
Human Diseases	Neurodegenerative diseases	Amyotrophic lateral sclerosis (ALS)	5	54	0.0662413	0.346482	ko05014	ncbi_102168378(GRIA2);ncbi_102172085(SLC1A2);ncbi_102173997(LOC102173997);ncbi_102177097(GRIN2C);ncbi_102182504(NEFM)	K05198+K05613+K08738+K05211+K04573
Human Diseases	Infectious diseases	Malaria	5	54	0.0662413	0.346482	ko05144	ncbi_100860785(IL6);ncbi_102170997(SELE);ncbi_102172115(ITGAL);ncbi_102183288(HGF);ncbi_102183941(LOC102183941)	K05405+K06494+K05718+K05460+K06728
Organismal Systems	Digestive system	Protein digestion and absorption	11	163	0.0662651	0.346482	ko04974	ncbi_102171079(COL4A1);ncbi_102171347(COL4A2);ncbi_102171644(SLC8A2);ncbi_102172792(LOC102172792);ncbi_102176947(COL4A5);ncbi_102179588(ATP1A3);ncbi_102184608(ACE2);ncbi_102191114(SLC38A2);ncbi_108634770(LOC108634770);ncbi_108635080(LOC108635080);MSTRG.4660(Spink6)	K06237+K06237+K05849+K06002+K06237+K01539+K09708+K14207+K19720+K19720+K19720
Human Diseases	Cancers	Renal cell carcinoma	6	71	0.066764	0.346482	ko05211	ncbi_100860957(VEGFA);ncbi_102174800(SLC2A1);ncbi_102179343(PIK3R3);ncbi_102183288(HGF);ncbi_102184232(PDGFB);ncbi_102185423(JUN)	K05448+K07299+K02649+K05460+K17386+K04448
Human Diseases	Cancers	Melanoma	6	71	0.066764	0.346482	ko05218	ncbi_102168896(FGF23);ncbi_102178396(FGF18);ncbi_102179343(PIK3R3);ncbi_102183288(HGF);ncbi_102184232(PDGFB);ncbi_102188850(FGF1)	K22428+K04358+K02649+K05460+K17386+K18496
Metabolism	Lipid metabolism	Biosynthesis of unsaturated fatty acids	3	24	0.0709424	0.353069	ko01040	ncbi_100861282(ELOVL5);ncbi_102180523(ACOT7);ncbi_102181762(ELOVL6)	K10244+K17360+K10203
Metabolism	Amino acid metabolism	Alanine, aspartate and glutamate metabolism	4	39	0.0713635	0.353069	ko00250	ncbi_100860854(ASL);ncbi_100860879(ASS1);ncbi_100861063(GOT1);ncbi_102170134(GFPT2)	K01755+K01940+K14454+K00820
Organismal Systems	Immune system	Complement and coagulation cascades	7	90	0.0715522	0.353069	ko04610	ncbi_102169209(LOC102169209);ncbi_102169375(SERPINE1);ncbi_102173891(SERPINA5);ncbi_102179118(C4BPA);ncbi_102184178(FGG);ncbi_102185317(TFPI);ncbi_106502258(F2RL3)	K04007+K03982+K03913+K04002+K03905+K03909+K04236
Organismal Systems	Development	Osteoclast differentiation	9	129	0.0775591	0.376537	ko04380	ncbi_100860839(FOSB);ncbi_102171522(FOSL2);ncbi_102172040(FOSL1);ncbi_102172431(LOC102172431);ncbi_102179343(PIK3R3);ncbi_102181201(JUNB);ncbi_102185423(JUN);ncbi_102187711(SOCS3);ncbi_102191322(ACP5)	K09029+K09030+K04502+K06512+K02649+K09028+K04448+K04696+K14379
Metabolism	Global and overview maps	Biosynthesis of amino acids	6	75	0.0823411	0.393407	ko01230	ncbi_100860854(ASL);ncbi_100860879(ASS1);ncbi_100861063(GOT1);ncbi_102171613(ARG2);ncbi_102179594(LOC102179594);ncbi_102187618(SDS)	K01755+K01940+K14454+K01476+K01620+K17989
Human Diseases	Cancers	Chemical carcinogenesis	7	96	0.0934771	0.426416	ko05204	ncbi_100860945(EPHX1);ncbi_102173702(LOC102173702);ncbi_102177153(LOC102177153);ncbi_102179705(CHRNA7);ncbi_102184252(LOC102184252);ncbi_102185056(LOC102185056);ncbi_102191223(HPGDS)	K01253+K00799+K13952+K04809+K07410+K17720+K04097
Organismal Systems	Immune system	Platelet activation	10	154	0.0943941	0.426416	ko04611	ncbi_102170328(PTGS1);ncbi_102179343(PIK3R3);ncbi_102181454(MYLK4);ncbi_102184178(FGG);ncbi_102185338(NOS3);ncbi_106502258(F2RL3);ncbi_108634770(LOC108634770);ncbi_108635080(LOC108635080);ncbi_108636029(LOC108636029);MSTRG.4660(Spink6)	K00509+K02649+K00907+K03905+K13242+K04236+K19720+K19720+K08508+K19720
Human Diseases	Immune diseases	Allograft rejection	5	60	0.0944707	0.426416	ko05330	ncbi_102179937(LOC102179937);ncbi_102181202(LOC102181202);ncbi_108633459(LOC108633459);MSTRG.17971(Patr-A);MSTRG.18109(Patr-A)	K06752+K06751+K06751+K06751+K06751
Metabolism	Lipid metabolism	Synthesis and degradation of ketone bodies	2	13	0.0949165	0.426416	ko00072	ncbi_102171980(ACAT2);ncbi_102176561(HMGCS1)	K00626+K01641
Environmental Information Processing	Signal transduction	HIF-1 signaling pathway	8	117	0.101258	0.448216	ko04066	ncbi_100860785(IL6);ncbi_100860837(FLT1);ncbi_100860924(TIMP1);ncbi_100860957(VEGFA);ncbi_102169375(SERPINE1);ncbi_102174800(SLC2A1);ncbi_102179343(PIK3R3);ncbi_102185338(NOS3)	K05405+K05096+K16451+K05448+K03982+K07299+K02649+K13242
Metabolism	Lipid metabolism	Fatty acid biosynthesis	2	14	0.107878	0.4706	ko00061	ncbi_100861286(FASN);ncbi_102181277(ACSL4)	K00665+K01897
Human Diseases	Cancers	Proteoglycans in cancer	13	223	0.118431	0.499935	ko05205	ncbi_100860957(VEGFA);ncbi_102169419(WNT9B);ncbi_102170463(TIAM1);ncbi_102173448(ERBB3);ncbi_102178446(FZD3);ncbi_102179343(PIK3R3);ncbi_102183288(HGF);ncbi_102184364(MMP2);ncbi_102185462(HBEGF);ncbi_102185465(CTSL);ncbi_102186321(SDC4);ncbi_102189645(VAV3);ncbi_102189650(ANK3)	K05448+K01064+K05731+K05084+K02329+K02649+K05460+K01398+K08523+K01365+K16338+K05730+K10380
Organismal Systems	Immune system	Antigen processing and presentation	6	83	0.118985	0.499935	ko04612	ncbi_102179937(LOC102179937);ncbi_102181202(LOC102181202);ncbi_102185465(CTSL);ncbi_108633459(LOC108633459);MSTRG.17971(Patr-A);MSTRG.18109(Patr-A)	K06752+K06751+K01365+K06751+K06751+K06751
Metabolism	Carbohydrate metabolism	Pentose phosphate pathway	3	30	0.119586	0.499935	ko00030	ncbi_102174732(PGM2);ncbi_102186015(FBP1);ncbi_102188205(RGN)	K15779+K03841+K01053
Environmental Information Processing	Signaling molecules and interaction	ECM-receptor interaction	7	103	0.123265	0.506773	ko04512	ncbi_102171079(COL4A1);ncbi_102171155(SV2C);ncbi_102171347(COL4A2);ncbi_102174446(TNXB);ncbi_102176947(COL4A5);ncbi_102179198(TNC);ncbi_102186321(SDC4)	K06237+K06258+K06237+K06252+K06237+K06252+K16338
Metabolism	Amino acid metabolism	Tryptophan metabolism	4	48	0.128167	0.506773	ko00380	ncbi_102171980(ACAT2);ncbi_102183291(OGDH);ncbi_102184252(LOC102184252);ncbi_102187632(LOC102187632)	K00626+K00164+K07410+K00157
Cellular Processes	Cell growth and death	Ferroptosis	4	48	0.128167	0.506773	ko04216	ncbi_102179132(LOC102179132);ncbi_102181277(ACSL4);ncbi_102181998(STEAP3);ncbi_102182487(SLC39A8)	K00460+K01897+K10142+K14714
Organismal Systems	Immune system	Intestinal immune network for IgA production	4	48	0.128167	0.506773	ko04672	ncbi_100860785(IL6);ncbi_102171722(IL15RA);ncbi_102176270(CCL28);ncbi_102179937(LOC102179937)	K05405+K05074+K05513+K06752
Organismal Systems	Development	Axon guidance	11	185	0.12964	0.506773	ko04360	ncbi_102171324(SEMA6B);ncbi_102174785(SEMA3F);ncbi_102177903(BMP7);ncbi_102178446(FZD3);ncbi_102179343(PIK3R3);ncbi_102181196(L1CAM);ncbi_102181473(RND1);ncbi_102182471(SEMA3E);ncbi_102184850(SRGAP3);ncbi_102185411(EPHA2);ncbi_108633813(LOC108633813)	K06842+K06840+K16621+K02329+K02649+K06550+K07531+K06840+K07526+K05103+K06765
Human Diseases	Infectious diseases	Influenza A	11	186	0.133121	0.510189	ko05164	ncbi_100860785(IL6);ncbi_102173075(SLC25A5);ncbi_102173997(LOC102173997);ncbi_102175959(LOC102175959);ncbi_102179343(PIK3R3);ncbi_102179937(LOC102179937);ncbi_102180351(TMPRSS2);ncbi_102185423(JUN);ncbi_102186540(FDPS);ncbi_102187711(SOCS3);ncbi_108638538(LOC108638538)	K05405+K05863+K08738+K04722+K02649+K06752+K09633+K04448+K00787+K04696+K04722
Metabolism	Carbohydrate metabolism	Glycolysis / Gluconeogenesis	5	67	0.133904	0.510189	ko00010	ncbi_102169772(ACSS2);ncbi_102174732(PGM2);ncbi_102177153(LOC102177153);ncbi_102186015(FBP1);MSTRG.17777(DLAT)	K01895+K15779+K13952+K03841+K00627
Metabolism	Carbohydrate metabolism	Propanoate metabolism	3	32	0.137945	0.51261	ko00640	ncbi_102169772(ACSS2);ncbi_102171980(ACAT2);ncbi_102190648(SUCLG2)	K01895+K00626+K01900
Metabolism	Metabolism of cofactors and vitamins	Nicotinate and nicotinamide metabolism	3	32	0.137945	0.51261	ko00760	ncbi_102173810(NAMPT);ncbi_102176691(LOC102176691);ncbi_102187632(LOC102187632)	K03462+K03783+K00157
Environmental Information Processing	Signal transduction	ErbB signaling pathway	6	87	0.139899	0.513531	ko04012	ncbi_102173448(ERBB3);ncbi_102179343(PIK3R3);ncbi_102182565(NRG1);ncbi_102183226(EREG);ncbi_102185423(JUN);ncbi_102185462(HBEGF)	K05084+K02649+K05455+K09784+K04448+K08523
Human Diseases	Cancers	Breast cancer	9	148	0.145384	0.526329	ko05224	ncbi_100861386(KIT);ncbi_102168896(FGF23);ncbi_102169419(WNT9B);ncbi_102178396(FGF18);ncbi_102178446(FZD3);ncbi_102179343(PIK3R3);ncbi_102182594(DLL1);ncbi_102185423(JUN);ncbi_102188850(FGF1)	K05091+K22428+K01064+K04358+K02329+K02649+K06051+K04448+K18496
Metabolism	Glycan biosynthesis and metabolism	Glycosphingolipid biosynthesis - globo and isoglobo series	2	17	0.149151	0.526329	ko00603	ncbi_102180325(GBGT1);ncbi_102185028(LOC102185028)	K00722+K00718
Cellular Processes	Transport and catabolism	Phagosome	10	170	0.150924	0.526329	ko04145	ncbi_102172556(ATP6V0D2);ncbi_102178426(LOC102178426);ncbi_102178475(SCARB1);ncbi_102179937(LOC102179937);ncbi_102181148(LOC102181148);ncbi_102181202(LOC102181202);ncbi_102185465(CTSL);ncbi_108633459(LOC108633459);MSTRG.17971(Patr-A);MSTRG.18109(Patr-A)	K02146+K07374+K13885+K06752+K07375+K06751+K01365+K06751+K06751+K06751
Cellular Processes	Cell growth and death	Cellular senescence	10	170	0.150924	0.526329	ko04218	ncbi_100860785(IL6);ncbi_102169375(SERPINE1);ncbi_102173075(SLC25A5);ncbi_102174706(CACNA1D);ncbi_102179343(PIK3R3);ncbi_102181202(LOC102181202);ncbi_102190470(CCND3);ncbi_108633459(LOC108633459);MSTRG.17971(Patr-A);MSTRG.18109(Patr-A)	K05405+K03982+K05863+K04851+K02649+K06751+K10152+K06751+K06751+K06751
Metabolism	Amino acid metabolism	Valine, leucine and isoleucine biosynthesis	1	4	0.152317	0.526329	ko00290	ncbi_102187618(SDS)	K17989
Environmental Information Processing	Signal transduction	Phospholipase D signaling pathway	9	150	0.153877	0.526329	ko04072	ncbi_100860807(KITLG);ncbi_100861386(KIT);ncbi_102171485(DGKD);ncbi_102173625(PTGFR);ncbi_102177079(DNM3);ncbi_102179343(PIK3R3);ncbi_102184232(PDGFB);ncbi_102184883(AVPR1A);ncbi_102189634(CXCR1)	K05461+K05091+K00901+K04262+K01528+K02649+K17386+K04226+K04175
Cellular Processes	Cell growth and death	Apoptosis - fly	4	52	0.158005	0.534376	ko04214	ncbi_102173997(LOC102173997);ncbi_102176309(AIFM1);ncbi_102180018(DNM1L);ncbi_102185423(JUN)	K08738+K04727+K17065+K04448
Human Diseases	Cancers	Viral carcinogenesis	12	215	0.161768	0.541023	ko05203	ncbi_102172556(ATP6V0D2);ncbi_102173700(SRF);ncbi_102174905(EGR2);ncbi_102179343(PIK3R3);ncbi_102180225(GSN);ncbi_102181202(LOC102181202);ncbi_102185423(JUN);ncbi_102190378(CREB5);ncbi_102190470(CCND3);ncbi_108633459(LOC108633459);MSTRG.17971(Patr-A);MSTRG.18109(Patr-A)	K02146+K04378+K12496+K02649+K05768+K06751+K04448+K09047+K10152+K06751+K06751+K06751
Human Diseases	Immune diseases	Autoimmune thyroid disease	5	72	0.165878	0.548672	ko05320	ncbi_102179937(LOC102179937);ncbi_102181202(LOC102181202);ncbi_108633459(LOC108633459);MSTRG.17971(Patr-A);MSTRG.18109(Patr-A)	K06752+K06751+K06751+K06751+K06751
Metabolism	Amino acid metabolism	Arginine and proline metabolism	4	54	0.173804	0.56744	ko00330	ncbi_100861063(GOT1);ncbi_102171613(ARG2);ncbi_102173994(HOGA1);ncbi_102185338(NOS3)	K14454+K01476+K18123+K13242
Organismal Systems	Nervous system	Glutamatergic synapse	7	114	0.1785	0.56744	ko04724	ncbi_102168378(GRIA2);ncbi_102172085(SLC1A2);ncbi_102174706(CACNA1D);ncbi_102176420(HOMER1);ncbi_102176650(KCNJ3);ncbi_102177097(GRIN2C);ncbi_102191114(SLC38A2)	K05198+K05613+K04851+K15010+K04997+K05211+K14207
Human Diseases	Endocrine and metabolic diseases	Insulin resistance	7	114	0.1785	0.56744	ko04931	ncbi_100860785(IL6);ncbi_102170134(GFPT2);ncbi_102174800(SLC2A1);ncbi_102179343(PIK3R3);ncbi_102185338(NOS3);ncbi_102187711(SOCS3);ncbi_102190378(CREB5)	K05405+K00820+K07299+K02649+K13242+K04696+K09047
Human Diseases	Infectious diseases	Amoebiasis	9	156	0.18076	0.56744	ko05146	ncbi_100860785(IL6);ncbi_102171079(COL4A1);ncbi_102171347(COL4A2);ncbi_102171613(ARG2);ncbi_102176947(COL4A5);ncbi_102179343(PIK3R3);ncbi_108634770(LOC108634770);ncbi_108635080(LOC108635080);MSTRG.4660(Spink6)	K05405+K06237+K06237+K01476+K06237+K02649+K19720+K19720+K19720
Human Diseases	Infectious diseases	African trypanosomiasis	4	55	0.181901	0.56744	ko05143	ncbi_100860785(IL6);ncbi_102170997(SELE);ncbi_108636023(LOC108636023);ncbi_108636024(LOC108636024)	K05405+K06494+K14480+K14480
Human Diseases	Substance dependence	Morphine addiction	6	95	0.186325	0.56744	ko05032	ncbi_102168704(PDE3A);ncbi_102168830(DRD1);ncbi_102176650(KCNJ3);ncbi_102183962(GABRA1);ncbi_102184338(GABRB2);ncbi_102186689(GABBR2)	K19021+K04144+K04997+K05175+K05181+K04615
Metabolism	Xenobiotics biodegradation and metabolism	Drug metabolism - cytochrome P450	5	75	0.186382	0.56744	ko00982	ncbi_102173111(LOC102173111);ncbi_102173702(LOC102173702);ncbi_102177153(LOC102177153);ncbi_102187632(LOC102187632);ncbi_102191223(HPGDS)	K00485+K00799+K13952+K00157+K04097
Metabolism	Metabolism of other amino acids	Phosphonate and phosphinate metabolism	1	5	0.186633	0.56744	ko00440	ncbi_102168574(PCYT2)	K00967
Human Diseases	Cancers	Gastric cancer	9	159	0.194948	0.580206	ko05226	ncbi_102168896(FGF23);ncbi_102169419(WNT9B);ncbi_102174202(LOC102174202);ncbi_102178396(FGF18);ncbi_102178446(FZD3);ncbi_102179343(PIK3R3);ncbi_102183288(HGF);ncbi_102188850(FGF1);ncbi_106502019(LOC106502019)	K22428+K01064+K05658+K04358+K02329+K02649+K05460+K18496+K05658
Organismal Systems	Nervous system	Cholinergic synapse	7	117	0.195148	0.580206	ko04725	ncbi_102174706(CACNA1D);ncbi_102176650(KCNJ3);ncbi_102179250(CHRNB2);ncbi_102179343(PIK3R3);ncbi_102179705(CHRNA7);ncbi_102186824(ACHE);ncbi_102190378(CREB5)	K04851+K04997+K04813+K02649+K04809+K01049+K09047
Metabolism	Carbohydrate metabolism	Pyruvate metabolism	3	38	0.197857	0.580206	ko00620	ncbi_102169772(ACSS2);ncbi_102171980(ACAT2);MSTRG.17777(DLAT)	K01895+K00626+K00627
Human Diseases	Infectious diseases	Kaposi sarcoma-associated herpesvirus infection	11	203	0.199645	0.580206	ko05167	ncbi_100860785(IL6);ncbi_100860957(VEGFA);ncbi_102168299(RCAN1);ncbi_102173997(LOC102173997);ncbi_102179343(PIK3R3);ncbi_102181202(LOC102181202);ncbi_102184232(PDGFB);ncbi_102185423(JUN);ncbi_108633459(LOC108633459);MSTRG.17971(Patr-A);MSTRG.18109(Patr-A)	K05405+K05448+K17901+K08738+K02649+K06751+K17386+K04448+K06751+K06751+K06751
Metabolism	Xenobiotics biodegradation and metabolism	Metabolism of xenobiotics by cytochrome P450	5	77	0.200538	0.580206	ko00980	ncbi_100860945(EPHX1);ncbi_102173702(LOC102173702);ncbi_102177153(LOC102177153);ncbi_102184252(LOC102184252);ncbi_102191223(HPGDS)	K01253+K00799+K13952+K07410+K04097
Organismal Systems	Immune system	Chemokine signaling pathway	10	182	0.202398	0.580206	ko04062	ncbi_102169576(CCL16);ncbi_102170463(TIAM1);ncbi_102173628(CCL24);ncbi_102175293(CCL21);ncbi_102176270(CCL28);ncbi_102179343(PIK3R3);ncbi_102187851(CXCL9);ncbi_102189634(CXCR1);ncbi_102189645(VAV3);ncbi_102191508(CXCL13)	K21093+K05731+K21097+K16062+K05513+K02649+K05416+K04175+K05730+K10032
Human Diseases	Cancers	Bladder cancer	3	39	0.208398	0.591772	ko05219	ncbi_100860957(VEGFA);ncbi_102184364(MMP2);ncbi_102185462(HBEGF)	K05448+K01398+K08523
Human Diseases	Infectious diseases	Herpes simplex infection	11	209	0.226117	0.636087	ko05168	ncbi_100860785(IL6);ncbi_102173997(LOC102173997);ncbi_102174738(LOC102174738);ncbi_102179937(LOC102179937);ncbi_102181202(LOC102181202);ncbi_102185423(JUN);ncbi_102187711(SOCS3);ncbi_108633185(SKP1);ncbi_108633459(LOC108633459);MSTRG.17971(Patr-A);MSTRG.18109(Patr-A)	K05405+K08738+K03094+K06752+K06751+K04448+K04696+K03094+K06751+K06751+K06751
Metabolism	Lipid metabolism	Glycerophospholipid metabolism	6	103	0.237863	0.657524	ko00564	ncbi_102168574(PCYT2);ncbi_102171485(DGKD);ncbi_102174470(LOC102174470);ncbi_102176672(LOC102176672);ncbi_102180745(GPAT3);ncbi_102186824(ACHE)	K00967+K00901+K16817+K16817+K13506+K01049
Organismal Systems	Excretory system	Proximal tubule bicarbonate reclamation	2	23	0.238106	0.657524	ko04964	ncbi_102174762(LOC102174762);ncbi_102179588(ATP1A3)	K18245+K01539
Human Diseases	Infectious diseases	Staphylococcus aureus infection	5	83	0.244988	0.670375	ko05150	ncbi_102172115(ITGAL);ncbi_102179515(LOC102179515);ncbi_102179937(LOC102179937);ncbi_102184178(FGG);ncbi_106501743(KRT19)	K05718+K07604+K06752+K03905+K07604
Metabolism	Amino acid metabolism	Phenylalanine, tyrosine and tryptophan biosynthesis	1	7	0.251166	0.673272	ko00400	ncbi_100861063(GOT1)	K14454
Metabolism	Metabolism of cofactors and vitamins	Retinol metabolism	5	84	0.252641	0.673272	ko00830	ncbi_102171883(RDH11);ncbi_102177153(LOC102177153);ncbi_102180778(RDH10);ncbi_102185056(LOC102185056);ncbi_102187632(LOC102187632)	K11152+K13952+K11151+K17720+K00157
Metabolism	Glycan biosynthesis and metabolism	Glycosaminoglycan biosynthesis - heparan sulfate / heparin	2	24	0.253303	0.673272	ko00534	ncbi_102174373(LOC102174373);ncbi_102180112(HS6ST2)	K02579+K08102
Organismal Systems	Nervous system	Synaptic vesicle cycle	4	64	0.259467	0.673272	ko04721	ncbi_102172556(ATP6V0D2);ncbi_102177079(DNM3);ncbi_102187453(SLC18A2);ncbi_102191617(CPLX2)	K02146+K01528+K08155+K15294
Organismal Systems	Digestive system	Mineral absorption	4	64	0.259467	0.673272	ko04978	ncbi_100861296(SLC34A2);ncbi_102171644(SLC8A2);ncbi_102177954(STEAP1);ncbi_102179588(ATP1A3)	K14683+K05849+K14737+K01539
Human Diseases	Infectious diseases	Legionellosis	4	64	0.259467	0.673272	ko05134	ncbi_100860785(IL6);ncbi_100861238(HSPD1);ncbi_102173997(LOC102173997);MSTRG.17860(EEF1A1)	K05405+K04077+K08738+K03231
Metabolism	Amino acid metabolism	Tyrosine metabolism	3	44	0.262676	0.675773	ko00350	ncbi_100861063(GOT1);ncbi_102177153(LOC102177153);ncbi_102187632(LOC102187632)	K14454+K13952+K00157
Human Diseases	Immune diseases	Inflammatiory bowel disease (IBD)	4	65	0.268483	0.6792	ko05321	ncbi_100860785(IL6);ncbi_102176382(IL4R);ncbi_102179937(LOC102179937);ncbi_102185423(JUN)	K05405+K05071+K06752+K04448
Metabolism	Amino acid metabolism	Histidine metabolism	2	25	0.268521	0.6792	ko00340	ncbi_102185344(AMDHD1);ncbi_102185636(HAL)	K01468+K01745
Metabolism	Lipid metabolism	Linoleic acid metabolism	3	45	0.273758	0.686676	ko00591	ncbi_102174470(LOC102174470);ncbi_102176672(LOC102176672);ncbi_102179132(LOC102179132)	K16817+K16817+K00460
Metabolism	Metabolism of cofactors and vitamins	Riboflavin metabolism	1	8	0.281491	0.694339	ko00740	ncbi_102191322(ACP5)	K14379
Organismal Systems	Sensory system	Phototransduction	2	26	0.283733	0.694339	ko04744	ncbi_102174344(GNAT1);ncbi_102182870(PDE6A)	K04631+K08718
Human Diseases	Endocrine and metabolic diseases	Maturity onset diabetes of the young	2	26	0.283733	0.694339	ko04950	ncbi_102171877(RFX6);ncbi_102174500(NR5A2)	K19521+K08027
Organismal Systems	Circulatory system	Adrenergic signaling in cardiomyocytes	8	155	0.29096	0.702446	ko04261	ncbi_100861259(CREM);ncbi_102168576(KCNE1);ncbi_102171644(SLC8A2);ncbi_102174706(CACNA1D);ncbi_102176565(SCN5A);ncbi_102179588(ATP1A3);ncbi_102181869(LOC102181869);ncbi_102190378(CREB5)	K09052+K04894+K05849+K04851+K04838+K01539+K17751+K09047
Organismal Systems	Endocrine system	Insulin secretion	5	89	0.291713	0.702446	ko04911	ncbi_102174706(CACNA1D);ncbi_102174800(SLC2A1);ncbi_102179588(ATP1A3);ncbi_102183935(ADCYAP1R1);ncbi_102190378(CREB5)	K04851+K07299+K01539+K04587+K09047
Organismal Systems	Excretory system	Collecting duct acid secretion	2	27	0.298916	0.708454	ko04966	ncbi_102172556(ATP6V0D2);ncbi_102174762(LOC102174762)	K02146+K18245
Organismal Systems	Digestive system	Vitamin digestion and absorption	2	27	0.298916	0.708454	ko04977	ncbi_102178475(SCARB1);ncbi_102182413(SLC5A6)	K13885+K14386
Metabolism	Glycan biosynthesis and metabolism	Glycosphingolipid biosynthesis - lacto and neolacto series	2	28	0.314046	0.738109	ko00601	ncbi_100861326(LOC100861326);ncbi_102185028(LOC102185028)	K00742+K00718
Metabolism	Lipid metabolism	Fatty acid degradation	3	49	0.318455	0.738109	ko00071	ncbi_102171980(ACAT2);ncbi_102177153(LOC102177153);ncbi_102181277(ACSL4)	K00626+K13952+K01897
Organismal Systems	Endocrine system	Renin secretion	4	71	0.323524	0.738109	ko04924	ncbi_102168704(PDE3A);ncbi_102174144(EDNRA);ncbi_102174706(CACNA1D);ncbi_102183935(ADCYAP1R1)	K19021+K04197+K04851+K04587
Human Diseases	Cancers	Central carbon metabolism in cancer	4	71	0.323524	0.738109	ko05230	ncbi_100861386(KIT);ncbi_102172412(RET);ncbi_102174800(SLC2A1);ncbi_102179343(PIK3R3)	K05091+K05126+K07299+K02649
Human Diseases	Cancers	Colorectal cancer	5	93	0.323689	0.738109	ko05210	ncbi_102173997(LOC102173997);ncbi_102179343(PIK3R3);ncbi_102183226(EREG);ncbi_102185423(JUN);ncbi_108633813(LOC108633813)	K08738+K02649+K09784+K04448+K06765
Human Diseases	Endocrine and metabolic diseases	Type II diabetes mellitus	3	50	0.329669	0.740524	ko04930	ncbi_102174706(CACNA1D);ncbi_102179343(PIK3R3);ncbi_102187711(SOCS3)	K04851+K02649+K04696
Organismal Systems	Digestive system	Carbohydrate digestion and absorption	3	50	0.329669	0.740524	ko04973	ncbi_102174706(CACNA1D);ncbi_102179343(PIK3R3);ncbi_102179588(ATP1A3)	K04851+K02649+K01539
Environmental Information Processing	Signal transduction	Hippo signaling pathway	8	162	0.333203	0.742919	ko04390	ncbi_102169375(SERPINE1);ncbi_102169419(WNT9B);ncbi_102177903(BMP7);ncbi_102178446(FZD3);ncbi_102180665(AMH);ncbi_102183989(TP53BP2);ncbi_102188850(FGF1);ncbi_102190470(CCND3)	K03982+K01064+K16621+K02329+K04665+K16823+K18496+K10152
Metabolism	Energy metabolism	Sulfur metabolism	1	10	0.338518	0.74507	ko00920	ncbi_102187243(IMPAD1)	K15759
Human Diseases	Infectious diseases	Epithelial cell signaling in Helicobacter pylori infection	4	73	0.342084	0.74507	ko05120	ncbi_102172556(ATP6V0D2);ncbi_102185423(JUN);ncbi_102185462(HBEGF);ncbi_102189634(CXCR1)	K02146+K04448+K08523+K04175
Metabolism	Lipid metabolism	alpha-Linolenic acid metabolism	2	30	0.344069	0.74507	ko00592	ncbi_102174470(LOC102174470);ncbi_102176672(LOC102176672)	K16817+K16817
Metabolism	Carbohydrate metabolism	Butanoate metabolism	2	30	0.344069	0.74507	ko00650	ncbi_102171980(ACAT2);ncbi_102176561(HMGCS1)	K00626+K01641
Human Diseases	Drug resistance	Endocrine resistance	5	96	0.347923	0.748034	ko01522	ncbi_102179343(PIK3R3);ncbi_102182594(DLL1);ncbi_102184364(MMP2);ncbi_102185423(JUN);ncbi_102185462(HBEGF)	K02649+K06051+K01398+K04448+K08523
Human Diseases	Cancers	Prostate cancer	6	119	0.350643	0.748536	ko05215	ncbi_102173702(LOC102173702);ncbi_102179343(PIK3R3);ncbi_102180351(TMPRSS2);ncbi_102184232(PDGFB);ncbi_102187232(SRD5A2);ncbi_102190378(CREB5)	K00799+K02649+K09633+K17386+K12344+K09047
Organismal Systems	Nervous system	GABAergic synapse	5	97	0.356028	0.754679	ko04727	ncbi_102174706(CACNA1D);ncbi_102183962(GABRA1);ncbi_102184338(GABRB2);ncbi_102186689(GABBR2);ncbi_102191114(SLC38A2)	K04851+K05175+K05181+K04615+K14207
Metabolism	Glycan biosynthesis and metabolism	Mucin type O-glycan biosynthesis	2	32	0.373657	0.769282	ko00512	ncbi_102171904(GALNT9);ncbi_102172079(B4GALT5)	K00710+K09905
Organismal Systems	Environmental adaptation	Circadian entrainment	5	100	0.380376	0.769282	ko04713	ncbi_102168378(GRIA2);ncbi_102174706(CACNA1D);ncbi_102176650(KCNJ3);ncbi_102177097(GRIN2C);ncbi_102183935(ADCYAP1R1)	K05198+K04851+K04997+K05211+K04587
Human Diseases	Cancers	Small cell lung cancer	5	100	0.380376	0.769282	ko05222	ncbi_102171079(COL4A1);ncbi_102171347(COL4A2);ncbi_102173997(LOC102173997);ncbi_102176947(COL4A5);ncbi_102179343(PIK3R3)	K06237+K06237+K08738+K06237+K02649
Organismal Systems	Nervous system	Retrograde endocannabinoid signaling	7	147	0.385022	0.769282	ko04723	ncbi_100861284(NDUFA4);ncbi_102168378(GRIA2);ncbi_102174706(CACNA1D);ncbi_102176650(KCNJ3);ncbi_102183962(GABRA1);ncbi_102184338(GABRB2);ncbi_102186912(ABHD6)	K03948+K05198+K04851+K04997+K05175+K05181+K13700
Metabolism	Amino acid metabolism	Valine, leucine and isoleucine degradation	3	55	0.385498	0.769282	ko00280	ncbi_102171980(ACAT2);ncbi_102176561(HMGCS1);ncbi_102187632(LOC102187632)	K00626+K01641+K00157
Metabolism	Carbohydrate metabolism	Starch and sucrose metabolism	2	33	0.38825	0.769282	ko00500	ncbi_102174732(PGM2);ncbi_102178874(AGL)	K15779+K01196
Environmental Information Processing	Signal transduction	Hedgehog signaling pathway - fly	2	33	0.38825	0.769282	ko04341	ncbi_102174738(LOC102174738);ncbi_108633185(SKP1)	K03094+K03094
Organismal Systems	Environmental adaptation	Circadian rhythm	2	33	0.38825	0.769282	ko04710	ncbi_102174738(LOC102174738);ncbi_108633185(SKP1)	K03094+K03094
Organismal Systems	Endocrine system	Melanogenesis	5	101	0.388491	0.769282	ko04916	ncbi_100860807(KITLG);ncbi_100860915(ASIP);ncbi_100861386(KIT);ncbi_102169419(WNT9B);ncbi_102178446(FZD3)	K05461+K08725+K05091+K01064+K02329
Organismal Systems	Immune system	B cell receptor signaling pathway	4	78	0.388519	0.769282	ko04662	ncbi_102172431(LOC102172431);ncbi_102179343(PIK3R3);ncbi_102185423(JUN);ncbi_102189645(VAV3)	K06512+K02649+K04448+K05730
Metabolism	Metabolism of other amino acids	Taurine and hypotaurine metabolism	1	12	0.39103	0.769282	ko00430	ncbi_102176564(GADL1)	K18966
Organismal Systems	Excretory system	Endocrine and other factor-regulated calcium reabsorption	3	56	0.396557	0.773685	ko04961	ncbi_102171644(SLC8A2);ncbi_102177079(DNM3);ncbi_102179588(ATP1A3)	K05849+K01528+K01539
Environmental Information Processing	Signal transduction	Wnt signaling pathway	7	149	0.398409	0.773685	ko04310	ncbi_102169419(WNT9B);ncbi_102172040(FOSL1);ncbi_102174738(LOC102174738);ncbi_102178446(FZD3);ncbi_102185423(JUN);ncbi_102190470(CCND3);ncbi_108633185(SKP1)	K01064+K04502+K03094+K02329+K04448+K10152+K03094
Organismal Systems	Immune system	C-type lectin receptor signaling pathway	5	103	0.404698	0.77536	ko04625	ncbi_100860785(IL6);ncbi_102174905(EGR2);ncbi_102179343(PIK3R3);ncbi_102185423(JUN);ncbi_102188215(BCL3)	K05405+K12496+K02649+K04448+K09258
Organismal Systems	Endocrine system	Prolactin signaling pathway	4	80	0.407	0.77536	ko04917	ncbi_100860843(LHCGR);ncbi_102169142(CISH);ncbi_102179343(PIK3R3);ncbi_102187711(SOCS3)	K04248+K04701+K02649+K04696
Organismal Systems	Digestive system	Gastric acid secretion	4	80	0.407	0.77536	ko04971	ncbi_102169219(KCNJ16);ncbi_102174762(LOC102174762);ncbi_102179588(ATP1A3);ncbi_102181454(MYLK4)	K05009+K18245+K01539+K00907
Environmental Information Processing	Membrane transport	ABC transporters	4	81	0.416201	0.777549	ko02010	ncbi_102174202(LOC102174202);ncbi_102177837(ABCA6);ncbi_102185549(LOC102185549);ncbi_106502019(LOC106502019)	K05658+K05649+K05673+K05658
Metabolism	Metabolism of other amino acids	beta-Alanine metabolism	2	35	0.41697	0.777549	ko00410	ncbi_102176564(GADL1);ncbi_102187332(DPYS)	K18966+K01464
Cellular Processes	Cell growth and death	Apoptosis - multiple species	2	35	0.41697	0.777549	ko04215	ncbi_102173997(LOC102173997);ncbi_102190168(NGFR)	K08738+K02583
Human Diseases	Endocrine and metabolic diseases	Non-alcoholic fatty liver disease (NAFLD)	7	152	0.418481	0.777549	ko04932	ncbi_100860785(IL6);ncbi_100861284(NDUFA4);ncbi_102173038(ERN1);ncbi_102173997(LOC102173997);ncbi_102179343(PIK3R3);ncbi_102185423(JUN);ncbi_102187711(SOCS3)	K05405+K03948+K08852+K08738+K02649+K04448+K04696
Cellular Processes	Cell motility	Regulation of actin cytoskeleton	10	225	0.426696	0.783148	ko04810	ncbi_102168896(FGF23);ncbi_102170463(TIAM1);ncbi_102172115(ITGAL);ncbi_102178396(FGF18);ncbi_102179343(PIK3R3);ncbi_102180225(GSN);ncbi_102181454(MYLK4);ncbi_102184232(PDGFB);ncbi_102188850(FGF1);ncbi_102189645(VAV3)	K22428+K05731+K05718+K04358+K02649+K05768+K00907+K17386+K18496+K05730
Human Diseases	Drug resistance	Antifolate resistance	3	59	0.429386	0.783148	ko01523	ncbi_100860785(IL6);ncbi_102175046(FOLR1);ncbi_102185549(LOC102185549)	K05405+K13649+K05673
Environmental Information Processing	Signal transduction	VEGF signaling pathway	3	59	0.429386	0.783148	ko04370	ncbi_100860957(VEGFA);ncbi_102179343(PIK3R3);ncbi_102185338(NOS3)	K05448+K02649+K13242
Cellular Processes	Transport and catabolism	Peroxisome	4	83	0.434504	0.783148	ko04146	ncbi_100860856(SOD2);ncbi_102174892(HAO2);ncbi_102181277(ACSL4);ncbi_102185835(EPHX2)	K04564+K11517+K01897+K08726
Organismal Systems	Circulatory system	Cardiac muscle contraction	4	83	0.434504	0.783148	ko04260	ncbi_102171644(SLC8A2);ncbi_102174706(CACNA1D);ncbi_102179588(ATP1A3);ncbi_102181869(LOC102181869)	K05849+K04851+K01539+K17751
Human Diseases	Neurodegenerative diseases	Parkinson disease	6	131	0.438073	0.784881	ko05012	ncbi_100861284(NDUFA4);ncbi_102168830(DRD1);ncbi_102173075(SLC25A5);ncbi_102173997(LOC102173997);ncbi_102178714(UCHL1);ncbi_102187453(SLC18A2)	K03948+K04144+K05863+K08738+K05611+K08155
Organismal Systems	Endocrine system	Parathyroid hormone synthesis, secretion and action	5	108	0.444937	0.788454	ko04928	ncbi_100860907(PTHLH);ncbi_100861296(SLC34A2);ncbi_102168896(FGF23);ncbi_102185462(HBEGF);ncbi_102190378(CREB5)	K22608+K14683+K22428+K08523+K09047
Environmental Information Processing	Signal transduction	FoxO signaling pathway	6	132	0.445306	0.788454	ko04068	ncbi_100860785(IL6);ncbi_100860856(SOD2);ncbi_102175248(IL7R);ncbi_102176420(HOMER1);ncbi_102179343(PIK3R3);ncbi_102183106(PLK2)	K05405+K04564+K05072+K15010+K02649+K08861
Environmental Information Processing	Signal transduction	TGF-beta signaling pathway	4	87	0.470597	0.821127	ko04350	ncbi_102174738(LOC102174738);ncbi_102177903(BMP7);ncbi_102180665(AMH);ncbi_108633185(SKP1)	K03094+K16621+K04665+K03094
Metabolism	Amino acid metabolism	Lysine degradation	3	63	0.472112	0.821127	ko00310	ncbi_102171980(ACAT2);ncbi_102173322(COLGALT2);ncbi_102183291(OGDH)	K00626+K11703+K00164
Organismal Systems	Nervous system	Dopaminergic synapse	6	137	0.481148	0.821127	ko04728	ncbi_102168378(GRIA2);ncbi_102168830(DRD1);ncbi_102174706(CACNA1D);ncbi_102176650(KCNJ3);ncbi_102187453(SLC18A2);ncbi_102190378(CREB5)	K05198+K04144+K04851+K04997+K08155+K09047
Metabolism	Lipid metabolism	Primary bile acid biosynthesis	1	16	0.483912	0.821127	ko00120	ncbi_102170750(HSD3B7)	K12408
Metabolism	Metabolism of other amino acids	Selenocompound metabolism	1	16	0.483912	0.821127	ko00450	ncbi_102182855(TXNRD1)	K22182
Metabolism	Glycan biosynthesis and metabolism	Glycosphingolipid biosynthesis - ganglio series	1	16	0.483912	0.821127	ko00604	ncbi_102182085(ST8SIA5)	K03369
Human Diseases	Infectious diseases	Human papillomavirus infection	16	383	0.484867	0.821127	ko05165	ncbi_100860957(VEGFA);ncbi_102169419(WNT9B);ncbi_102171079(COL4A1);ncbi_102171347(COL4A2);ncbi_102172556(ATP6V0D2);ncbi_102174446(TNXB);ncbi_102176947(COL4A5);ncbi_102178446(FZD3);ncbi_102179198(TNC);ncbi_102179343(PIK3R3);ncbi_102181202(LOC102181202);ncbi_102190378(CREB5);ncbi_102190470(CCND3);ncbi_108633459(LOC108633459);MSTRG.17971(Patr-A);MSTRG.18109(Patr-A)	K05448+K01064+K06237+K06237+K02146+K06252+K06237+K02329+K06252+K02649+K06751+K09047+K10152+K06751+K06751+K06751
Organismal Systems	Excretory system	Aldosterone-regulated sodium reabsorption	2	40	0.485583	0.821127	ko04960	ncbi_102179343(PIK3R3);ncbi_102179588(ATP1A3)	K02649+K01539
Cellular Processes	Cellular community - eukaryotes	Gap junction	4	89	0.488328	0.821155	ko04540	ncbi_102168830(DRD1);ncbi_102178426(LOC102178426);ncbi_102181148(LOC102181148);ncbi_102184232(PDGFB)	K04144+K07374+K07375+K17386
Organismal Systems	Immune system	Th1 and Th2 cell differentiation	4	90	0.497104	0.831268	ko04658	ncbi_102176382(IL4R);ncbi_102179937(LOC102179937);ncbi_102182594(DLL1);ncbi_102185423(JUN)	K05071+K06752+K06051+K04448
Metabolism	Global and overview maps	2-Oxocarboxylic acid metabolism	1	17	0.504834	0.831968	ko01210	ncbi_100861063(GOT1)	K14454
Organismal Systems	Endocrine system	PPAR signaling pathway	4	91	0.505814	0.831968	ko03320	ncbi_100860846(FABP3);ncbi_102176561(HMGCS1);ncbi_102181277(ACSL4);ncbi_102191252(PLTP)	K08752+K01641+K01897+K08761
Organismal Systems	Aging	Longevity regulating pathway - mammal	4	91	0.505814	0.831968	ko04211	ncbi_100860856(SOD2);ncbi_102179343(PIK3R3);ncbi_102182055(SESN3);ncbi_102190378(CREB5)	K04564+K02649+K10141+K09047
Organismal Systems	Immune system	IL-17 signaling pathway	4	92	0.514458	0.832537	ko04657	ncbi_100860785(IL6);ncbi_100860839(FOSB);ncbi_102172040(FOSL1);ncbi_102185423(JUN)	K05405+K09029+K04502+K04448
Organismal Systems	Endocrine system	GnRH signaling pathway	4	92	0.514458	0.832537	ko04912	ncbi_102174706(CACNA1D);ncbi_102184364(MMP2);ncbi_102185423(JUN);ncbi_102185462(HBEGF)	K04851+K01398+K04448+K08523
Human Diseases	Cardiovascular diseases	Hypertrophic cardiomyopathy (HCM)	4	92	0.514458	0.832537	ko05410	ncbi_100860785(IL6);ncbi_102171644(SLC8A2);ncbi_102174706(CACNA1D);ncbi_102181869(LOC102181869)	K05405+K05849+K04851+K17751
Metabolism	Metabolism of cofactors and vitamins	Thiamine metabolism	1	18	0.524911	0.84491	ko00730	ncbi_102189447(ALPL)	K01077
Organismal Systems	Immune system	Leukocyte transendothelial migration	5	120	0.538084	0.851749	ko04670	ncbi_102172115(ITGAL);ncbi_102178188(THY1);ncbi_102179343(PIK3R3);ncbi_102184364(MMP2);ncbi_102189645(VAV3)	K05718+K06514+K02649+K01398+K05730
Human Diseases	Cancers	Acute myeloid leukemia	3	70	0.543104	0.851749	ko05221	ncbi_100861386(KIT);ncbi_102170766(PIM2);ncbi_102179343(PIK3R3)	K05091+K08806+K02649
Metabolism	Glycan biosynthesis and metabolism	Glycosaminoglycan biosynthesis - chondroitin sulfate / dermatan sulfate	1	19	0.544176	0.851749	ko00532	ncbi_102179262(CHST15)	K08106
Metabolism	Metabolism of cofactors and vitamins	One carbon pool by folate	1	19	0.544176	0.851749	ko00670	ncbi_102189931(ALDH1L2)	K00289
Human Diseases	Infectious diseases	Human cytomegalovirus infection	10	247	0.545774	0.851749	ko05163	ncbi_100860785(IL6);ncbi_100860957(VEGFA);ncbi_102173997(LOC102173997);ncbi_102178500(PTGER3);ncbi_102179343(PIK3R3);ncbi_102181202(LOC102181202);ncbi_102190378(CREB5);ncbi_108633459(LOC108633459);MSTRG.17971(Patr-A);MSTRG.18109(Patr-A)	K05405+K05448+K08738+K04260+K02649+K06751+K09047+K06751+K06751+K06751
Metabolism	Amino acid metabolism	Cysteine and methionine metabolism	2	45	0.548968	0.851749	ko00270	ncbi_100861063(GOT1);ncbi_102187618(SDS)	K14454+K17989
Organismal Systems	Immune system	Toll and Imd signaling pathway	2	45	0.548968	0.851749	ko04624	ncbi_102185423(JUN);ncbi_102189650(ANK3)	K04448+K10380
Human Diseases	Infectious diseases	Measles	6	148	0.557161	0.860027	ko05162	ncbi_100860785(IL6);ncbi_102169209(LOC102169209);ncbi_102175959(LOC102175959);ncbi_102179343(PIK3R3);ncbi_102190470(CCND3);ncbi_108638538(LOC108638538)	K05405+K04007+K04722+K02649+K10152+K04722
Human Diseases	Infectious diseases	Pertussis	3	73	0.571796	0.87457	ko05133	ncbi_100860785(IL6);ncbi_102179118(C4BPA);ncbi_102185423(JUN)	K05405+K04002+K04448
Metabolism	Amino acid metabolism	Glycine, serine and threonine metabolism	2	47	0.572745	0.87457	ko00260	ncbi_102179594(LOC102179594);ncbi_102187618(SDS)	K01620+K17989
Metabolism	Energy metabolism	Nitrogen metabolism	1	21	0.5804	0.87457	ko00910	ncbi_102174762(LOC102174762)	K18245
Organismal Systems	Immune system	Fc gamma R-mediated phagocytosis	4	100	0.580895	0.87457	ko04666	ncbi_102177079(DNM3);ncbi_102179343(PIK3R3);ncbi_102180225(GSN);ncbi_102189645(VAV3)	K01528+K02649+K05768+K05730
Organismal Systems	Endocrine system	Adipocytokine signaling pathway	3	74	0.58111	0.87457	ko04920	ncbi_102174800(SLC2A1);ncbi_102181277(ACSL4);ncbi_102187711(SOCS3)	K07299+K01897+K04696
Human Diseases	Infectious diseases	Hepatitis B	6	153	0.589977	0.881489	ko05161	ncbi_100860785(IL6);ncbi_102173997(LOC102173997);ncbi_102174905(EGR2);ncbi_102179343(PIK3R3);ncbi_102185423(JUN);ncbi_102190378(CREB5)	K05405+K08738+K12496+K02649+K04448+K09047
Environmental Information Processing	Signal transduction	AMPK signaling pathway	5	128	0.596015	0.881489	ko04152	ncbi_100861286(FASN);ncbi_102169762(HMGCR);ncbi_102179343(PIK3R3);ncbi_102186015(FBP1);ncbi_102190378(CREB5)	K00665+K00021+K02649+K03841+K09047
Organismal Systems	Endocrine system	Thyroid hormone signaling pathway	5	128	0.596015	0.881489	ko04919	ncbi_102168299(RCAN1);ncbi_102174800(SLC2A1);ncbi_102179343(PIK3R3);ncbi_102179588(ATP1A3);ncbi_102181869(LOC102181869)	K17901+K07299+K02649+K01539+K17751
Metabolism	Glycan biosynthesis and metabolism	Other types of O-glycan biosynthesis	1	22	0.597421	0.881489	ko00514	ncbi_102173322(COLGALT2)	K11703
Human Diseases	Cancers	Choline metabolism in cancer	4	103	0.604432	0.887483	ko05231	ncbi_102171485(DGKD);ncbi_102179343(PIK3R3);ncbi_102184232(PDGFB);ncbi_102185423(JUN)	K00901+K02649+K17386+K04448
Organismal Systems	Endocrine system	Oxytocin signaling pathway	6	157	0.615299	0.896737	ko04921	ncbi_102168299(RCAN1);ncbi_102174706(CACNA1D);ncbi_102176650(KCNJ3);ncbi_102181454(MYLK4);ncbi_102185338(NOS3);ncbi_102185423(JUN)	K17901+K04851+K04997+K00907+K13242+K04448
Metabolism	Carbohydrate metabolism	Amino sugar and nucleotide sugar metabolism	2	51	0.61753	0.896737	ko00520	ncbi_102170134(GFPT2);ncbi_102174732(PGM2)	K00820+K15779
Organismal Systems	Endocrine system	Glucagon signaling pathway	4	105	0.619672	0.896737	ko04922	ncbi_102174800(SLC2A1);ncbi_102186015(FBP1);ncbi_102190378(CREB5);ncbi_102191654(SIK1)	K07299+K03841+K09047+K19008
Human Diseases	Infectious diseases	Pathogenic Escherichia coli infection	4	106	0.627153	0.900346	ko05130	ncbi_102178426(LOC102178426);ncbi_102179515(LOC102179515);ncbi_102181148(LOC102181148);ncbi_106501743(KRT19)	K07374+K07604+K07375+K07604
Metabolism	Lipid metabolism	Ether lipid metabolism	2	52	0.628149	0.900346	ko00565	ncbi_102174470(LOC102174470);ncbi_102176672(LOC102176672)	K16817+K16817
Organismal Systems	Immune system	Th17 cell differentiation	4	107	0.63454	0.905198	ko04659	ncbi_100860785(IL6);ncbi_102176382(IL4R);ncbi_102179937(LOC102179937);ncbi_102185423(JUN)	K05405+K05071+K06752+K04448
Human Diseases	Drug resistance	Platinum drug resistance	3	81	0.642626	0.912408	ko01524	ncbi_102173702(LOC102173702);ncbi_102173997(LOC102173997);ncbi_102179343(PIK3R3)	K00799+K08738+K02649
Organismal Systems	Immune system	Toll-like receptor signaling pathway	4	110	0.656131	0.922586	ko04620	ncbi_100860785(IL6);ncbi_102179343(PIK3R3);ncbi_102185423(JUN);ncbi_102187851(CXCL9)	K05405+K02649+K04448+K05416
Organismal Systems	Development	Dorso-ventral axis formation	1	26	0.658892	0.922586	ko04320	ncbi_102186979(C15H11orf97)	K02156
Organismal Systems	Sensory system	Taste transduction	3	83	0.65899	0.922586	ko04742	ncbi_102183962(GABRA1);ncbi_102186689(GABBR2);MSTRG.6320(--)	K05175+K04615+K08474
Metabolism	Metabolism of other amino acids	Glutathione metabolism	2	56	0.668335	0.92463	ko00480	ncbi_102173702(LOC102173702);ncbi_102191223(HPGDS)	K00799+K04097
Organismal Systems	Digestive system	Fat digestion and absorption	2	56	0.668335	0.92463	ko04975	ncbi_102171980(ACAT2);ncbi_102178475(SCARB1)	K00626+K13885
Human Diseases	Infectious diseases	Epstein-Barr virus infection	8	220	0.672217	0.92463	ko05169	ncbi_102172115(ITGAL);ncbi_102179343(PIK3R3);ncbi_102179937(LOC102179937);ncbi_102181202(LOC102181202);ncbi_102185423(JUN);ncbi_108633459(LOC108633459);MSTRG.17971(Patr-A);MSTRG.18109(Patr-A)	K05718+K02649+K06752+K06751+K04448+K06751+K06751+K06751
Metabolism	Amino acid metabolism	Phenylalanine metabolism	1	27	0.672737	0.92463	ko00360	ncbi_100861063(GOT1)	K14454
Environmental Information Processing	Signal transduction	Hippo signaling pathway - multiple species	1	28	0.686022	0.9288	ko04392	ncbi_102179034(FAT4)	K16669
Human Diseases	Immune diseases	Asthma	1	28	0.686022	0.9288	ko05310	ncbi_102179937(LOC102179937)	K06752
Organismal Systems	Circulatory system	Vascular smooth muscle contraction	5	142	0.686863	0.9288	ko04270	ncbi_102174144(EDNRA);ncbi_102174706(CACNA1D);ncbi_102175362(RAMP3);ncbi_102181454(MYLK4);ncbi_102184883(AVPR1A)	K04197+K04851+K08449+K00907+K04226
Human Diseases	Cardiovascular diseases	Arrhythmogenic right ventricular cardiomyopathy (ARVC)	3	87	0.690082	0.9288	ko05412	ncbi_102171644(SLC8A2);ncbi_102174706(CACNA1D);ncbi_102180831(PKP2)	K05849+K04851+K12642
Organismal Systems	Immune system	NOD-like receptor signaling pathway	6	170	0.6912	0.9288	ko04621	ncbi_100860785(IL6);ncbi_102173810(NAMPT);ncbi_102180018(DNM1L);ncbi_102181554(LOC102181554);ncbi_102185423(JUN);ncbi_102186299(LOC102186299)	K05405+K03462+K17065+K20899+K04448+K20899
Human Diseases	Infectious diseases	Chagas disease (American trypanosomiasis)	4	117	0.703109	0.931757	ko05142	ncbi_100860785(IL6);ncbi_102169375(SERPINE1);ncbi_102179343(PIK3R3);ncbi_102185423(JUN)	K05405+K03982+K02649+K04448
Environmental Information Processing	Signal transduction	Apelin signaling pathway	5	146	0.710123	0.931757	ko04371	ncbi_102169375(SERPINE1);ncbi_102171644(SLC8A2);ncbi_102181454(MYLK4);ncbi_102185338(NOS3);ncbi_106502928(APLNR)	K03982+K05849+K00907+K13242+K04174
Metabolism	Carbohydrate metabolism	Ascorbate and aldarate metabolism	1	30	0.711001	0.931757	ko00053	ncbi_102188205(RGN)	K01053
Metabolism	Metabolism of cofactors and vitamins	Folate biosynthesis	1	30	0.711001	0.931757	ko00790	ncbi_102189447(ALPL)	K01077
Organismal Systems	Endocrine system	Renin-angiotensin system	1	30	0.711001	0.931757	ko04614	ncbi_102184608(ACE2)	K09708
Organismal Systems	Aging	Longevity regulating pathway - worm	3	90	0.711974	0.931757	ko04212	ncbi_100860856(SOD2);ncbi_100861238(HSPD1);ncbi_102173702(LOC102173702)	K04564+K04077+K00799
Metabolism	Carbohydrate metabolism	Galactose metabolism	1	31	0.722736	0.941747	ko00052	ncbi_102174732(PGM2)	K15779
Human Diseases	Cancers	Basal cell carcinoma	2	63	0.730148	0.946531	ko05217	ncbi_102169419(WNT9B);ncbi_102178446(FZD3)	K01064+K02329
Human Diseases	Cancers	Hepatocellular carcinoma	6	178	0.732697	0.946531	ko05225	ncbi_102169419(WNT9B);ncbi_102173702(LOC102173702);ncbi_102178446(FZD3);ncbi_102179343(PIK3R3);ncbi_102182855(TXNRD1);ncbi_102183288(HGF)	K01064+K00799+K02329+K02649+K22182+K05460
Organismal Systems	Aging	Longevity regulating pathway - multiple species	2	64	0.738134	0.946916	ko04213	ncbi_100860856(SOD2);ncbi_102179343(PIK3R3)	K04564+K02649
Cellular Processes	Transport and catabolism	Endocytosis	9	262	0.740041	0.946916	ko04144	ncbi_102175046(FOLR1);ncbi_102177079(DNM3);ncbi_102181202(LOC102181202);ncbi_102186579(LDLR);ncbi_102189634(CXCR1);ncbi_102190796(EHD3);ncbi_108633459(LOC108633459);MSTRG.17971(Patr-A);MSTRG.18109(Patr-A)	K13649+K01528+K06751+K12473+K04175+K12476+K06751+K06751+K06751
Cellular Processes	Cell growth and death	Necroptosis	6	180	0.742433	0.946916	ko04217	ncbi_102173075(SLC25A5);ncbi_102175959(LOC102175959);ncbi_102176309(AIFM1);ncbi_102179132(LOC102179132);ncbi_102180018(DNM1L);ncbi_108638538(LOC108638538)	K05863+K04722+K04727+K00460+K17065+K04722
Metabolism	Carbohydrate metabolism	Fructose and mannose metabolism	1	34	0.755169	0.957214	ko00051	ncbi_102186015(FBP1)	K03841
Human Diseases	Cardiovascular diseases	Dilated cardiomyopathy (DCM)	3	97	0.758402	0.957214	ko05414	ncbi_102171644(SLC8A2);ncbi_102174706(CACNA1D);ncbi_102181869(LOC102181869)	K05849+K04851+K17751
Organismal Systems	Nervous system	Long-term potentiation	2	67	0.760894	0.957214	ko04720	ncbi_102168378(GRIA2);ncbi_102177097(GRIN2C)	K05198+K05211
Genetic Information Processing	Folding, sorting and degradation	SNARE interactions in vesicular transport	1	35	0.765116	0.957214	ko04130	ncbi_108636029(LOC108636029)	K08508
Human Diseases	Immune diseases	Primary immunodeficiency	1	36	0.77466	0.957214	ko05340	ncbi_102175248(IL7R)	K05072
Metabolism	Lipid metabolism	Glycerolipid metabolism	2	69	0.7751	0.957214	ko00561	ncbi_102171485(DGKD);ncbi_102180745(GPAT3)	K00901+K13506
Human Diseases	Infectious diseases	Leishmaniasis	2	69	0.7751	0.957214	ko05140	ncbi_102179937(LOC102179937);ncbi_102185423(JUN)	K06752+K04448
Organismal Systems	Immune system	Fc epsilon RI signaling pathway	2	70	0.781923	0.957214	ko04664	ncbi_102179343(PIK3R3);ncbi_102189645(VAV3)	K02649+K05730
Human Diseases	Substance dependence	Alcoholism	6	189	0.783098	0.957214	ko05034	ncbi_100860839(FOSB);ncbi_102168830(DRD1);ncbi_102176903(PKIA);ncbi_102177097(GRIN2C);ncbi_102187453(SLC18A2);ncbi_102190378(CREB5)	K09029+K04144+K15985+K05211+K08155+K09047
Human Diseases	Neurodegenerative diseases	Prion diseases	1	37	0.783817	0.957214	ko05020	ncbi_100860785(IL6)	K05405
Human Diseases	Neurodegenerative diseases	Huntington disease	6	191	0.791443	0.957214	ko05016	ncbi_100860856(SOD2);ncbi_100861284(NDUFA4);ncbi_102173075(SLC25A5);ncbi_102173997(LOC102173997);ncbi_102190378(CREB5);ncbi_108635117(LOC108635117)	K04564+K03948+K05863+K08738+K09047+K04533
Human Diseases	Cancers	Thyroid cancer	1	38	0.792603	0.957214	ko05216	ncbi_102172412(RET)	K05126
Environmental Information Processing	Signal transduction	Phosphatidylinositol signaling system	3	103	0.793229	0.957214	ko04070	ncbi_102171485(DGKD);ncbi_102179343(PIK3R3);ncbi_102187243(IMPAD1)	K00901+K02649+K15759
Human Diseases	Cancers	Glioma	2	72	0.795028	0.957214	ko05214	ncbi_102179343(PIK3R3);ncbi_102184232(PDGFB)	K02649+K17386
Human Diseases	Infectious diseases	Hepatitis C	4	135	0.802133	0.96192	ko05160	ncbi_102178475(SCARB1);ncbi_102179343(PIK3R3);ncbi_102186579(LDLR);ncbi_102187711(SOCS3)	K13885+K02649+K12473+K04696
Organismal Systems	Endocrine system	Thyroid hormone synthesis	2	74	0.807433	0.962508	ko04918	ncbi_102179588(ATP1A3);ncbi_102190378(CREB5)	K01539+K09047
Organismal Systems	Immune system	T cell receptor signaling pathway	3	106	0.809019	0.962508	ko04660	ncbi_102179343(PIK3R3);ncbi_102185423(JUN);ncbi_102189645(VAV3)	K02649+K04448+K05730
Genetic Information Processing	Folding, sorting and degradation	Protein processing in endoplasmic reticulum	5	168	0.816245	0.967283	ko04141	ncbi_102173038(ERN1);ncbi_102174738(LOC102174738);ncbi_102188574(WFS1);ncbi_102188888(HERPUD1);ncbi_108633185(SKP1)	K08852+K03094+K14020+K14027+K03094
Human Diseases	Neurodegenerative diseases	Alzheimer disease	5	170	0.824134	0.968634	ko05010	ncbi_100861284(NDUFA4);ncbi_102173038(ERN1);ncbi_102173997(LOC102173997);ncbi_102174706(CACNA1D);ncbi_102177097(GRIN2C)	K03948+K08852+K08738+K04851+K05211
Cellular Processes	Transport and catabolism	Autophagy - animal	4	141	0.828552	0.968634	ko04140	ncbi_102173038(ERN1);ncbi_102174948(TP53INP2);ncbi_102179343(PIK3R3);ncbi_102185465(CTSL)	K08852+K21247+K02649+K01365
Cellular Processes	Cellular community - eukaryotes	Signaling pathways regulating pluripotency of stem cells	4	141	0.828552	0.968634	ko04550	ncbi_102169419(WNT9B);ncbi_102178446(FZD3);ncbi_102179343(PIK3R3);ncbi_102188524(LIF)	K01064+K02329+K02649+K05419
Human Diseases	Cancers	Pancreatic cancer	2	78	0.830257	0.968634	ko05212	ncbi_100860957(VEGFA);ncbi_102179343(PIK3R3)	K05448+K02649
Organismal Systems	Endocrine system	Insulin signaling pathway	4	146	0.848277	0.976769	ko04910	ncbi_100861286(FASN);ncbi_102179343(PIK3R3);ncbi_102186015(FBP1);ncbi_102187711(SOCS3)	K00665+K02649+K03841+K04696
Human Diseases	Infectious diseases	Toxoplasmosis	3	115	0.850406	0.976769	ko05145	ncbi_102173997(LOC102173997);ncbi_102179937(LOC102179937);ncbi_102186579(LDLR)	K08738+K06752+K12473
Human Diseases	Infectious diseases	Bacterial invasion of epithelial cells	2	82	0.850619	0.976769	ko05100	ncbi_102177079(DNM3);ncbi_102179343(PIK3R3)	K01528+K02649
Environmental Information Processing	Signal transduction	Notch signaling pathway	1	46	0.851213	0.976769	ko04330	ncbi_102182594(DLL1)	K06051
Genetic Information Processing	Translation	Ribosome biogenesis in eukaryotes	2	83	0.855351	0.976769	ko03008	ncbi_102181320(REXO2);ncbi_102188905(IMP4)	K13288+K14561
Organismal Systems	Excretory system	Vasopressin-regulated water reabsorption	1	47	0.857266	0.976769	ko04962	ncbi_102190378(CREB5)	K09047
Environmental Information Processing	Signal transduction	MAPK signaling pathway - fly	2	84	0.859946	0.976769	ko04013	ncbi_100860856(SOD2);ncbi_102185423(JUN)	K04564+K04448
Cellular Processes	Cellular community - eukaryotes	Tight junction	5	183	0.86896	0.982245	ko04530	ncbi_102170463(TIAM1);ncbi_102174706(CACNA1D);ncbi_102176276(ACTR3);ncbi_102178426(LOC102178426);ncbi_102185423(JUN)	K05731+K04851+K18584+K07374+K04448
Metabolism	Xenobiotics biodegradation and metabolism	Drug metabolism - other enzymes	2	87	0.872941	0.982245	ko00983	ncbi_102173702(LOC102173702);ncbi_102187332(DPYS)	K00799+K01464
Organismal Systems	Nervous system	Neurotrophin signaling pathway	3	122	0.876989	0.982245	ko04722	ncbi_102179343(PIK3R3);ncbi_102185423(JUN);ncbi_102190168(NGFR)	K02649+K04448+K02583
Human Diseases	Infectious diseases	Tuberculosis	5	186	0.87782	0.982245	ko05152	ncbi_100860785(IL6);ncbi_100861238(HSPD1);ncbi_102172556(ATP6V0D2);ncbi_102173997(LOC102173997);ncbi_102179937(LOC102179937)	K05405+K04077+K02146+K08738+K06752
Cellular Processes	Cell growth and death	Cell cycle	3	128	0.896357	0.996101	ko04110	ncbi_102174738(LOC102174738);ncbi_102190470(CCND3);ncbi_108633185(SKP1)	K03094+K10152+K03094
Human Diseases	Infectious diseases	Vibrio cholerae infection	1	55	0.89764	0.996101	ko05110	ncbi_102172556(ATP6V0D2)	K02146
Metabolism	Nucleotide metabolism	Pyrimidine metabolism	2	98	0.91166	0.996101	ko00240	ncbi_102176691(LOC102176691);ncbi_102187332(DPYS)	K03783+K01464
Human Diseases	Cancers	Transcriptional misregulation in cancers	5	200	0.912726	0.996101	ko05202	ncbi_100860785(IL6);ncbi_100860837(FLT1);ncbi_102180351(TMPRSS2);ncbi_102188043(NR4A3);ncbi_102190168(NGFR)	K05405+K05096+K09633+K08559+K02583
Human Diseases	Infectious diseases	Salmonella infection	2	100	0.917391	0.996101	ko05132	ncbi_100860785(IL6);ncbi_102185423(JUN)	K05405+K04448
Cellular Processes	Transport and catabolism	Lysosome	3	137	0.920304	0.996101	ko04142	ncbi_102172556(ATP6V0D2);ncbi_102185465(CTSL);ncbi_102191322(ACP5)	K02146+K01365+K14379
Environmental Information Processing	Signal transduction	Hippo signaling pathway -fly	1	62	0.923499	0.996101	ko04391	ncbi_102179034(FAT4)	K16669
Cellular Processes	Transport and catabolism	Mitophagy - animal	1	63	0.926617	0.996101	ko04137	ncbi_102185423(JUN)	K04448
Organismal Systems	Nervous system	Long-term depression	1	63	0.926617	0.996101	ko04730	ncbi_102168378(GRIA2)	K05198
Human Diseases	Cancers	Endometrial cancer	1	63	0.926617	0.996101	ko05213	ncbi_102179343(PIK3R3)	K02649
Organismal Systems	Immune system	Cytosolic DNA-sensing pathway	1	64	0.929609	0.996101	ko04623	ncbi_100860785(IL6)	K05405
Organismal Systems	Digestive system	Pancreatic secretion	2	106	0.932559	0.996101	ko04972	ncbi_102174762(LOC102174762);ncbi_102179588(ATP1A3)	K18245+K01539
Metabolism	Nucleotide metabolism	Purine metabolism	4	179	0.935945	0.996101	ko00230	ncbi_102168704(PDE3A);ncbi_102174732(PGM2);ncbi_102176691(LOC102176691);ncbi_102182870(PDE6A)	K19021+K15779+K03783+K08718
Genetic Information Processing	Folding, sorting and degradation	Ubiquitin mediated proteolysis	3	145	0.937237	0.996101	ko04120	ncbi_102174738(LOC102174738);ncbi_102187711(SOCS3);ncbi_108633185(SKP1)	K03094+K04696+K03094
Human Diseases	Cancers	Non-small cell lung cancer	1	69	0.942839	0.996101	ko05223	ncbi_102179343(PIK3R3)	K02649
Metabolism	Carbohydrate metabolism	Inositol phosphate metabolism	1	75	0.955483	0.996101	ko00562	ncbi_102187243(IMPAD1)	K15759
Environmental Information Processing	Signal transduction	Sphingolipid signaling pathway	2	120	0.958356	0.996101	ko04071	ncbi_102179343(PIK3R3);ncbi_102185338(NOS3)	K02649+K13242
Cellular Processes	Cell growth and death	Oocyte meiosis	2	120	0.958356	0.996101	ko04114	ncbi_102174738(LOC102174738);ncbi_108633185(SKP1)	K03094+K03094
Environmental Information Processing	Signal transduction	mTOR signaling pathway	3	161	0.961592	0.996101	ko04150	ncbi_102169419(WNT9B);ncbi_102178446(FZD3);ncbi_102179343(PIK3R3)	K01064+K02329+K02649
Cellular Processes	Cellular community - eukaryotes	Adherens junction	1	79	0.962322	0.996101	ko04520	ncbi_102172917(SNAI1)	K05707
Genetic Information Processing	Folding, sorting and degradation	RNA degradation	1	80	0.963861	0.996101	ko03018	ncbi_100861238(HSPD1)	K04077
Human Diseases	Cancers	Chronic myeloid leukemia	1	81	0.965337	0.996101	ko05220	ncbi_102179343(PIK3R3)	K02649
Genetic Information Processing	Translation	Ribosome	4	203	0.967482	0.996101	ko03010	ncbi_102168617(LOC102168617);ncbi_102170403(RPL9);ncbi_102186409(LOC102186409);ncbi_108633161(LOC108633161)	K02946+K02940+K02880+K02891
Metabolism	Energy metabolism	Oxidative phosphorylation	2	129	0.969627	0.996101	ko00190	ncbi_100861284(NDUFA4);ncbi_102172556(ATP6V0D2)	K03948+K02146
Organismal Systems	Endocrine system	Progesterone-mediated oocyte maturation	1	91	0.977165	1	ko04914	ncbi_102179343(PIK3R3)	K02649
Organismal Systems	Digestive system	Salivary secretion	1	98	0.982956	1	ko04970	ncbi_102179588(ATP1A3)	K01539
Environmental Information Processing	Signal transduction	NF-kappa B signaling pathway	1	106	0.987803	1	ko04064	ncbi_102175293(CCL21)	K16062
Organismal Systems	Sensory system	Inflammatory mediator regulation of TRP channels	1	116	0.991975	1	ko04750	ncbi_102179343(PIK3R3)	K02649
Human Diseases	Immune diseases	Systemic lupus erythematosus	1	132	0.995898	1	ko05322	ncbi_102179937(LOC102179937)	K06752
Organismal Systems	Environmental adaptation	Thermogenesis	3	229	0.995909	1	ko04714	ncbi_100861284(NDUFA4);ncbi_102181277(ACSL4);ncbi_102190378(CREB5)	K03948+K01897+K09047
Genetic Information Processing	Translation	RNA transport	1	173	0.999269	1	ko03013	MSTRG.17860(EEF1A1)	K03231
Organismal Systems	Sensory system	Olfactory transduction	3	1037	1	1	ko04740	ncbi_102171644(SLC8A2);ncbi_102173055(LOC102173055);ncbi_102184170(LOC102184170)	K05849+K04257+K04257
