# Supplementary material for: Characterization and Comparative Analysis of Whole-Transcriptome Sequencing in High- and Low-Fecundity Chongming White Goat Ovaries during the Estrus Phase
Source: Animals (Basel). 2024 Mar 22;14(7):988. doi: 10.3390/ani14070988 (PMC11010919; doi:10.3390/ani14070988)
Supplement: Supplementary file 1 [file animals-14-00988-s001.zip › Table S12. Differentially expressed lncRNAs between LP and HP groups..xls]

## Sheet: Sheet1
id	LP-1_count	LP-2_count	LP-3_count	HP-1_count	HP-2_count	HP-3_count	LP-1_fpkm	LP-2_fpkm	LP-3_fpkm	HP-1_fpkm	HP-2_fpkm	HP-3_fpkm	LP_mean	HP_mean	log2(fc)	PValue	FDR	Symbol
MSTRG.8043.1	418.15	0	223.21	0	0	0	17.98	0	8.75	0	0	0	8.91	0.001	-13.1212	1.00722e-06	0.00278799	-
MSTRG.2455.5	0	0	495.67	0	0	0	0	0	8.08	0	0	0	2.69333	0.001	-11.3952	0.000401437	0.199639	-
MSTRG.16877.3	61.62	0	0	0.08	0	0	8.72	0	0	0.01	0	0	2.90667	0.00333333	-9.76818	0.00782237	0.558762	-
MSTRG.4317.1	13	1	3	0	0	0	2.02	0.16	0.43	0	0	0	0.87	0.001	-9.76487	0.0166965	0.770266	-
MSTRG.6530.4	0	0	133.2	0	0	0	0	0	2.46	0	0	0	0.82	0.001	-9.67948	0.0025599	0.325806	-
MSTRG.14076.1	11	2	12	0	0	0	0.84	0.16	0.84	0	0	0	0.613333	0.001	-9.26053	0.0032157	0.370878	-
XR_001917099.1	104.98	0	0	0	0	0	1.64	0	0	0	0	0	0.546667	0.001	-9.09452	0.00369427	0.40903	ncbi_102182078
XR_311219.3	0	4.74	14	0	0	0	0	0.45	1.18	0	0	0	0.543333	0.001	-9.08569	0.0242424	0.877132	ncbi_102171411
MSTRG.1899.1	16	5	6	0	0	0	0.78	0.25	0.27	0	0	0	0.433333	0.001	-8.75933	0.00160461	0.296104	-
XR_001919988.1	10.96	15.8	0	0	0	0	0.5	0.74	0	0	0	0	0.413333	0.001	-8.69116	0.00947462	0.59604	ncbi_108638623
XR_001919879.1	0	26.26	16.12	0	0	0	0	0.76	0.41	0	0	0	0.39	0.001	-8.60733	0.00242766	0.325806	ncbi_106503343
XR_001917188.1	0	16.26	27.86	0	0	0	0	0.38	0.58	0	0	0	0.32	0.001	-8.32193	0.00208116	0.320036	ncbi_102182363
MSTRG.8888.3	0	58.57	0	0	0	0	0	0.9	0	0	0	0	0.3	0.001	-8.22882	0.0086619	0.570861	-
XR_001918529.1	11.53	3.42	9.89	0	0	0	0.34	0.1	0.26	0	0	0	0.233333	0.001	-7.86625	0.00222416	0.324025	ncbi_108636723
MSTRG.6385.2	31.66	0	33.35	0	0	0	0.33	0	0.31	0	0	0	0.213333	0.001	-7.73697	0.000720013	0.199639	-
XR_001918137.1	77.38	0	0	0	0	0	0.61	0	0	0	0	0	0.203333	0.001	-7.6677	0.0056817	0.507321	ncbi_108636076
XR_001295746.2	33.11	2.68	29.4	0	0	0	0.31	0.03	0.25	0	0	0	0.196667	0.001	-7.61961	0.000100166	0.138239
MSTRG.10982.5	2.65	2.13	7.7	0	0	0	0.12	0.1	0.31	0	0	0	0.176667	0.001	-7.46489	0.0191134	0.813936	-
XR_001295810.1	10	1	1	0	0	0	0.43	0.04	0.04	0	0	0	0.17	0.001	-7.40939	0.0447528	1	ncbi_106502219
MSTRG.18108.1	0	0	127	1	0	0	0	0	8.17	0.07	0	0	2.72333	0.0233333	-6.86684	0.00676862	0.520432	-
MSTRG.1957.2	0	3.39	53	0	0.52	0	0	0.37	5.16	0	0.05	0	1.84333	0.0166667	-6.78921	0.0025895	0.325806	-
XR_001296514.2	0	8.56	8.58	0	0	0	0	0.17	0.15	0	0	0	0.106667	0.001	-6.73697	0.0259145	0.896641	ncbi_102176344
XR_001917671.1	6.14	11.97	0	0.23	0	0	0.33	0.67	0	0.01	0	0	0.333333	0.00333333	-6.64386	0.022512	0.852296	ncbi_108634648
XR_001919914.1	0	12.96	8.83	0	0	0	0	0.16	0.09	0	0	0	0.0833333	0.001	-6.38082	0.0157112	0.76059	ncbi_102168946
XR_001295976.2	4	2	3	0	0	0	0.1	0.05	0.07	0	0	0	0.0733333	0.001	-6.1964	0.039819	1	ncbi_102170604
MSTRG.17666.1	13818.8	33.6	26.34	22.49	119.22	75.57	791.39	1.97	1.37	1.23	6.53	3.92	264.91	3.89333	-6.08835	0.000534724	0.199639	-
MSTRG.8182.4	0	0	44.95	0.02	0	0	0	0	0.13	0	0	0	0.0433333	0.001	-5.43741	0.0136414	0.726143	-
XR_001297018.2	16.94	14.88	1.47	1.07	0	0	0.61	0.55	0.05	0.04	0	0	0.403333	0.0133333	-4.91886	0.00566695	0.507321	ncbi_106503354
XR_309798.3	29.78	43.12	28.9	4.97	0	0	0.7	1.04	0.62	0.11	0	0	0.786667	0.0366667	-4.42321	0.000593336	0.199639	ncbi_102185515
XR_001918383.1	27.46	0	5.69	0	0	2.04	0.78	0	0.15	0	0	0.05	0.31	0.0166667	-4.21723	0.0441675	1	ncbi_102172703
XR_001919681.1	4	10	3	0	0	1	0.43	1.11	0.3	0	0	0.1	0.613333	0.0333333	-4.20163	0.0289069	0.941345	ncbi_108638258
MSTRG.3844.6	84.28	47.01	55.81	0	0	10.51	0.67	0.38	0.4	0	0	0.08	0.483333	0.0266667	-4.17991	0.000937612	0.199639	-
XR_001918482.1	6	2	7	0	0	1	0.15	0.05	0.16	0	0	0.02	0.12	0.00666667	-4.16993	0.0402015	1	ncbi_108636583
XR_001919424.1	180	196	136.34	0	0	39	1.82	2.03	1.25	0	0	0.36	1.7	0.12	-3.82443	0.00617408	0.508847	ncbi_108637953
MSTRG.16143.1	31.61	1	9	0	3	0	2.84	0.09	0.74	0	0.26	0	1.22333	0.0866667	-3.8192	0.0249038	0.877132	-
XR_001297184.2	3.05	10	20	0	2	1	0.07	0.24	0.43	0	0.05	0.02	0.246667	0.0233333	-3.4021	0.0153467	0.76059	ncbi_106503485
MSTRG.5261.1	4.05	32.73	12.24	0	5.08	0	0.31	2.6	0.86	0	0.38	0	1.25667	0.126667	-3.31049	0.0250338	0.877132	-
MSTRG.11561.2	1114.82	797.18	73.11	118.66	35.05	67.27	7.48	5.49	0.45	0.76	0.22	0.41	4.47333	0.463333	-3.27123	0.000465872	0.199639	-
MSTRG.18038.1	1580.64	114.04	52.38	40.75	112.03	43.81	25.72	1.9	0.78	0.63	1.74	0.65	9.46667	1.00667	-3.23327	0.00278359	0.334999	-
MSTRG.17553.1	480.42	6.26	9.92	27.56	9.35	30.46	7.67	0.1	0.14	0.42	0.14	0.44	2.63667	0.333333	-2.98368	0.026628	0.898856	-
XR_001919090.1	105.37	86.8	63.91	37.19	0	0	0.71	0.6	0.39	0.24	0	0	0.566667	0.08	-2.82443	0.0406901	1	ncbi_106502798
MSTRG.9880.1	64	7	156	30	0	3	1.71	0.19	3.79	0.76	0	0.07	1.89667	0.276667	-2.77725	0.0408999	1	-
XR_001919089.1	43.27	32.58	59.39	20.2	0	0	0.29	0.23	0.37	0.13	0	0	0.296667	0.0433333	-2.77529	0.0425369	1	ncbi_106502798
MSTRG.7753.1	845.55	44.11	40.68	44.98	45.85	56.92	54.06	2.89	2.37	2.74	2.81	3.29	19.7733	2.94667	-2.7464	0.00899826	0.579237	-
MSTRG.5097.1	41	6	5	3	4	1	1.27	0.19	0.14	0.09	0.12	0.03	0.533333	0.08	-2.73697	0.0326666	1	-
XR_001297208.2	15	18	8	2	2	3	0.5	0.61	0.24	0.06	0.06	0.09	0.45	0.07	-2.6845	0.0212332	0.827794	ncbi_106503516
XR_001296286.2	31.25	27.39	24.39	13.06	1.72	0	0.83	0.74	0.59	0.33	0.04	0	0.72	0.123333	-2.54543	0.040088	1	ncbi_102188412
MSTRG.18109.2	9.18	7.62	135.91	6.86	8.07	10.92	0.26	0.22	3.54	0.19	0.22	0.28	1.34	0.23	-2.54253	0.0271042	0.903908	-
XR_001917329.1	11.09	14.08	61.11	0	5.8	9.19	0.08	0.1	0.4	0	0.04	0.06	0.193333	0.0333333	-2.53605	0.0385112	1	ncbi_106503653
MSTRG.10847.1	34	71	81.59	12	20	6	1.17	2.5	2.55	0.39	0.66	0.19	2.07333	0.413333	-2.32657	0.00619989	0.508847	-
MSTRG.10497.1	21	98.89	26.68	9	18	5	1.13	5.45	1.31	0.46	0.92	0.24	2.63	0.54	-2.28403	0.0190838	0.813936	-
MSTRG.8588.1	85	24	34	11	15	7	5.63	1.63	2.05	0.7	0.95	0.42	3.10333	0.69	-2.16915	0.0157988	0.76059	-
MSTRG.6873.2	27	23	18	1	11	5	1.52	1.33	0.92	0.05	0.59	0.26	1.25667	0.3	-2.06657	0.0457435	1	-
MSTRG.7008.1	68	43	18	18	13	7	3.68	2.39	0.89	0.93	0.67	0.34	2.32	0.646667	-1.84303	0.0486656	1	-
MSTRG.6902.4	105.89	185.31	298.71	13.19	104.16	77.11	1.35	2.42	3.46	0.16	1.27	0.89	2.41	0.773333	-1.63987	0.0332498	1	-
MSTRG.11481.2	284.94	271.98	114.28	127.18	67	45.09	22.13	21.68	8.09	9.42	4.98	3.17	17.3	5.85667	-1.56262	0.0283912	0.935556	-
MSTRG.11478.2	95.39	135.71	94.28	40.12	59.94	20.16	1.04	1.52	0.94	0.42	0.63	0.2	1.16667	0.416667	-1.48543	0.0375782	1	-
MSTRG.13463.2	248.46	94	161.39	46.18	93.78	50	4.76	1.85	2.82	0.84	1.72	0.87	3.14333	1.14333	-1.45905	0.0318649	1	-
MSTRG.17673.1	25.28	31.63	68.01	78.16	180.28	123.02	1.62	2.08	3.96	4.77	11.03	7.12	2.55333	7.64	1.58119	0.0338744	1	-
MSTRG.17674.1	473.41	631.57	784.39	1120.19	3081.13	1723.14	14.74	20.18	22.26	33.26	91.8	48.57	19.06	57.8767	1.60243	0.0105101	0.618976	-
MSTRG.7726.2	50.98	31.17	47.59	108.38	63.39	243.49	3.33	2.09	2.84	6.76	3.97	14.41	2.75333	8.38	1.60577	0.0249209	0.877132	-
MSTRG.3027.1	141.72	142.47	162.63	141.49	1114.07	183.77	1.34	1.38	1.4	1.27	10.07	1.57	1.37333	4.30333	1.64777	0.0406623	1	-
MSTRG.17699.1	11.44	32.77	9.38	32.64	107.96	57.34	0.24	0.7	0.18	0.65	2.14	1.08	0.373333	1.29	1.78883	0.0354822	1	-
MSTRG.6368.1	39.32	78.46	62.75	134.97	128.94	423.18	0.37	0.77	0.54	1.23	1.17	3.65	0.56	2.01667	1.84847	0.00787273	0.558762	-
MSTRG.8298.3	30.47	46.39	51.91	51.43	43.91	462.3	0.43	0.67	0.66	0.69	0.59	5.87	0.586667	2.38333	2.02237	0.0197797	0.814661	-
MSTRG.10513.2	3.53	15.96	7	7.88	107.77	17.17	0.43	1.99	0.77	0.91	12.5	1.88	1.06333	5.09667	2.26096	0.0457478	1	-
XR_001919124.1	3	2	1	11	13	7	0.29	0.2	0.09	1.01	1.2	0.61	0.193333	0.94	2.28157	0.0439262	1	ncbi_108637515
MSTRG.2461.1	14	36	44	14	70	408	0.12	0.32	0.35	0.12	0.58	3.2	0.263333	1.3	2.30355	0.020585	0.825787	-
XR_001296756.2	11	27	3	11	121	102	1.18	2.98	0.29	1.13	12.45	9.93	1.48333	7.83667	2.4014	0.0183824	0.813936	ncbi_102188339
XR_311079.3	7.96	12.3	0	46.17	52.76	21.41	0.07	0.12	0	0.4	0.46	0.18	0.0633333	0.346667	2.45251	0.0200134	0.814661	ncbi_102171119
MSTRG.10513.4	13.24	22.45	3	18	181.19	33	1.55	2.69	0.32	2.01	20.27	3.49	1.52	8.59	2.49859	0.0178438	0.8097	-
MSTRG.8435.2	64.04	8.07	41.15	57.88	23.71	606.97	1.69	0.22	0.99	1.46	0.6	14.49	0.966667	5.51667	2.51271	0.0159372	0.76059	-
MSTRG.5163.1	9.73	0	0.36	22.18	15.2	25.1	0.32	0	0.01	0.69	0.47	0.74	0.11	0.633333	2.52546	0.0394512	1	-
MSTRG.14775.2	4	1	19	89	39	15	0.23	0.06	0.98	4.8	2.11	0.77	0.423333	2.56	2.59628	0.0227854	0.852296	-
XR_001919340.1	3.45	3.85	11.91	13.07	32.84	75.08	0.05	0.06	0.16	0.18	0.47	1.01	0.09	0.553333	2.62015	0.012861	0.698027	ncbi_108637796
MSTRG.4523.1	42	46	39	23	533	336	0.31	0.35	0.26	0.16	3.74	2.23	0.306667	2.04333	2.73618	0.00196595	0.320036	-
MSTRG.3326.1	4	6	9	10	15	107	0.08	0.12	0.16	0.19	0.29	1.93	0.12	0.803333	2.74296	0.0117003	0.660946	-
MSTRG.3969.1	2	4	5	3	15	63	0.07	0.14	0.15	0.09	0.47	1.89	0.12	0.816667	2.76671	0.0210942	0.827794	-
XR_001917326.1	15.14	1.53	3.56	24.46	3.45	121.21	0.5	0.05	0.11	0.77	0.11	3.64	0.22	1.50667	2.77578	0.021713	0.834745	ncbi_106503633
XR_001919524.1	21.35	0	0	32.61	75.2	59.64	0.36	0	0	0.52	1.21	0.9	0.12	0.876667	2.86899	0.0263032	0.898855	ncbi_102173773
MSTRG.3246.1	3	5	7	108	3.01	1	0.09	0.15	0.19	3.07	0.09	0.03	0.143333	1.06333	2.89115	0.0457431	1	-
MSTRG.2858.1	472	122	887	1107	112	10737	11.57	3.07	19.81	25.87	2.63	238.19	11.4833	88.8967	2.95259	0.010093	0.618976	-
MSTRG.11477.1	17	7	38	10	49	483	0.29	0.12	0.59	0.16	0.8	7.49	0.333333	2.81667	3.07895	0.00741273	0.554553	-
MSTRG.2971.1	20.21	0	8.21	49.19	4.12	205.5	0.92	0	0.34	2.14	0.18	8.5	0.42	3.60667	3.1022	0.0162691	0.763269	-
MSTRG.10462.1	1.55	6.15	11.09	6.93	32.16	135.92	0.02	0.08	0.13	0.08	0.39	1.57	0.0766667	0.68	3.14886	0.00643412	0.508847	-
MSTRG.8958.1	1	4	1	2	19	37	0.09	0.38	0.08	0.18	1.67	3.08	0.183333	1.64333	3.16408	0.0147218	0.754629	-
XR_001919916.1	0	6.9	0	19.12	22.17	30.54	0	0.09	0	0.22	0.26	0.33	0.03	0.27	3.16993	0.0103838	0.618976	ncbi_102168946
XR_001295653.2	0	1	3	5	9	20	0	0.02	0.06	0.11	0.2	0.42	0.0266667	0.243333	3.18982	0.0244921	0.877132	ncbi_106502085
MSTRG.8473.15	0	5.38	0	0	18.03	43.28	0	0.34	0	0	1.08	2.44	0.113333	1.17333	3.37197	0.0440009	1	-
MSTRG.8180.1	3	0	1	20	11	14	0.24	0	0.07	1.55	0.86	1.03	0.103333	1.14667	3.47207	0.0055984	0.507321	-
MSTRG.18032.1	6	37.04	0	4	478.63	149.9	0.31	1.96	0	0.2	23.67	7.01	0.756667	10.2933	3.76591	0.00862741	0.570861	-
XR_001917343.1	2.06	0	0	24.45	0	7.04	0.09	0	0	0.97	0	0.26	0.03	0.41	3.77259	0.0441124	1	ncbi_102168798
MSTRG.17877.3	1.03	4.29	1.05	2.05	1.03	94.23	0.2	0.87	0.19	0.39	0.2	16.9	0.42	5.83	3.79503	0.014451	0.754629	-
MSTRG.6320.4	0	39.24	1.25	6.25	167.4	568.05	0	0.55	0.02	0.08	2.21	7.09	0.19	3.12667	4.04055	0.00639212	0.508847	-
MSTRG.14954.5	89.39	344.46	98.37	115	5843.65	3431.31	1.53	6.06	1.54	1.88	95.9	53.27	3.04333	50.35	4.04827	0.00015817	0.138239	-
MSTRG.6320.1	0	109.67	4.18	2.44	614.88	1862.08	0	2.1	0.07	0.04	10.96	31.39	0.723333	14.13	4.28796	0.0116274	0.660946	-
XR_001919361.1	1.85	0	1.82	86.09	5.3	0.64	0.01	0	0.01	0.41	0.03	0	0.00666667	0.146667	4.45943	0.00812557	0.56229	ncbi_108637846
MSTRG.6012.3	0	0	6.99	0	64.48	87.67	0	0	0.22	0	2.15	2.77	0.0733333	1.64	4.48308	0.0119926	0.663913	-
MSTRG.6320.2	1	5.37	0.57	1.29	37.6	171.52	0.05	0.28	0.03	0.06	1.82	7.87	0.12	3.25	4.75933	0.00102441	0.202541	-
XR_001918301.1	0	0	0	3.18	4.63	2.16	0	0	0	0.03	0.05	0.02	0.001	0.0333333	5.05889	0.0304626	0.980469	ncbi_108636365
MSTRG.6276.2	0	3.13	0	9.23	24.92	104.12	0	0.05	0	0.13	0.34	1.36	0.0166667	0.61	5.19377	0.000199767	0.138239	-
MSTRG.8921.4	1.89	0	2.31	0	78.77	100.25	0.09	0	0.1	0	3.41	4.1	0.0633333	2.50333	5.30474	0.000884057	0.199639	-
XR_001919354.1	0	0	0.44	0	28.85	0	0	0	0	0	0.12	0	0.001	0.04	5.32193	0.0364433	1	ncbi_102169320
XR_001919984.1	0	0	0	1.14	0	25.78	0	0	0	0.01	0	0.26	0.001	0.09	6.49185	0.0196117	0.814661	ncbi_108633165
XR_001917999.1	0	0	0	0	5	10	0	0	0	0	0.1	0.18	0.001	0.0933333	6.54432	0.0358664	1	ncbi_108635861
XR_001919129.1	0	0	0	5.01	8.55	10.74	0	0	0	0.06	0.1	0.12	0.001	0.0933333	6.54432	0.0019708	0.320036	ncbi_108637521
MSTRG.6007.5	0	0	0	36.98	0	0	0	0	0	0.45	0	0	0.001	0.15	7.22882	0.0191056	0.813936	-
XR_001919935.1	0	0	0	10.39	5.87	3.35	0	0	0	0.26	0.15	0.08	0.001	0.163333	7.35168	0.00507342	0.507321	ncbi_108638533
MSTRG.9723.1	0	1	0	0	157	0	0	0.02	0	0	3.4	0	0.00666667	1.13333	7.40939	0.00541812	0.507321	-
XR_001919112.1	0	0	0	37.71	0	21.17	0	0	0	0.76	0	0.4	0.001	0.386667	8.59495	0.000920315	0.199639	ncbi_102176344
XR_001917029.1	0	0	0	78	0	0	0	0	0	1.9	0	0	0.001	0.633333	9.30682	0.0052658	0.507321	ncbi_108633365
MSTRG.16285.1	0	0	0	255.77	0	0	0	0	0	3.68	0	0	0.001	1.22667	10.2605	0.000925793	0.199639	-
