# Supplementary material for: Characterization and Comparative Analysis of Whole-Transcriptome Sequencing in High- and Low-Fecundity Chongming White Goat Ovaries during the Estrus Phase
Source: Animals (Basel). 2024 Mar 22;14(7):988. doi: 10.3390/ani14070988 (PMC11010919; doi:10.3390/ani14070988)
Supplement: Supplementary file 1 [file animals-14-00988-s001.zip › Table S13. Predicted trans-interactions target genes of differentially expressed lncRNAs..xls]

## Sheet: Sheet1
lncRNA_ID	chr	lncRNA_start	lncRNA_end	lncRNA_strand	GeneID	Gene_start	Gene_end	Gene_strand	up/down_Stream	distance
XR_309712.2	NC_030808.1	34826096	34855603	+	ncbi_102189159	34857740	34864667	-	DOWNSTREAM	2136
XR_309712.2	NC_030808.1	34826096	34855603	+	ncbi_102189621	34864860	34953982	+	UPSTREAM	9256
XR_001297627.2	NC_030808.1	40975643	40976954	+	ncbi_108636218	40973506	40975618	+	DOWNSTREAM	24
MSTRG.130.2	NC_030808.1	45741025	45755857	+	ncbi_102184375	45726851	45731124	+	DOWNSTREAM	9900
MSTRG.130.2	NC_030808.1	45741025	45755857	+	ncbi_102185037	45764931	45794978	-	DOWNSTREAM	9073
MSTRG.130.3	NC_030808.1	45741025	45755857	+	ncbi_102184375	45726851	45731124	+	DOWNSTREAM	9900
MSTRG.130.3	NC_030808.1	45741025	45755857	+	ncbi_102185037	45764931	45794978	-	DOWNSTREAM	9073
XR_001919394.1	NC_030808.1	45794656	45795597	+	ncbi_102185310	45797446	45802706	-	DOWNSTREAM	1848
XR_001917363.1	NC_030808.1	63980293	63983931	-	ncbi_102191736	63984008	64005818	+	UPSTREAM	76
XR_001917363.1	NC_030808.1	63980293	63983931	-	ncbi_102191273	63950730	63977859	+	DOWNSTREAM	2433
XR_001917812.1	NC_030808.1	66603273	66605646	+	ncbi_102187165	66533883	66603183	-	UPSTREAM	89
XR_001917836.1	NC_030808.1	67588357	67590083	+	ncbi_102189798	67429732	67587603	-	UPSTREAM	753
MSTRG.230.1	NC_030808.1	67596455	67598193	+	ncbi_102189798	67429732	67587603	-	UPSTREAM	8851
XR_001917846.1	NC_030808.1	68894669	68910719	-	ncbi_102168204	68911157	68956653	+	UPSTREAM	437
XR_001917880.1	NC_030808.1	71071562	71085250	-	ncbi_102177195	71085339	71133963	+	UPSTREAM	88
XR_001295540.2	NC_030808.1	71739387	71740951	+	ncbi_102180798	71702243	71739306	-	UPSTREAM	80
XR_001295648.2	NC_030808.1	71796710	71801248	-	ncbi_102181073	71801594	71815214	+	UPSTREAM	345
XR_001295650.1	NC_030808.1	72868957	72870905	-	ncbi_102170822	72870933	72873713	+	UPSTREAM	27
XR_001917921.1	NC_030808.1	75696854	75700886	-	ncbi_102178015	75702789	75778927	-	DOWNSTREAM	1902
XR_001917930.1	NC_030808.1	78901764	78902740	+	ncbi_102168579	78162579	78901702	-	UPSTREAM	61
XR_001917932.1	NC_030808.1	79288726	79293856	-	ncbi_102169705	79294475	79318484	+	UPSTREAM	618
XR_001917933.1	NC_030808.1	79288726	79294395	-	ncbi_102169705	79294475	79318484	+	UPSTREAM	79
XR_001917951.1	NC_030808.1	80963190	80977022	+	ncbi_102178398	80977471	80982370	+	UPSTREAM	448
XR_001295714.2	NC_030808.1	82515882	82516400	-	ncbi_102182068	82506638	82511053	-	UPSTREAM	4828
XR_001295714.2	NC_030808.1	82515882	82516400	-	ncbi_102182543	82525974	82535295	-	DOWNSTREAM	9573
XR_309737.3	NC_030808.1	83319445	83327074	-	ncbi_102184378	83333199	83613814	+	UPSTREAM	6124
MSTRG.348.2	NC_030808.1	83319507	83327074	-	ncbi_102184378	83333199	83613814	+	UPSTREAM	6124
XR_001295746.2	NC_030808.1	95470430	95581144	-	ncbi_102174699	95581209	95978163	+	UPSTREAM	64
XR_001918071.1	NC_030808.1	97218753	97221878	-	ncbi_102182261	97221943	97849739	+	UPSTREAM	64
XR_001918101.1	NC_030808.1	108398930	108403410	-	ncbi_102176461	108407040	108459141	-	DOWNSTREAM	3629
XR_001918102.1	NC_030808.1	108398930	108406154	-	ncbi_102176461	108407040	108459141	-	DOWNSTREAM	885
MSTRG.477.1	NC_030808.1	117183021	117189796	+	ncbi_102169520	117144418	117182858	-	UPSTREAM	162
XR_001918236.1	NC_030808.1	129123889	129126007	+	ncbi_102189996	129094905	129120967	+	DOWNSTREAM	2921
MSTRG.531.2	NC_030808.1	129762698	129771849	-	ncbi_102191377	129771906	129773370	+	UPSTREAM	56
MSTRG.531.4	NC_030808.1	129769644	129771361	-	ncbi_102191377	129771906	129773370	+	UPSTREAM	544
XR_001295892.2	NC_030808.1	134880759	134885901	-	ncbi_102170555	134894846	134988952	+	UPSTREAM	8944
XR_001918391.1	NC_030808.1	141052217	141056692	-	ncbi_102187812	140945938	141050506	+	DOWNSTREAM	1710
MSTRG.601.1	NC_030808.1	141239169	141244088	+	ncbi_108636422	141193475	141232778	+	DOWNSTREAM	6390
MSTRG.601.2	NC_030808.1	141239169	141244915	+	ncbi_108636422	141193475	141232778	+	DOWNSTREAM	6390
XR_001918473.1	NC_030808.1	146074561	146085374	-	ncbi_102176367	145965792	146072360	+	DOWNSTREAM	2200
XR_001918473.1	NC_030808.1	146074561	146085374	-	ncbi_102176647	146085595	146195343	+	UPSTREAM	220
XR_001918490.1	NC_030808.1	148614223	148614678	-	ncbi_102179140	148614701	148633337	-	DOWNSTREAM	22
XR_001918491.1	NC_030808.1	148833940	148856302	-	ncbi_102179422	148856421	148906415	+	UPSTREAM	118
MSTRG.681.5	NC_030808.1	149193257	149195731	+	ncbi_102174604	149181657	149193145	-	UPSTREAM	111
MSTRG.686.2	NC_030808.1	149452911	149459885	+	ncbi_108636384	149442265	149444359	-	UPSTREAM	8551
XR_001918641.1	NC_030808.1	152551367	152552195	-	ncbi_102180432	152553000	152763186	-	DOWNSTREAM	804
XR_001918530.1	NC_030808.1	152763697	152773536	+	ncbi_102180432	152553000	152763186	-	UPSTREAM	510
XR_001918538.1	NC_030808.1	153087202	153098408	+	ncbi_102181243	153098494	153103893	-	DOWNSTREAM	85
XR_001918538.1	NC_030808.1	153087202	153098408	+	ncbi_102181905	153104100	153148397	+	UPSTREAM	5691
XR_001918537.1	NC_030808.1	153087202	153100621	+	ncbi_102181905	153104100	153148397	+	UPSTREAM	3478
MSTRG.718.1	NC_030808.1	157072527	157084037	+	ncbi_102184382	157085938	157185530	+	UPSTREAM	1900
XR_001918740.1	NC_030809.1	229225	235909	-	ncbi_102185132	239763	265301	-	DOWNSTREAM	3853
MSTRG.736.1	NC_030809.1	570632	572330	+	ncbi_102183471	563281	570546	-	UPSTREAM	85
MSTRG.736.1	NC_030809.1	570632	572330	+	ncbi_102183195	579204	611101	-	DOWNSTREAM	6873
MSTRG.737.1	NC_030809.1	572576	579199	+	ncbi_102183471	563281	570546	-	UPSTREAM	2029
MSTRG.737.1	NC_030809.1	572576	579199	+	ncbi_102183195	579204	611101	-	DOWNSTREAM	4
XR_001918744.1	NC_030809.1	764686	767352	+	ncbi_102178678	771226	816327	+	UPSTREAM	3873
MSTRG.749.1	NC_030809.1	1119955	1121737	+	ncbi_108637091	1131299	1161162	+	UPSTREAM	9561
MSTRG.749.2	NC_030809.1	1119985	1121733	+	ncbi_108637091	1131299	1161162	+	UPSTREAM	9565
XR_001918757.1	NC_030809.1	2592831	2598653	+	ncbi_102171113	2461252	2592685	-	UPSTREAM	145
XR_001918757.1	NC_030809.1	2592831	2598653	+	ncbi_102170835	2608541	2633318	-	DOWNSTREAM	9887
MSTRG.776.1	NC_030809.1	3994684	3998464	+	ncbi_102190564	3980920	3993822	-	UPSTREAM	861
XR_001918777.1	NC_030809.1	3994684	4003331	+	ncbi_102190564	3980920	3993822	-	UPSTREAM	861
XR_001918775.1	NC_030809.1	4000618	4003331	+	ncbi_102190564	3980920	3993822	-	UPSTREAM	6795
XR_001919996.1	NC_030809.1	5135752	5136873	-	ncbi_102188098	5140313	5147527	+	UPSTREAM	3439
XR_001297261.2	NC_030809.1	5669360	5673531	-	ncbi_102188366	5591979	5669274	+	DOWNSTREAM	85
XR_001918823.1	NC_030809.1	6185376	6258937	-	ncbi_102185879	6121256	6183982	+	DOWNSTREAM	1393
XR_001918825.1	NC_030809.1	6185376	6277895	-	ncbi_102185879	6121256	6183982	+	DOWNSTREAM	1393
XR_001918822.1	NC_030809.1	6185376	6279658	-	ncbi_102185879	6121256	6183982	+	DOWNSTREAM	1393
XR_001918826.1	NC_030809.1	6185376	6279659	-	ncbi_102185879	6121256	6183982	+	DOWNSTREAM	1393
XR_001918824.1	NC_030809.1	6185376	6286457	-	ncbi_102185879	6121256	6183982	+	DOWNSTREAM	1393
XR_001918864.1	NC_030809.1	7312885	7335678	-	ncbi_102178225	7336903	7375754	+	UPSTREAM	1224
MSTRG.846.2	NC_030809.1	9165893	9168841	+	ncbi_102170563	9127411	9156998	-	UPSTREAM	8894
MSTRG.846.2	NC_030809.1	9165893	9168841	+	ncbi_102180903	9170186	9200248	-	DOWNSTREAM	1344
XR_001918921.1	NC_030809.1	9167030	9168841	+	ncbi_102180903	9170186	9200248	-	DOWNSTREAM	1344
XR_001918932.1	NC_030809.1	9582818	9584221	+	ncbi_102189531	9572594	9582394	+	DOWNSTREAM	423
XR_309830.2	NC_030809.1	9742674	9749154	+	ncbi_102179528	9752783	9760287	-	DOWNSTREAM	3628
XR_001918959.1	NC_030809.1	10162559	10165988	+	ncbi_106503491	10083759	10157652	-	UPSTREAM	4906
XR_309829.2	NC_030809.1	10162930	10165987	+	ncbi_106503491	10083759	10157652	-	UPSTREAM	5277
XR_001918975.1	NC_030809.1	10893770	10895355	-	ncbi_102181734	10895419	10900544	+	UPSTREAM	63
XR_309827.3	NC_030809.1	11048951	11051265	+	ncbi_102180268	10938206	11044171	+	DOWNSTREAM	4779
XR_001297172.2	NC_030809.1	11107729	11110933	-	ncbi_102175071	11116068	11118598	+	UPSTREAM	5134
XR_001297172.2	NC_030809.1	11107729	11110933	-	ncbi_102178956	11084420	11106336	+	DOWNSTREAM	1392
XR_001920005.1	NC_030809.1	11340523	11347206	-	ncbi_102176373	11349192	11541330	+	UPSTREAM	1985
XR_001919062.1	NC_030809.1	14385537	14386273	-	ncbi_102189807	14376960	14381020	+	DOWNSTREAM	4516
XR_001919062.1	NC_030809.1	14385537	14386273	-	ncbi_102189530	14381116	14384139	+	DOWNSTREAM	1397
XR_001919062.1	NC_030809.1	14385537	14386273	-	ncbi_102188812	14389420	14394736	-	DOWNSTREAM	3146
XR_001919062.1	NC_030809.1	14385537	14386273	-	ncbi_102189254	14394461	14402214	+	UPSTREAM	8187
XR_001919059.1	NC_030809.1	14385537	14386279	-	ncbi_102189807	14376960	14381020	+	DOWNSTREAM	4516
XR_001919059.1	NC_030809.1	14385537	14386279	-	ncbi_102189530	14381116	14384139	+	DOWNSTREAM	1397
XR_001919059.1	NC_030809.1	14385537	14386279	-	ncbi_102188812	14389420	14394736	-	DOWNSTREAM	3140
XR_001919059.1	NC_030809.1	14385537	14386279	-	ncbi_102189254	14394461	14402214	+	UPSTREAM	8181
MSTRG.935.1	NC_030809.1	14709162	14721953	-	ncbi_102185128	14722249	14739137	+	UPSTREAM	295
XR_001920007.1	NC_030809.1	14797776	14805282	+	ncbi_102170647	14810639	14839162	+	UPSTREAM	5356
XR_001920006.1	NC_030809.1	14797776	14806535	+	ncbi_102170647	14810639	14839162	+	UPSTREAM	4103
XR_001297100.2	NC_030809.1	15175119	15183459	-	ncbi_102181733	15126549	15166535	+	DOWNSTREAM	8583
XR_001297100.2	NC_030809.1	15175119	15183459	-	ncbi_102169533	15187007	15224856	-	DOWNSTREAM	3547
XR_001919094.1	NC_030809.1	15175119	15183714	-	ncbi_102181733	15126549	15166535	+	DOWNSTREAM	8583
XR_001919094.1	NC_030809.1	15175119	15183714	-	ncbi_102169533	15187007	15224856	-	DOWNSTREAM	3292
XR_001297090.2	NC_030809.1	16374806	16384846	-	ncbi_102188721	16392332	16393387	-	DOWNSTREAM	7485
XR_001919209.1	NC_030809.1	28653620	28662042	+	ncbi_100861157	28642954	28650581	+	DOWNSTREAM	3038
XR_001919209.1	NC_030809.1	28653620	28662042	+	ncbi_102173513	28650686	28653557	-	UPSTREAM	62
XR_001919211.1	NC_030809.1	28859071	28860255	-	ncbi_102179057	28869218	28872822	+	UPSTREAM	8962
XR_001919215.1	NC_030809.1	28955944	28964668	+	ncbi_108637658	28964707	28977894	-	DOWNSTREAM	38
MSTRG.1048.1	NC_030809.1	29435987	29449614	+	ncbi_102176279	29421847	29427423	-	UPSTREAM	8563
MSTRG.1086.2	NC_030809.1	40010277	40067592	+	ncbi_102186533	39967881	40010127	-	UPSTREAM	149
MSTRG.1086.6	NC_030809.1	40010570	40065681	+	ncbi_102186533	39967881	40010127	-	UPSTREAM	442
XR_309798.3	NC_030809.1	40090768	40099678	+	ncbi_102186065	40028006	40084533	-	UPSTREAM	6234
XR_001919286.1	NC_030809.1	40090773	40099678	+	ncbi_102186065	40028006	40084533	-	UPSTREAM	6239
XR_001296754.2	NC_030809.1	47101544	47104505	+	ncbi_102186063	46916414	47100426	-	UPSTREAM	1117
MSTRG.1147.1	NC_030809.1	49901865	49912202	+	ncbi_100861238	49916931	49926745	+	UPSTREAM	4728
XR_001919439.1	NC_030809.1	65498879	65526123	-	ncbi_102176470	65532167	65537811	+	UPSTREAM	6043
XR_001919440.1	NC_030809.1	65498879	65526331	-	ncbi_102176470	65532167	65537811	+	UPSTREAM	5835
MSTRG.1204.1	NC_030809.1	70884415	70886469	-	ncbi_102174251	70886575	70924502	+	UPSTREAM	105
MSTRG.1236.1	NC_030809.1	84169267	84171655	+	ncbi_108638591	84174715	84175864	-	DOWNSTREAM	3059
XR_001919523.1	NC_030809.1	88135494	88342949	+	ncbi_102189526	88039741	88135239	-	UPSTREAM	254
XR_001919537.1	NC_030809.1	89721615	89727393	+	ncbi_100860757	89704273	89721540	-	UPSTREAM	74
XR_309785.3	NC_030809.1	89721615	89727393	+	ncbi_100860757	89704273	89721540	-	UPSTREAM	74
XR_001919579.1	NC_030809.1	96265269	96266298	-	ncbi_102169808	96248185	96256483	-	UPSTREAM	8785
XR_001919745.1	NC_030809.1	115542094	115543839	-	ncbi_102186252	115536804	115539910	+	DOWNSTREAM	2183
MSTRG.1374.1	NC_030809.1	116736002	116828003	-	ncbi_102176465	116828006	116958250	+	UPSTREAM	2
XR_001919764.1	NC_030809.1	120711108	120718187	+	ncbi_102170185	120609789	120704325	+	DOWNSTREAM	6782
XR_001919765.1	NC_030809.1	120711108	120718187	+	ncbi_102170185	120609789	120704325	+	DOWNSTREAM	6782
XR_001919795.1	NC_030809.1	130704073	130706860	-	ncbi_102180434	130715420	130739423	-	DOWNSTREAM	8559
MSTRG.1454.2	NC_030809.1	134565253	134566280	+	ncbi_102190079	134568753	134941381	-	DOWNSTREAM	2472
XR_001297583.2	NC_030810.1	239811	241162	+	ncbi_108633801	248062	249419	-	DOWNSTREAM	6899
XR_001295563.2	NC_030810.1	435111	441224	+	ncbi_108633812	443589	455535	-	DOWNSTREAM	2364
XR_001295563.2	NC_030810.1	435111	441224	+	ncbi_102190576	400086	434870	+	DOWNSTREAM	240
XR_001917213.1	NC_030810.1	1110162	1114621	+	ncbi_102186364	1099278	1110046	-	UPSTREAM	115
XR_001917213.1	NC_030810.1	1110162	1114621	+	ncbi_102186080	1116268	1124813	-	DOWNSTREAM	1646
XR_001917232.1	NC_030810.1	2668465	2676728	+	ncbi_102181648	2614870	2668354	-	UPSTREAM	110
XR_001295555.2	NC_030810.1	3195966	3205795	-	ncbi_102178137	3205993	3229807	+	UPSTREAM	197
XR_001917247.1	NC_030810.1	3322735	3334922	+	ncbi_102175921	3292404	3322416	-	UPSTREAM	318
XR_001917895.1	NC_030810.1	7271296	7272368	-	ncbi_102174269	7253797	7266899	+	DOWNSTREAM	4396
MSTRG.1579.1	NC_030810.1	12744940	12756482	+	ncbi_102188735	12698723	12744794	-	UPSTREAM	145
XR_001295544.2	NC_030810.1	13675515	13679135	+	ncbi_102171297	13686221	13691649	-	DOWNSTREAM	7085
XR_001295544.2	NC_030810.1	13675515	13679135	+	ncbi_102171835	13660928	13675460	-	UPSTREAM	54
XR_001295543.2	NC_030810.1	13823783	13827798	-	ncbi_102170575	13807066	13818968	+	DOWNSTREAM	4814
XR_001295543.2	NC_030810.1	13823783	13827798	-	ncbi_102170016	13827869	13833212	+	UPSTREAM	70
XR_001917417.1	NC_030810.1	15310119	15315197	-	ncbi_102183386	15315404	15381493	+	UPSTREAM	206
MSTRG.1633.9	NC_030810.1	17346430	17352460	-	ncbi_102184582	17330390	17342472	+	DOWNSTREAM	3957
XR_001917486.1	NC_030810.1	18638450	18655932	-	ncbi_102168319	18656066	18675874	+	UPSTREAM	133
XR_001917481.1	NC_030810.1	18638925	18655934	-	ncbi_102168319	18656066	18675874	+	UPSTREAM	131
XR_001917483.1	NC_030810.1	18638925	18655934	-	ncbi_102168319	18656066	18675874	+	UPSTREAM	131
XR_001917897.1	NC_030810.1	19492744	19496898	-	ncbi_102188823	19497048	19515005	+	UPSTREAM	149
XR_001295528.2	NC_030810.1	20011606	20034411	-	ncbi_102185973	20038094	20039756	+	UPSTREAM	3682
XR_001295528.2	NC_030810.1	20011606	20034411	-	ncbi_102185332	20040325	20052659	-	DOWNSTREAM	5913
XR_001295527.2	NC_030810.1	21967407	21990575	-	ncbi_108634344	21991012	21993551	+	UPSTREAM	436
XR_001917902.1	NC_030810.1	27611793	27619850	+	ncbi_102181555	27629084	27652457	+	UPSTREAM	9233
XR_309906.3	NC_030810.1	34045697	34083357	-	ncbi_102168317	34083446	34586343	+	UPSTREAM	88
XR_001295501.2	NC_030810.1	38679398	38681461	-	ncbi_108635644	38681947	38684490	+	UPSTREAM	485
XR_001917906.1	NC_030810.1	38679398	38681830	-	ncbi_108635644	38681947	38684490	+	UPSTREAM	116
XR_001295500.2	NC_030810.1	38686820	38688568	-	ncbi_108635644	38681947	38684490	+	DOWNSTREAM	2329
XR_001295507.2	NC_030810.1	46707317	46714131	-	ncbi_102171565	46723085	46740956	-	DOWNSTREAM	8953
XR_001295507.2	NC_030810.1	46707317	46714131	-	ncbi_102178500	46610355	46705881	-	UPSTREAM	1435
MSTRG.1835.1	NC_030810.1	51811808	51815130	-	ncbi_102179380	51815250	51855201	+	UPSTREAM	119
MSTRG.1839.3	NC_030810.1	52121127	52125609	+	ncbi_102183383	52111027	52119132	+	DOWNSTREAM	1994
XR_001917824.1	NC_030810.1	54496447	54499748	+	ncbi_102176843	54456075	54490896	-	UPSTREAM	5550
XR_001917823.1	NC_030810.1	54496447	54520353	+	ncbi_102176843	54456075	54490896	-	UPSTREAM	5550
XR_001917823.1	NC_030810.1	54496447	54520353	+	ncbi_102175354	54522669	54533277	+	UPSTREAM	2315
XR_001917827.1	NC_030810.1	62360131	62367898	-	ncbi_102188458	62374473	62383874	-	DOWNSTREAM	6574
XR_001917828.1	NC_030810.1	62361147	62367898	-	ncbi_102188458	62374473	62383874	-	DOWNSTREAM	6574
XR_001917829.1	NC_030810.1	62361658	62367898	-	ncbi_102188458	62374473	62383874	-	DOWNSTREAM	6574
XR_001917830.1	NC_030810.1	62386587	62406350	+	ncbi_102188458	62374473	62383874	-	UPSTREAM	2712
XR_001295495.2	NC_030810.1	62694782	62711584	-	ncbi_102185702	62713847	62716757	+	UPSTREAM	2262
MSTRG.1877.1	NC_030810.1	63578767	63583122	+	ncbi_102186735	63591036	63633378	+	UPSTREAM	7913
XR_001917908.1	NC_030810.1	63885704	63889567	-	ncbi_102185237	63853888	63884689	+	DOWNSTREAM	1014
XR_001917833.1	NC_030810.1	66940168	66963271	-	ncbi_102173523	66963368	67046195	+	UPSTREAM	96
XR_001917838.1	NC_030810.1	70450155	70453323	-	ncbi_102188371	70456509	70478732	+	UPSTREAM	3185
MSTRG.1957.1	NC_030810.1	72209752	72210750	+	ncbi_102182748	72144103	72208008	+	DOWNSTREAM	1743
MSTRG.1957.2	NC_030810.1	72209753	72210748	+	ncbi_102182748	72144103	72208008	+	DOWNSTREAM	1744
XR_001917839.1	NC_030810.1	75067794	75074045	+	ncbi_102181553	74140748	75067664	-	UPSTREAM	129
XR_001917841.1	NC_030810.1	77071119	77092679	+	ncbi_102178874	77094586	77177869	+	UPSTREAM	1906
XR_001917843.1	NC_030810.1	78244487	78254721	+	ncbi_102173522	78202685	78244478	-	UPSTREAM	8
XR_309884.3	NC_030810.1	86143633	86152682	+	ncbi_102173803	86108852	86143550	-	UPSTREAM	82
XR_001917852.1	NC_030810.1	88438333	88449039	+	ncbi_102181178	88414259	88429955	+	DOWNSTREAM	8377
XR_001295473.2	NC_030810.1	88776399	88789649	+	ncbi_102178230	88769224	88774463	+	DOWNSTREAM	1935
XR_309878.3	NC_030810.1	88776399	88789649	+	ncbi_102178230	88769224	88774463	+	DOWNSTREAM	1935
XR_001917855.1	NC_030810.1	90938229	90939831	+	ncbi_102171207	90860394	90932291	-	UPSTREAM	5937
XR_001917856.1	NC_030810.1	90969668	90971265	-	ncbi_102170929	90973342	91016499	-	DOWNSTREAM	2076
XR_001917861.1	NC_030810.1	94067424	94070199	-	ncbi_102181457	94052094	94067193	+	DOWNSTREAM	230
MSTRG.2118.1	NC_030810.1	94696331	94699266	-	ncbi_102178963	94699527	94857987	+	UPSTREAM	260
XR_001917863.1	NC_030810.1	95178707	95187359	-	ncbi_102178228	95189199	95267060	-	DOWNSTREAM	1839
XR_309871.3	NC_030810.1	99449918	99452909	+	ncbi_102171395	99440690	99443026	-	UPSTREAM	6891
XR_309871.3	NC_030810.1	99449918	99452909	+	ncbi_102171676	99443239	99443755	+	DOWNSTREAM	6162
XR_309871.3	NC_030810.1	99449918	99452909	+	ncbi_102171944	99443779	99444396	-	UPSTREAM	5521
XR_309871.3	NC_030810.1	99449918	99452909	+	ncbi_106501928	99453104	99454436	+	UPSTREAM	194
XR_309871.3	NC_030810.1	99449918	99452909	+	ncbi_102170928	99457048	99471193	-	DOWNSTREAM	4138
MSTRG.2173.2	NC_030810.1	99485401	99489745	+	ncbi_102169927	99498298	99556024	-	DOWNSTREAM	8552
MSTRG.2173.2	NC_030810.1	99485401	99489745	+	ncbi_102170653	99481607	99485330	-	UPSTREAM	70
MSTRG.2175.1	NC_030810.1	99496101	99499948	-	ncbi_102170374	99486133	99495996	-	UPSTREAM	104
MSTRG.2205.1	NC_030810.1	100436017	100443152	+	ncbi_102179154	100417917	100426651	+	DOWNSTREAM	9365
MSTRG.2205.1	NC_030810.1	100436017	100443152	+	ncbi_102179438	100426763	100429638	+	DOWNSTREAM	6378
MSTRG.2205.1	NC_030810.1	100436017	100443152	+	ncbi_102177767	100443909	100466848	+	UPSTREAM	756
XR_001917870.1	NC_030810.1	100844586	100858297	+	ncbi_102169440	100784256	100844490	-	UPSTREAM	95
XR_001917873.1	NC_030810.1	102361878	102362997	+	ncbi_108635627	102366837	102367145	+	UPSTREAM	3839
XR_001917914.1	NC_030810.1	102637169	102639456	+	ncbi_102184770	102649044	102650269	+	UPSTREAM	9587
XR_309867.3	NC_030810.1	102686994	102693598	-	ncbi_102184108	102699610	102700076	+	UPSTREAM	6011
XR_001917915.1	NC_030810.1	102801908	102817072	-	ncbi_106504023	102799163	102801433	+	DOWNSTREAM	474
XR_001917915.1	NC_030810.1	102801908	102817072	-	ncbi_102183026	102819511	102821366	+	UPSTREAM	2438
MSTRG.2246.4	NC_030810.1	103390469	103397237	-	ncbi_102188993	103385281	103387718	-	UPSTREAM	2750
MSTRG.2246.4	NC_030810.1	103390469	103397237	-	ncbi_102187280	103403168	103412805	+	UPSTREAM	5930
MSTRG.2246.4	NC_030810.1	103390469	103397237	-	ncbi_102189260	103377677	103384535	-	UPSTREAM	5933
MSTRG.2246.4	NC_030810.1	103390469	103397237	-	ncbi_102188274	103397416	103401964	+	UPSTREAM	178
XR_001917875.1	NC_030810.1	104131467	104132316	-	ncbi_102179250	104132424	104144026	+	UPSTREAM	107
XR_001917876.1	NC_030810.1	104131467	104132316	-	ncbi_102179250	104132424	104144026	+	UPSTREAM	107
XR_309855.3	NC_030810.1	105076271	105079227	-	ncbi_102183377	105079430	105083574	+	UPSTREAM	202
XR_309855.3	NC_030810.1	105076271	105079227	-	ncbi_102184960	105032031	105072787	+	DOWNSTREAM	3483
XR_309855.3	NC_030810.1	105076271	105079227	-	ncbi_102183837	105083569	105169051	-	DOWNSTREAM	4341
MSTRG.2311.2	NC_030810.1	105172603	105175595	+	ncbi_102183837	105083569	105169051	-	UPSTREAM	3551
MSTRG.2311.3	NC_030810.1	105172641	105175627	+	ncbi_102183837	105083569	105169051	-	UPSTREAM	3589
XR_001297524.2	NC_030810.1	105795166	105797113	-	ncbi_102174260	105758209	105791116	-	UPSTREAM	4049
XR_001917882.1	NC_030810.1	110411116	110453924	-	ncbi_102185324	110454015	110464197	+	UPSTREAM	90
MSTRG.2372.2	NC_030810.1	110423833	110453826	-	ncbi_102185324	110454015	110464197	+	UPSTREAM	188
XR_001917881.1	NC_030810.1	110435050	110453924	-	ncbi_102185324	110454015	110464197	+	UPSTREAM	90
XR_309845.3	NC_030810.1	110435050	110453924	-	ncbi_102185324	110454015	110464197	+	UPSTREAM	90
XR_001917918.1	NC_030810.1	110729470	110742130	-	ncbi_102181738	110751765	110774578	-	DOWNSTREAM	9634
XR_309844.2	NC_030810.1	111727804	111729780	+	ncbi_102176571	111735638	111738111	+	UPSTREAM	5857
XR_309844.2	NC_030810.1	111727804	111729780	+	ncbi_102171560	111709488	111725850	-	UPSTREAM	1953
XR_309844.2	NC_030810.1	111727804	111729780	+	ncbi_102171020	111738055	111749927	-	DOWNSTREAM	8274
MSTRG.2413.3	NC_030810.1	111946855	111974583	-	ncbi_102189176	111913690	111944243	+	DOWNSTREAM	2611
XR_001297335.2	NC_030810.1	117055657	117058223	+	ncbi_102168400	116994758	117055568	-	UPSTREAM	88
XR_001295643.2	NC_030811.1	2734406	2738604	+	ncbi_102183937	2747017	2757803	-	DOWNSTREAM	8412
MSTRG.2530.1	NC_030811.1	7856357	7861514	+	ncbi_102190581	7849332	7854347	-	UPSTREAM	2009
MSTRG.2530.1	NC_030811.1	7856357	7861514	+	ncbi_106502052	7861979	7883652	-	DOWNSTREAM	464
XR_001917936.1	NC_030811.1	8331078	8334117	+	ncbi_102191764	8311713	8327487	-	UPSTREAM	3590
XR_001917936.1	NC_030811.1	8331078	8334117	+	ncbi_102191490	8335709	8351672	-	DOWNSTREAM	1591
XR_001917937.1	NC_030811.1	8331078	8334124	+	ncbi_102191764	8311713	8327487	-	UPSTREAM	3590
XR_001917937.1	NC_030811.1	8331078	8334124	+	ncbi_102191490	8335709	8351672	-	DOWNSTREAM	1584
XR_309971.2	NC_030811.1	8758253	8769894	+	ncbi_102189276	8668444	8757023	-	UPSTREAM	1229
MSTRG.2569.1	NC_030811.1	14983699	14984424	-	ncbi_102180749	14992271	15000224	+	UPSTREAM	7846
MSTRG.2569.1	NC_030811.1	14983699	14984424	-	ncbi_102178161	14972999	14979167	+	DOWNSTREAM	4531
XR_001917941.1	NC_030811.1	15529762	15533782	-	ncbi_102179632	15478149	15525347	+	DOWNSTREAM	4414
XR_001917941.1	NC_030811.1	15529762	15533782	-	ncbi_102176096	15534754	15629476	-	DOWNSTREAM	971
MSTRG.2596.2	NC_030811.1	17754166	17767278	+	ncbi_102176853	17698370	17749695	+	DOWNSTREAM	4470
XR_309967.2	NC_030811.1	20854980	20870565	-	ncbi_102168419	20873666	20917320	+	UPSTREAM	3100
MSTRG.2608.2	NC_030811.1	20922540	20936771	-	ncbi_102168419	20873666	20917320	+	DOWNSTREAM	5219
MSTRG.2608.2	NC_030811.1	20922540	20936771	-	ncbi_102191303	20939470	21017121	-	DOWNSTREAM	2698
MSTRG.2632.3	NC_030811.1	25331422	25540119	+	ncbi_102172967	24951628	25331354	-	UPSTREAM	67
XR_001295625.2	NC_030811.1	25878368	25894118	-	ncbi_102183936	25897166	25910016	-	DOWNSTREAM	3047
MSTRG.2650.2	NC_030811.1	26736647	26742903	-	ncbi_102171840	26751962	26799129	-	DOWNSTREAM	9058
XR_001917955.1	NC_030811.1	27424452	27428318	+	ncbi_102174185	27430247	27439511	-	DOWNSTREAM	1928
XR_001917955.1	NC_030811.1	27424452	27428318	+	ncbi_102174624	27392725	27415749	-	UPSTREAM	8702
XR_001917956.1	NC_030811.1	37454344	37473417	+	ncbi_102168690	37445643	37454257	-	UPSTREAM	86
XR_001917958.1	NC_030811.1	37649888	37650739	-	ncbi_102179542	37658266	37871807	-	DOWNSTREAM	7526
XR_001918003.1	NC_030811.1	41431907	41443753	+	ncbi_102178142	41110173	41424817	-	UPSTREAM	7089
XR_001295612.2	NC_030811.1	42719595	42727493	+	ncbi_102177306	42676229	42714148	+	DOWNSTREAM	5446
XR_309953.3	NC_030811.1	43566218	43569251	-	ncbi_102182564	43547201	43563484	-	UPSTREAM	2733
XR_001917962.1	NC_030811.1	49478817	49486923	+	ncbi_102173997	49491848	49497463	-	DOWNSTREAM	4924
XR_001295608.2	NC_030811.1	50426729	50433903	-	ncbi_102173159	50434030	50467648	+	UPSTREAM	126
XR_001917967.1	NC_030811.1	51265802	51269909	+	ncbi_102172597	51270010	51272952	-	DOWNSTREAM	100
XR_001917967.1	NC_030811.1	51265802	51269909	+	ncbi_102170851	51262987	51265727	-	UPSTREAM	74
XR_001917967.1	NC_030811.1	51265802	51269909	+	ncbi_102172323	51276661	51283467	-	DOWNSTREAM	6751
XR_001917968.1	NC_030811.1	51283455	51291798	+	ncbi_102170021	51297397	51299705	-	DOWNSTREAM	5598
XR_001917969.1	NC_030811.1	51295774	51321259	-	ncbi_106502041	51323653	51329798	-	DOWNSTREAM	2393
XR_001917969.1	NC_030811.1	51295774	51321259	-	ncbi_102169549	51331211	51337701	-	DOWNSTREAM	9951
MSTRG.2766.2	NC_030811.1	51339754	51341672	-	ncbi_106502041	51323653	51329798	-	UPSTREAM	9955
MSTRG.2766.2	NC_030811.1	51339754	51341672	-	ncbi_102169549	51331211	51337701	-	UPSTREAM	2052
MSTRG.2766.2	NC_030811.1	51339754	51341672	-	ncbi_102172033	51350542	51354278	-	DOWNSTREAM	8869
XR_001917970.1	NC_030811.1	53611123	53620707	-	ncbi_106502037	53620856	53624213	+	UPSTREAM	148
XR_001917970.1	NC_030811.1	53611123	53620707	-	ncbi_102189733	53262143	53602288	+	DOWNSTREAM	8834
XR_001295602.2	NC_030811.1	54320069	54322705	+	ncbi_102187833	54332427	54424232	-	DOWNSTREAM	9721
MSTRG.2793.2	NC_030811.1	56217715	56220663	-	ncbi_102179911	56224669	56280325	+	UPSTREAM	4005
XR_001917973.1	NC_030811.1	56285540	56297040	+	ncbi_102170752	56306510	56327119	-	DOWNSTREAM	9469
XR_001917973.1	NC_030811.1	56285540	56297040	+	ncbi_102179911	56224669	56280325	+	DOWNSTREAM	5214
MSTRG.2811.1	NC_030811.1	60604845	60611588	-	ncbi_102187454	60611791	60617558	+	UPSTREAM	202
XR_001295593.2	NC_030811.1	74098603	74136954	+	ncbi_102168688	74140656	74781404	-	DOWNSTREAM	3701
XR_001917978.1	NC_030811.1	74098603	74136954	+	ncbi_102168688	74140656	74781404	-	DOWNSTREAM	3701
XR_001918009.1	NC_030811.1	76483650	76487890	-	ncbi_102172410	76385584	76475119	-	UPSTREAM	8530
MSTRG.2941.1	NC_030811.1	89877192	89893081	+	ncbi_102168797	89821874	89875009	+	DOWNSTREAM	2182
MSTRG.2942.1	NC_030811.1	89879307	89888111	+	ncbi_102168797	89821874	89875009	+	DOWNSTREAM	4297
MSTRG.2975.3	NC_030811.1	104861353	104968137	-	ncbi_102170292	104968311	104971605	+	UPSTREAM	173
XR_001918016.1	NC_030811.1	105030779	105037421	-	ncbi_102169826	104992028	105028316	-	UPSTREAM	2462
XR_001918017.1	NC_030811.1	105030779	105043092	-	ncbi_102169826	104992028	105028316	-	UPSTREAM	2462
XR_001918017.1	NC_030811.1	105030779	105043092	-	ncbi_102169547	105049146	105233192	+	UPSTREAM	6053
MSTRG.3004.4	NC_030811.1	110598765	110678573	+	ncbi_102179729	110682198	110710677	+	UPSTREAM	3624
MSTRG.3005.2	NC_030811.1	110682211	110695567	+	ncbi_102180182	110413189	110678573	+	DOWNSTREAM	3637
XR_309936.3	NC_030811.1	112627193	112631676	+	ncbi_102176014	111953410	112626647	-	UPSTREAM	545
XR_309984.3	NC_030812.1	5949358	5954439	-	ncbi_102185630	5956579	6058304	+	UPSTREAM	2139
XR_001918022.1	NC_030812.1	9974319	10060764	-	ncbi_100861258	10061205	10062549	+	UPSTREAM	440
XR_001918022.1	NC_030812.1	9974319	10060764	-	ncbi_100861252	10070250	10072484	+	UPSTREAM	9485
MSTRG.3066.1	NC_030812.1	18989017	19013369	+	ncbi_102172327	18983256	18987813	-	UPSTREAM	1203
MSTRG.3086.1	NC_030812.1	24729718	24736300	+	MSTRG.3085	24645670	24728813	+	DOWNSTREAM	904
MSTRG.3092.1	NC_030812.1	25412920	25418536	-	ncbi_102176857	25427465	25448549	+	UPSTREAM	8928
XR_001918025.1	NC_030812.1	25678783	25710994	-	ncbi_102190103	25716010	25733355	-	DOWNSTREAM	5015
XR_001918026.1	NC_030812.1	25678783	25710994	-	ncbi_102190103	25716010	25733355	-	DOWNSTREAM	5015
XR_001918027.1	NC_030812.1	25678783	25710994	-	ncbi_102190103	25716010	25733355	-	DOWNSTREAM	5015
XR_001918029.1	NC_030812.1	25761845	25767426	+	ncbi_102191112	25740507	25754220	-	UPSTREAM	7624
XR_001918029.1	NC_030812.1	25761845	25767426	+	ncbi_102177136	25758145	25761790	-	UPSTREAM	54
XR_001918029.1	NC_030812.1	25761845	25767426	+	ncbi_102177412	25767492	25770745	-	DOWNSTREAM	65
XR_001918030.1	NC_030812.1	25762158	25767426	+	ncbi_102191112	25740507	25754220	-	UPSTREAM	7937
XR_001918030.1	NC_030812.1	25762158	25767426	+	ncbi_102177136	25758145	25761790	-	UPSTREAM	367
XR_001918030.1	NC_030812.1	25762158	25767426	+	ncbi_102177412	25767492	25770745	-	DOWNSTREAM	65
XR_001295659.2	NC_030812.1	25771047	25775809	+	ncbi_102177136	25758145	25761790	-	UPSTREAM	9256
XR_001295659.2	NC_030812.1	25771047	25775809	+	ncbi_102177412	25767492	25770745	-	UPSTREAM	301
XR_001295659.2	NC_030812.1	25771047	25775809	+	ncbi_102191768	25780565	25785684	-	DOWNSTREAM	4755
XR_001295661.2	NC_030812.1	25771047	25775809	+	ncbi_102177136	25758145	25761790	-	UPSTREAM	9256
XR_001295661.2	NC_030812.1	25771047	25775809	+	ncbi_102177412	25767492	25770745	-	UPSTREAM	301
XR_001295661.2	NC_030812.1	25771047	25775809	+	ncbi_102191768	25780565	25785684	-	DOWNSTREAM	4755
MSTRG.3109.3	NC_030812.1	25771222	25771788	+	ncbi_102177136	25758145	25761790	-	UPSTREAM	9431
MSTRG.3109.3	NC_030812.1	25771222	25771788	+	ncbi_102177412	25767492	25770745	-	UPSTREAM	476
MSTRG.3109.3	NC_030812.1	25771222	25771788	+	ncbi_102191768	25780565	25785684	-	DOWNSTREAM	8776
XR_001918153.1	NC_030812.1	26759278	26759926	+	ncbi_102182762	26768168	26775646	+	UPSTREAM	8241
XR_001918033.1	NC_030812.1	26804097	26807093	-	ncbi_108633291	26813506	26821565	+	UPSTREAM	6412
XR_001297608.1	NC_030812.1	26931868	26937333	-	ncbi_102177792	26918781	26927678	+	DOWNSTREAM	4189
XR_001918034.1	NC_030812.1	27478844	27503131	-	ncbi_102185716	27505435	27511324	-	DOWNSTREAM	2303
XR_001295668.2	NC_030812.1	28085447	28093710	-	ncbi_102187194	28093756	28133303	+	UPSTREAM	45
MSTRG.3152.1	NC_030812.1	28201041	28223309	+	ncbi_102187743	28223829	28228169	-	DOWNSTREAM	519
MSTRG.3152.1	NC_030812.1	28201041	28223309	+	ncbi_102186836	28159068	28196851	+	DOWNSTREAM	4189
XR_001918037.1	NC_030812.1	28364670	28366619	+	ncbi_102189551	28339865	28355776	+	DOWNSTREAM	8893
XR_001918037.1	NC_030812.1	28364670	28366619	+	ncbi_102189831	28356155	28364617	-	UPSTREAM	52
MSTRG.3164.1	NC_030812.1	28521401	28615423	+	ncbi_102190935	28488257	28520379	+	DOWNSTREAM	1021
MSTRG.3164.1	NC_030812.1	28521401	28615423	+	ncbi_102191493	28621076	28630923	-	DOWNSTREAM	5652
XR_309999.3	NC_030812.1	29904222	29916337	-	ncbi_102175094	29916421	29926058	+	UPSTREAM	83
XR_309999.3	NC_030812.1	29904222	29916337	-	ncbi_102190666	29926057	29944999	-	DOWNSTREAM	9719
XR_309999.3	NC_030812.1	29904222	29916337	-	ncbi_102174630	29877760	29903120	+	DOWNSTREAM	1101
XR_001295678.2	NC_030812.1	32930532	32948315	-	ncbi_102190298	32948461	33027312	+	UPSTREAM	145
MSTRG.3239.1	NC_030812.1	34055497	34066235	+	ncbi_102168890	33851642	34053839	-	UPSTREAM	1657
XR_001918054.1	NC_030812.1	42745832	42767102	+	ncbi_102191498	42619407	42745707	-	UPSTREAM	124
XR_001918063.1	NC_030812.1	45860305	45875147	+	ncbi_102177308	45813517	45860183	-	UPSTREAM	121
XR_001918068.1	NC_030812.1	55063963	55068064	-	ncbi_102171306	55055732	55058821	+	DOWNSTREAM	5141
XR_001918068.1	NC_030812.1	55063963	55068064	-	ncbi_102171035	55058825	55061830	-	UPSTREAM	2132
XR_001918070.1	NC_030812.1	55646847	55652695	-	ncbi_102180571	55653208	55666664	+	UPSTREAM	512
XR_001918070.1	NC_030812.1	55646847	55652695	-	ncbi_102189010	55557516	55638052	-	UPSTREAM	8794
XR_001295688.2	NC_030812.1	55646847	55653260	-	ncbi_102189010	55557516	55638052	-	UPSTREAM	8794
XR_001295695.2	NC_030812.1	56503366	56515608	-	ncbi_102168430	56515695	56535918	+	UPSTREAM	86
XR_001295694.2	NC_030812.1	56503366	56515610	-	ncbi_102168430	56515695	56535918	+	UPSTREAM	84
XR_001918073.1	NC_030812.1	56570490	56575818	+	ncbi_102172971	56584175	56590897	-	DOWNSTREAM	8356
XR_001295696.2	NC_030812.1	56580236	56581775	-	ncbi_102171955	56574315	56579960	-	UPSTREAM	275
XR_001295696.2	NC_030812.1	56580236	56581775	-	ncbi_102172515	56556737	56570987	-	UPSTREAM	9248
XR_001295696.2	NC_030812.1	56580236	56581775	-	ncbi_102172971	56584175	56590897	-	DOWNSTREAM	2399
MSTRG.3391.2	NC_030812.1	56580336	56581729	-	ncbi_102171955	56574315	56579960	-	UPSTREAM	375
MSTRG.3391.2	NC_030812.1	56580336	56581729	-	ncbi_102172515	56556737	56570987	-	UPSTREAM	9348
MSTRG.3391.2	NC_030812.1	56580336	56581729	-	ncbi_102172971	56584175	56590897	-	DOWNSTREAM	2445
XR_001918074.1	NC_030812.1	56613321	56617883	+	ncbi_102173448	56591846	56613191	-	UPSTREAM	129
XR_001295686.2	NC_030812.1	56621007	56629518	+	ncbi_102173448	56591846	56613191	-	UPSTREAM	7815
XR_001295702.1	NC_030812.1	58641332	58711805	+	ncbi_102183770	58599864	58633953	+	DOWNSTREAM	7378
XR_001295702.1	NC_030812.1	58641332	58711805	+	ncbi_102184600	58715873	58846217	-	DOWNSTREAM	4067
XR_001918079.1	NC_030812.1	64447394	64492455	-	ncbi_102175370	64495373	64552182	-	DOWNSTREAM	2917
MSTRG.3460.6	NC_030812.1	66310991	66317302	-	ncbi_102179454	66288024	66306511	+	DOWNSTREAM	4479
MSTRG.3460.6	NC_030812.1	66310991	66317302	-	ncbi_102189100	66323916	66345079	+	UPSTREAM	6613
MSTRG.3460.5	NC_030812.1	66310991	66318019	-	ncbi_102179454	66288024	66306511	+	DOWNSTREAM	4479
MSTRG.3460.5	NC_030812.1	66310991	66318019	-	ncbi_102189100	66323916	66345079	+	UPSTREAM	5896
XR_001918085.1	NC_030812.1	72946505	72949487	+	ncbi_102189476	72921359	72938639	+	DOWNSTREAM	7865
XR_001918085.1	NC_030812.1	72946505	72949487	+	ncbi_102170691	72951082	72962273	+	UPSTREAM	1594
XR_001918086.1	NC_030812.1	72946505	72949487	+	ncbi_102189476	72921359	72938639	+	DOWNSTREAM	7865
XR_001918086.1	NC_030812.1	72946505	72949487	+	ncbi_102170691	72951082	72962273	+	UPSTREAM	1594
XR_001918087.1	NC_030812.1	72946505	72949487	+	ncbi_102189476	72921359	72938639	+	DOWNSTREAM	7865
XR_001918087.1	NC_030812.1	72946505	72949487	+	ncbi_102170691	72951082	72962273	+	UPSTREAM	1594
XR_001918088.1	NC_030812.1	72964661	72970356	+	ncbi_106503920	72971804	72973352	+	UPSTREAM	1447
XR_001918088.1	NC_030812.1	72964661	72970356	+	ncbi_102170691	72951082	72962273	+	DOWNSTREAM	2387
XR_001918089.1	NC_030812.1	73022953	73032098	-	ncbi_102170968	73035557	73050426	-	DOWNSTREAM	3458
XR_001918090.1	NC_030812.1	73022953	73032098	-	ncbi_102170968	73035557	73050426	-	DOWNSTREAM	3458
MSTRG.3516.1	NC_030812.1	73284649	73288042	+	ncbi_102171493	73267697	73277772	+	DOWNSTREAM	6876
XR_001918092.1	NC_030812.1	73826608	73829345	+	ncbi_102175007	73831413	73854150	-	DOWNSTREAM	2067
MSTRG.3553.2	NC_030812.1	76737704	76814970	+	ncbi_102183300	76823264	76833424	-	DOWNSTREAM	8293
XR_001295722.1	NC_030812.1	77365134	77379099	-	ncbi_102184602	77321778	77363755	+	DOWNSTREAM	1378
MSTRG.3585.1	NC_030812.1	83412581	83419620	-	ncbi_102172519	83368043	83412230	+	DOWNSTREAM	350
MSTRG.3585.1	NC_030812.1	83412581	83419620	-	ncbi_102172974	83419686	83509461	+	UPSTREAM	65
XR_310033.3	NC_030812.1	95750250	95753299	+	ncbi_102175277	95744889	95750095	-	UPSTREAM	154
XR_001295732.2	NC_030812.1	95750503	95753299	+	ncbi_102175277	95744889	95750095	-	UPSTREAM	407
MSTRG.3646.1	NC_030812.1	95753425	95767760	-	ncbi_102175277	95744889	95750095	-	UPSTREAM	3329
MSTRG.3646.1	NC_030812.1	95753425	95767760	-	ncbi_102175750	95767951	95802634	+	UPSTREAM	190
XR_310034.3	NC_030812.1	95851835	95853221	+	ncbi_102176402	95812925	95842498	-	UPSTREAM	9336
MSTRG.3687.1	NC_030812.1	99757940	99759074	-	ncbi_102182954	99728714	99750250	-	UPSTREAM	7689
XR_001918111.1	NC_030812.1	102424922	102427040	-	ncbi_102189562	102414140	102420291	-	UPSTREAM	4630
XR_001918111.1	NC_030812.1	102424922	102427040	-	ncbi_102190308	102429793	102445365	-	DOWNSTREAM	2752
MSTRG.3726.4	NC_030812.1	102673490	102682484	+	ncbi_102171495	102661924	102668461	+	DOWNSTREAM	5028
XR_001295740.2	NC_030812.1	102765897	102766501	-	ncbi_102189466	102775914	102788786	+	UPSTREAM	9412
XR_001295740.2	NC_030812.1	102765897	102766501	-	ncbi_102174819	102736329	102765859	+	DOWNSTREAM	37
XR_001295742.2	NC_030812.1	102941764	102943521	-	ncbi_102190310	102943587	102956345	+	UPSTREAM	65
XR_001295742.2	NC_030812.1	102941764	102943521	-	ncbi_102190031	102912617	102938590	+	DOWNSTREAM	3173
XR_001918112.1	NC_030812.1	102941764	102943524	-	ncbi_102190310	102943587	102956345	+	UPSTREAM	62
XR_001918112.1	NC_030812.1	102941764	102943524	-	ncbi_102190031	102912617	102938590	+	DOWNSTREAM	3173
XR_001295741.2	NC_030812.1	102941764	102943826	-	ncbi_102190031	102912617	102938590	+	DOWNSTREAM	3173
XR_310041.3	NC_030812.1	105070550	105094387	+	ncbi_102180924	105032523	105067461	+	DOWNSTREAM	3088
XR_001918115.1	NC_030812.1	105311334	105316322	+	ncbi_102181847	105241806	105311332	-	UPSTREAM	1
XR_001918117.1	NC_030812.1	107316612	107319904	-	ncbi_100861292	107328368	107719644	+	UPSTREAM	8463
XR_310044.3	NC_030812.1	108358025	108369494	+	ncbi_102179081	108349340	108357148	+	DOWNSTREAM	876
XR_310044.3	NC_030812.1	108358025	108369494	+	ncbi_102179363	108378973	108399692	+	UPSTREAM	9478
MSTRG.3801.1	NC_030812.1	108402766	108405434	-	ncbi_102179363	108378973	108399692	+	DOWNSTREAM	3073
MSTRG.3806.3	NC_030812.1	108488756	108493860	+	ncbi_102186863	108498466	108541906	+	UPSTREAM	4605
XR_001918122.1	NC_030812.1	108620724	108634382	+	ncbi_102178608	108591999	108612387	+	DOWNSTREAM	8336
XR_001918122.1	NC_030812.1	108620724	108634382	+	ncbi_102181011	108638899	108666267	+	UPSTREAM	4516
XR_001918126.1	NC_030812.1	109611432	109616040	-	ncbi_102184232	109589604	109609693	-	UPSTREAM	1738
XR_001295744.2	NC_030812.1	109868686	109871769	-	ncbi_102185072	109871889	109874009	+	UPSTREAM	119
XR_001295744.2	NC_030812.1	109868686	109871769	-	ncbi_102185348	109876752	109880415	-	DOWNSTREAM	4982
XR_310045.3	NC_030812.1	111898465	111902463	+	ncbi_102169744	111879374	111891164	-	UPSTREAM	7300
MSTRG.3875.3	NC_030812.1	111991426	111992716	-	ncbi_102170954	111998256	112007098	+	UPSTREAM	5539
XR_310046.3	NC_030812.1	112386168	112391658	-	ncbi_102172608	112391941	112412844	+	UPSTREAM	282
MSTRG.3922.1	NC_030812.1	115760056	115764372	-	ncbi_102179177	115591860	115750789	-	UPSTREAM	9266
MSTRG.3923.1	NC_030812.1	115852304	115859437	-	ncbi_102179746	115859495	116130777	+	UPSTREAM	57
MSTRG.3923.2	NC_030812.1	115854518	115859423	-	ncbi_102179746	115859495	116130777	+	UPSTREAM	71
XR_001918141.1	NC_030812.1	118611077	118611573	+	ncbi_108633277	118598371	118603453	-	UPSTREAM	7623
XR_001918141.1	NC_030812.1	118611077	118611573	+	ncbi_108636082	118617978	118619653	+	UPSTREAM	6404
XR_001918141.1	NC_030812.1	118611077	118611573	+	ncbi_102188397	118620362	118685156	-	DOWNSTREAM	8788
MSTRG.3952.1	NC_030812.1	118906613	118908380	+	ncbi_102191129	118908555	118958223	+	UPSTREAM	174
XR_001295753.2	NC_030813.1	3782181	3786882	+	ncbi_102187847	3769297	3782124	-	UPSTREAM	56
MSTRG.3974.1	NC_030813.1	6337948	6440194	-	ncbi_108636200	6440276	6445351	+	UPSTREAM	81
MSTRG.3974.1	NC_030813.1	6337948	6440194	-	ncbi_102190320	6446682	6503943	-	DOWNSTREAM	6487
MSTRG.3974.2	NC_030813.1	6337954	6440213	-	ncbi_108636200	6440276	6445351	+	UPSTREAM	62
MSTRG.3974.2	NC_030813.1	6337954	6440213	-	ncbi_102190320	6446682	6503943	-	DOWNSTREAM	6468
XR_310056.3	NC_030813.1	7294903	7295954	-	ncbi_102172610	7205560	7292932	+	DOWNSTREAM	1970
XR_001918244.1	NC_030813.1	11381161	11382486	+	ncbi_102174638	11268249	11381008	-	UPSTREAM	152
MSTRG.3993.1	NC_030813.1	11909126	11910244	-	ncbi_102175658	11910598	11986240	+	UPSTREAM	353
MSTRG.4041.1	NC_030813.1	22255049	22288906	+	ncbi_102174917	22292081	22320550	+	UPSTREAM	3174
XR_001295769.2	NC_030813.1	25339852	25347909	+	ncbi_102179927	25314063	25339809	+	DOWNSTREAM	42
XR_001295769.2	NC_030813.1	25339852	25347909	+	ncbi_102180579	25349158	25443307	-	DOWNSTREAM	1248
XR_001295774.2	NC_030813.1	37826558	37840146	+	ncbi_102177422	37847374	37858012	-	DOWNSTREAM	7227
XR_001295774.2	NC_030813.1	37826558	37840146	+	ncbi_102190313	37705389	37826197	-	UPSTREAM	360
MSTRG.4114.1	NC_030813.1	37838982	37857931	-	ncbi_102176682	37858058	37903119	+	UPSTREAM	126
XR_001295780.2	NC_030813.1	45346547	45347953	-	ncbi_102181850	45282245	45341906	+	DOWNSTREAM	4640
XR_001295780.2	NC_030813.1	45346547	45347953	-	ncbi_102183223	45348290	45382949	+	UPSTREAM	336
XR_001295779.2	NC_030813.1	45346547	45347973	-	ncbi_102181850	45282245	45341906	+	DOWNSTREAM	4640
XR_001295779.2	NC_030813.1	45346547	45347973	-	ncbi_102183223	45348290	45382949	+	UPSTREAM	316
XR_001295791.2	NC_030813.1	45809483	45820416	-	ncbi_102184326	45821082	45833718	+	UPSTREAM	665
XR_001918186.1	NC_030813.1	45809483	45820424	-	ncbi_102184326	45821082	45833718	+	UPSTREAM	657
XR_001295792.2	NC_030813.1	59347113	59363800	-	ncbi_100860797	59364110	59433007	+	UPSTREAM	309
XR_310075.3	NC_030813.1	59347113	59363800	-	ncbi_100860797	59364110	59433007	+	UPSTREAM	309
XR_001295785.2	NC_030813.1	60231642	60235822	+	ncbi_102176210	60236339	60284745	+	UPSTREAM	516
XR_001918248.1	NC_030813.1	61424080	61424704	+	ncbi_102176409	61429091	61509809	+	UPSTREAM	4386
XR_001918191.1	NC_030813.1	68247287	68248936	-	ncbi_102178894	68249100	68325725	+	UPSTREAM	163
XR_001295797.2	NC_030813.1	71112345	71114702	-	ncbi_100860836	71115093	71162022	-	DOWNSTREAM	390
XR_001295809.2	NC_030813.1	89449539	89467756	-	ncbi_102181854	89441904	89443040	+	DOWNSTREAM	6498
XR_001295809.2	NC_030813.1	89449539	89467756	-	ncbi_102182115	89467768	89469881	+	UPSTREAM	11
XR_001295801.2	NC_030813.1	89477180	89482726	+	ncbi_102182115	89467768	89469881	+	DOWNSTREAM	7298
MSTRG.4317.1	NC_030813.1	93002350	93009757	+	ncbi_102191783	92884756	93001831	-	UPSTREAM	518
XR_310091.3	NC_030813.1	98175060	98183499	-	ncbi_102175381	98113243	98172662	-	UPSTREAM	2397
XR_310091.3	NC_030813.1	98175060	98183499	-	ncbi_102177703	98183604	98207469	+	UPSTREAM	104
MSTRG.4360.1	NC_030813.1	102805191	102811081	+	ncbi_102187471	102764126	102803151	+	DOWNSTREAM	2039
MSTRG.4360.1	NC_030813.1	102805191	102811081	+	ncbi_102187753	102815659	102866983	-	DOWNSTREAM	4577
XR_001918221.1	NC_030813.1	115678179	115691181	-	ncbi_102182116	115701126	115712911	+	UPSTREAM	9944
MSTRG.4426.1	NC_030813.1	115821615	115825165	+	ncbi_102189858	115801874	115815253	-	UPSTREAM	6361
MSTRG.4426.1	NC_030813.1	115821615	115825165	+	ncbi_102187041	115826811	115853764	-	DOWNSTREAM	1645
XR_001918233.1	NC_030813.1	116747249	116748169	+	ncbi_102184047	116740050	116745603	-	UPSTREAM	1645
XR_001918233.1	NC_030813.1	116747249	116748169	+	ncbi_102180479	116650351	116740193	+	DOWNSTREAM	7055
XR_001918240.1	NC_030813.1	117260695	117264253	+	ncbi_102190499	117251803	117259744	+	DOWNSTREAM	950
XR_001918240.1	NC_030813.1	117260695	117264253	+	ncbi_102188128	117245541	117260545	-	UPSTREAM	149
XR_001918240.1	NC_030813.1	117260695	117264253	+	ncbi_102189384	117272335	117280603	+	UPSTREAM	8081
XR_001918241.1	NC_030813.1	117260695	117264253	+	ncbi_102190499	117251803	117259744	+	DOWNSTREAM	950
XR_001918241.1	NC_030813.1	117260695	117264253	+	ncbi_102188128	117245541	117260545	-	UPSTREAM	149
XR_001918241.1	NC_030813.1	117260695	117264253	+	ncbi_102189384	117272335	117280603	+	UPSTREAM	8081
XR_001295830.1	NC_030813.1	117514355	117514855	+	ncbi_102189939	117511862	117513678	+	DOWNSTREAM	676
XR_001295830.1	NC_030813.1	117514355	117514855	+	ncbi_102168247	117500584	117509668	+	DOWNSTREAM	4686
XR_001295830.1	NC_030813.1	117514355	117514855	+	ncbi_102168525	117515512	117543217	-	DOWNSTREAM	656
MSTRG.4479.1	NC_030814.1	3185956	3190496	-	ncbi_102181389	3190725	3708301	+	UPSTREAM	228
XR_001918259.1	NC_030814.1	7956841	8051564	-	ncbi_102168824	8051646	8066099	+	UPSTREAM	81
XR_310184.3	NC_030814.1	14295612	14297386	+	ncbi_102186114	14246703	14292701	-	UPSTREAM	2910
XR_001918262.1	NC_030814.1	16519627	16531327	-	ncbi_102180590	16538301	16604262	-	DOWNSTREAM	6973
XR_001918263.1	NC_030814.1	16524170	16531327	-	ncbi_102180590	16538301	16604262	-	DOWNSTREAM	6973
XR_001918281.1	NC_030814.1	29246005	29258646	-	ncbi_102189394	29266073	29274867	-	DOWNSTREAM	7426
XR_001918280.1	NC_030814.1	29246005	29258697	-	ncbi_102189394	29266073	29274867	-	DOWNSTREAM	7375
XR_001918279.1	NC_030814.1	29246005	29258699	-	ncbi_102189394	29266073	29274867	-	DOWNSTREAM	7373
XR_001918283.1	NC_030814.1	29605972	29623444	-	ncbi_102171330	29624244	29815981	-	DOWNSTREAM	799
XR_001295927.2	NC_030814.1	29831975	29834949	-	ncbi_102188941	29816045	29831001	+	DOWNSTREAM	973
XR_001918284.1	NC_030814.1	30248294	30259647	+	ncbi_108633191	30263388	31018426	-	DOWNSTREAM	3740
XR_001918290.1	NC_030814.1	48616701	48647168	-	ncbi_102174299	48527503	48611610	-	UPSTREAM	5090
MSTRG.4659.1	NC_030814.1	50712771	50722999	-	ncbi_102171513	50731183	50747526	-	DOWNSTREAM	8183
XR_001295918.2	NC_030814.1	56884623	57178160	-	ncbi_102188038	57178370	57192785	+	UPSTREAM	209
XR_001295912.2	NC_030814.1	59064499	59073950	+	ncbi_102174203	58990749	59062745	+	DOWNSTREAM	1753
XR_001918401.1	NC_030814.1	59556112	59557788	+	ncbi_102184903	59477094	59549870	-	UPSTREAM	6241
XR_001918300.1	NC_030814.1	60474900	60577019	-	ncbi_102188849	60577216	60593487	+	UPSTREAM	196
MSTRG.4746.2	NC_030814.1	60637361	60642555	-	ncbi_102188586	60604832	60631818	+	DOWNSTREAM	5542
XR_001295911.2	NC_030814.1	64352814	64387779	-	ncbi_102176523	64275443	64352760	-	UPSTREAM	53
XR_001295911.2	NC_030814.1	64352814	64387779	-	ncbi_102181032	64392390	64443039	-	DOWNSTREAM	4610
XR_310154.3	NC_030814.1	64352814	64388099	-	ncbi_102176523	64275443	64352760	-	UPSTREAM	53
XR_310154.3	NC_030814.1	64352814	64388099	-	ncbi_102181032	64392390	64443039	-	DOWNSTREAM	4290
XR_001295909.2	NC_030814.1	64840888	64847270	-	ncbi_102172992	64847273	64859944	+	UPSTREAM	2
XR_310153.3	NC_030814.1	64840893	64847270	-	ncbi_102172992	64847273	64859944	+	UPSTREAM	2
XR_001295894.2	NC_030814.1	66358071	66359703	+	ncbi_102169281	66332245	66353039	+	DOWNSTREAM	5031
XR_001295895.2	NC_030814.1	66358071	66359703	+	ncbi_102169281	66332245	66353039	+	DOWNSTREAM	5031
MSTRG.4807.1	NC_030814.1	66511706	66513848	+	ncbi_102178823	66519657	66528312	+	UPSTREAM	5808
XR_001918309.1	NC_030814.1	66624060	66627638	+	ncbi_102177159	66636574	66638473	-	DOWNSTREAM	8935
XR_001918310.1	NC_030814.1	66624060	66628675	+	ncbi_102177159	66636574	66638473	-	DOWNSTREAM	7898
MSTRG.4863.1	NC_030814.1	67347732	67399548	+	ncbi_108636371	67341099	67343388	+	DOWNSTREAM	4343
MSTRG.4885.1	NC_030814.1	70233348	70235376	-	ncbi_106502325	70216144	70226271	-	UPSTREAM	7076
MSTRG.4885.1	NC_030814.1	70233348	70235376	-	ncbi_102183686	70245135	70260889	+	UPSTREAM	9758
XR_001918317.1	NC_030814.1	70470164	70486254	+	ncbi_102170869	70488970	70511794	-	DOWNSTREAM	2715
MSTRG.4888.2	NC_030814.1	70476081	70486145	+	ncbi_102170869	70488970	70511794	-	DOWNSTREAM	2824
XR_001295889.2	NC_030814.1	70616108	70622191	-	ncbi_102181772	70622245	70642097	+	UPSTREAM	53
XR_001295888.2	NC_030814.1	70616526	70622160	-	ncbi_102181772	70622245	70642097	+	UPSTREAM	84
XR_001295880.2	NC_030814.1	83323822	83332167	-	ncbi_102187125	83337741	83382148	-	DOWNSTREAM	5573
XR_001918326.1	NC_030814.1	87340615	87342622	+	ncbi_102169664	87312006	87337065	+	DOWNSTREAM	3549
MSTRG.4996.1	NC_030814.1	88638299	88651933	-	ncbi_102188583	88630486	88637730	-	UPSTREAM	568
XR_001918332.1	NC_030814.1	88983109	88984897	+	ncbi_102186950	88891761	88973815	-	UPSTREAM	9293
MSTRG.5011.2	NC_030814.1	89322418	89326886	-	ncbi_102184242	89327012	89341777	+	UPSTREAM	125
XR_001918333.1	NC_030814.1	90366313	90372779	+	ncbi_102173461	90382609	90427427	-	DOWNSTREAM	9829
XR_001918337.1	NC_030814.1	91293237	91294598	-	ncbi_102184140	91272966	91292091	-	UPSTREAM	1145
MSTRG.5085.10	NC_030814.1	91909738	91912579	+	ncbi_102183141	91905501	91907545	-	UPSTREAM	2192
MSTRG.5085.10	NC_030814.1	91909738	91912579	+	ncbi_102169094	91913895	91915409	+	UPSTREAM	1315
MSTRG.5085.10	NC_030814.1	91909738	91912579	+	ncbi_102182026	91915358	91933887	-	DOWNSTREAM	2778
MSTRG.5085.10	NC_030814.1	91909738	91912579	+	ncbi_102169953	91841782	91902615	+	DOWNSTREAM	7122
XR_001295874.2	NC_030814.1	91918324	91920019	+	ncbi_102182297	91907628	91912579	+	DOWNSTREAM	5744
XR_001295874.2	NC_030814.1	91918324	91920019	+	ncbi_102169094	91913895	91915409	+	DOWNSTREAM	2914
XR_310129.3	NC_030814.1	92095571	92116577	+	ncbi_102191605	92044774	92095541	-	UPSTREAM	29
MSTRG.5095.2	NC_030814.1	92095690	92126074	+	ncbi_102191605	92044774	92095541	-	UPSTREAM	148
XR_001295871.2	NC_030814.1	92457976	92461083	+	ncbi_102189665	92446376	92457933	-	UPSTREAM	42
XR_001295871.2	NC_030814.1	92457976	92461083	+	ncbi_102189390	92469248	92483054	-	DOWNSTREAM	8164
XR_001295872.2	NC_030814.1	92458544	92459962	+	ncbi_102189665	92446376	92457933	-	UPSTREAM	610
XR_001295872.2	NC_030814.1	92458544	92459962	+	ncbi_102189390	92469248	92483054	-	DOWNSTREAM	9285
XR_001918341.1	NC_030814.1	92483179	92483951	+	ncbi_102188389	92488350	92498025	-	DOWNSTREAM	4398
XR_001918341.1	NC_030814.1	92483179	92483951	+	ncbi_102189390	92469248	92483054	-	UPSTREAM	124
XR_001918341.1	NC_030814.1	92483179	92483951	+	ncbi_102189115	92485336	92488361	+	UPSTREAM	1384
XR_001918342.1	NC_030814.1	92502679	92505550	+	ncbi_102188389	92488350	92498025	-	UPSTREAM	4653
XR_001918342.1	NC_030814.1	92502679	92505550	+	ncbi_102178062	92506508	92512320	-	DOWNSTREAM	957
MSTRG.5134.1	NC_030814.1	93655638	93679591	-	ncbi_108633225	93651808	93655328	-	UPSTREAM	309
MSTRG.5134.1	NC_030814.1	93655638	93679591	-	ncbi_102173732	93679745	93716323	+	UPSTREAM	153
MSTRG.5134.1	NC_030814.1	93655638	93679591	-	ncbi_102173733	93581698	93650087	+	DOWNSTREAM	5550
MSTRG.5134.2	NC_030814.1	93656494	93679586	-	ncbi_108633225	93651808	93655328	-	UPSTREAM	1165
MSTRG.5134.2	NC_030814.1	93656494	93679586	-	ncbi_102173732	93679745	93716323	+	UPSTREAM	158
MSTRG.5134.2	NC_030814.1	93656494	93679586	-	ncbi_102173733	93581698	93650087	+	DOWNSTREAM	6406
XR_001918346.1	NC_030814.1	93796890	93805360	+	ncbi_102172888	93782184	93787176	+	DOWNSTREAM	9713
XR_001918344.1	NC_030814.1	93796900	93805360	+	ncbi_102172888	93782184	93787176	+	DOWNSTREAM	9723
XR_001918345.1	NC_030814.1	93796900	93805360	+	ncbi_102172888	93782184	93787176	+	DOWNSTREAM	9723
XR_001295868.2	NC_030814.1	93796900	93805470	+	ncbi_102172888	93782184	93787176	+	DOWNSTREAM	9723
MSTRG.5150.1	NC_030814.1	93908900	93911813	+	ncbi_102171236	93905667	93908043	-	UPSTREAM	856
MSTRG.5150.1	NC_030814.1	93908900	93911813	+	ncbi_102171507	93891943	93902156	+	DOWNSTREAM	6743
XR_001918348.1	NC_030814.1	94272035	94280149	+	ncbi_102177228	94283284	94295464	-	DOWNSTREAM	3134
MSTRG.5163.1	NC_030814.1	94321515	94328666	+	ncbi_102185736	94335810	94348091	+	UPSTREAM	7143
MSTRG.5163.2	NC_030814.1	94321594	94328666	+	ncbi_102185736	94335810	94348091	+	UPSTREAM	7143
MSTRG.5182.1	NC_030814.1	94882294	94887605	-	ncbi_102182688	94887936	94898648	-	DOWNSTREAM	330
XR_001918351.1	NC_030814.1	95249260	95254367	+	ncbi_102186002	95244204	95249095	-	UPSTREAM	164
XR_001918354.1	NC_030814.1	96117095	96135632	+	ncbi_108636441	96144577	96193844	+	UPSTREAM	8944
XR_001918356.1	NC_030814.1	96628992	96657344	+	ncbi_102171860	96621432	96625883	+	DOWNSTREAM	3108
XR_001918356.1	NC_030814.1	96628992	96657344	+	ncbi_102172345	96663097	96666923	+	UPSTREAM	5752
XR_001918357.1	NC_030814.1	96976352	96982181	-	ncbi_102173379	96982741	97000792	+	UPSTREAM	559
XR_001918358.1	NC_030814.1	96976352	96982181	-	ncbi_102173379	96982741	97000792	+	UPSTREAM	559
XR_001918359.1	NC_030814.1	96976352	96982181	-	ncbi_102173379	96982741	97000792	+	UPSTREAM	559
XR_001918360.1	NC_030814.1	96976352	96982181	-	ncbi_102173379	96982741	97000792	+	UPSTREAM	559
XR_001918362.1	NC_030814.1	97773688	97790536	-	ncbi_102168441	97520576	97771550	+	DOWNSTREAM	2137
MSTRG.5261.1	NC_030814.1	97773688	97800455	-	ncbi_102175474	97807740	97810816	-	DOWNSTREAM	7284
MSTRG.5261.1	NC_030814.1	97773688	97800455	-	ncbi_102168441	97520576	97771550	+	DOWNSTREAM	2137
MSTRG.5261.3	NC_030814.1	97787665	97800572	-	ncbi_102175474	97807740	97810816	-	DOWNSTREAM	7167
MSTRG.5320.1	NC_030814.1	102289066	102293470	+	ncbi_102177883	102269563	102288949	-	UPSTREAM	116
MSTRG.5320.1	NC_030814.1	102289066	102293470	+	ncbi_102177613	102293692	102312652	-	DOWNSTREAM	221
XR_001918371.1	NC_030814.1	103858059	103865090	+	ncbi_108636405	103851767	103853616	-	UPSTREAM	4442
XR_001918371.1	NC_030814.1	103858059	103865090	+	ncbi_106502273	103869794	103881985	-	DOWNSTREAM	4703
MSTRG.5371.2	NC_030814.1	103859978	103865090	+	ncbi_108636405	103851767	103853616	-	UPSTREAM	6361
MSTRG.5371.2	NC_030814.1	103859978	103865090	+	ncbi_106502273	103869794	103881985	-	DOWNSTREAM	4703
XR_310113.3	NC_030814.1	104233439	104235828	-	ncbi_106502271	104235949	104321553	+	UPSTREAM	120
XR_001918379.1	NC_030814.1	105796347	105799847	-	ncbi_102185451	105799917	105817504	+	UPSTREAM	69
XR_001918385.1	NC_030814.1	107299518	107360306	+	ncbi_102172251	107369552	107380589	+	UPSTREAM	9245
XR_001918383.1	NC_030814.1	107299532	107360306	+	ncbi_102172251	107369552	107380589	+	UPSTREAM	9245
XR_001918384.1	NC_030814.1	107328986	107360306	+	ncbi_102172985	107328563	107328877	-	UPSTREAM	108
XR_001918384.1	NC_030814.1	107328986	107360306	+	ncbi_102172251	107369552	107380589	+	UPSTREAM	9245
XR_310197.3	NC_030815.1	1776929	1779139	+	ncbi_102169590	1729334	1776787	-	UPSTREAM	141
XR_001918495.1	NC_030815.1	5706633	5707980	-	ncbi_102185464	5708109	5801970	+	UPSTREAM	128
XR_001918496.1	NC_030815.1	5706633	5707980	-	ncbi_102185464	5708109	5801970	+	UPSTREAM	128
XR_001918498.1	NC_030815.1	11507398	11542949	+	ncbi_102184057	11439513	11507285	-	UPSTREAM	112
MSTRG.5544.1	NC_030815.1	22077106	22143645	-	ncbi_108636541	22143695	22168766	+	UPSTREAM	49
XR_001295960.2	NC_030815.1	22867714	22895969	+	ncbi_102179100	22898403	22902733	+	UPSTREAM	2433
MSTRG.5553.2	NC_030815.1	22869588	22897200	+	ncbi_102179100	22898403	22902733	+	UPSTREAM	1202
XR_001918425.1	NC_030815.1	22921830	22933415	+	ncbi_100860850	22936450	22937019	+	UPSTREAM	3034
XR_310209.3	NC_030815.1	29730587	29734180	-	ncbi_102190412	29734276	29997456	+	UPSTREAM	95
XR_001295969.1	NC_030815.1	38253577	38255565	+	ncbi_102174472	38178911	38250733	-	UPSTREAM	2843
XR_001918432.1	NC_030815.1	39713646	39733463	+	ncbi_102181779	39734093	39756809	+	UPSTREAM	629
XR_310214.3	NC_030815.1	41498975	41502416	-	ncbi_102183238	41502608	41543128	+	UPSTREAM	191
XR_001918438.1	NC_030815.1	46191507	46201895	-	ncbi_102187950	46201977	46306424	+	UPSTREAM	81
XR_001918438.1	NC_030815.1	46191507	46201895	-	ncbi_102187485	46025962	46189707	+	DOWNSTREAM	1799
XR_310217.3	NC_030815.1	46191555	46201895	-	ncbi_102187950	46201977	46306424	+	UPSTREAM	81
XR_310217.3	NC_030815.1	46191555	46201895	-	ncbi_102187485	46025962	46189707	+	DOWNSTREAM	1847
XR_001918502.1	NC_030815.1	48900150	48900995	+	ncbi_102171605	48842634	48898290	-	UPSTREAM	1859
XR_001918450.1	NC_030815.1	59905234	59907779	+	ncbi_102183147	59901136	59902367	+	DOWNSTREAM	2866
XR_001918504.1	NC_030815.1	62842023	62847665	-	ncbi_102186116	62810521	62834529	+	DOWNSTREAM	7493
XR_001918504.1	NC_030815.1	62842023	62847665	-	ncbi_102171423	62847730	62863688	+	UPSTREAM	64
XR_001295997.2	NC_030815.1	63497033	63502643	+	ncbi_102186960	63444732	63496239	-	UPSTREAM	793
XR_001918456.1	NC_030815.1	63920881	64523458	-	ncbi_102188043	64525876	64567842	+	UPSTREAM	2417
MSTRG.5772.2	NC_030815.1	64488001	64523445	-	ncbi_102188043	64525876	64567842	+	UPSTREAM	2430
XR_001296013.2	NC_030815.1	66537959	66559474	-	ncbi_102177798	66534588	66537450	-	UPSTREAM	508
XR_001296011.2	NC_030815.1	66537959	66589627	-	ncbi_102177798	66534588	66537450	-	UPSTREAM	508
XR_001296011.2	NC_030815.1	66537959	66589627	-	ncbi_100860750	66597910	66623251	+	UPSTREAM	8282
XR_001296012.2	NC_030815.1	66542544	66589627	-	ncbi_102177798	66534588	66537450	-	UPSTREAM	5093
XR_001296012.2	NC_030815.1	66542544	66589627	-	ncbi_100860750	66597910	66623251	+	UPSTREAM	8282
XR_001918470.1	NC_030815.1	74712045	74742654	+	ncbi_100860927	74661494	74711790	-	UPSTREAM	254
XR_001918471.1	NC_030815.1	74712045	74742654	+	ncbi_100860927	74661494	74711790	-	UPSTREAM	254
XR_310236.3	NC_030815.1	74712045	74742654	+	ncbi_100860927	74661494	74711790	-	UPSTREAM	254
MSTRG.5860.1	NC_030815.1	75669638	75672103	-	ncbi_102170421	75600294	75669575	+	DOWNSTREAM	62
MSTRG.5868.1	NC_030815.1	75855813	75857512	-	ncbi_102173566	75843232	75852734	+	DOWNSTREAM	3078
MSTRG.5868.1	NC_030815.1	75855813	75857512	-	ncbi_102174569	75852804	75854562	-	UPSTREAM	1250
MSTRG.5929.1	NC_030815.1	85197811	85207206	+	ncbi_106502423	85174363	85192521	+	DOWNSTREAM	5289
XR_001918476.1	NC_030815.1	88557388	88558681	+	ncbi_102189124	88511906	88550354	-	UPSTREAM	7033
XR_001918476.1	NC_030815.1	88557388	88558681	+	ncbi_102171977	88552405	88557241	-	UPSTREAM	146
XR_310238.3	NC_030815.1	89373077	89394367	-	ncbi_102172717	89401913	89482482	-	DOWNSTREAM	7545
MSTRG.5948.1	NC_030815.1	89482572	89484110	+	ncbi_102172717	89401913	89482482	-	UPSTREAM	89
XR_001918477.1	NC_030815.1	91098474	91101488	-	ncbi_102176688	91101504	91128438	+	UPSTREAM	15
XR_001296035.2	NC_030815.1	98447235	98452482	+	ncbi_102172443	98453926	98481397	-	DOWNSTREAM	1443
XR_001296035.2	NC_030815.1	98447235	98452482	+	ncbi_102185466	98367483	98447092	-	UPSTREAM	142
MSTRG.6025.1	NC_030815.1	102342756	102348084	+	ncbi_102172542	102339164	102342312	-	UPSTREAM	443
MSTRG.6025.1	NC_030815.1	102342756	102348084	+	ncbi_102176883	102309963	102337703	+	DOWNSTREAM	5052
MSTRG.6025.1	NC_030815.1	102342756	102348084	+	ncbi_102172266	102349298	102360309	-	DOWNSTREAM	1213
XR_310251.3	NC_030815.1	110182933	110209573	-	ncbi_102184149	110209704	110299325	+	UPSTREAM	130
XR_001918510.1	NC_030815.1	110489274	110517049	+	ncbi_102184720	110454521	110489032	-	UPSTREAM	241
MSTRG.6078.2	NC_030815.1	112456232	112477930	+	ncbi_100861348	112440900	112455718	-	UPSTREAM	513
MSTRG.6085.1	NC_030816.1	235615	245135	+	ncbi_102186119	246951	333044	-	DOWNSTREAM	1815
XR_001296060.2	NC_030816.1	15972265	15978012	-	ncbi_102189037	15979012	16018650	-	DOWNSTREAM	999
XR_001918524.1	NC_030816.1	21219413	21225251	-	ncbi_102175129	21187132	21210178	-	UPSTREAM	9234
MSTRG.6171.1	NC_030816.1	25661870	25676649	-	ncbi_102177440	25512853	25661234	+	DOWNSTREAM	635
MSTRG.6171.1	NC_030816.1	25661870	25676649	-	ncbi_102178909	25676711	25698552	+	UPSTREAM	61
MSTRG.6178.4	NC_030816.1	26221263	26259405	-	ncbi_102181124	26259430	26434729	+	UPSTREAM	24
MSTRG.6178.5	NC_030816.1	26222701	26259346	-	ncbi_102181124	26259430	26434729	+	UPSTREAM	83
XR_001918529.1	NC_030816.1	26231295	26258911	-	ncbi_102181124	26259430	26434729	+	UPSTREAM	518
MSTRG.6178.8	NC_030816.1	26244015	26259405	-	ncbi_102181124	26259430	26434729	+	UPSTREAM	24
XR_001918579.1	NC_030816.1	43957489	43984425	-	ncbi_102168261	43984530	44198014	+	UPSTREAM	104
XR_001296080.1	NC_030816.1	43959843	43984425	-	ncbi_102168261	43984530	44198014	+	UPSTREAM	104
XR_310275.3	NC_030816.1	47041558	47045211	+	ncbi_102172719	46961207	47035416	+	DOWNSTREAM	6141
XR_001918542.1	NC_030816.1	47832736	47846288	-	ncbi_102174394	47846302	47848589	+	UPSTREAM	13
XR_001918542.1	NC_030816.1	47832736	47846288	-	ncbi_102174661	47853076	48036501	-	DOWNSTREAM	6787
XR_001918541.1	NC_030816.1	47832737	47846288	-	ncbi_102174394	47846302	47848589	+	UPSTREAM	13
XR_001918541.1	NC_030816.1	47832737	47846288	-	ncbi_102174661	47853076	48036501	-	DOWNSTREAM	6787
XR_001918540.1	NC_030816.1	47832737	47846649	-	ncbi_102174661	47853076	48036501	-	DOWNSTREAM	6426
XR_001918548.1	NC_030816.1	58037466	58042614	+	ncbi_102173569	58005091	58029892	-	UPSTREAM	7573
XR_001918548.1	NC_030816.1	58037466	58042614	+	ncbi_102174028	58042704	58077731	-	DOWNSTREAM	89
XR_001296093.2	NC_030816.1	60058421	60061347	-	ncbi_102177720	60065144	60092892	-	DOWNSTREAM	3796
XR_001296094.2	NC_030816.1	60058421	60061347	-	ncbi_102177720	60065144	60092892	-	DOWNSTREAM	3796
XR_001918551.1	NC_030816.1	62114974	62164263	+	ncbi_102172720	62170459	62188060	-	DOWNSTREAM	6195
MSTRG.6380.1	NC_030816.1	74390326	74453262	-	ncbi_102185264	74375447	74387334	-	UPSTREAM	2991
MSTRG.6380.1	NC_030816.1	74390326	74453262	-	ncbi_108636740	74460377	74469639	-	DOWNSTREAM	7114
MSTRG.6385.2	NC_030816.1	75271833	75282826	-	ncbi_102188678	75010472	75266457	+	DOWNSTREAM	5375
MSTRG.6385.3	NC_030816.1	75271833	75282826	-	ncbi_102188678	75010472	75266457	+	DOWNSTREAM	5375
MSTRG.6385.4	NC_030816.1	75271916	75281305	-	ncbi_102188678	75010472	75266457	+	DOWNSTREAM	5458
MSTRG.6385.4	NC_030816.1	75271916	75281305	-	ncbi_102188948	75282141	75455901	+	UPSTREAM	835
XR_001918583.1	NC_030816.1	75279931	75280558	-	ncbi_102188948	75282141	75455901	+	UPSTREAM	1582
MSTRG.6391.2	NC_030816.1	75814780	75820525	-	ncbi_102189212	75820826	75914298	+	UPSTREAM	300
XR_001918558.1	NC_030816.1	81853496	81855441	-	ncbi_106502498	81855618	81955516	+	UPSTREAM	176
XR_001918559.1	NC_030816.1	81853496	81855441	-	ncbi_106502498	81855618	81955516	+	UPSTREAM	176
XR_310289.3	NC_030816.1	81853496	81855441	-	ncbi_106502498	81855618	81955516	+	UPSTREAM	176
MSTRG.6425.2	NC_030816.1	82349182	82357766	-	ncbi_102170050	82285256	82348342	+	DOWNSTREAM	839
MSTRG.6425.2	NC_030816.1	82349182	82357766	-	ncbi_102181501	82361999	82455712	+	UPSTREAM	4232
XR_001296113.2	NC_030816.1	84240488	84248678	-	ncbi_102185364	84094636	84235536	-	UPSTREAM	4951
XR_001918571.1	NC_030816.1	88800974	88802506	+	ncbi_102186769	88810369	88823658	-	DOWNSTREAM	7862
XR_001918576.1	NC_030816.1	91371366	91378728	+	ncbi_102181039	91383318	91452815	+	UPSTREAM	4589
XR_001918630.1	NC_030817.1	408879	418753	+	ncbi_102185925	326344	408652	-	UPSTREAM	226
XR_001918629.1	NC_030817.1	408883	418753	+	ncbi_102185925	326344	408652	-	UPSTREAM	230
XR_001918631.1	NC_030817.1	408885	418753	+	ncbi_102185925	326344	408652	-	UPSTREAM	232
MSTRG.6493.1	NC_030817.1	1374589	1388062	-	ncbi_108636850	1388170	1492332	-	DOWNSTREAM	107
MSTRG.6530.3	NC_030817.1	10329564	10331981	+	ncbi_102179859	10272606	10328983	+	DOWNSTREAM	580
MSTRG.6530.4	NC_030817.1	10329564	10331981	+	ncbi_102179859	10272606	10328983	+	DOWNSTREAM	580
MSTRG.6543.1	NC_030817.1	14503305	14539931	+	ncbi_102171432	14492947	14503166	-	UPSTREAM	138
MSTRG.6543.1	NC_030817.1	14503305	14539931	+	ncbi_102169876	14545929	14565784	-	DOWNSTREAM	5997
XR_310351.3	NC_030817.1	15617331	15619024	+	ncbi_102191053	15556785	15616554	-	UPSTREAM	776
XR_001918642.1	NC_030817.1	16234390	16236327	+	ncbi_102187597	16221760	16231689	+	DOWNSTREAM	2700
XR_001918642.1	NC_030817.1	16234390	16236327	+	ncbi_102188051	16245317	16252970	-	DOWNSTREAM	8989
XR_001296211.2	NC_030817.1	18374219	18376550	-	ncbi_102181398	18377836	18413785	-	DOWNSTREAM	1285
XR_001918646.1	NC_030817.1	20729938	20811838	-	ncbi_102180599	20643996	20729870	+	DOWNSTREAM	67
XR_001918655.1	NC_030817.1	25925354	25928643	-	ncbi_102176130	25900233	25924465	+	DOWNSTREAM	888
XR_001918655.1	NC_030817.1	25925354	25928643	-	ncbi_102189488	25936958	26016302	-	DOWNSTREAM	8314
XR_001918656.1	NC_030817.1	26444977	26447403	+	ncbi_102186695	26436107	26438017	-	UPSTREAM	6959
XR_310341.3	NC_030817.1	32637058	32650936	+	ncbi_102169108	32577814	32636703	-	UPSTREAM	354
XR_310341.3	NC_030817.1	32637058	32650936	+	ncbi_102168353	32652334	32677277	-	DOWNSTREAM	1397
XR_310340.3	NC_030817.1	32637059	32650936	+	ncbi_102169108	32577814	32636703	-	UPSTREAM	355
XR_310340.3	NC_030817.1	32637059	32650936	+	ncbi_102168353	32652334	32677277	-	DOWNSTREAM	1397
MSTRG.6713.3	NC_030817.1	32637082	32648956	+	ncbi_102169108	32577814	32636703	-	UPSTREAM	378
MSTRG.6713.3	NC_030817.1	32637082	32648956	+	ncbi_102168353	32652334	32677277	-	DOWNSTREAM	3377
XR_001918667.1	NC_030817.1	33640951	33643858	+	ncbi_102190422	33587294	33637723	+	DOWNSTREAM	3227
XR_001296190.2	NC_030817.1	35620232	35634628	+	ncbi_102186125	35592162	35610850	-	UPSTREAM	9381
XR_001918671.1	NC_030817.1	35620232	35669767	+	ncbi_102186125	35592162	35610850	-	UPSTREAM	9381
XR_001918671.1	NC_030817.1	35620232	35669767	+	ncbi_102185278	35673608	35687453	-	DOWNSTREAM	3840
MSTRG.6749.1	NC_030817.1	38144447	38147969	+	ncbi_102178734	38116371	38134931	+	DOWNSTREAM	9515
XR_001918674.1	NC_030817.1	38167091	38200648	+	ncbi_106502552	38161341	38163512	-	UPSTREAM	3578
MSTRG.6759.2	NC_030817.1	40911969	40915362	-	ncbi_102177066	40917330	40951359	-	DOWNSTREAM	1967
XR_001918675.1	NC_030817.1	41078332	41091463	-	ncbi_102180676	41091522	41103239	+	UPSTREAM	58
XR_001918675.1	NC_030817.1	41078332	41091463	-	ncbi_102181306	40979423	41068968	+	DOWNSTREAM	9363
XR_001296178.2	NC_030817.1	48186282	48189646	-	ncbi_102187596	48189833	48215029	+	UPSTREAM	186
XR_001296177.2	NC_030817.1	48187744	48189646	-	ncbi_102187596	48189833	48215029	+	UPSTREAM	186
XR_001296179.2	NC_030817.1	48187744	48189711	-	ncbi_102187596	48189833	48215029	+	UPSTREAM	121
XR_001918681.1	NC_030817.1	52501579	52518858	+	ncbi_102178175	52492165	52496240	+	DOWNSTREAM	5338
MSTRG.6908.1	NC_030817.1	59237534	59254486	-	ncbi_102190697	59263634	59316316	+	UPSTREAM	9147
MSTRG.6908.1	NC_030817.1	59237534	59254486	-	ncbi_102186771	59108895	59229791	+	DOWNSTREAM	7742
MSTRG.6925.1	NC_030817.1	60206534	60218337	+	ncbi_102182875	60219279	60273568	+	UPSTREAM	941
MSTRG.6925.2	NC_030817.1	60206534	60218337	+	ncbi_102182875	60219279	60273568	+	UPSTREAM	941
MSTRG.6925.3	NC_030817.1	60206536	60218330	+	ncbi_102182875	60219279	60273568	+	UPSTREAM	948
MSTRG.6925.4	NC_030817.1	60206537	60218331	+	ncbi_102182875	60219279	60273568	+	UPSTREAM	947
MSTRG.6932.1	NC_030817.1	60364955	60366459	-	ncbi_102182132	60376270	60377558	+	UPSTREAM	9810
MSTRG.6932.1	NC_030817.1	60364955	60366459	-	ncbi_102182412	60333137	60362906	+	DOWNSTREAM	2048
MSTRG.6932.1	NC_030817.1	60364955	60366459	-	ncbi_102188772	60373610	60376239	-	DOWNSTREAM	7150
MSTRG.6946.1	NC_030817.1	65148490	65160484	+	ncbi_102168544	65161843	65174065	-	DOWNSTREAM	1358
MSTRG.6946.1	NC_030817.1	65148490	65160484	+	ncbi_102176048	65024612	65148342	-	UPSTREAM	147
XR_001918696.1	NC_030817.1	66146320	66148592	+	ncbi_102174127	66129428	66137798	+	DOWNSTREAM	8521
XR_001918696.1	NC_030817.1	66146320	66148592	+	ncbi_102183519	66154961	66200148	-	DOWNSTREAM	6368
XR_001918697.1	NC_030817.1	66147512	66148592	+	ncbi_102174127	66129428	66137798	+	DOWNSTREAM	9713
XR_001918697.1	NC_030817.1	66147512	66148592	+	ncbi_102173853	66138462	66146811	-	UPSTREAM	700
XR_001918697.1	NC_030817.1	66147512	66148592	+	ncbi_102183519	66154961	66200148	-	DOWNSTREAM	6368
MSTRG.6968.1	NC_030817.1	66292281	66308731	-	ncbi_102181687	66279559	66291604	+	DOWNSTREAM	676
MSTRG.6968.1	NC_030817.1	66292281	66308731	-	ncbi_102181125	66313916	66349778	-	DOWNSTREAM	5184
XR_310320.3	NC_030817.1	66294430	66308731	-	ncbi_102181687	66279559	66291604	+	DOWNSTREAM	2825
XR_310320.3	NC_030817.1	66294430	66308731	-	ncbi_102181125	66313916	66349778	-	DOWNSTREAM	5184
MSTRG.6968.3	NC_030817.1	66300339	66308731	-	ncbi_102181687	66279559	66291604	+	DOWNSTREAM	8734
MSTRG.6968.3	NC_030817.1	66300339	66308731	-	ncbi_102181125	66313916	66349778	-	DOWNSTREAM	5184
XR_001918702.1	NC_030817.1	67128481	67130504	-	ncbi_102176330	67114275	67123320	+	DOWNSTREAM	5160
XR_001918699.1	NC_030817.1	67128481	67131735	-	ncbi_102176330	67114275	67123320	+	DOWNSTREAM	5160
XR_001918700.1	NC_030817.1	67128481	67131735	-	ncbi_102176330	67114275	67123320	+	DOWNSTREAM	5160
XR_001918701.1	NC_030817.1	67128481	67131735	-	ncbi_102176330	67114275	67123320	+	DOWNSTREAM	5160
XR_001296157.2	NC_030817.1	67218640	67225971	+	ncbi_100860973	67176678	67213921	-	UPSTREAM	4718
XR_001296157.2	NC_030817.1	67218640	67225971	+	ncbi_102176047	67227442	67278139	-	DOWNSTREAM	1470
XR_001918703.1	NC_030817.1	67621601	67635946	+	ncbi_102174745	67640622	67695561	+	UPSTREAM	4675
XR_001918706.1	NC_030817.1	72433443	72601447	-	ncbi_102171341	72601451	72609049	+	UPSTREAM	3
XR_001918705.1	NC_030817.1	72510461	72601443	-	ncbi_102171341	72601451	72609049	+	UPSTREAM	7
XR_001296154.2	NC_030817.1	76207524	76212086	-	ncbi_102180768	76197983	76205020	-	UPSTREAM	2503
MSTRG.7034.1	NC_030817.1	76207524	76222115	-	ncbi_102180768	76197983	76205020	-	UPSTREAM	2503
MSTRG.7034.1	NC_030817.1	76207524	76222115	-	ncbi_102179855	76222222	76237085	+	UPSTREAM	106
XR_001918717.1	NC_030817.1	76298600	76306313	+	ncbi_102179008	76288948	76298492	-	UPSTREAM	107
XR_001918717.1	NC_030817.1	76298600	76306313	+	ncbi_100861320	76311000	76317729	-	DOWNSTREAM	4686
XR_001296150.2	NC_030817.1	76298632	76300772	+	ncbi_102179008	76288948	76298492	-	UPSTREAM	139
XR_001918718.1	NC_030817.1	76298632	76300772	+	ncbi_102179008	76288948	76298492	-	UPSTREAM	139
XR_001918720.1	NC_030817.1	76298632	76300772	+	ncbi_102179008	76288948	76298492	-	UPSTREAM	139
XR_001918721.1	NC_030817.1	76298632	76300772	+	ncbi_102179008	76288948	76298492	-	UPSTREAM	139
XR_001918723.1	NC_030817.1	76298632	76300772	+	ncbi_102179008	76288948	76298492	-	UPSTREAM	139
XR_001918725.1	NC_030817.1	76298632	76310927	+	ncbi_102179008	76288948	76298492	-	UPSTREAM	139
XR_001918725.1	NC_030817.1	76298632	76310927	+	ncbi_100860967	76317870	76320452	+	UPSTREAM	6942
XR_001918725.1	NC_030817.1	76298632	76310927	+	ncbi_102177240	76320531	76324239	-	DOWNSTREAM	9603
XR_001918725.1	NC_030817.1	76298632	76310927	+	ncbi_100861320	76311000	76317729	-	DOWNSTREAM	72
XR_310311.2	NC_030817.1	76753664	76755258	-	ncbi_102173194	76760578	76761239	+	UPSTREAM	5319
XR_001296149.2	NC_030817.1	76876559	76898806	-	ncbi_102170238	76863864	76866700	+	DOWNSTREAM	9858
MSTRG.7071.1	NC_030817.1	79134267	79134952	-	MSTRG.7070	79115355	79131830	+	DOWNSTREAM	2436
MSTRG.7078.7	NC_030817.1	79439516	79444419	+	ncbi_100861171	79446180	79454624	+	UPSTREAM	1760
MSTRG.7078.7	NC_030817.1	79439516	79444419	+	ncbi_102179479	79400479	79434784	-	UPSTREAM	4731
XR_001918739.1	NC_030817.1	80010476	80042249	+	ncbi_100860962	80048227	80052486	+	UPSTREAM	5977
XR_001918739.1	NC_030817.1	80010476	80042249	+	ncbi_102170051	80051423	80059940	-	DOWNSTREAM	9173
XR_001918743.1	NC_030817.1	80622725	80624426	-	ncbi_102184725	80625155	80634456	+	UPSTREAM	728
MSTRG.7135.2	NC_030817.1	80622725	80624557	-	ncbi_102184725	80625155	80634456	+	UPSTREAM	597
MSTRG.7135.1	NC_030817.1	80622725	80624585	-	ncbi_102184725	80625155	80634456	+	UPSTREAM	569
XR_001918594.1	NC_030817.1	84904529	84925152	+	ncbi_102172449	84902174	84904421	-	UPSTREAM	107
MSTRG.7199.5	NC_030817.1	87915575	87922281	+	ncbi_102190789	87909706	87914418	+	DOWNSTREAM	1156
MSTRG.7199.5	NC_030817.1	87915575	87922281	+	ncbi_102168454	87867100	87909508	-	UPSTREAM	6066
XR_001918603.1	NC_030817.1	89432898	89435053	-	ncbi_102181502	89435648	89446090	+	UPSTREAM	594
XR_001918603.1	NC_030817.1	89432898	89435053	-	ncbi_102191051	89383639	89425851	-	UPSTREAM	7046
XR_001918609.1	NC_030817.1	94700429	94707316	-	ncbi_102169479	94707551	94736446	+	UPSTREAM	234
XR_001918609.1	NC_030817.1	94700429	94707316	-	ncbi_102186693	94562310	94696787	+	DOWNSTREAM	3641
XR_001296123.2	NC_030817.1	99476805	99478377	+	ncbi_102187406	99479663	99763798	-	DOWNSTREAM	1285
MSTRG.7289.2	NC_030817.1	100124163	100132432	+	ncbi_102187137	100140371	100189065	-	DOWNSTREAM	7938
MSTRG.7289.2	NC_030817.1	100124163	100132432	+	ncbi_102184724	99981108	100120748	+	DOWNSTREAM	3414
XR_001296124.2	NC_030817.1	101036502	101038818	-	ncbi_108636900	101041234	101044983	-	DOWNSTREAM	2415
XR_001295432.2	NC_030818.1	1616435	1617484	+	ncbi_102171718	1622841	1688146	+	UPSTREAM	5356
XR_001918762.1	NC_030818.1	1873666	1886297	+	ncbi_102173575	1888101	1896073	-	DOWNSTREAM	1803
XR_001918762.1	NC_030818.1	1873666	1886297	+	ncbi_102172548	1850469	1873623	-	UPSTREAM	42
XR_001918765.1	NC_030818.1	2276682	2288306	+	ncbi_102176131	2246337	2276645	-	UPSTREAM	36
XR_001918765.1	NC_030818.1	2276682	2288306	+	ncbi_102173665	2292154	2304904	-	DOWNSTREAM	3847
XR_001918766.1	NC_030818.1	2276682	2288306	+	ncbi_102176131	2246337	2276645	-	UPSTREAM	36
XR_001918766.1	NC_030818.1	2276682	2288306	+	ncbi_102173665	2292154	2304904	-	DOWNSTREAM	3847
MSTRG.7347.1	NC_030818.1	4423011	4447071	-	ncbi_102185473	4452095	4531705	-	DOWNSTREAM	5023
XR_001296234.2	NC_030818.1	9122657	9123912	-	ncbi_102181399	9088253	9119634	-	UPSTREAM	3022
XR_001296234.2	NC_030818.1	9122657	9123912	-	ncbi_102190325	9124324	9137347	+	UPSTREAM	411
XR_001918770.1	NC_030818.1	9122657	9124458	-	ncbi_102181399	9088253	9119634	-	UPSTREAM	3022
XR_001918773.1	NC_030818.1	9979608	9983915	-	ncbi_102171433	9974633	9976941	+	DOWNSTREAM	2666
XR_001918773.1	NC_030818.1	9979608	9983915	-	ncbi_102182799	9987237	9996032	-	DOWNSTREAM	3321
XR_001918774.1	NC_030818.1	10269380	10273852	+	ncbi_102184159	10274524	10305543	-	DOWNSTREAM	671
XR_001918774.1	NC_030818.1	10269380	10273852	+	ncbi_102183881	10172657	10266136	+	DOWNSTREAM	3243
XR_001918747.1	NC_030818.1	15031517	15032456	+	ncbi_102189592	14814336	15024500	+	DOWNSTREAM	7016
XR_001918747.1	NC_030818.1	15031517	15032456	+	ncbi_102189870	15041424	15219539	+	UPSTREAM	8967
MSTRG.7462.2	NC_030818.1	20926874	20932170	-	ncbi_102177347	20863082	20917080	+	DOWNSTREAM	9793
MSTRG.7462.2	NC_030818.1	20926874	20932170	-	ncbi_102185091	20932420	20952885	+	UPSTREAM	249
XR_001296267.2	NC_030818.1	44210900	44212701	-	ncbi_102172359	44215146	44246836	-	DOWNSTREAM	2444
XR_001296267.2	NC_030818.1	44210900	44212701	-	ncbi_102179206	44156593	44209372	+	DOWNSTREAM	1527
XR_001918804.1	NC_030818.1	44494270	44504822	+	ncbi_102174310	44478468	44491292	-	UPSTREAM	2977
XR_001918793.1	NC_030818.1	44494270	44514437	+	ncbi_102174310	44478468	44491292	-	UPSTREAM	2977
XR_001918794.1	NC_030818.1	44494270	44514437	+	ncbi_102174310	44478468	44491292	-	UPSTREAM	2977
XR_001918796.1	NC_030818.1	44494270	44514437	+	ncbi_102174310	44478468	44491292	-	UPSTREAM	2977
XR_001918797.1	NC_030818.1	44494270	44514437	+	ncbi_102174310	44478468	44491292	-	UPSTREAM	2977
XR_001918798.1	NC_030818.1	44494270	44514437	+	ncbi_102174310	44478468	44491292	-	UPSTREAM	2977
XR_001918799.1	NC_030818.1	44494270	44514437	+	ncbi_102174310	44478468	44491292	-	UPSTREAM	2977
XR_001918800.1	NC_030818.1	44494270	44514437	+	ncbi_102174310	44478468	44491292	-	UPSTREAM	2977
XR_001918801.1	NC_030818.1	44494270	44514437	+	ncbi_102174310	44478468	44491292	-	UPSTREAM	2977
XR_001918802.1	NC_030818.1	44494270	44514437	+	ncbi_102174310	44478468	44491292	-	UPSTREAM	2977
XR_001918803.1	NC_030818.1	44494270	44514437	+	ncbi_102174310	44478468	44491292	-	UPSTREAM	2977
XR_001918806.1	NC_030818.1	44494270	44514437	+	ncbi_102174310	44478468	44491292	-	UPSTREAM	2977
XR_001918795.1	NC_030818.1	44494270	44519932	+	ncbi_102174851	44529321	44529796	-	DOWNSTREAM	9388
XR_001918795.1	NC_030818.1	44494270	44519932	+	ncbi_102174310	44478468	44491292	-	UPSTREAM	2977
XR_001918805.1	NC_030818.1	44494271	44514437	+	ncbi_102174310	44478468	44491292	-	UPSTREAM	2978
XR_001296269.2	NC_030818.1	44494273	44504496	+	ncbi_102174310	44478468	44491292	-	UPSTREAM	2980
MSTRG.7591.4	NC_030818.1	45919293	45925056	+	ncbi_102176969	45890534	45911620	+	DOWNSTREAM	7672
MSTRG.7628.2	NC_030818.1	48918357	48924302	+	ncbi_102168914	48926643	48931720	+	UPSTREAM	2340
MSTRG.7628.2	NC_030818.1	48918357	48924302	+	ncbi_102169189	48931843	48944939	-	DOWNSTREAM	7540
MSTRG.7628.2	NC_030818.1	48918357	48924302	+	ncbi_102186697	48878107	48915123	-	UPSTREAM	3233
XR_001918818.1	NC_030818.1	62876950	62882492	+	ncbi_108637149	62763857	62876737	-	UPSTREAM	212
XR_001918817.1	NC_030818.1	62877204	62879698	+	ncbi_108637149	62763857	62876737	-	UPSTREAM	466
XR_001918754.1	NC_030818.1	63324184	63325423	-	ncbi_102174218	63325520	63364302	+	UPSTREAM	96
XR_310384.3	NC_030818.1	63532127	63559786	+	ncbi_102180602	63408633	63532011	-	UPSTREAM	115
XR_001296281.2	NC_030818.1	68079774	68139731	-	ncbi_102188775	68140769	68142511	+	UPSTREAM	1037
XR_001296283.2	NC_030818.1	68079774	68139732	-	ncbi_102188775	68140769	68142511	+	UPSTREAM	1036
XR_001296279.2	NC_030818.1	68079774	68140305	-	ncbi_102188775	68140769	68142511	+	UPSTREAM	463
XR_001296280.2	NC_030818.1	68079774	68140305	-	ncbi_102188775	68140769	68142511	+	UPSTREAM	463
XR_001296282.2	NC_030818.1	68079774	68140305	-	ncbi_102188775	68140769	68142511	+	UPSTREAM	463
XR_001296286.2	NC_030818.1	68079774	68140305	-	ncbi_102188775	68140769	68142511	+	UPSTREAM	463
XR_310385.3	NC_030818.1	68079774	68140305	-	ncbi_102188775	68140769	68142511	+	UPSTREAM	463
XR_001296284.2	NC_030818.1	68083206	68140305	-	ncbi_102188775	68140769	68142511	+	UPSTREAM	463
XR_001296303.2	NC_030818.1	68180378	68196006	-	ncbi_102189409	68201712	68246552	-	DOWNSTREAM	5705
MSTRG.7753.1	NC_030818.1	72287736	72289096	+	ncbi_102180604	72272413	72280424	-	UPSTREAM	7311
XR_001918833.1	NC_030818.1	72815951	72817645	-	ncbi_102187600	72818025	72863960	-	DOWNSTREAM	379
MSTRG.7763.1	NC_030818.1	72913676	72917082	+	ncbi_102188228	72868855	72913421	-	UPSTREAM	254
XR_001918837.1	NC_030818.1	75270990	75336810	+	ncbi_102173097	74938480	75270624	-	UPSTREAM	365
XR_001296299.2	NC_030818.1	78109485	78148320	+	ncbi_100860818	78108328	78108918	-	UPSTREAM	566
XR_001918838.1	NC_030818.1	78339006	78349701	-	ncbi_102185011	78349821	78374106	+	UPSTREAM	119
XR_001918839.1	NC_030818.1	78339006	78349701	-	ncbi_102185011	78349821	78374106	+	UPSTREAM	119
XR_001918840.1	NC_030818.1	82812559	82819303	+	ncbi_102186698	82474695	82810079	+	DOWNSTREAM	2479
XR_001918847.1	NC_030818.1	86479793	86480981	-	ncbi_102182700	86482675	86543318	-	DOWNSTREAM	1693
XR_001918848.1	NC_030818.1	87523609	87526467	-	ncbi_102188327	87526593	87569419	+	UPSTREAM	125
MSTRG.7849.2	NC_030818.1	88189289	88191049	+	ncbi_102189217	88095110	88188066	+	DOWNSTREAM	1222
XR_001918851.1	NC_030818.1	88220698	88232896	+	ncbi_102189873	88211640	88214136	-	UPSTREAM	6561
XR_001918758.1	NC_030818.1	95019062	95032342	-	ncbi_102186219	95033645	95062267	-	DOWNSTREAM	1302
XR_001918759.1	NC_030818.1	96047850	96055726	-	ncbi_102187055	96057587	96306823	+	UPSTREAM	1860
XR_001918859.1	NC_030818.1	97927541	97936874	-	ncbi_102187871	97939957	97942623	-	DOWNSTREAM	3082
XR_001918859.1	NC_030818.1	97927541	97936874	-	ncbi_102168272	97943416	97957482	+	UPSTREAM	6541
MSTRG.7928.1	NC_030818.1	98148589	98153369	-	ncbi_102170986	98138533	98145491	-	UPSTREAM	3097
MSTRG.7928.1	NC_030818.1	98148589	98153369	-	ncbi_102188682	98156741	98191995	-	DOWNSTREAM	3371
MSTRG.7928.3	NC_030818.1	98150635	98153369	-	ncbi_102170986	98138533	98145491	-	UPSTREAM	5143
MSTRG.7928.3	NC_030818.1	98150635	98153369	-	ncbi_102188682	98156741	98191995	-	DOWNSTREAM	3371
XR_001296309.2	NC_030818.1	98759514	98765728	+	ncbi_102191148	98742939	98756454	+	DOWNSTREAM	3059
XR_001918867.1	NC_030818.1	99467885	99470611	+	ncbi_102172072	99471131	99473703	+	UPSTREAM	519
XR_001918760.1	NC_030818.1	103483225	103486840	+	ncbi_102172910	103493921	103505661	+	UPSTREAM	7080
MSTRG.8041.1	NC_030818.1	103524777	103526143	+	ncbi_102173200	103505961	103518463	-	UPSTREAM	6313
XR_001918882.1	NC_030818.1	103525156	103528659	+	ncbi_102173477	103537747	103545952	+	UPSTREAM	9087
XR_001918882.1	NC_030818.1	103525156	103528659	+	ncbi_102173200	103505961	103518463	-	UPSTREAM	6692
MSTRG.8043.1	NC_030818.1	103546840	103550670	-	ncbi_102173477	103537747	103545952	+	DOWNSTREAM	887
XR_001918883.1	NC_030818.1	103546840	103550676	-	ncbi_102173477	103537747	103545952	+	DOWNSTREAM	887
MSTRG.8047.1	NC_030818.1	103655019	103660388	+	ncbi_102173754	103647731	103654912	-	UPSTREAM	106
MSTRG.8047.1	NC_030818.1	103655019	103660388	+	ncbi_102169679	103662472	103665820	+	UPSTREAM	2083
MSTRG.8047.1	NC_030818.1	103655019	103660388	+	ncbi_102169972	103666069	103669765	-	DOWNSTREAM	5680
MSTRG.8047.1	NC_030818.1	103655019	103660388	+	ncbi_102174039	103669990	103675502	+	UPSTREAM	9601
MSTRG.8047.2	NC_030818.1	103655019	103660388	+	ncbi_102173754	103647731	103654912	-	UPSTREAM	106
MSTRG.8047.2	NC_030818.1	103655019	103660388	+	ncbi_102169679	103662472	103665820	+	UPSTREAM	2083
MSTRG.8047.2	NC_030818.1	103655019	103660388	+	ncbi_102169972	103666069	103669765	-	DOWNSTREAM	5680
MSTRG.8047.2	NC_030818.1	103655019	103660388	+	ncbi_102174039	103669990	103675502	+	UPSTREAM	9601
MSTRG.8047.3	NC_030818.1	103655041	103660373	+	ncbi_102173754	103647731	103654912	-	UPSTREAM	128
MSTRG.8047.3	NC_030818.1	103655041	103660373	+	ncbi_102169679	103662472	103665820	+	UPSTREAM	2098
MSTRG.8047.3	NC_030818.1	103655041	103660373	+	ncbi_102169972	103666069	103669765	-	DOWNSTREAM	5695
MSTRG.8047.3	NC_030818.1	103655041	103660373	+	ncbi_102174039	103669990	103675502	+	UPSTREAM	9616
XR_001296317.2	NC_030818.1	103656471	103660388	+	ncbi_102173754	103647731	103654912	-	UPSTREAM	1558
XR_001296317.2	NC_030818.1	103656471	103660388	+	ncbi_102169679	103662472	103665820	+	UPSTREAM	2083
XR_001296317.2	NC_030818.1	103656471	103660388	+	ncbi_102169972	103666069	103669765	-	DOWNSTREAM	5680
XR_001296317.2	NC_030818.1	103656471	103660388	+	ncbi_102174039	103669990	103675502	+	UPSTREAM	9601
XR_001918890.1	NC_030818.1	103656471	103660388	+	ncbi_102173754	103647731	103654912	-	UPSTREAM	1558
XR_001918890.1	NC_030818.1	103656471	103660388	+	ncbi_102169679	103662472	103665820	+	UPSTREAM	2083
XR_001918890.1	NC_030818.1	103656471	103660388	+	ncbi_102169972	103666069	103669765	-	DOWNSTREAM	5680
XR_001918890.1	NC_030818.1	103656471	103660388	+	ncbi_102174039	103669990	103675502	+	UPSTREAM	9601
MSTRG.8060.1	NC_030818.1	104172784	104188513	+	ncbi_102176802	103994371	104172220	-	UPSTREAM	563
XR_001918891.1	NC_030818.1	104193786	104198286	+	ncbi_106502678	104199582	104235138	-	DOWNSTREAM	1295
XR_001918895.1	NC_030818.1	104530929	104533792	-	ncbi_102185665	104543182	104561986	-	DOWNSTREAM	9389
XR_001918896.1	NC_030818.1	104536860	104537555	+	ncbi_102185665	104543182	104561986	-	DOWNSTREAM	5626
MSTRG.8078.1	NC_030818.1	104680553	104682038	+	ncbi_102179781	104671578	104680040	-	UPSTREAM	512
XR_001296325.2	NC_030818.1	105353466	105355977	-	ncbi_102189138	105363570	105581347	-	DOWNSTREAM	7592
XR_310424.3	NC_030818.1	106156420	106159461	+	ncbi_102182884	106159564	106165665	-	DOWNSTREAM	102
XR_310424.3	NC_030818.1	106156420	106159461	+	ncbi_102182048	106144920	106156303	-	UPSTREAM	116
XR_310423.3	NC_030818.1	106156422	106159461	+	ncbi_102182884	106159564	106165665	-	DOWNSTREAM	102
XR_310423.3	NC_030818.1	106156422	106159461	+	ncbi_102182048	106144920	106156303	-	UPSTREAM	118
XR_001918909.1	NC_030818.1	106185331	106187099	-	ncbi_106502681	106171682	106179322	+	DOWNSTREAM	6008
XR_001918909.1	NC_030818.1	106185331	106187099	-	ncbi_106502682	106194904	106200855	+	UPSTREAM	7804
XR_001918908.1	NC_030818.1	106188362	106190782	-	ncbi_106502681	106171682	106179322	+	DOWNSTREAM	9039
XR_001918908.1	NC_030818.1	106188362	106190782	-	ncbi_106502682	106194904	106200855	+	UPSTREAM	4121
XR_001918922.1	NC_030819.1	757904	759613	+	ncbi_102173311	761462	771430	-	DOWNSTREAM	1848
XR_001918913.1	NC_030819.1	9967102	9969408	-	ncbi_102190241	9916049	9966298	-	UPSTREAM	803
MSTRG.8180.1	NC_030819.1	30723652	30724672	-	ncbi_102188779	30726116	30727907	+	UPSTREAM	1443
XR_310453.3	NC_030819.1	35802017	35805949	+	ncbi_102181509	35807769	35828460	+	UPSTREAM	1819
XR_310453.3	NC_030819.1	35802017	35805949	+	ncbi_102182142	35749080	35801922	-	UPSTREAM	94
XR_310455.3	NC_030819.1	35802017	35805950	+	ncbi_102181509	35807769	35828460	+	UPSTREAM	1818
XR_310455.3	NC_030819.1	35802017	35805950	+	ncbi_102182142	35749080	35801922	-	UPSTREAM	94
XR_001918933.1	NC_030819.1	50679460	50688085	+	ncbi_102171255	50694055	50701909	-	DOWNSTREAM	5969
XR_001918933.1	NC_030819.1	50679460	50688085	+	ncbi_102171720	50674333	50679416	-	UPSTREAM	43
XR_001296343.2	NC_030819.1	51221132	51242787	+	ncbi_102169603	51162030	51221002	-	UPSTREAM	129
XR_001918936.1	NC_030819.1	51221132	51242787	+	ncbi_102169603	51162030	51221002	-	UPSTREAM	129
XR_001918938.1	NC_030819.1	54121828	54220337	+	ncbi_102190142	54114658	54117302	+	DOWNSTREAM	4525
XR_001918938.1	NC_030819.1	54121828	54220337	+	ncbi_102189876	54225741	54236338	+	UPSTREAM	5403
XR_001918939.1	NC_030819.1	54401350	54436128	+	ncbi_102189875	54310861	54399991	-	UPSTREAM	1358
XR_001296350.2	NC_030819.1	55233424	55244174	-	ncbi_102187958	55244217	55255720	+	UPSTREAM	42
MSTRG.8285.3	NC_030819.1	58085255	58107468	-	ncbi_102181312	58109058	58180966	-	DOWNSTREAM	1589
MSTRG.8285.3	NC_030819.1	58085255	58107468	-	ncbi_102182417	58029292	58083104	+	DOWNSTREAM	2150
MSTRG.8285.4	NC_030819.1	58085255	58107631	-	ncbi_102181312	58109058	58180966	-	DOWNSTREAM	1426
MSTRG.8285.4	NC_030819.1	58085255	58107631	-	ncbi_102182417	58029292	58083104	+	DOWNSTREAM	2150
XR_001918919.1	NC_030819.1	58589448	58606461	-	ncbi_102186879	58608960	58648682	+	UPSTREAM	2498
XR_001918944.1	NC_030819.1	59726334	60270058	-	ncbi_102186605	60270638	60938632	+	UPSTREAM	579
XR_001918946.1	NC_030819.1	63456453	63457287	+	ncbi_102170882	63446096	63454753	+	DOWNSTREAM	1699
XR_001918952.1	NC_030819.1	67071337	67085790	+	ncbi_108637304	67024240	67070816	-	UPSTREAM	520
XR_001918955.1	NC_030819.1	67114558	67120786	+	ncbi_102187873	67128486	67135129	-	DOWNSTREAM	7699
MSTRG.8485.5	NC_030820.1	21129155	21134779	+	ncbi_102188059	20692946	21128799	+	DOWNSTREAM	355
XR_001918997.1	NC_030820.1	27660327	27677490	+	ncbi_102174754	27595655	27655235	+	DOWNSTREAM	5091
XR_001296381.2	NC_030820.1	27664524	27677490	+	ncbi_102174754	27595655	27655235	+	DOWNSTREAM	9288
MSTRG.8532.1	NC_030820.1	30909348	30915937	-	ncbi_102180682	30916690	31009544	-	DOWNSTREAM	752
XR_001296389.2	NC_030820.1	35957508	35971754	-	ncbi_102184165	35971967	36143096	+	UPSTREAM	212
XR_001296401.2	NC_030820.1	37708015	37711889	-	ncbi_102180137	37717586	37744373	-	DOWNSTREAM	5696
XR_001919006.1	NC_030820.1	37874630	37876116	+	ncbi_102180683	37854822	37869200	+	DOWNSTREAM	5429
XR_001296402.2	NC_030820.1	37987537	37989190	+	ncbi_102191348	37952169	37986966	+	DOWNSTREAM	570
XR_001296402.2	NC_030820.1	37987537	37989190	+	ncbi_102180946	37993334	38069140	+	UPSTREAM	4143
MSTRG.8588.1	NC_030820.1	37992496	37993420	-	ncbi_102191348	37952169	37986966	+	DOWNSTREAM	5529
MSTRG.8590.3	NC_030820.1	38075054	38080323	+	ncbi_102180946	37993334	38069140	+	DOWNSTREAM	5913
XR_001919013.1	NC_030820.1	40889897	40900590	-	ncbi_108637391	40903350	40907711	-	DOWNSTREAM	2759
XR_001919016.1	NC_030820.1	43127063	43141178	-	ncbi_102187782	43146090	43176740	-	DOWNSTREAM	4911
XR_001919016.1	NC_030820.1	43127063	43141178	-	ncbi_102189495	43102172	43126962	+	DOWNSTREAM	100
XR_001919017.1	NC_030820.1	44572972	44574488	+	ncbi_102190144	44519987	44572772	-	UPSTREAM	199
XR_001919019.1	NC_030820.1	46438897	46450185	-	ncbi_102169975	46453052	46473740	+	UPSTREAM	2866
MSTRG.8651.1	NC_030820.1	46773110	46786789	+	ncbi_102170797	46633841	46772996	-	UPSTREAM	113
XR_310485.2	NC_030820.1	51699783	51703283	-	ncbi_108637369	51704125	51704817	-	DOWNSTREAM	841
XR_310485.2	NC_030820.1	51699783	51703283	-	ncbi_102172277	51705344	51705953	-	DOWNSTREAM	2060
XR_310485.2	NC_030820.1	51699783	51703283	-	ncbi_102184917	51686402	51691569	+	DOWNSTREAM	8213
XR_001296409.2	NC_030820.1	51872815	51893851	+	ncbi_102172823	51862917	51867872	+	DOWNSTREAM	4942
XR_001919028.1	NC_030820.1	51872906	51893851	+	ncbi_102172823	51862917	51867872	+	DOWNSTREAM	5033
XR_001296407.2	NC_030820.1	51873313	51893851	+	ncbi_102172823	51862917	51867872	+	DOWNSTREAM	5440
XR_001296407.2	NC_030820.1	51873313	51893851	+	ncbi_102187413	51867864	51873257	-	UPSTREAM	55
XR_001919026.1	NC_030820.1	51873313	51893851	+	ncbi_102172823	51862917	51867872	+	DOWNSTREAM	5440
XR_001919026.1	NC_030820.1	51873313	51893851	+	ncbi_102187413	51867864	51873257	-	UPSTREAM	55
MSTRG.8705.6	NC_030820.1	51873316	51893851	+	ncbi_102172823	51862917	51867872	+	DOWNSTREAM	5443
MSTRG.8705.6	NC_030820.1	51873316	51893851	+	ncbi_102187413	51867864	51873257	-	UPSTREAM	58
XR_001919027.1	NC_030820.1	51873316	51893851	+	ncbi_102172823	51862917	51867872	+	DOWNSTREAM	5443
XR_001919027.1	NC_030820.1	51873316	51893851	+	ncbi_102187413	51867864	51873257	-	UPSTREAM	58
XR_001296408.2	NC_030820.1	51873320	51893851	+	ncbi_102172823	51862917	51867872	+	DOWNSTREAM	5447
XR_001296408.2	NC_030820.1	51873320	51893851	+	ncbi_102187413	51867864	51873257	-	UPSTREAM	62
MSTRG.8739.2	NC_030820.1	53460018	53461498	-	ncbi_102182806	53451694	53459922	+	DOWNSTREAM	95
MSTRG.8739.2	NC_030820.1	53460018	53461498	-	ncbi_102170159	53443100	53451287	+	DOWNSTREAM	8730
XR_001919035.1	NC_030820.1	53785455	53790295	+	ncbi_102190213	53771553	53785372	-	UPSTREAM	82
XR_001919035.1	NC_030820.1	53785455	53790295	+	ncbi_102189942	53796569	53845482	+	UPSTREAM	6273
XR_001919036.1	NC_030820.1	54110271	54114228	-	ncbi_102171528	54117026	54127701	+	UPSTREAM	2797
XR_001919037.1	NC_030820.1	54110271	54115549	-	ncbi_102171528	54117026	54127701	+	UPSTREAM	1476
MSTRG.8781.12	NC_030820.1	57359601	57431378	+	ncbi_102176540	57307005	57359322	-	UPSTREAM	278
MSTRG.8781.12	NC_030820.1	57359601	57431378	+	ncbi_102176804	57433910	57444226	+	UPSTREAM	2531
XR_310488.3	NC_030820.1	59204147	59213351	-	ncbi_102172915	59165671	59201265	-	UPSTREAM	2881
XR_001919047.1	NC_030820.1	59578016	59581964	-	ncbi_102174405	59563554	59575513	-	UPSTREAM	2502
XR_001919048.1	NC_030820.1	59611983	59613825	-	ncbi_102174672	59592813	59611003	+	DOWNSTREAM	979
XR_001296416.2	NC_030820.1	60336044	60340569	-	ncbi_102177731	60346777	60359312	+	UPSTREAM	6207
XR_001919052.1	NC_030820.1	60659099	60665144	-	ncbi_102181315	60596822	60651250	+	DOWNSTREAM	7848
XR_001919052.1	NC_030820.1	60659099	60665144	-	ncbi_102182147	60666330	60680941	+	UPSTREAM	1185
MSTRG.8848.1	NC_030820.1	62965649	62968686	-	ncbi_102173861	62969108	63053806	+	UPSTREAM	421
MSTRG.8869.1	NC_030820.1	64115945	64117699	-	ncbi_102171621	64118195	64124609	-	DOWNSTREAM	495
MSTRG.8869.1	NC_030820.1	64115945	64117699	-	ncbi_102176342	64125499	64132641	-	DOWNSTREAM	7799
XR_001919065.1	NC_030820.1	64454815	64455925	+	ncbi_102174316	64415664	64454678	-	UPSTREAM	136
XR_001919065.1	NC_030820.1	64454815	64455925	+	ncbi_102177176	64456532	64476071	-	DOWNSTREAM	606
XR_001919066.1	NC_030820.1	65225582	65240692	-	ncbi_102178087	65213311	65221685	+	DOWNSTREAM	3896
XR_001919066.1	NC_030820.1	65225582	65240692	-	ncbi_102178640	65242514	65262983	+	UPSTREAM	1821
XR_001918976.1	NC_030820.1	65831607	65840196	-	ncbi_102181877	65803119	65827734	+	DOWNSTREAM	3872
MSTRG.8909.4	NC_030820.1	66032528	66036263	-	ncbi_102183158	66023769	66026960	+	DOWNSTREAM	5567
MSTRG.8909.4	NC_030820.1	66032528	66036263	-	ncbi_102183615	66020801	66031444	-	UPSTREAM	1083
XR_001296445.2	NC_030820.1	66033540	66036272	-	ncbi_102183158	66023769	66026960	+	DOWNSTREAM	6579
XR_001296445.2	NC_030820.1	66033540	66036272	-	ncbi_102183615	66020801	66031444	-	UPSTREAM	2095
XR_001919067.1	NC_030820.1	66033540	66036272	-	ncbi_102183158	66023769	66026960	+	DOWNSTREAM	6579
XR_001919067.1	NC_030820.1	66033540	66036272	-	ncbi_102183615	66020801	66031444	-	UPSTREAM	2095
XR_001919068.1	NC_030820.1	66034176	66041199	+	ncbi_102183158	66023769	66026960	+	DOWNSTREAM	7215
XR_001919068.1	NC_030820.1	66034176	66041199	+	ncbi_102183615	66020801	66031444	-	UPSTREAM	2731
MSTRG.8922.1	NC_030820.1	66937135	66954651	-	ncbi_102187505	66954805	67048010	+	UPSTREAM	153
XR_001919070.1	NC_030820.1	66948897	66954651	-	ncbi_106502790	66934247	66940569	+	DOWNSTREAM	8327
XR_001919070.1	NC_030820.1	66948897	66954651	-	ncbi_102187505	66954805	67048010	+	UPSTREAM	153
XR_001919073.1	NC_030820.1	67048216	67052585	-	ncbi_102187505	66954805	67048010	+	DOWNSTREAM	205
XR_001296451.2	NC_030820.1	69352199	69366533	-	ncbi_102181878	69366691	69399774	+	UPSTREAM	157
XR_001919077.1	NC_030820.1	71770887	71775452	+	ncbi_102190890	71735451	71764299	+	DOWNSTREAM	6587
XR_001919077.1	NC_030820.1	71770887	71775452	+	ncbi_102183804	71778810	71805033	+	UPSTREAM	3357
XR_310500.3	NC_030820.1	71770887	71775452	+	ncbi_102190890	71735451	71764299	+	DOWNSTREAM	6587
XR_310500.3	NC_030820.1	71770887	71775452	+	ncbi_102183804	71778810	71805033	+	UPSTREAM	3357
XR_310505.3	NC_030820.1	76368785	76373164	-	ncbi_102171529	76376956	76555882	-	DOWNSTREAM	3791
XR_310506.3	NC_030820.1	76907173	76910019	+	ncbi_102189600	76880480	76906800	-	UPSTREAM	372
XR_001296461.2	NC_030820.1	78450489	78487796	+	ncbi_102169395	78433474	78450188	-	UPSTREAM	300
MSTRG.9022.3	NC_030820.1	78450626	78481409	+	ncbi_102169395	78433474	78450188	-	UPSTREAM	437
XR_001919111.1	NC_030821.1	479398	508143	+	ncbi_102177734	432106	473158	+	DOWNSTREAM	6239
XR_310548.3	NC_030821.1	8885523	8887715	-	ncbi_108637511	8897399	8899736	+	UPSTREAM	9683
XR_310548.3	NC_030821.1	8885523	8887715	-	ncbi_102190532	8887882	8906907	+	UPSTREAM	166
XR_001296543.2	NC_030821.1	15373120	15506067	-	ncbi_102169200	15359313	15363832	-	UPSTREAM	9287
XR_001919124.1	NC_030821.1	15787261	15788415	-	ncbi_102180951	15788488	15854656	+	UPSTREAM	72
XR_001296506.2	NC_030821.1	15868871	15872042	-	ncbi_102180513	15872116	16041603	+	UPSTREAM	73
XR_001919131.1	NC_030821.1	22786545	22809158	-	ncbi_106502852	22809230	22823821	-	DOWNSTREAM	71
XR_310536.3	NC_030821.1	26031382	26155002	-	ncbi_102188239	26155094	26216570	+	UPSTREAM	91
XR_001919135.1	NC_030821.1	36448624	36771736	+	ncbi_102182326	36001584	36448449	-	UPSTREAM	174
XR_001919136.1	NC_030821.1	37565973	37578551	+	ncbi_102180059	37555681	37561958	-	UPSTREAM	4014
MSTRG.9206.3	NC_030821.1	44867830	44875592	-	ncbi_102182808	44828550	44861131	-	UPSTREAM	6698
MSTRG.9206.3	NC_030821.1	44867830	44875592	-	ncbi_102182517	44881007	44900557	+	UPSTREAM	5414
XR_001296495.2	NC_030821.1	46680465	46685529	-	ncbi_108637528	46685533	46688514	+	UPSTREAM	3
XR_001919143.1	NC_030821.1	46684127	46685529	-	ncbi_108637528	46685533	46688514	+	UPSTREAM	3
MSTRG.9229.2	NC_030821.1	51015622	51019872	+	ncbi_102172737	51021957	51057882	-	DOWNSTREAM	2084
XR_001919149.1	NC_030821.1	52010264	52013025	+	MSTRG.9235	52007003	52007943	+	DOWNSTREAM	2320
XR_001919149.1	NC_030821.1	52010264	52013025	+	ncbi_102169610	51897797	52004751	+	DOWNSTREAM	5512
XR_001296496.2	NC_030821.1	52636894	52641251	-	ncbi_102191152	52641383	52816767	+	UPSTREAM	131
MSTRG.9245.2	NC_030821.1	54056189	54059801	-	ncbi_102190618	54022007	54055140	+	DOWNSTREAM	1048
MSTRG.9247.4	NC_030821.1	54116561	54120869	-	ncbi_102190049	54129546	54655604	-	DOWNSTREAM	8676
MSTRG.9258.7	NC_030821.1	58698515	58705187	-	ncbi_102185379	58705673	58757253	+	UPSTREAM	485
MSTRG.9258.8	NC_030821.1	58698530	58705187	-	ncbi_102185379	58705673	58757253	+	UPSTREAM	485
XR_001296500.2	NC_030821.1	60781837	60811532	+	ncbi_102185380	60814276	60905059	+	UPSTREAM	2743
XR_001919104.1	NC_030821.1	67239130	67239547	-	ncbi_102172644	67239855	67248231	+	UPSTREAM	307
XR_001296483.2	NC_030821.1	73901972	73904744	-	ncbi_102168471	73843392	73898405	-	UPSTREAM	3566
MSTRG.9334.1	NC_030821.1	74111046	74124951	+	ncbi_102180329	74018134	74109154	-	UPSTREAM	1891
XR_001296475.2	NC_030821.1	80960967	80961512	-	ncbi_102172736	80947879	80952810	-	UPSTREAM	8156
XR_001296475.2	NC_030821.1	80960967	80961512	-	ncbi_102183805	80954046	80960573	-	UPSTREAM	393
XR_001296475.2	NC_030821.1	80960967	80961512	-	ncbi_102172461	80967547	80977357	+	UPSTREAM	6034
XR_001919178.1	NC_030821.1	81618666	81620154	+	ncbi_102189602	81613582	81616285	+	DOWNSTREAM	2380
XR_001919178.1	NC_030821.1	81618666	81620154	+	ncbi_102189052	81621210	81628144	+	UPSTREAM	1055
MSTRG.9414.1	NC_030821.1	81632310	81634681	-	ncbi_102189052	81621210	81628144	+	DOWNSTREAM	4165
MSTRG.9431.2	NC_030821.1	91298226	91334951	+	ncbi_102181221	91135660	91288451	+	DOWNSTREAM	9774
MSTRG.9444.1	NC_030822.1	348081	350139	+	ncbi_102171899	322762	341763	-	UPSTREAM	6317
XR_001919180.1	NC_030822.1	629709	640243	-	ncbi_102169891	649492	677090	+	UPSTREAM	9248
MSTRG.9452.1	NC_030822.1	1116234	1119442	-	ncbi_102177263	1111315	1115494	+	DOWNSTREAM	739
MSTRG.9453.1	NC_030822.1	1116671	1140535	+	ncbi_102177263	1111315	1115494	+	DOWNSTREAM	1176
XR_001919191.1	NC_030822.1	2333297	2334971	-	ncbi_102182989	2326568	2332683	+	DOWNSTREAM	613
XR_001919191.1	NC_030822.1	2333297	2334971	-	ncbi_102172174	2336020	2345492	-	DOWNSTREAM	1048
XR_001919192.1	NC_030822.1	2333297	2334972	-	ncbi_102182989	2326568	2332683	+	DOWNSTREAM	613
XR_001919192.1	NC_030822.1	2333297	2334972	-	ncbi_102172174	2336020	2345492	-	DOWNSTREAM	1047
MSTRG.9463.9	NC_030822.1	2383810	2399328	-	ncbi_108637596	2376403	2377512	+	DOWNSTREAM	6297
MSTRG.9463.9	NC_030822.1	2383810	2399328	-	ncbi_102182427	2354367	2376923	-	UPSTREAM	6886
XR_001296597.2	NC_030822.1	2545652	2548217	-	ncbi_102181062	2513741	2545558	+	DOWNSTREAM	93
XR_001296597.2	NC_030822.1	2545652	2548217	-	ncbi_106502923	2551886	2567714	-	DOWNSTREAM	3668
MSTRG.9497.5	NC_030822.1	5876199	5888776	-	ncbi_102171997	5862505	5869942	+	DOWNSTREAM	6256
XR_001919204.1	NC_030822.1	8806252	8807519	+	ncbi_102188332	8807630	8828301	-	DOWNSTREAM	110
XR_001919204.1	NC_030822.1	8806252	8807519	+	ncbi_102182243	8656765	8798787	-	UPSTREAM	7464
XR_001296578.2	NC_030822.1	16991649	17000237	-	ncbi_102182711	16905060	16987353	+	DOWNSTREAM	4295
XR_001296578.2	NC_030822.1	16991649	17000237	-	ncbi_102172085	17002038	17161239	+	UPSTREAM	1800
XR_001919210.1	NC_030822.1	19700167	19747733	-	ncbi_102180242	19747970	19797981	+	UPSTREAM	236
MSTRG.9576.1	NC_030822.1	19700167	19747919	-	ncbi_102180242	19747970	19797981	+	UPSTREAM	50
XR_001919214.1	NC_030822.1	27172031	27182294	+	ncbi_102175143	27134826	27163790	+	DOWNSTREAM	8240
XR_001919216.1	NC_030822.1	28263119	28265864	+	ncbi_102171265	28270997	28281500	-	DOWNSTREAM	5132
XR_001919216.1	NC_030822.1	28263119	28265864	+	ncbi_102171533	28174833	28256057	+	DOWNSTREAM	7061
XR_001919218.1	NC_030822.1	30155115	30161048	+	ncbi_102191541	30161156	30218640	-	DOWNSTREAM	107
XR_001919218.1	NC_030822.1	30155115	30161048	+	ncbi_102191820	30132259	30154829	-	UPSTREAM	285
XR_001919221.1	NC_030822.1	30670700	30692168	-	ncbi_102180062	30647256	30667217	-	UPSTREAM	3482
XR_001919225.1	NC_030822.1	30962848	30964690	+	ncbi_102173955	30939508	30962764	+	DOWNSTREAM	83
XR_001919225.1	NC_030822.1	30962848	30964690	+	ncbi_102174380	30970558	31004759	+	UPSTREAM	5867
XR_001919224.1	NC_030822.1	31282389	31282920	+	ncbi_102174108	31254247	31281710	-	UPSTREAM	678
MSTRG.9657.1	NC_030822.1	31707290	31711146	+	ncbi_102178377	31697022	31703528	+	DOWNSTREAM	3761
MSTRG.9657.1	NC_030822.1	31707290	31711146	+	ncbi_102171630	31718205	31787884	+	UPSTREAM	7058
MSTRG.9672.1	NC_030822.1	34782708	34790697	-	ncbi_102179935	34790734	34806074	+	UPSTREAM	36
XR_001919229.1	NC_030822.1	35558164	35560691	-	ncbi_102180240	35551252	35556260	+	DOWNSTREAM	1903
XR_001919230.1	NC_030822.1	35558164	35560691	-	ncbi_102180240	35551252	35556260	+	DOWNSTREAM	1903
XR_001296571.2	NC_030822.1	35729009	35738966	+	ncbi_102186324	35744364	35770641	-	DOWNSTREAM	5397
MSTRG.9714.2	NC_030822.1	38480659	38508028	-	ncbi_102183345	38508121	38510979	+	UPSTREAM	92
MSTRG.9723.1	NC_030822.1	38891454	38895299	-	ncbi_102169685	38817821	38887973	-	UPSTREAM	3480
MSTRG.9727.1	NC_030822.1	39175693	39201364	-	ncbi_102180060	39201520	39262112	+	UPSTREAM	155
MSTRG.9730.1	NC_030822.1	39377553	39384311	+	ncbi_102179028	39384637	39461047	+	UPSTREAM	325
MSTRG.9751.1	NC_030822.1	43135594	43136003	-	ncbi_102168368	43137775	43146698	-	DOWNSTREAM	1771
XR_310566.3	NC_030822.1	46894571	46911286	+	ncbi_102187064	46920211	46923018	-	DOWNSTREAM	8924
XR_310566.3	NC_030822.1	46894571	46911286	+	ncbi_102189776	46663714	46884933	-	UPSTREAM	9637
XR_310559.3	NC_030822.1	54440233	54447438	-	ncbi_102185937	54451507	54457041	-	DOWNSTREAM	4068
XR_001296559.2	NC_030822.1	54457204	54460073	+	ncbi_102185937	54451507	54457041	-	UPSTREAM	162
XR_001296559.2	NC_030822.1	54457204	54460073	+	ncbi_102180688	54424586	54451458	+	DOWNSTREAM	5745
XR_001919185.1	NC_030822.1	58028257	58030044	+	ncbi_102179399	58032543	58033235	-	DOWNSTREAM	2498
XR_001919185.1	NC_030822.1	58028257	58030044	+	ncbi_102179685	57955923	58025833	+	DOWNSTREAM	2423
MSTRG.9860.1	NC_030822.1	59777557	59789091	-	ncbi_102176146	59795801	59863331	-	DOWNSTREAM	6709
MSTRG.9877.2	NC_030822.1	60497301	60520316	-	ncbi_102169779	60524866	60565617	-	DOWNSTREAM	4549
XR_001919244.1	NC_030822.1	60793099	60802029	+	ncbi_102174586	60808646	60813211	-	DOWNSTREAM	6616
MSTRG.9911.1	NC_030822.1	68464908	68471810	-	ncbi_102180140	68479369	68511928	-	DOWNSTREAM	7558
XR_001919187.1	NC_030822.1	81020648	81023455	+	ncbi_102184737	80996167	81020567	-	UPSTREAM	80
XR_001296603.2	NC_030823.1	504399	508747	-	ncbi_102183621	509293	519484	-	DOWNSTREAM	545
XR_001919263.1	NC_030823.1	873733	877270	+	ncbi_102168906	877534	889945	+	UPSTREAM	263
XR_001296607.2	NC_030823.1	1322369	1329606	+	ncbi_102189889	1298180	1316104	-	UPSTREAM	6264
XR_001919264.1	NC_030823.1	1322369	1329606	+	ncbi_102189889	1298180	1316104	-	UPSTREAM	6264
XR_001919266.1	NC_030823.1	1510481	1513591	+	ncbi_102179968	1366623	1510192	-	UPSTREAM	288
XR_310593.3	NC_030823.1	1510481	1513591	+	ncbi_102179968	1366623	1510192	-	UPSTREAM	288
MSTRG.9970.1	NC_030823.1	1541087	1546207	+	ncbi_102180245	1533023	1540950	-	UPSTREAM	136
MSTRG.9970.1	NC_030823.1	1541087	1546207	+	ncbi_102180522	1553017	1624963	-	DOWNSTREAM	6809
XR_001296611.2	NC_030823.1	1541087	1546207	+	ncbi_102180245	1533023	1540950	-	UPSTREAM	136
XR_001296611.2	NC_030823.1	1541087	1546207	+	ncbi_102180522	1553017	1624963	-	DOWNSTREAM	6809
XR_001296609.2	NC_030823.1	1542053	1546207	+	ncbi_102180245	1533023	1540950	-	UPSTREAM	1102
XR_001296609.2	NC_030823.1	1542053	1546207	+	ncbi_102180522	1553017	1624963	-	DOWNSTREAM	6809
XR_001296616.2	NC_030823.1	2858011	2860627	-	ncbi_102183256	2862032	2894290	-	DOWNSTREAM	1404
XR_001919270.1	NC_030823.1	3754469	3780208	-	ncbi_102175423	3724271	3745882	-	UPSTREAM	8586
XR_001919270.1	NC_030823.1	3754469	3780208	-	ncbi_102175880	3780286	3789856	+	UPSTREAM	77
XR_001919272.1	NC_030823.1	3767960	3780209	-	ncbi_102175880	3780286	3789856	+	UPSTREAM	76
XR_001919271.1	NC_030823.1	3771348	3780208	-	ncbi_102175880	3780286	3789856	+	UPSTREAM	77
XR_001919273.1	NC_030823.1	13676446	13680716	-	ncbi_102171448	13680785	14163558	+	UPSTREAM	68
XR_001919274.1	NC_030823.1	13676446	13680716	-	ncbi_102171448	13680785	14163558	+	UPSTREAM	68
XR_001919275.1	NC_030823.1	22065014	22065572	+	ncbi_102177077	22000286	22064677	-	UPSTREAM	336
XR_310603.3	NC_030823.1	26104629	26115683	+	ncbi_100860961	26121947	26122713	+	UPSTREAM	6263
MSTRG.10111.1	NC_030823.1	31062959	31107550	-	ncbi_102187339	31115654	31265825	-	DOWNSTREAM	8103
MSTRG.10111.2	NC_030823.1	31062966	31107535	-	ncbi_102187339	31115654	31265825	-	DOWNSTREAM	8118
XR_001296632.2	NC_030823.1	36042701	36044435	-	ncbi_102171534	36044779	36088036	-	DOWNSTREAM	343
XR_001919254.1	NC_030823.1	36335981	36392118	+	ncbi_102172563	36311291	36330053	+	DOWNSTREAM	5927
XR_001919282.1	NC_030823.1	39584629	39596340	-	ncbi_102191160	39550429	39575150	-	UPSTREAM	9478
XR_001919282.1	NC_030823.1	39584629	39596340	-	ncbi_102179583	39603086	39653380	+	UPSTREAM	6745
XR_001919287.1	NC_030823.1	41640728	41644684	+	ncbi_102176986	41651621	41666295	-	DOWNSTREAM	6936
XR_001919288.1	NC_030823.1	42672916	42685100	+	ncbi_102175146	42602138	42672843	-	UPSTREAM	72
XR_001919289.1	NC_030823.1	42672916	42690070	+	ncbi_102175146	42602138	42672843	-	UPSTREAM	72
XR_001919289.1	NC_030823.1	42672916	42690070	+	ncbi_102174863	42698678	42738708	-	DOWNSTREAM	8607
MSTRG.10213.1	NC_030823.1	43155566	43171170	-	ncbi_102178646	43171517	43587056	+	UPSTREAM	346
XR_001919296.1	NC_030823.1	45852414	45998917	+	ncbi_102181886	45755420	45851736	-	UPSTREAM	677
XR_001296653.2	NC_030823.1	48489636	48492661	+	ncbi_102183895	48140018	48482616	-	UPSTREAM	7019
MSTRG.10264.1	NC_030823.1	49444720	49455309	-	ncbi_102187340	49420422	49440007	+	DOWNSTREAM	4712
MSTRG.10264.1	NC_030823.1	49444720	49455309	-	ncbi_102188159	49455540	49496357	+	UPSTREAM	230
XR_001919309.1	NC_030823.1	50050597	50054192	-	ncbi_102169689	50025147	50044840	-	UPSTREAM	5756
XR_001919311.1	NC_030823.1	50050597	50055593	-	ncbi_102169689	50025147	50044840	-	UPSTREAM	5756
XR_001919310.1	NC_030823.1	50050597	50061744	-	ncbi_102169689	50025147	50044840	-	UPSTREAM	5756
XR_001919312.1	NC_030823.1	50050597	50062854	-	ncbi_102169689	50025147	50044840	-	UPSTREAM	5756
MSTRG.10326.1	NC_030823.1	53756033	53759876	-	ncbi_102178844	53760184	53776150	+	UPSTREAM	307
MSTRG.10326.1	NC_030823.1	53756033	53759876	-	ncbi_102177266	53725510	53753574	+	DOWNSTREAM	2458
XR_001919317.1	NC_030823.1	53756033	53759876	-	ncbi_102178844	53760184	53776150	+	UPSTREAM	307
XR_001919317.1	NC_030823.1	53756033	53759876	-	ncbi_102177266	53725510	53753574	+	DOWNSTREAM	2458
MSTRG.10328.1	NC_030823.1	53777045	53781527	+	ncbi_102179120	53789277	53799979	-	DOWNSTREAM	7749
MSTRG.10328.1	NC_030823.1	53777045	53781527	+	ncbi_102178844	53760184	53776150	+	DOWNSTREAM	894
XR_001296663.2	NC_030823.1	60616398	60628183	-	ncbi_102190059	60399354	60607780	+	DOWNSTREAM	8617
XR_001296664.2	NC_030823.1	60616398	60628183	-	ncbi_102190059	60399354	60607780	+	DOWNSTREAM	8617
XR_001296658.2	NC_030823.1	64910700	64913247	+	ncbi_102175606	64888973	64910599	-	UPSTREAM	100
XR_001296662.2	NC_030823.1	74061249	74070870	-	ncbi_100861223	74070942	74094168	+	UPSTREAM	71
XR_001296676.2	NC_030823.1	74099176	74112375	-	ncbi_100861223	74070942	74094168	+	DOWNSTREAM	5007
XR_001296659.2	NC_030823.1	78030637	78033893	-	ncbi_108637797	78033956	78035945	+	UPSTREAM	62
XR_001296659.2	NC_030823.1	78030637	78033893	-	ncbi_102172833	77930299	78026950	+	DOWNSTREAM	3686
XR_001919258.1	NC_030823.1	78076339	78077616	+	ncbi_102173112	78054796	78071290	+	DOWNSTREAM	5048
XR_001919342.1	NC_030823.1	78109774	78110816	+	ncbi_102176151	78111207	78164108	-	DOWNSTREAM	390
XR_001919259.1	NC_030823.1	78339838	78341562	-	ncbi_102177267	78349647	78358287	+	UPSTREAM	8084
MSTRG.10497.1	NC_030824.1	69802	72318	+	ncbi_108637839	68860	69744	-	UPSTREAM	57
MSTRG.10497.1	NC_030824.1	69802	72318	+	ncbi_102181622	78826	93745	-	DOWNSTREAM	6507
XR_001296739.2	NC_030824.1	71203	72318	+	ncbi_108637839	68860	69744	-	UPSTREAM	1458
XR_001296739.2	NC_030824.1	71203	72318	+	ncbi_102181622	78826	93745	-	DOWNSTREAM	6507
MSTRG.10514.1	NC_030824.1	600161	616707	-	MSTRG.10512	416836	593437	-	UPSTREAM	6723
MSTRG.10515.1	NC_030824.1	647659	648064	-	ncbi_102175702	644076	645266	-	UPSTREAM	2392
XR_001919348.1	NC_030824.1	1232295	1233292	+	ncbi_102171641	1219141	1229796	+	DOWNSTREAM	2498
XR_001296723.2	NC_030824.1	1456719	1477780	+	ncbi_102191728	1486378	1529426	+	UPSTREAM	8597
XR_001919354.1	NC_030824.1	1473577	1486165	-	ncbi_102191728	1486378	1529426	+	UPSTREAM	212
XR_310645.3	NC_030824.1	1476638	1486167	-	ncbi_102191728	1486378	1529426	+	UPSTREAM	210
XR_001296721.2	NC_030824.1	2572088	2577053	+	ncbi_102190538	2562293	2569978	-	UPSTREAM	2109
XR_001296720.2	NC_030824.1	3818999	3822876	+	ncbi_102187792	3751523	3814967	+	DOWNSTREAM	4031
XR_001919378.1	NC_030824.1	5980656	5985435	+	ncbi_102184745	5988157	5991104	+	UPSTREAM	2721
XR_001919378.1	NC_030824.1	5980656	5985435	+	ncbi_102184461	5995354	6070444	-	DOWNSTREAM	9918
XR_001919365.1	NC_030824.1	7863473	7868957	-	ncbi_102180615	7824806	7859596	+	DOWNSTREAM	3876
MSTRG.10630.1	NC_030824.1	8377004	8382552	+	ncbi_102178934	8362301	8368704	+	DOWNSTREAM	8299
XR_001919370.1	NC_030824.1	8825649	8828724	-	ncbi_102170543	8792817	8817830	+	DOWNSTREAM	7818
XR_001919370.1	NC_030824.1	8825649	8828724	-	ncbi_102169693	8828754	8861723	+	UPSTREAM	29
XR_001919371.1	NC_030824.1	9097215	9098388	+	ncbi_102191451	9076672	9095654	+	DOWNSTREAM	1560
XR_001919372.1	NC_030824.1	9714221	9733622	-	ncbi_108637852	9711208	9713213	+	DOWNSTREAM	1007
MSTRG.10683.1	NC_030824.1	15847557	15857640	+	ncbi_102181144	15798442	15847396	-	UPSTREAM	160
MSTRG.10683.1	NC_030824.1	15847557	15857640	+	ncbi_102182159	15860701	15898895	-	DOWNSTREAM	3060
MSTRG.10683.2	NC_030824.1	15847567	15857061	+	ncbi_102181144	15798442	15847396	-	UPSTREAM	170
MSTRG.10683.2	NC_030824.1	15847567	15857061	+	ncbi_102182159	15860701	15898895	-	DOWNSTREAM	3639
XR_001296708.2	NC_030824.1	16759704	16776448	-	ncbi_102178756	16725460	16756312	-	UPSTREAM	3391
XR_001296708.2	NC_030824.1	16759704	16776448	-	ncbi_102180788	16783835	16826234	+	UPSTREAM	7386
XR_001919379.1	NC_030824.1	17462792	17464616	+	ncbi_102172288	17437988	17458301	+	DOWNSTREAM	4490
XR_001296715.2	NC_030824.1	18069969	18074907	+	ncbi_102178560	18051141	18069073	-	UPSTREAM	895
XR_001296716.2	NC_030824.1	18069969	18074907	+	ncbi_102178560	18051141	18069073	-	UPSTREAM	895
XR_001919381.1	NC_030824.1	18069969	18074907	+	ncbi_102178560	18051141	18069073	-	UPSTREAM	895
XR_001919382.1	NC_030824.1	18069969	18074907	+	ncbi_102178560	18051141	18069073	-	UPSTREAM	895
XR_310636.3	NC_030824.1	19106100	19120520	+	ncbi_102182061	19124687	19134308	+	UPSTREAM	4166
XR_310636.3	NC_030824.1	19106100	19120520	+	ncbi_102182526	19061844	19104801	-	UPSTREAM	1298
MSTRG.10756.1	NC_030824.1	19466915	19500037	+	ncbi_102179223	19459530	19460040	-	UPSTREAM	6874
MSTRG.10756.1	NC_030824.1	19466915	19500037	+	ncbi_102177458	19426321	19466820	-	UPSTREAM	94
XR_001919396.1	NC_030824.1	20276031	20278018	+	ncbi_102178475	20181993	20275515	-	UPSTREAM	515
MSTRG.10814.2	NC_030824.1	30736457	30740096	-	ncbi_102188522	30740343	30780017	+	UPSTREAM	246
MSTRG.10814.2	NC_030824.1	30736457	30740096	-	ncbi_102188789	30615574	30731941	+	DOWNSTREAM	4515
MSTRG.10814.3	NC_030824.1	30737829	30740096	-	ncbi_102188522	30740343	30780017	+	UPSTREAM	246
MSTRG.10814.3	NC_030824.1	30737829	30740096	-	ncbi_102188789	30615574	30731941	+	DOWNSTREAM	5887
XR_001919408.1	NC_030824.1	56127762	56276292	-	ncbi_102180414	56276421	56310243	+	UPSTREAM	128
XR_001919407.1	NC_030824.1	56166188	56276309	-	ncbi_102180414	56276421	56310243	+	UPSTREAM	111
XR_001919415.1	NC_030824.1	66096088	66098096	+	ncbi_102187072	65954387	66095628	+	DOWNSTREAM	459
MSTRG.10932.2	NC_030825.1	88652	91321	-	ncbi_102168956	40950	84986	+	DOWNSTREAM	3665
MSTRG.10962.1	NC_030825.1	3984510	3988870	+	ncbi_100860830	3965191	3984379	-	UPSTREAM	130
MSTRG.10962.1	NC_030825.1	3984510	3988870	+	ncbi_106503077	3990546	4028836	-	DOWNSTREAM	1675
XR_001919422.1	NC_030825.1	4115826	4129084	+	ncbi_100861246	4102596	4113040	+	DOWNSTREAM	2785
MSTRG.10982.5	NC_030825.1	7348898	7392783	+	ncbi_108637954	7392906	7745824	-	DOWNSTREAM	122
MSTRG.10982.6	NC_030825.1	7352044	7392827	+	ncbi_108637954	7392906	7745824	-	DOWNSTREAM	78
MSTRG.10989.1	NC_030825.1	7938078	7940763	-	ncbi_102170350	7919492	7932337	-	UPSTREAM	5740
XR_001919426.1	NC_030825.1	9093381	9115086	+	ncbi_102180417	9082804	9086808	-	UPSTREAM	6572
XR_001919430.1	NC_030825.1	12075040	12077085	-	ncbi_102182528	12079026	12104623	-	DOWNSTREAM	1940
XR_001919429.1	NC_030825.1	12075040	12077117	-	ncbi_102182528	12079026	12104623	-	DOWNSTREAM	1908
XR_001919435.1	NC_030825.1	14652313	14654628	+	ncbi_102186712	14620550	14652253	-	UPSTREAM	59
XR_001919581.1	NC_030825.1	14858219	14860455	-	ncbi_102191360	14784395	14855786	+	DOWNSTREAM	2432
XR_310669.3	NC_030825.1	14858219	14860455	-	ncbi_102191360	14784395	14855786	+	DOWNSTREAM	2432
XR_310675.3	NC_030825.1	22110173	22119351	-	ncbi_102182248	22119396	22154779	+	UPSTREAM	44
XR_310683.3	NC_030825.1	24599750	24609228	-	ncbi_106503096	24613392	24617160	+	UPSTREAM	4163
XR_001296756.2	NC_030825.1	25403998	25405407	-	ncbi_108637967	25398869	25400950	-	UPSTREAM	3047
XR_001296756.2	NC_030825.1	25403998	25405407	-	ncbi_102188072	25412231	25413442	-	DOWNSTREAM	6823
XR_001296756.2	NC_030825.1	25403998	25405407	-	ncbi_102188618	25393218	25395225	-	UPSTREAM	8772
XR_001919447.1	NC_030825.1	26142626	26149517	+	ncbi_102188340	26107308	26134342	+	DOWNSTREAM	8283
XR_001919447.1	NC_030825.1	26142626	26149517	+	ncbi_102189510	26158431	26262117	+	UPSTREAM	8913
XR_001919448.1	NC_030825.1	26142626	26149517	+	ncbi_102188340	26107308	26134342	+	DOWNSTREAM	8283
XR_001919448.1	NC_030825.1	26142626	26149517	+	ncbi_102189510	26158431	26262117	+	UPSTREAM	8913
XR_001919449.1	NC_030825.1	26345717	26353214	+	ncbi_102188888	26328179	26340158	+	DOWNSTREAM	5558
XR_001919450.1	NC_030825.1	26345717	26353214	+	ncbi_102188888	26328179	26340158	+	DOWNSTREAM	5558
XR_001919451.1	NC_030825.1	26345717	26353329	+	ncbi_102188888	26328179	26340158	+	DOWNSTREAM	5558
XR_001919457.1	NC_030825.1	27275199	27282328	-	ncbi_102168287	27283795	27304473	+	UPSTREAM	1466
XR_001919457.1	NC_030825.1	27275199	27282328	-	ncbi_102173876	27253963	27272108	+	DOWNSTREAM	3090
XR_001919458.1	NC_030825.1	27314399	27315826	+	ncbi_102168287	27283795	27304473	+	DOWNSTREAM	9925
XR_001919459.1	NC_030825.1	27352576	27358366	+	ncbi_102174149	27339082	27352325	-	UPSTREAM	250
XR_001919459.1	NC_030825.1	27352576	27358366	+	ncbi_102174419	27358445	27394170	-	DOWNSTREAM	78
XR_310691.3	NC_030825.1	36990101	36994819	+	ncbi_102169616	36944059	36982672	+	DOWNSTREAM	7428
XR_001919584.1	NC_030825.1	41609030	41617593	-	ncbi_102184185	41592961	41604655	+	DOWNSTREAM	4374
XR_001919585.1	NC_030825.1	41609030	41617630	-	ncbi_102184185	41592961	41604655	+	DOWNSTREAM	4374
XR_001919479.1	NC_030825.1	45836675	45843903	+	ncbi_102189611	45853899	45872237	+	UPSTREAM	9995
XR_001919480.1	NC_030825.1	45836675	45843903	+	ncbi_102189611	45853899	45872237	+	UPSTREAM	9995
XR_001919481.1	NC_030825.1	45836675	45843903	+	ncbi_102189611	45853899	45872237	+	UPSTREAM	9995
XR_001919588.1	NC_030825.1	46169013	46170395	-	ncbi_102191166	46179526	46181072	-	DOWNSTREAM	9130
XR_001919597.1	NC_030825.1	46492537	46508255	-	ncbi_102169214	46513592	46529499	-	DOWNSTREAM	5336
XR_001919598.1	NC_030825.1	46533361	46551446	+	ncbi_102169214	46513592	46529499	-	UPSTREAM	3861
MSTRG.11331.2	NC_030825.1	46691477	46695902	+	ncbi_102169790	46678819	46689434	-	UPSTREAM	2042
MSTRG.11331.2	NC_030825.1	46691477	46695902	+	ncbi_102186988	46696039	46705437	+	UPSTREAM	136
MSTRG.11331.2	NC_030825.1	46691477	46695902	+	ncbi_102186512	46705805	46717312	+	UPSTREAM	9902
XR_310723.1	NC_030825.1	46961113	46966030	+	ncbi_102183902	46974890	46978347	-	DOWNSTREAM	8859
MSTRG.11338.1	NC_030825.1	47017247	47030255	-	ncbi_102181806	47011765	47016516	-	UPSTREAM	730
MSTRG.11338.1	NC_030825.1	47017247	47030255	-	ncbi_102181068	47030433	47032163	+	UPSTREAM	177
MSTRG.11338.1	NC_030825.1	47017247	47030255	-	ncbi_102180792	47035020	47047858	-	DOWNSTREAM	4764
MSTRG.11338.2	NC_030825.1	47017247	47030273	-	ncbi_102181806	47011765	47016516	-	UPSTREAM	730
MSTRG.11338.2	NC_030825.1	47017247	47030273	-	ncbi_102181068	47030433	47032163	+	UPSTREAM	159
MSTRG.11338.2	NC_030825.1	47017247	47030273	-	ncbi_102180792	47035020	47047858	-	DOWNSTREAM	4746
XR_001919596.1	NC_030825.1	47020522	47023326	-	ncbi_102181806	47011765	47016516	-	UPSTREAM	4005
XR_001919596.1	NC_030825.1	47020522	47023326	-	ncbi_102181068	47030433	47032163	+	UPSTREAM	7106
MSTRG.11359.4	NC_030825.1	47527622	47529167	-	ncbi_102174150	47517781	47523101	-	UPSTREAM	4520
MSTRG.11359.4	NC_030825.1	47527622	47529167	-	ncbi_102173220	47529579	47544197	-	DOWNSTREAM	411
MSTRG.11387.4	NC_030825.1	48193656	48198458	+	MSTRG.11385	48163180	48185903	+	DOWNSTREAM	7752
MSTRG.11400.1	NC_030825.1	48972590	48978624	-	ncbi_102178388	48965366	48969605	-	UPSTREAM	2984
MSTRG.11400.2	NC_030825.1	48972591	48978624	-	ncbi_102178388	48965366	48969605	-	UPSTREAM	2985
XR_001296790.2	NC_030825.1	49797875	49800934	-	ncbi_102182338	49800973	49804830	+	UPSTREAM	38
XR_001296791.2	NC_030825.1	49806056	49807510	-	ncbi_102182338	49800973	49804830	+	DOWNSTREAM	1225
XR_001919487.1	NC_030825.1	50257169	50263412	+	ncbi_102185300	50270061	50278522	-	DOWNSTREAM	6648
XR_001296781.2	NC_030825.1	50396617	50402144	-	ncbi_102186623	50386036	50396520	+	DOWNSTREAM	96
XR_001296781.2	NC_030825.1	50396617	50402144	-	ncbi_102187255	50402362	50414182	+	UPSTREAM	217
XR_310727.3	NC_030825.1	50396617	50402144	-	ncbi_102186623	50386036	50396520	+	DOWNSTREAM	96
XR_310727.3	NC_030825.1	50396617	50402144	-	ncbi_102187255	50402362	50414182	+	UPSTREAM	217
XR_001919488.1	NC_030825.1	50471109	50492246	-	ncbi_102186147	50492315	50508749	+	UPSTREAM	68
XR_001919492.1	NC_030825.1	51472134	51480383	-	ncbi_102171001	51458440	51467349	-	UPSTREAM	4784
XR_001296780.2	NC_030825.1	51477019	51482424	-	ncbi_102171001	51458440	51467349	-	UPSTREAM	9669
XR_001919491.1	NC_030825.1	51477019	51488453	-	ncbi_102171001	51458440	51467349	-	UPSTREAM	9669
XR_001919491.1	NC_030825.1	51477019	51488453	-	ncbi_102171810	51492570	51498356	-	DOWNSTREAM	4116
XR_001919490.1	NC_030825.1	51486610	51488430	-	ncbi_102171539	51467599	51486255	+	DOWNSTREAM	354
XR_001919490.1	NC_030825.1	51486610	51488430	-	ncbi_102171810	51492570	51498356	-	DOWNSTREAM	4139
XR_001919489.1	NC_030825.1	51486610	51488433	-	ncbi_102171539	51467599	51486255	+	DOWNSTREAM	354
XR_001919489.1	NC_030825.1	51486610	51488433	-	ncbi_102171810	51492570	51498356	-	DOWNSTREAM	4136
XR_310734.3	NC_030825.1	52258072	52261671	-	ncbi_102174687	52244525	52248387	-	UPSTREAM	9684
XR_310734.3	NC_030825.1	52258072	52261671	-	ncbi_102175706	52267732	52273014	-	DOWNSTREAM	6060
XR_001919506.1	NC_030825.1	52543976	52559423	+	ncbi_102181231	52529011	52535683	-	UPSTREAM	8292
XR_001919506.1	NC_030825.1	52543976	52559423	+	ncbi_102181530	52560579	52571634	+	UPSTREAM	1155
XR_001919507.1	NC_030825.1	52543976	52559423	+	ncbi_102181231	52529011	52535683	-	UPSTREAM	8292
XR_001919507.1	NC_030825.1	52543976	52559423	+	ncbi_102181530	52560579	52571634	+	UPSTREAM	1155
XR_001919510.1	NC_030825.1	52866940	52876525	-	ncbi_102185494	52860302	52864599	+	DOWNSTREAM	2340
XR_001919510.1	NC_030825.1	52866940	52876525	-	ncbi_108633282	52853971	52858292	+	DOWNSTREAM	8647
XR_001919510.1	NC_030825.1	52866940	52876525	-	ncbi_102183631	52884642	52895927	-	DOWNSTREAM	8116
XR_001919511.1	NC_030825.1	52914476	52919556	+	ncbi_108637994	52907078	52911155	+	DOWNSTREAM	3320
XR_001919512.1	NC_030825.1	52914555	52919556	+	ncbi_108637994	52907078	52911155	+	DOWNSTREAM	3399
XR_001919515.1	NC_030825.1	53534303	53537239	+	ncbi_102188494	53537303	53546351	+	UPSTREAM	63
XR_001919516.1	NC_030825.1	53548722	53551886	-	ncbi_102188494	53537303	53546351	+	DOWNSTREAM	2370
MSTRG.11536.1	NC_030825.1	53565592	53577365	-	ncbi_102188215	53577579	53587026	+	UPSTREAM	213
XR_001919522.1	NC_030825.1	54102517	54127661	-	ncbi_102170905	54078066	54092742	-	UPSTREAM	9774
XR_001919522.1	NC_030825.1	54102517	54127661	-	ncbi_100860839	54127703	54134640	+	UPSTREAM	41
MSTRG.11561.2	NC_030825.1	54127705	54134640	+	ncbi_102188623	54140409	54149377	-	DOWNSTREAM	5768
XR_001919524.1	NC_030825.1	54375337	54382480	-	ncbi_102173496	54364430	54375065	-	UPSTREAM	271
XR_001919524.1	NC_030825.1	54375337	54382480	-	ncbi_102190543	54383084	54408476	-	DOWNSTREAM	603
XR_001919525.1	NC_030825.1	54375337	54382480	-	ncbi_102173496	54364430	54375065	-	UPSTREAM	271
XR_001919525.1	NC_030825.1	54375337	54382480	-	ncbi_102190543	54383084	54408476	-	DOWNSTREAM	603
XR_001919589.1	NC_030825.1	54677284	54682777	-	ncbi_102175433	54692430	54694518	+	UPSTREAM	9652
XR_001919590.1	NC_030825.1	54677284	54682779	-	ncbi_102175433	54692430	54694518	+	UPSTREAM	9650
XR_001919591.1	NC_030825.1	55578170	55579028	-	ncbi_102172752	55579297	55654043	+	UPSTREAM	268
XR_001296801.2	NC_030825.1	56439216	56442487	+	ncbi_102179697	56444480	56463254	-	DOWNSTREAM	1992
XR_001919542.1	NC_030825.1	57225386	57226161	+	ncbi_102186043	57219829	57225226	-	UPSTREAM	159
XR_001919542.1	NC_030825.1	57225386	57226161	+	ncbi_102186625	57234716	57244078	+	UPSTREAM	8554
XR_001919542.1	NC_030825.1	57225386	57226161	+	ncbi_102185770	57211781	57219434	+	DOWNSTREAM	5951
XR_001919542.1	NC_030825.1	57225386	57226161	+	ncbi_102186333	57226164	57234610	-	DOWNSTREAM	2
XR_001296811.2	NC_030825.1	58090088	58090979	+	ncbi_102179696	58099253	58107207	-	DOWNSTREAM	8273
XR_001296811.2	NC_030825.1	58090088	58090979	+	ncbi_102179128	58076912	58083352	-	UPSTREAM	6735
XR_001296811.2	NC_030825.1	58090088	58090979	+	ncbi_102179409	58093460	58098321	-	DOWNSTREAM	2480
MSTRG.11731.1	NC_030825.1	58470924	58474623	+	ncbi_102183867	58465961	58468157	-	UPSTREAM	2766
MSTRG.11731.1	NC_030825.1	58470924	58474623	+	ncbi_102182217	58476378	58483298	-	DOWNSTREAM	1754
MSTRG.11731.1	NC_030825.1	58470924	58474623	+	ncbi_106503919	58483660	58485474	-	DOWNSTREAM	9036
MSTRG.11731.1	NC_030825.1	58470924	58474623	+	ncbi_102181674	58452560	58465286	-	UPSTREAM	5637
MSTRG.11742.2	NC_030825.1	58698175	58701636	-	MSTRG.11743	58702134	58715385	+	UPSTREAM	497
XR_001919553.1	NC_030825.1	58808796	58817023	-	ncbi_102181713	58806127	58808459	-	UPSTREAM	336
XR_001919553.1	NC_030825.1	58808796	58817023	-	ncbi_102174507	58819498	58831337	+	UPSTREAM	2474
XR_310755.2	NC_030825.1	59281094	59314642	-	ncbi_102178939	59323165	59342794	+	UPSTREAM	8522
XR_001296814.2	NC_030825.1	59281326	59314642	-	ncbi_102178939	59323165	59342794	+	UPSTREAM	8522
XR_001919551.1	NC_030825.1	59308434	59314642	-	ncbi_102178939	59323165	59342794	+	UPSTREAM	8522
XR_001919552.1	NC_030825.1	59443786	59446814	-	ncbi_102184752	59454694	59459417	+	UPSTREAM	7879
XR_001919554.1	NC_030825.1	59604036	59617010	-	ncbi_102179466	59617796	59657221	+	UPSTREAM	785
XR_001919555.1	NC_030825.1	60244031	60258460	-	ncbi_108638022	60226819	60243304	-	UPSTREAM	726
XR_001919560.1	NC_030825.1	60715163	60715764	-	ncbi_108638084	60722657	60737570	+	UPSTREAM	6892
MSTRG.11777.10	NC_030825.1	61281827	61574333	-	ncbi_102175116	61252747	61281793	-	UPSTREAM	33
XR_001919562.1	NC_030825.1	61882096	61884197	+	ncbi_102188345	61887818	61891475	+	UPSTREAM	3620
XR_001919562.1	NC_030825.1	61882096	61884197	+	ncbi_102188077	61854051	61877824	+	DOWNSTREAM	4271
XR_001919592.1	NC_030825.1	62532772	62533263	+	ncbi_108638087	62520517	62525270	+	DOWNSTREAM	7501
XR_001919593.1	NC_030825.1	62534390	62535025	+	ncbi_108638087	62520517	62525270	+	DOWNSTREAM	9119
MSTRG.11813.2	NC_030825.1	63642604	63643907	+	ncbi_106503159	63643934	63648212	-	DOWNSTREAM	26
MSTRG.11813.2	NC_030825.1	63642604	63643907	+	ncbi_106503160	63648695	63650759	-	DOWNSTREAM	4787
MSTRG.11813.2	NC_030825.1	63642604	63643907	+	ncbi_108638043	63650975	63653593	-	DOWNSTREAM	7067
XR_001919594.1	NC_030825.1	63719310	63724560	-	ncbi_108638092	63709003	63710598	+	DOWNSTREAM	8711
XR_001919594.1	NC_030825.1	63719310	63724560	-	ncbi_106503157	63709822	63712740	+	DOWNSTREAM	6569
XR_001919594.1	NC_030825.1	63719310	63724560	-	ncbi_102179039	63731155	63736196	+	UPSTREAM	6594
XR_001919570.1	NC_030825.1	63965422	63970667	-	ncbi_102186044	63953430	63964942	+	DOWNSTREAM	479
XR_001919571.1	NC_030825.1	64002425	64007097	-	ncbi_102180961	64009783	64016488	+	UPSTREAM	2685
XR_001919572.1	NC_030825.1	64002441	64007097	-	ncbi_102180961	64009783	64016488	+	UPSTREAM	2685
MSTRG.11857.1	NC_030825.1	64480985	64498248	-	ncbi_102189305	64502409	64509559	-	DOWNSTREAM	4160
MSTRG.11882.1	NC_030825.1	65009227	65011926	-	ncbi_108638127	65021812	65037394	-	DOWNSTREAM	9885
MSTRG.11892.5	NC_030825.1	65327545	65329222	-	ncbi_102169045	65332646	65368736	-	DOWNSTREAM	3423
MSTRG.11894.1	NC_030825.1	65337683	65355803	-	ncbi_102189614	65316724	65329222	-	UPSTREAM	8460
MSTRG.11899.2	NC_030825.1	65986067	65992362	+	ncbi_102174154	65996951	66004005	+	UPSTREAM	4588
MSTRG.11899.2	NC_030825.1	65986067	65992362	+	ncbi_102172654	65935324	65978872	+	DOWNSTREAM	7194
MSTRG.11940.1	NC_030825.1	67067946	67068952	-	ncbi_102171459	67059815	67064482	-	UPSTREAM	3463
MSTRG.11939.3	NC_030825.1	67068702	67082393	+	ncbi_102171459	67059815	67064482	-	UPSTREAM	4219
MSTRG.11939.3	NC_030825.1	67068702	67082393	+	ncbi_102183449	67086726	67092345	+	UPSTREAM	4332
XR_001296818.2	NC_030825.1	67129867	67139552	+	ncbi_102184277	67120874	67129394	-	UPSTREAM	472
XR_001296818.2	NC_030825.1	67129867	67139552	+	ncbi_102172294	67140181	67147450	+	UPSTREAM	628
XR_001296818.2	NC_030825.1	67129867	67139552	+	ncbi_102172572	67148938	67158521	+	UPSTREAM	9385
XR_310761.3	NC_030826.1	5311064	5314127	+	ncbi_102176260	5259413	5310791	-	UPSTREAM	272
XR_001919676.1	NC_030826.1	7687692	7699411	-	ncbi_102185031	7699754	8107743	+	UPSTREAM	342
XR_001919675.1	NC_030826.1	7692890	7699411	-	ncbi_102185031	7699754	8107743	+	UPSTREAM	342
XR_001919667.1	NC_030826.1	10433322	10446944	+	ncbi_102168385	10301693	10429499	+	DOWNSTREAM	3822
XR_001919654.1	NC_030826.1	12470842	12477364	+	ncbi_102175156	12478229	12484959	+	UPSTREAM	864
XR_001919654.1	NC_030826.1	12470842	12477364	+	ncbi_102168292	12484834	12518231	-	DOWNSTREAM	7469
MSTRG.12031.1	NC_030826.1	12518836	12526828	-	ncbi_102168292	12484834	12518231	-	UPSTREAM	604
MSTRG.12031.1	NC_030826.1	12518836	12526828	-	ncbi_102175611	12526887	12559039	+	UPSTREAM	58
XR_001296824.2	NC_030826.1	12524567	12526868	-	ncbi_102175888	12518276	12522157	+	DOWNSTREAM	2409
XR_001296824.2	NC_030826.1	12524567	12526868	-	ncbi_102168292	12484834	12518231	-	UPSTREAM	6335
XR_001296824.2	NC_030826.1	12524567	12526868	-	ncbi_102175611	12526887	12559039	+	UPSTREAM	18
XR_001919668.1	NC_030826.1	13667227	13668433	+	ncbi_102169414	13603225	13667213	-	UPSTREAM	13
XR_310768.3	NC_030826.1	13804681	13810710	-	ncbi_102178851	13765904	13799487	-	UPSTREAM	5193
XR_001919672.1	NC_030826.1	14412903	14415494	-	ncbi_102172382	14408116	14412222	+	DOWNSTREAM	680
XR_001919672.1	NC_030826.1	14412903	14415494	-	ncbi_102172093	14294876	14408027	-	UPSTREAM	4875
XR_001919672.1	NC_030826.1	14412903	14415494	-	ncbi_102184655	14422826	14435522	+	UPSTREAM	7331
XR_001919677.1	NC_030826.1	17483462	17486129	-	ncbi_102178852	17468925	17481264	+	DOWNSTREAM	2197
XR_001919677.1	NC_030826.1	17483462	17486129	-	ncbi_102187708	17486200	17537985	-	DOWNSTREAM	70
MSTRG.12098.2	NC_030826.1	19008253	19018358	+	ncbi_108638256	19024482	19035383	+	UPSTREAM	6123
XR_001919679.1	NC_030826.1	19171955	19175037	+	ncbi_102184087	19183590	19202034	+	UPSTREAM	8552
XR_001919678.1	NC_030826.1	19171999	19175037	+	ncbi_102184087	19183590	19202034	+	UPSTREAM	8552
XR_001919681.1	NC_030826.1	19649732	19652180	-	ncbi_102190452	19631718	19640199	+	DOWNSTREAM	9532
XR_001919681.1	NC_030826.1	19649732	19652180	-	ncbi_102185600	19640296	19647318	-	UPSTREAM	2413
XR_001919681.1	NC_030826.1	19649732	19652180	-	ncbi_102190727	19658264	19666673	-	DOWNSTREAM	6083
XR_310778.3	NC_030826.1	19882756	19883890	+	ncbi_102188438	19884033	19889395	-	DOWNSTREAM	142
XR_310778.3	NC_030826.1	19882756	19883890	+	ncbi_102187891	19863754	19882746	-	UPSTREAM	9
XR_310778.3	NC_030826.1	19882756	19883890	+	ncbi_102188167	19889688	19917783	-	DOWNSTREAM	5797
XR_001919684.1	NC_030826.1	20668213	20670690	-	ncbi_102171274	20650842	20666144	-	UPSTREAM	2068
MSTRG.12143.2	NC_030826.1	20668243	20670356	-	ncbi_102171274	20650842	20666144	-	UPSTREAM	2098
XR_001919685.1	NC_030826.1	21909076	21914643	+	ncbi_102172932	21899723	21908753	-	UPSTREAM	322
XR_001919686.1	NC_030826.1	21909076	21914643	+	ncbi_102172932	21899723	21908753	-	UPSTREAM	322
XR_001296837.2	NC_030826.1	21919149	21927201	-	ncbi_102176554	21927312	22052444	+	UPSTREAM	110
XR_001919687.1	NC_030826.1	22442630	22443603	+	ncbi_102177657	22423115	22442359	-	UPSTREAM	270
MSTRG.12177.1	NC_030826.1	22606635	22612440	-	ncbi_102176262	22602284	22605673	-	UPSTREAM	961
MSTRG.12177.1	NC_030826.1	22606635	22612440	-	ncbi_102176555	22617109	22629107	+	UPSTREAM	4668
XR_001919657.1	NC_030826.1	23242425	23256924	+	ncbi_102181233	23172365	23237617	-	UPSTREAM	4807
MSTRG.12221.2	NC_030826.1	25043866	25052577	+	ncbi_108638213	25054673	25056219	-	DOWNSTREAM	2095
MSTRG.12221.2	NC_030826.1	25043866	25052577	+	ncbi_102168761	25054083	25116666	+	UPSTREAM	1505
MSTRG.12221.2	NC_030826.1	25043866	25052577	+	ncbi_106503273	25032703	25043804	-	UPSTREAM	61
XR_001919691.1	NC_030826.1	26279116	26281636	+	ncbi_102185309	26288684	26293998	+	UPSTREAM	7047
XR_001919692.1	NC_030826.1	26279116	26281647	+	ncbi_102185309	26288684	26293998	+	UPSTREAM	7036
XR_001919693.1	NC_030826.1	26348975	26350724	+	ncbi_102185604	26294499	26340958	-	UPSTREAM	8016
MSTRG.12264.1	NC_030826.1	26627107	26628029	-	ncbi_102180151	26628186	26631987	+	UPSTREAM	156
MSTRG.12264.1	NC_030826.1	26627107	26628029	-	ncbi_102187528	26632286	26634661	-	DOWNSTREAM	4256
MSTRG.12264.1	NC_030826.1	26627107	26628029	-	ncbi_102180422	26619797	26625762	+	DOWNSTREAM	1344
XR_001919700.1	NC_030826.1	27499961	27512646	+	ncbi_102173227	27475881	27496573	-	UPSTREAM	3387
XR_001919700.1	NC_030826.1	27499961	27512646	+	ncbi_102173685	27513654	27529113	-	DOWNSTREAM	1007
XR_001919699.1	NC_030826.1	27504403	27512646	+	ncbi_106503241	27498957	27502421	-	UPSTREAM	1981
XR_001919699.1	NC_030826.1	27504403	27512646	+	ncbi_102173227	27475881	27496573	-	UPSTREAM	7829
XR_001919699.1	NC_030826.1	27504403	27512646	+	ncbi_102173685	27513654	27529113	-	DOWNSTREAM	1007
XR_001919705.1	NC_030826.1	27694389	27700587	-	ncbi_102176357	27709298	27715200	-	DOWNSTREAM	8710
XR_001919705.1	NC_030826.1	27694389	27700587	-	ncbi_102171370	27687844	27693367	+	DOWNSTREAM	1021
XR_001919701.1	NC_030826.1	28191419	28205860	+	ncbi_102173037	28207945	28381902	+	UPSTREAM	2084
XR_001296885.2	NC_030826.1	28399205	28401632	-	ncbi_102173330	28402451	28600703	-	DOWNSTREAM	818
XR_001296845.2	NC_030826.1	28625455	28629406	-	ncbi_102173604	28629617	28678151	+	UPSTREAM	210
XR_001919703.1	NC_030826.1	29308302	29313395	-	ncbi_102181716	29317461	29338520	-	DOWNSTREAM	4065
XR_001919704.1	NC_030826.1	29308302	29313395	-	ncbi_102181716	29317461	29338520	-	DOWNSTREAM	4065
XR_001919706.1	NC_030826.1	29471282	29477763	-	ncbi_102174973	29486018	29496932	-	DOWNSTREAM	8254
XR_001919707.1	NC_030826.1	30466980	30488602	+	ncbi_102175799	30386410	30464465	+	DOWNSTREAM	2514
MSTRG.12366.1	NC_030826.1	32889529	32891646	-	ncbi_102187347	32892923	32910413	-	DOWNSTREAM	1276
XR_001296921.2	NC_030826.1	32889529	32891676	-	ncbi_102187347	32892923	32910413	-	DOWNSTREAM	1246
MSTRG.12366.3	NC_030826.1	32889756	32891646	-	ncbi_102177749	32855324	32889529	+	DOWNSTREAM	226
MSTRG.12366.3	NC_030826.1	32889756	32891646	-	ncbi_102187347	32892923	32910413	-	DOWNSTREAM	1276
MSTRG.12373.2	NC_030826.1	33153721	33163313	+	ncbi_102188348	33124596	33153617	-	UPSTREAM	103
MSTRG.12373.2	NC_030826.1	33153721	33163313	+	ncbi_102179134	33163396	33185480	-	DOWNSTREAM	82
XR_310790.3	NC_030826.1	34401249	34407219	-	ncbi_102183543	34296405	34400733	-	UPSTREAM	515
XR_001296871.2	NC_030826.1	34902957	34905595	+	ncbi_102173967	34905996	34923853	+	UPSTREAM	400
XR_001919724.1	NC_030826.1	35738206	35743000	+	ncbi_102181156	35689362	35737963	-	UPSTREAM	242
XR_001919724.1	NC_030826.1	35738206	35743000	+	ncbi_102187163	35745749	35808272	-	DOWNSTREAM	2748
XR_001919726.1	NC_030826.1	35828927	35830927	+	ncbi_102181427	35813683	35821728	-	UPSTREAM	7198
XR_001919726.1	NC_030826.1	35828927	35830927	+	ncbi_102187710	35836374	35861489	-	DOWNSTREAM	5446
XR_001919729.1	NC_030826.1	36500082	36514856	-	ncbi_102187348	36458503	36494640	-	UPSTREAM	5441
XR_001919729.1	NC_030826.1	36500082	36514856	-	ncbi_102189618	36515204	36557656	+	UPSTREAM	347
XR_001919730.1	NC_030826.1	36500082	36514856	-	ncbi_102187348	36458503	36494640	-	UPSTREAM	5441
XR_001919730.1	NC_030826.1	36500082	36514856	-	ncbi_102189618	36515204	36557656	+	UPSTREAM	347
XR_001919731.1	NC_030826.1	36500082	36514856	-	ncbi_102187348	36458503	36494640	-	UPSTREAM	5441
XR_001919731.1	NC_030826.1	36500082	36514856	-	ncbi_102189618	36515204	36557656	+	UPSTREAM	347
XR_001919732.1	NC_030826.1	36500082	36514856	-	ncbi_102187348	36458503	36494640	-	UPSTREAM	5441
XR_001919732.1	NC_030826.1	36500082	36514856	-	ncbi_102189618	36515204	36557656	+	UPSTREAM	347
XR_001919733.1	NC_030826.1	36500082	36514856	-	ncbi_102187348	36458503	36494640	-	UPSTREAM	5441
XR_001919733.1	NC_030826.1	36500082	36514856	-	ncbi_102189618	36515204	36557656	+	UPSTREAM	347
XR_001296896.2	NC_030826.1	36872914	36884463	-	ncbi_102190457	36884697	36950711	+	UPSTREAM	233
MSTRG.12464.2	NC_030826.1	36876519	36884427	-	ncbi_102190457	36884697	36950711	+	UPSTREAM	269
XR_001296913.2	NC_030826.1	37571692	37573192	-	ncbi_102169903	37579938	37582882	+	UPSTREAM	6745
XR_001919734.1	NC_030826.1	37574201	37579396	-	ncbi_102169903	37579938	37582882	+	UPSTREAM	541
XR_001296907.2	NC_030826.1	37574257	37579403	-	ncbi_102169903	37579938	37582882	+	UPSTREAM	534
XR_001919737.1	NC_030826.1	37574271	37578843	-	ncbi_102169903	37579938	37582882	+	UPSTREAM	1094
XR_001296912.2	NC_030826.1	37574404	37579506	-	ncbi_102169903	37579938	37582882	+	UPSTREAM	431
XR_001919735.1	NC_030826.1	37574420	37578843	-	ncbi_102169903	37579938	37582882	+	UPSTREAM	1094
XR_001296908.2	NC_030826.1	37574420	37579494	-	ncbi_102169903	37579938	37582882	+	UPSTREAM	443
XR_001919736.1	NC_030826.1	37574420	37579521	-	ncbi_102169903	37579938	37582882	+	UPSTREAM	416
XR_001296906.2	NC_030826.1	37574421	37579499	-	ncbi_102169903	37579938	37582882	+	UPSTREAM	438
XR_001919738.1	NC_030826.1	38161088	38161909	+	ncbi_102171545	38147903	38156848	-	UPSTREAM	4239
XR_001919738.1	NC_030826.1	38161088	38161909	+	ncbi_102171546	38162646	38193211	-	DOWNSTREAM	736
XR_310799.3	NC_030826.1	38193530	38197370	+	ncbi_102171546	38162646	38193211	-	UPSTREAM	318
XR_001296898.2	NC_030826.1	38193662	38197370	+	ncbi_102171546	38162646	38193211	-	UPSTREAM	450
XR_001919740.1	NC_030826.1	38432754	38456677	+	ncbi_102173035	38402865	38427203	-	UPSTREAM	5550
XR_001919740.1	NC_030826.1	38432754	38456677	+	ncbi_102173501	38459416	38576947	-	DOWNSTREAM	2738
XR_001919741.1	NC_030826.1	38971567	38972804	-	ncbi_102174334	38981593	38984669	+	UPSTREAM	8788
XR_001296846.2	NC_030826.1	39149778	39151507	+	ncbi_102177372	39107249	39147335	+	DOWNSTREAM	2442
XR_001296846.2	NC_030826.1	39149778	39151507	+	ncbi_102177660	39158485	39183096	-	DOWNSTREAM	6977
XR_001919653.1	NC_030826.1	39933900	39936742	+	ncbi_102185306	39940697	39952305	+	UPSTREAM	3954
XR_001919746.1	NC_030826.1	40194776	40199530	-	ncbi_102188081	40182912	40193992	+	DOWNSTREAM	783
XR_001919747.1	NC_030826.1	40198753	40199530	-	ncbi_102188081	40182912	40193992	+	DOWNSTREAM	4760
XR_001919749.1	NC_030826.1	40907428	40908592	+	ncbi_102183595	40897334	40898279	-	UPSTREAM	9148
XR_001919749.1	NC_030826.1	40907428	40908592	+	ncbi_106503215	40910613	40911580	-	DOWNSTREAM	2020
XR_310809.3	NC_030826.1	41476591	41478139	-	ncbi_102180424	41472788	41476485	-	UPSTREAM	105
XR_310809.3	NC_030826.1	41476591	41478139	-	ncbi_102177275	41482290	41488051	-	DOWNSTREAM	4150
XR_001919752.1	NC_030826.1	42250523	42253513	-	ncbi_102182630	42262437	42269396	+	UPSTREAM	8923
XR_001919755.1	NC_030826.1	42581618	42585910	-	ncbi_102169793	42587426	42591520	+	UPSTREAM	1515
XR_001919755.1	NC_030826.1	42581618	42585910	-	ncbi_102170459	42593456	42605537	+	UPSTREAM	7545
XR_001919655.1	NC_030826.1	43452113	43452842	+	ncbi_102179133	43455636	43457214	-	DOWNSTREAM	2793
XR_001919655.1	NC_030826.1	43452113	43452842	+	ncbi_102178482	43405662	43452029	-	UPSTREAM	83
XR_001919656.1	NC_030826.1	43948877	43954736	+	ncbi_102188440	43964150	43966103	+	UPSTREAM	9413
XR_001296891.2	NC_030826.1	44379020	44381350	-	ncbi_102187526	44353496	44372969	-	UPSTREAM	6050
XR_001919760.1	NC_030826.1	46525101	46526772	-	ncbi_102170731	46526987	46650089	+	UPSTREAM	214
XR_001919761.1	NC_030826.1	47381864	47385894	+	ncbi_102171462	47004165	47372464	+	DOWNSTREAM	9399
XR_001919763.1	NC_030826.1	47381864	47386693	+	ncbi_102171462	47004165	47372464	+	DOWNSTREAM	9399
XR_001296850.2	NC_030826.1	47980046	47980469	+	ncbi_102179043	47982296	48092393	-	DOWNSTREAM	1826
XR_310816.3	NC_030826.1	47980046	47980469	+	ncbi_102179043	47982296	48092393	-	DOWNSTREAM	1826
XR_001919658.1	NC_030826.1	49095080	49095874	+	ncbi_102183635	49067857	49090221	+	DOWNSTREAM	4858
XR_001919659.1	NC_030826.1	49095098	49095874	+	ncbi_102183635	49067857	49090221	+	DOWNSTREAM	4876
XR_001919770.1	NC_030826.1	49643784	49646894	+	ncbi_102175242	49592696	49643539	-	UPSTREAM	244
XR_001919771.1	NC_030826.1	49904035	49911721	+	ncbi_108638312	49885193	49895758	+	DOWNSTREAM	8276
XR_001919771.1	NC_030826.1	49904035	49911721	+	ncbi_102187527	49917650	49934715	+	UPSTREAM	5928
XR_001919772.1	NC_030826.1	49904992	49907034	-	ncbi_108638312	49885193	49895758	+	DOWNSTREAM	9233
XR_001296844.2	NC_030826.1	50239933	50245523	-	ncbi_106503208	50230883	50233218	+	DOWNSTREAM	6714
XR_001296844.2	NC_030826.1	50239933	50245523	-	ncbi_102190167	50233364	50238366	+	DOWNSTREAM	1566
XR_001296844.2	NC_030826.1	50239933	50245523	-	ncbi_102190456	50253788	50261593	-	DOWNSTREAM	8264
XR_001296844.2	NC_030826.1	50239933	50245523	-	ncbi_102191238	50247436	50250109	+	UPSTREAM	1912
XR_001296844.2	NC_030826.1	50239933	50245523	-	ncbi_102178569	50249520	50254146	-	DOWNSTREAM	3996
XR_001919773.1	NC_030826.1	50239933	50245524	-	ncbi_106503208	50230883	50233218	+	DOWNSTREAM	6714
XR_001919773.1	NC_030826.1	50239933	50245524	-	ncbi_102190167	50233364	50238366	+	DOWNSTREAM	1566
XR_001919773.1	NC_030826.1	50239933	50245524	-	ncbi_102190456	50253788	50261593	-	DOWNSTREAM	8263
XR_001919773.1	NC_030826.1	50239933	50245524	-	ncbi_102191238	50247436	50250109	+	UPSTREAM	1911
XR_001919773.1	NC_030826.1	50239933	50245524	-	ncbi_102178569	50249520	50254146	-	DOWNSTREAM	3995
XR_001919774.1	NC_030826.1	50240980	50245524	-	ncbi_106503208	50230883	50233218	+	DOWNSTREAM	7761
XR_001919774.1	NC_030826.1	50240980	50245524	-	ncbi_102190167	50233364	50238366	+	DOWNSTREAM	2613
XR_001919774.1	NC_030826.1	50240980	50245524	-	ncbi_102190456	50253788	50261593	-	DOWNSTREAM	8263
XR_001919774.1	NC_030826.1	50240980	50245524	-	ncbi_102191238	50247436	50250109	+	UPSTREAM	1911
XR_001919774.1	NC_030826.1	50240980	50245524	-	ncbi_102178569	50249520	50254146	-	DOWNSTREAM	3995
XR_001919660.1	NC_030826.1	50300070	50302481	-	ncbi_102179135	50266534	50294897	-	UPSTREAM	5172
XR_001919660.1	NC_030826.1	50300070	50302481	-	ncbi_102179416	50309003	50316329	+	UPSTREAM	6521
MSTRG.12762.1	NC_030826.1	50368071	50373189	-	ncbi_102168574	50355984	50363184	+	DOWNSTREAM	4886
MSTRG.12762.1	NC_030826.1	50368071	50373189	-	ncbi_102179981	50365323	50365990	-	UPSTREAM	2080
MSTRG.12762.1	NC_030826.1	50368071	50373189	-	ncbi_102180256	50373283	50377160	+	UPSTREAM	93
XR_001296859.2	NC_030826.1	50622103	50625943	+	ncbi_100860883	50629570	50632457	+	UPSTREAM	3626
MSTRG.12785.1	NC_030826.1	50728003	50732124	-	ncbi_106504045	50671277	50727912	-	UPSTREAM	90
XR_001296887.2	NC_030826.1	52530049	52535816	-	ncbi_102187164	52544626	52553541	-	DOWNSTREAM	8809
XR_001919618.1	NC_030826.1	53112179	53116348	+	ncbi_102179594	53125060	53131124	+	UPSTREAM	8711
XR_001919617.1	NC_030826.1	53112199	53116348	+	ncbi_102179594	53125060	53131124	+	UPSTREAM	8711
XR_001919616.1	NC_030826.1	53113853	53116348	+	ncbi_102179594	53125060	53131124	+	UPSTREAM	8711
XR_001919619.1	NC_030826.1	53113853	53116348	+	ncbi_102179594	53125060	53131124	+	UPSTREAM	8711
MSTRG.12823.1	NC_030826.1	53120654	53123908	+	ncbi_102179594	53125060	53131124	+	UPSTREAM	1151
XR_001296863.2	NC_030826.1	53198753	53200895	+	ncbi_102180964	53193947	53197770	-	UPSTREAM	982
XR_001296863.2	NC_030826.1	53198753	53200895	+	ncbi_102188253	53179645	53192931	+	DOWNSTREAM	5821
XR_310828.3	NC_030826.1	54382789	54394580	+	ncbi_102190459	54395812	54413851	+	UPSTREAM	1231
MSTRG.12841.1	NC_030826.1	54414541	54419037	-	ncbi_102190459	54395812	54413851	+	DOWNSTREAM	689
XR_310826.3	NC_030826.1	54414541	54419037	-	ncbi_102190459	54395812	54413851	+	DOWNSTREAM	689
XR_310829.3	NC_030826.1	54579727	54583919	-	ncbi_102168201	54574128	54578236	-	UPSTREAM	1490
XR_310829.3	NC_030826.1	54579727	54583919	-	ncbi_102191553	54525254	54573241	+	DOWNSTREAM	6485
XR_310831.3	NC_030826.1	54584053	54596835	-	ncbi_102168201	54574128	54578236	-	UPSTREAM	5816
XR_001919629.1	NC_030826.1	54813303	54815130	+	ncbi_102169905	54809140	54812440	-	UPSTREAM	862
XR_001919629.1	NC_030826.1	54813303	54815130	+	ncbi_102187077	54804474	54808665	-	UPSTREAM	4637
XR_001919629.1	NC_030826.1	54813303	54815130	+	ncbi_102188706	54817390	54841572	+	UPSTREAM	2259
XR_001919629.1	NC_030826.1	54813303	54815130	+	ncbi_102187349	54786679	54803732	+	DOWNSTREAM	9570
XR_001919630.1	NC_030826.1	54949394	54953710	-	ncbi_102171010	54921060	54942049	+	DOWNSTREAM	7344
XR_001919631.1	NC_030826.1	54949394	54953710	-	ncbi_102171010	54921060	54942049	+	DOWNSTREAM	7344
XR_001296904.2	NC_030826.1	55640877	55643340	+	ncbi_102175714	55645301	55656253	-	DOWNSTREAM	1960
XR_001296904.2	NC_030826.1	55640877	55643340	+	ncbi_102175441	55633836	55640863	-	UPSTREAM	13
XR_001919636.1	NC_030826.1	55788564	55789926	+	ncbi_102177097	55765910	55782486	+	DOWNSTREAM	6077
MSTRG.12903.4	NC_030826.1	55840509	55847366	+	ncbi_102174333	55786090	55840302	-	UPSTREAM	206
XR_001919640.1	NC_030826.1	60784592	60809617	-	ncbi_102169796	60814901	60832342	+	UPSTREAM	5283
XR_001919643.1	NC_030826.1	60784592	60809617	-	ncbi_102169796	60814901	60832342	+	UPSTREAM	5283
XR_001919642.1	NC_030826.1	60784603	60809617	-	ncbi_102169796	60814901	60832342	+	UPSTREAM	5283
XR_001919646.1	NC_030826.1	60947381	60964548	-	ncbi_102178945	60918796	60939205	-	UPSTREAM	8175
XR_001919646.1	NC_030826.1	60947381	60964548	-	ncbi_102179237	60968911	60997456	+	UPSTREAM	4362
MSTRG.12939.1	NC_030826.1	62443366	62460864	+	ncbi_102181432	62291700	62443321	-	UPSTREAM	44
XR_001919813.1	NC_030827.1	1273497	1548438	-	ncbi_102183456	1548510	1581442	+	UPSTREAM	71
XR_001919812.1	NC_030827.1	1473146	1548438	-	ncbi_102183456	1548510	1581442	+	UPSTREAM	71
XR_001296945.2	NC_030827.1	2260866	2293660	+	ncbi_102184554	2207951	2256091	-	UPSTREAM	4774
XR_001296943.2	NC_030827.1	3202531	3211289	-	ncbi_108638391	3218013	3220856	+	UPSTREAM	6723
XR_001919794.1	NC_030827.1	3202531	3213324	-	ncbi_108638391	3218013	3220856	+	UPSTREAM	4688
MSTRG.12958.2	NC_030827.1	3864127	3902225	+	ncbi_102187079	3733432	3864061	-	UPSTREAM	65
XR_001296948.2	NC_030827.1	4042300	4046671	-	ncbi_102188441	4051788	4113690	-	DOWNSTREAM	5116
XR_001919803.1	NC_030827.1	5065453	5129093	+	ncbi_102191082	5050392	5064919	-	UPSTREAM	533
XR_001919792.1	NC_030827.1	8832241	8835540	+	ncbi_102183104	8741092	8832192	-	UPSTREAM	48
XR_001296967.2	NC_030827.1	31276276	31276867	-	ncbi_102175247	31241740	31271587	+	DOWNSTREAM	4688
XR_001296967.2	NC_030827.1	31276276	31276867	-	ncbi_102175523	31276969	31309397	+	UPSTREAM	101
XR_001919799.1	NC_030827.1	31521986	31534685	+	ncbi_102177002	31445304	31521695	-	UPSTREAM	290
MSTRG.13106.2	NC_030827.1	31767490	31777035	+	ncbi_102187806	31777093	31818259	-	DOWNSTREAM	57
MSTRG.13106.3	NC_030827.1	31767490	31777035	+	ncbi_102187806	31777093	31818259	-	DOWNSTREAM	57
XR_001919782.1	NC_030827.1	33660498	33697833	-	ncbi_102181813	33697935	33726681	+	UPSTREAM	101
XR_001919781.1	NC_030827.1	33673677	33697833	-	ncbi_102181813	33697935	33726681	+	UPSTREAM	101
XR_001296982.2	NC_030827.1	56007158	56011964	+	ncbi_102190551	56015019	56017147	+	UPSTREAM	3054
XR_001919793.1	NC_030827.1	56450873	56607068	+	ncbi_102191276	56614034	56627946	+	UPSTREAM	6965
XR_001919805.1	NC_030827.1	58464671	58480117	-	ncbi_102176829	58426053	58459323	-	UPSTREAM	5347
MSTRG.13190.1	NC_030827.1	63654234	63662862	-	ncbi_102170636	63663076	64219026	+	UPSTREAM	213
XR_001296983.2	NC_030827.1	63655514	63662874	-	ncbi_102170636	63663076	64219026	+	UPSTREAM	201
XR_311293.3	NC_030828.1	1128292	1135469	+	ncbi_102188534	1135590	1283333	+	UPSTREAM	120
XR_001919877.1	NC_030828.1	6471711	6671196	-	ncbi_102171194	6674570	6838980	+	UPSTREAM	3373
XR_001919879.1	NC_030828.1	6471711	6672933	-	ncbi_102171194	6674570	6838980	+	UPSTREAM	1636
XR_001919876.1	NC_030828.1	6471711	6672940	-	ncbi_102171194	6674570	6838980	+	UPSTREAM	1629
XR_001919878.1	NC_030828.1	6471711	6672940	-	ncbi_102171194	6674570	6838980	+	UPSTREAM	1629
XR_001919880.1	NC_030828.1	6471711	6672940	-	ncbi_102171194	6674570	6838980	+	UPSTREAM	1629
XR_001919881.1	NC_030828.1	6471711	6672940	-	ncbi_102171194	6674570	6838980	+	UPSTREAM	1629
XR_001919949.1	NC_030828.1	13239154	13245031	-	ncbi_102183457	13245223	13295499	+	UPSTREAM	191
XR_001919847.1	NC_030828.1	13420790	13434600	-	ncbi_102173888	13306697	13418752	-	UPSTREAM	2037
XR_001919846.1	NC_030828.1	13420790	13435153	-	ncbi_102173888	13306697	13418752	-	UPSTREAM	2037
XR_001297003.2	NC_030828.1	18119910	18129912	-	ncbi_102185689	18130006	18546325	-	DOWNSTREAM	93
XR_001297018.2	NC_030828.1	21581284	21584648	+	ncbi_102173419	21561594	21576685	+	DOWNSTREAM	4598
XR_001297018.2	NC_030828.1	21581284	21584648	+	ncbi_102173691	21587838	21600518	-	DOWNSTREAM	3189
XR_001919863.1	NC_030828.1	21581284	21584651	+	ncbi_102173419	21561594	21576685	+	DOWNSTREAM	4598
XR_001919863.1	NC_030828.1	21581284	21584651	+	ncbi_102173691	21587838	21600518	-	DOWNSTREAM	3186
XR_001919905.1	NC_030828.1	22323434	22327307	+	ncbi_102177380	22328655	22366319	-	DOWNSTREAM	1347
XR_001919906.1	NC_030828.1	22323434	22327307	+	ncbi_102177380	22328655	22366319	-	DOWNSTREAM	1347
XR_001919907.1	NC_030828.1	22323434	22327307	+	ncbi_102177380	22328655	22366319	-	DOWNSTREAM	1347
XR_310897.2	NC_030828.1	22323434	22327307	+	ncbi_102177380	22328655	22366319	-	DOWNSTREAM	1347
MSTRG.13333.5	NC_030828.1	22323438	22327307	+	ncbi_102177380	22328655	22366319	-	DOWNSTREAM	1347
MSTRG.13338.3	NC_030828.1	22533357	22538683	+	ncbi_102178113	22406797	22532973	-	UPSTREAM	383
XR_001919875.1	NC_030828.1	23501768	23503984	+	ncbi_102191083	23508086	23519714	+	UPSTREAM	4101
XR_001919875.1	NC_030828.1	23501768	23503984	+	ncbi_102190644	23389905	23501720	-	UPSTREAM	47
XR_001919824.1	NC_030828.1	25726633	25727431	+	ncbi_102173786	25734649	25767258	+	UPSTREAM	7217
MSTRG.13360.1	NC_030828.1	25777189	25893088	-	ncbi_102173786	25734649	25767258	+	DOWNSTREAM	9930
XR_001919932.1	NC_030828.1	27125392	27127598	+	ncbi_102182733	27053840	27117614	-	UPSTREAM	7777
XR_001919873.1	NC_030828.1	27287088	27288871	-	ncbi_106503362	27286543	27286805	+	DOWNSTREAM	282
XR_001297024.2	NC_030828.1	32220257	32233623	+	ncbi_102188536	32134459	32211943	+	DOWNSTREAM	8313
MSTRG.13447.1	NC_030828.1	34283895	34284709	-	ncbi_102176598	34289181	34299328	-	DOWNSTREAM	4471
XR_001297039.2	NC_030828.1	38671162	38689476	+	ncbi_102190556	38664839	38668189	+	DOWNSTREAM	2972
XR_001919835.1	NC_030828.1	39920206	39923443	+	ncbi_106503372	39573236	39919997	-	UPSTREAM	208
XR_001919833.1	NC_030828.1	44403127	44404829	+	ncbi_102168583	44413902	44466652	-	DOWNSTREAM	9072
XR_001919898.1	NC_030828.1	44956792	44964146	-	ncbi_100860840	44964226	44984978	+	UPSTREAM	79
XR_001919825.1	NC_030828.1	44986302	44999964	+	ncbi_100860840	44964226	44984978	+	DOWNSTREAM	1323
XR_001297041.2	NC_030828.1	47191864	47193999	-	ncbi_102171659	47183330	47190045	-	UPSTREAM	1818
XR_001297036.2	NC_030828.1	48717311	48742489	+	ncbi_102173044	48697386	48717235	-	UPSTREAM	75
XR_001919940.1	NC_030828.1	48717311	48742489	+	ncbi_102173044	48697386	48717235	-	UPSTREAM	75
XR_001297035.2	NC_030828.1	48717311	48762154	+	ncbi_102173044	48697386	48717235	-	UPSTREAM	75
XR_310915.3	NC_030828.1	48717311	48762154	+	ncbi_102173044	48697386	48717235	-	UPSTREAM	75
XR_001919941.1	NC_030828.1	50711662	50716770	-	ncbi_102189717	50718230	51035845	+	UPSTREAM	1459
MSTRG.13527.1	NC_030828.1	54921050	54924658	+	ncbi_102185509	54928972	54930333	+	UPSTREAM	4313
MSTRG.13527.1	NC_030828.1	54921050	54924658	+	ncbi_102185785	54930688	54943441	-	DOWNSTREAM	6029
XR_001919831.1	NC_030828.1	56887462	56933795	-	ncbi_102191183	56842609	56882563	-	UPSTREAM	4898
XR_001919902.1	NC_030828.1	58014917	58024854	+	ncbi_102184287	57967171	58014900	-	UPSTREAM	16
XR_001297046.1	NC_030828.1	58675423	58679465	+	ncbi_102173891	58661454	58674311	+	DOWNSTREAM	1111
XR_001297050.2	NC_030828.1	59731508	59733859	-	ncbi_102186528	59734031	59744691	+	UPSTREAM	171
XR_001919933.1	NC_030828.1	65063422	65089156	+	ncbi_102180435	65048890	65053914	-	UPSTREAM	9507
XR_001919934.1	NC_030828.1	65063422	65089156	+	ncbi_102180435	65048890	65053914	-	UPSTREAM	9507
XR_001919935.1	NC_030828.1	65063422	65089156	+	ncbi_102180435	65048890	65053914	-	UPSTREAM	9507
MSTRG.13613.2	NC_030828.1	65748271	65751170	-	ncbi_102180706	65752268	65754213	+	UPSTREAM	1097
MSTRG.13613.1	NC_030828.1	65748271	65751174	-	ncbi_102180706	65752268	65754213	+	UPSTREAM	1093
XR_001919861.1	NC_030828.1	67013222	67022327	-	ncbi_102186585	67025993	67041003	+	UPSTREAM	3665
MSTRG.13629.1	NC_030828.1	67057117	67084430	+	ncbi_106501899	67044178	67056642	+	DOWNSTREAM	474
XR_001919854.1	NC_030828.1	67516790	67583822	+	ncbi_106503386	67592030	67602319	+	UPSTREAM	8207
XR_001919855.1	NC_030828.1	67516790	67583822	+	ncbi_106503386	67592030	67602319	+	UPSTREAM	8207
XR_001919856.1	NC_030828.1	67516790	67583822	+	ncbi_106503386	67592030	67602319	+	UPSTREAM	8207
XR_001919857.1	NC_030828.1	67516790	67583822	+	ncbi_106503386	67592030	67602319	+	UPSTREAM	8207
XR_001919858.1	NC_030828.1	67516790	67583822	+	ncbi_106503386	67592030	67602319	+	UPSTREAM	8207
XR_001919859.1	NC_030828.1	67516790	67583822	+	ncbi_106503386	67592030	67602319	+	UPSTREAM	8207
XR_001919852.1	NC_030828.1	67516791	67583726	+	ncbi_106503386	67592030	67602319	+	UPSTREAM	8303
XR_001919853.1	NC_030828.1	67516791	67583822	+	ncbi_106503386	67592030	67602319	+	UPSTREAM	8207
XR_001919822.1	NC_030828.1	68383688	68386081	+	ncbi_108638457	68393335	68407097	+	UPSTREAM	7253
MSTRG.13655.6	NC_030828.1	68527327	68545415	+	MSTRG.13654	68512218	68526798	+	DOWNSTREAM	528
MSTRG.13655.7	NC_030828.1	68527327	68545415	+	MSTRG.13654	68512218	68526798	+	DOWNSTREAM	528
MSTRG.13666.3	NC_030828.1	68765975	68768228	-	ncbi_102188538	68751257	68759023	+	DOWNSTREAM	6951
MSTRG.13666.4	NC_030828.1	68765976	68767399	-	ncbi_102188538	68751257	68759023	+	DOWNSTREAM	6952
XR_001919920.1	NC_030828.1	68807467	68809089	-	ncbi_102187273	68811307	68826856	-	DOWNSTREAM	2217
MSTRG.13683.1	NC_030829.1	103207	122428	-	ncbi_102191467	129892	163357	-	DOWNSTREAM	7463
XR_001919991.1	NC_030829.1	122692	144859	+	ncbi_102191184	112273	122555	-	UPSTREAM	136
XR_001917034.1	NC_030829.1	565277	571227	+	ncbi_102172211	388300	557097	+	DOWNSTREAM	8179
XR_001917034.1	NC_030829.1	565277	571227	+	ncbi_102172491	576985	661325	-	DOWNSTREAM	5757
XR_001917033.1	NC_030829.1	567815	571227	+	ncbi_102172491	576985	661325	-	DOWNSTREAM	5757
XR_001920012.1	NC_030829.1	12350525	12352445	+	ncbi_102187007	12356509	12365781	-	DOWNSTREAM	4063
XR_001920012.1	NC_030829.1	12350525	12352445	+	ncbi_102186348	12327297	12340853	-	UPSTREAM	9671
XR_001297088.2	NC_030829.1	13198586	13223511	-	ncbi_102190827	13223544	13239692	+	UPSTREAM	32
XR_001920003.1	NC_030829.1	13211416	13223513	-	ncbi_102190827	13223544	13239692	+	UPSTREAM	30
XR_001297089.2	NC_030829.1	13219125	13223513	-	ncbi_102190827	13223544	13239692	+	UPSTREAM	30
XR_001920002.1	NC_030829.1	13220926	13223513	-	ncbi_102190827	13223544	13239692	+	UPSTREAM	30
XR_001919962.1	NC_030829.1	14538595	14548131	+	ncbi_102179609	14504349	14535578	+	DOWNSTREAM	3016
XR_001919962.1	NC_030829.1	14538595	14548131	+	ncbi_102169527	14550297	14569543	-	DOWNSTREAM	2165
MSTRG.13771.3	NC_030829.1	14583675	14599860	+	ncbi_102170002	14574444	14578539	+	DOWNSTREAM	5135
XR_310941.3	NC_030829.1	14646826	14648915	-	ncbi_102179893	14632642	14644906	+	DOWNSTREAM	1919
XR_310941.3	NC_030829.1	14646826	14648915	-	ncbi_102180163	14650734	14657893	+	UPSTREAM	1818
XR_310941.3	NC_030829.1	14646826	14648915	-	ncbi_102171467	14658132	14670789	-	DOWNSTREAM	9216
XR_001297093.2	NC_030829.1	14666221	14689182	+	ncbi_102180163	14650734	14657893	+	DOWNSTREAM	8327
XR_001919978.1	NC_030829.1	14666221	14690637	+	ncbi_102180163	14650734	14657893	+	DOWNSTREAM	8327
XR_001919981.1	NC_030829.1	15143405	15152517	+	ncbi_102180976	15074856	15143363	+	DOWNSTREAM	41
XR_001919981.1	NC_030829.1	15143405	15152517	+	ncbi_102175065	15152632	15364699	-	DOWNSTREAM	114
XR_001919980.1	NC_030829.1	15148562	15152517	+	ncbi_102180976	15074856	15143363	+	DOWNSTREAM	5198
XR_001919980.1	NC_030829.1	15148562	15152517	+	ncbi_102175065	15152632	15364699	-	DOWNSTREAM	114
XR_001297079.2	NC_030829.1	15152972	15169300	+	ncbi_102180976	15074856	15143363	+	DOWNSTREAM	9608
XR_001297080.2	NC_030829.1	15152972	15169300	+	ncbi_102180976	15074856	15143363	+	DOWNSTREAM	9608
XR_001297081.2	NC_030829.1	15152972	15169300	+	ncbi_102180976	15074856	15143363	+	DOWNSTREAM	9608
XR_001297082.2	NC_030829.1	15152972	15169300	+	ncbi_102180976	15074856	15143363	+	DOWNSTREAM	9608
XR_001297083.2	NC_030829.1	15152972	15169300	+	ncbi_102180976	15074856	15143363	+	DOWNSTREAM	9608
XR_001297084.2	NC_030829.1	15152972	15169300	+	ncbi_102180976	15074856	15143363	+	DOWNSTREAM	9608
XR_001297085.2	NC_030829.1	15152972	15169300	+	ncbi_102180976	15074856	15143363	+	DOWNSTREAM	9608
XR_001297087.2	NC_030829.1	15152972	15169300	+	ncbi_102180976	15074856	15143363	+	DOWNSTREAM	9608
XR_001919982.1	NC_030829.1	15152972	15169300	+	ncbi_102180976	15074856	15143363	+	DOWNSTREAM	9608
XR_001919983.1	NC_030829.1	15152972	15169300	+	ncbi_102180976	15074856	15143363	+	DOWNSTREAM	9608
XR_001919984.1	NC_030829.1	15152972	15169300	+	ncbi_102180976	15074856	15143363	+	DOWNSTREAM	9608
XR_001919985.1	NC_030829.1	15152972	15169300	+	ncbi_102180976	15074856	15143363	+	DOWNSTREAM	9608
MSTRG.13789.1	NC_030829.1	16175051	16238625	+	ncbi_102176739	16140516	16168275	-	UPSTREAM	6775
XR_001917038.1	NC_030829.1	16696167	16704185	-	ncbi_102184008	16704276	16713792	+	UPSTREAM	90
XR_001919961.1	NC_030829.1	22960229	22975656	+	ncbi_102188177	22977603	22999209	+	UPSTREAM	1946
MSTRG.13866.4	NC_030829.1	36504704	36752336	-	MSTRG.13867	36478816	36495953	-	UPSTREAM	8750
XR_001917050.1	NC_030829.1	43217751	43223804	-	ncbi_102187630	43074487	43213826	-	UPSTREAM	3924
XR_001917009.1	NC_030829.1	46964422	46968477	+	ncbi_102173425	46940806	46956839	+	DOWNSTREAM	7582
XR_001917009.1	NC_030829.1	46964422	46968477	+	ncbi_102174168	46974939	47077249	+	UPSTREAM	6461
XR_001297126.2	NC_030829.1	47056781	47073985	-	ncbi_102174706	47079797	47249209	-	DOWNSTREAM	5811
XR_001920000.1	NC_030829.1	47951561	47956222	-	ncbi_108638635	47965082	47966999	+	UPSTREAM	8859
XR_001920001.1	NC_030829.1	47951561	47956222	-	ncbi_108638635	47965082	47966999	+	UPSTREAM	8859
XR_001917018.1	NC_030829.1	48900773	48915577	-	ncbi_102173698	48915657	48922897	+	UPSTREAM	79
XR_001917018.1	NC_030829.1	48900773	48915577	-	ncbi_102185405	48793762	48895828	+	DOWNSTREAM	4944
XR_001919998.1	NC_030829.1	49361566	49369930	-	ncbi_102191656	49370188	49450779	+	UPSTREAM	257
XR_001917003.1	NC_030829.1	49463534	49465589	+	ncbi_102175069	49454247	49457396	-	UPSTREAM	6137
XR_001917003.1	NC_030829.1	49463534	49465589	+	ncbi_102168867	49459629	49463491	-	UPSTREAM	42
XR_001917000.1	NC_030829.1	49847475	49859231	-	ncbi_102169633	49859642	49871306	-	DOWNSTREAM	410
XR_001920011.1	NC_030829.1	50472510	50474266	-	ncbi_102176176	50474321	50493071	+	UPSTREAM	54
XR_001919960.1	NC_030829.1	51063537	51066429	-	ncbi_102179819	51047975	51056547	-	UPSTREAM	6989
XR_001919960.1	NC_030829.1	51063537	51066429	-	ncbi_102185615	51071531	51109942	-	DOWNSTREAM	5101
XR_001917021.1	NC_030829.1	51478200	51480196	-	ncbi_102190468	51480255	51491214	+	UPSTREAM	58
XR_001917021.1	NC_030829.1	51478200	51480196	-	ncbi_108633212	51458062	51475819	-	UPSTREAM	2380
MSTRG.14049.1	NC_030829.1	51611357	51616713	-	ncbi_102191657	51600130	51608403	+	DOWNSTREAM	2953
MSTRG.14049.1	NC_030829.1	51611357	51616713	-	ncbi_102168496	51616814	51623481	+	UPSTREAM	100
XR_001917046.1	NC_030829.1	52687586	52700506	+	ncbi_102175340	52700742	52705629	+	UPSTREAM	235
MSTRG.14089.2	NC_030829.1	54275566	54278679	-	ncbi_102182923	54207966	54268648	+	DOWNSTREAM	6917
XR_001917031.1	NC_030829.1	54278861	54302307	+	ncbi_100861189	54310409	54314491	-	DOWNSTREAM	8101
MSTRG.14149.1	NC_030829.1	59065392	59070820	-	ncbi_102174707	59071573	59089993	+	UPSTREAM	752
XR_001919992.1	NC_030829.1	59149679	59153707	+	ncbi_102168869	59104356	59149578	-	UPSTREAM	100
XR_001920010.1	NC_030829.1	59185385	59188902	+	MSTRG.14155	59170373	59176963	-	UPSTREAM	8421
XR_001920010.1	NC_030829.1	59185385	59188902	+	ncbi_102175536	59192234	59204302	+	UPSTREAM	3331
XR_001917006.1	NC_030829.1	59400621	59404786	-	ncbi_102169344	59404936	59435886	+	UPSTREAM	149
XR_001917006.1	NC_030829.1	59400621	59404786	-	ncbi_106503460	59285823	59398806	-	UPSTREAM	1814
XR_310981.1	NC_030829.1	59457509	59459095	+	ncbi_102175814	59441213	59454848	-	UPSTREAM	2660
XR_001297156.2	NC_030829.1	60178180	60180550	-	ncbi_102179144	60149958	60174419	-	UPSTREAM	3760
XR_001917049.1	NC_030829.1	60178180	60180550	-	ncbi_102179144	60149958	60174419	-	UPSTREAM	3760
MSTRG.14179.1	NC_030830.1	92404	111532	-	ncbi_102180274	111611	159290	+	UPSTREAM	78
XR_311035.3	NC_030830.1	103134	111587	-	ncbi_102180274	111611	159290	+	UPSTREAM	23
MSTRG.14191.3	NC_030830.1	1594458	1619402	-	ncbi_102178679	1620930	1631093	-	DOWNSTREAM	1527
MSTRG.14209.3	NC_030830.1	4908559	4918639	-	ncbi_102178321	4918689	4930805	+	UPSTREAM	49
MSTRG.14209.3	NC_030830.1	4908559	4918639	-	ncbi_100861326	4801738	4902610	+	DOWNSTREAM	5948
MSTRG.14255.4	NC_030830.1	10980942	10992887	-	ncbi_102170925	10937788	10980478	+	DOWNSTREAM	463
MSTRG.14314.1	NC_030830.1	18061491	18069391	+	ncbi_102186918	18070475	18071404	-	DOWNSTREAM	1083
MSTRG.14314.1	NC_030830.1	18061491	18069391	+	ncbi_102185882	18074003	18074485	+	UPSTREAM	4611
MSTRG.14314.1	NC_030830.1	18061491	18069391	+	ncbi_106503502	18078566	18080068	-	DOWNSTREAM	9174
MSTRG.14314.1	NC_030830.1	18061491	18069391	+	ncbi_100860991	18042528	18057461	+	DOWNSTREAM	4029
MSTRG.14314.1	NC_030830.1	18061491	18069391	+	ncbi_102186446	18075156	18136968	+	UPSTREAM	5764
XR_001917056.1	NC_030830.1	18282518	18286528	+	ncbi_108633412	18275890	18276587	-	UPSTREAM	5930
XR_001917056.1	NC_030830.1	18282518	18286528	+	ncbi_106501778	18278319	18278795	-	UPSTREAM	3722
XR_001917056.1	NC_030830.1	18282518	18286528	+	ncbi_102184017	18279129	18279902	+	DOWNSTREAM	2615
XR_001917055.1	NC_030830.1	18283568	18286528	+	ncbi_108633412	18275890	18276587	-	UPSTREAM	6980
XR_001917055.1	NC_030830.1	18283568	18286528	+	ncbi_106501778	18278319	18278795	-	UPSTREAM	4772
XR_001917055.1	NC_030830.1	18283568	18286528	+	ncbi_102184017	18279129	18279902	+	DOWNSTREAM	3665
XR_001917055.1	NC_030830.1	18283568	18286528	+	ncbi_102183743	18259809	18283550	-	UPSTREAM	17
XR_001917054.1	NC_030830.1	19366372	19384953	-	ncbi_100860985	19391615	19433136	+	UPSTREAM	6661
XR_311007.3	NC_030830.1	19847302	19851541	+	ncbi_102174449	19852467	19867227	-	DOWNSTREAM	925
MSTRG.14408.1	NC_030830.1	20901491	20927559	-	ncbi_106504020	20892765	20899936	+	DOWNSTREAM	1554
MSTRG.14408.1	NC_030830.1	20901491	20927559	-	ncbi_102180584	20930828	20934479	-	DOWNSTREAM	3268
MSTRG.14408.2	NC_030830.1	20901626	20926472	-	ncbi_106504020	20892765	20899936	+	DOWNSTREAM	1689
MSTRG.14408.2	NC_030830.1	20901626	20926472	-	ncbi_102180584	20930828	20934479	-	DOWNSTREAM	4355
MSTRG.14409.1	NC_030830.1	20939069	20939533	-	ncbi_102180584	20930828	20934479	-	UPSTREAM	4589
MSTRG.14423.1	NC_030830.1	21325593	21395955	-	ncbi_108633459	21398621	21402408	+	UPSTREAM	2665
XR_001917086.1	NC_030830.1	21998428	22005252	-	ncbi_102169753	22005606	22009317	-	DOWNSTREAM	353
MSTRG.14465.1	NC_030830.1	22149147	22158836	+	ncbi_102171392	22141096	22148694	-	UPSTREAM	452
XR_001917128.1	NC_030830.1	22241067	22243043	-	ncbi_100861323	22221296	22231760	+	DOWNSTREAM	9306
XR_001917128.1	NC_030830.1	22241067	22243043	-	ncbi_100861232	22245930	22248693	+	UPSTREAM	2886
XR_001917128.1	NC_030830.1	22241067	22243043	-	ncbi_102186643	22250705	22253634	-	DOWNSTREAM	7661
MSTRG.14471.2	NC_030830.1	22256547	22258144	+	ncbi_100861232	22245930	22248693	+	DOWNSTREAM	7853
MSTRG.14471.2	NC_030830.1	22256547	22258144	+	ncbi_102186643	22250705	22253634	-	UPSTREAM	2912
MSTRG.14471.2	NC_030830.1	22256547	22258144	+	ncbi_102186067	22258750	22261279	-	DOWNSTREAM	605
XR_311001.3	NC_030830.1	22459190	22461178	+	ncbi_102178315	22451631	22454106	+	DOWNSTREAM	5083
MSTRG.14493.1	NC_030830.1	22459190	22470639	+	ncbi_102178315	22451631	22454106	+	DOWNSTREAM	5083
MSTRG.14493.1	NC_030830.1	22459190	22470639	+	ncbi_102177389	22477079	22481084	-	DOWNSTREAM	6439
XR_001297187.2	NC_030830.1	22682230	22694008	+	ncbi_102171203	22699247	22701169	-	DOWNSTREAM	5238
XR_001917138.1	NC_030830.1	24325198	24327481	-	ncbi_102172217	24278782	24324458	-	UPSTREAM	739
XR_001917138.1	NC_030830.1	24325198	24327481	-	ncbi_102171937	24333751	24376576	-	DOWNSTREAM	6269
MSTRG.14544.2	NC_030830.1	26653836	26654323	+	ncbi_108633554	26661859	26662304	+	UPSTREAM	7535
MSTRG.14544.2	NC_030830.1	26653836	26654323	+	ncbi_100860898	26627684	26644301	+	DOWNSTREAM	9534
XR_001917117.1	NC_030830.1	28287213	28287750	+	ncbi_102184676	28199165	28287167	-	UPSTREAM	45
XR_001917080.1	NC_030830.1	31100986	31105059	+	ncbi_102181637	31089373	31093117	+	DOWNSTREAM	7868
XR_001917080.1	NC_030830.1	31100986	31105059	+	ncbi_100861006	31094597	31100346	-	UPSTREAM	639
XR_001917080.1	NC_030830.1	31100986	31105059	+	ncbi_100861005	31111122	31120690	-	DOWNSTREAM	6062
XR_001297159.1	NC_030830.1	33439375	33463167	+	ncbi_102173343	33387554	33438857	-	UPSTREAM	517
XR_001917129.1	NC_030830.1	37807924	37811401	-	ncbi_102191384	37814306	37844113	-	DOWNSTREAM	2904
MSTRG.14665.1	NC_030830.1	38990791	38993577	-	ncbi_102176475	38972597	38988110	-	UPSTREAM	2680
XR_001917081.1	NC_030830.1	39470661	39559617	+	ncbi_102174254	39441857	39470612	-	UPSTREAM	48
MSTRG.14694.3	NC_030830.1	40363471	40372121	-	ncbi_102172109	40360325	40363151	+	DOWNSTREAM	319
XR_001917072.1	NC_030830.1	40957110	40958628	-	ncbi_102184483	40962192	40967060	-	DOWNSTREAM	3563
XR_001917072.1	NC_030830.1	40957110	40958628	-	ncbi_102170562	40968116	40974446	+	UPSTREAM	9487
XR_001297178.2	NC_030830.1	40974307	40976291	-	ncbi_102184483	40962192	40967060	-	UPSTREAM	7246
MSTRG.14717.3	NC_030830.1	41367387	41370264	+	ncbi_102188986	41361122	41367289	+	DOWNSTREAM	97
XR_001917092.1	NC_030830.1	41511259	41512053	+	ncbi_102180902	41506453	41510451	+	DOWNSTREAM	807
XR_001917092.1	NC_030830.1	41511259	41512053	+	ncbi_102181173	41496924	41505887	+	DOWNSTREAM	5371
XR_001917092.1	NC_030830.1	41511259	41512053	+	ncbi_102180638	41514225	41522937	+	UPSTREAM	2171
XR_001917149.1	NC_030831.1	433652	440135	-	ncbi_102187361	420439	433615	-	UPSTREAM	36
XR_001917149.1	NC_030831.1	433652	440135	-	ncbi_102187638	440212	481779	+	UPSTREAM	76
XR_001917167.1	NC_030831.1	3967962	3984330	+	ncbi_102179723	3587820	3967927	-	UPSTREAM	34
XR_001917166.1	NC_030831.1	3967963	3971085	+	ncbi_102179723	3587820	3967927	-	UPSTREAM	35
XR_001297230.2	NC_030831.1	3967964	3971085	+	ncbi_102179723	3587820	3967927	-	UPSTREAM	36
XR_001917165.1	NC_030831.1	3967966	3971085	+	ncbi_102179723	3587820	3967927	-	UPSTREAM	38
XR_001917168.1	NC_030831.1	3967966	3971085	+	ncbi_102179723	3587820	3967927	-	UPSTREAM	38
XR_311042.3	NC_030831.1	21251302	21262263	+	ncbi_102172505	21263803	21319286	-	DOWNSTREAM	1539
XR_311042.3	NC_030831.1	21251302	21262263	+	ncbi_102184109	21193232	21251200	-	UPSTREAM	101
MSTRG.14793.2	NC_030831.1	21447764	21456859	-	ncbi_102184682	21460611	21461773	-	DOWNSTREAM	3751
XR_001917188.1	NC_030831.1	25839658	25841650	+	ncbi_102182555	25850576	25859280	-	DOWNSTREAM	8925
XR_001917188.1	NC_030831.1	25839658	25841650	+	ncbi_102182084	25763730	25831475	+	DOWNSTREAM	8182
XR_001917153.1	NC_030831.1	25960524	25973733	-	ncbi_108633772	25957536	25959290	+	DOWNSTREAM	1233
XR_001917153.1	NC_030831.1	25960524	25973733	-	ncbi_102183117	25974883	26008470	-	DOWNSTREAM	1149
XR_001917153.1	NC_030831.1	25960524	25973733	-	ncbi_102187443	25907868	25958369	-	UPSTREAM	2154
XR_001917158.1	NC_030831.1	33424738	33435265	+	ncbi_102189363	33374981	33418847	+	DOWNSTREAM	5890
MSTRG.14835.1	NC_030831.1	34534423	34535065	+	ncbi_106503534	34498574	34532808	-	UPSTREAM	1614
MSTRG.14871.1	NC_030831.1	40474404	40479257	+	ncbi_102172955	40488616	40489771	+	UPSTREAM	9358
XR_001297234.1	NC_030831.1	42294839	42296459	+	ncbi_102175349	42254513	42292649	+	DOWNSTREAM	2189
XR_311059.3	NC_030831.1	47778991	47780489	+	ncbi_102188455	47692541	47777127	-	UPSTREAM	1863
XR_001297235.2	NC_030831.1	48790006	48802374	-	ncbi_102190008	48805330	48834225	-	DOWNSTREAM	2955
XR_001297243.2	NC_030831.1	49661072	49662556	+	ncbi_102183474	49627957	49660853	-	UPSTREAM	218
XR_001917144.1	NC_030831.1	50149690	50160052	+	ncbi_102183748	50143765	50149422	-	UPSTREAM	267
XR_001297255.2	NC_030831.1	56173118	56193719	+	ncbi_100861020	56138609	56172949	-	UPSTREAM	168
XR_001297255.2	NC_030831.1	56173118	56193719	+	ncbi_102168877	56196805	56551083	+	UPSTREAM	3085
XR_311060.3	NC_030831.1	56173118	56193719	+	ncbi_100861020	56138609	56172949	-	UPSTREAM	168
XR_311060.3	NC_030831.1	56173118	56193719	+	ncbi_102168877	56196805	56551083	+	UPSTREAM	3085
XR_001917190.1	NC_030831.1	56173118	56193729	+	ncbi_100861020	56138609	56172949	-	UPSTREAM	168
XR_001917190.1	NC_030831.1	56173118	56193729	+	ncbi_102168877	56196805	56551083	+	UPSTREAM	3075
MSTRG.14975.1	NC_030831.1	57062026	57079073	+	ncbi_102172678	57041851	57057552	-	UPSTREAM	4473
XR_001917191.1	NC_030831.1	61217665	61223890	-	ncbi_102178032	61224454	61457440	+	UPSTREAM	563
XR_001297258.2	NC_030831.1	61219294	61223890	-	ncbi_102178032	61224454	61457440	+	UPSTREAM	563
XR_001917143.1	NC_030831.1	61878239	61880720	+	ncbi_102184021	61838130	61871571	-	UPSTREAM	6667
XR_001917181.1	NC_030831.1	62066827	62086638	+	ncbi_102184299	62050115	62057533	-	UPSTREAM	9293
XR_001917181.1	NC_030831.1	62066827	62086638	+	ncbi_108633802	62086709	62096366	-	DOWNSTREAM	70
MSTRG.15037.2	NC_030832.1	554276	559453	+	ncbi_102188820	559460	563735	-	DOWNSTREAM	6
MSTRG.15037.2	NC_030832.1	554276	559453	+	ncbi_102189084	563883	566992	+	UPSTREAM	4429
MSTRG.15037.2	NC_030832.1	554276	559453	+	ncbi_102174526	533925	545443	-	UPSTREAM	8832
MSTRG.15037.2	NC_030832.1	554276	559453	+	ncbi_102189725	567004	573708	-	DOWNSTREAM	7550
XR_001297259.2	NC_030832.1	714569	718281	-	ncbi_102176754	723302	728307	+	UPSTREAM	5020
XR_001297259.2	NC_030832.1	714569	718281	-	ncbi_102176486	660490	711940	-	UPSTREAM	2628
MSTRG.15057.2	NC_030832.1	1035249	1036103	-	ncbi_108633912	1042246	1044660	+	UPSTREAM	6142
MSTRG.15057.2	NC_030832.1	1035249	1036103	-	ncbi_102179255	999671	1031507	-	UPSTREAM	3741
MSTRG.15057.2	NC_030832.1	1035249	1036103	-	ncbi_102179827	1045242	1052559	-	DOWNSTREAM	9138
XR_001297262.2	NC_030832.1	1432444	1432924	+	ncbi_102191754	1418493	1425364	-	UPSTREAM	7079
XR_001297262.2	NC_030832.1	1432444	1432924	+	ncbi_102168407	1427552	1429957	+	DOWNSTREAM	2486
XR_001297262.2	NC_030832.1	1432444	1432924	+	ncbi_100860776	1430148	1432380	-	UPSTREAM	63
XR_001297262.2	NC_030832.1	1432444	1432924	+	ncbi_102182931	1433965	1437984	+	UPSTREAM	1040
XR_001297262.2	NC_030832.1	1432444	1432924	+	ncbi_102168960	1439505	1445655	+	UPSTREAM	6580
XR_001297263.2	NC_030832.1	1596836	1600343	-	ncbi_102171209	1587782	1593621	+	DOWNSTREAM	3214
XR_001297263.2	NC_030832.1	1596836	1600343	-	ncbi_102171477	1600567	1617797	+	UPSTREAM	223
XR_001917267.1	NC_030832.1	1626761	1627583	+	ncbi_102171477	1600567	1617797	+	DOWNSTREAM	8963
XR_001917264.1	NC_030832.1	1655733	1657480	-	ncbi_100861036	1643671	1647476	+	DOWNSTREAM	8256
XR_001917264.1	NC_030832.1	1655733	1657480	-	ncbi_102172024	1647349	1649824	-	UPSTREAM	5908
XR_001917264.1	NC_030832.1	1655733	1657480	-	ncbi_102169957	1649864	1652731	-	UPSTREAM	3001
XR_001917264.1	NC_030832.1	1655733	1657480	-	ncbi_102172316	1658482	1668217	+	UPSTREAM	1001
XR_311067.3	NC_030832.1	2201108	2202876	+	ncbi_102185967	2174775	2192889	-	UPSTREAM	8218
XR_311067.3	NC_030832.1	2201108	2202876	+	ncbi_102186924	2207914	2214316	+	UPSTREAM	5037
MSTRG.15122.4	NC_030832.1	2320502	2321701	-	ncbi_102188006	2312130	2313225	+	DOWNSTREAM	7276
MSTRG.15122.4	NC_030832.1	2320502	2321701	-	ncbi_102187730	2313482	2314920	-	UPSTREAM	5581
MSTRG.15122.4	NC_030832.1	2320502	2321701	-	ncbi_102177022	2318025	2320138	+	DOWNSTREAM	363
MSTRG.15122.4	NC_030832.1	2320502	2321701	-	ncbi_102188727	2321862	2324789	+	UPSTREAM	160
MSTRG.15122.4	NC_030832.1	2320502	2321701	-	ncbi_102177296	2324823	2332420	-	DOWNSTREAM	3121
XR_001917271.1	NC_030832.1	2373201	2374710	-	ncbi_102177582	2355674	2367134	+	DOWNSTREAM	6066
XR_001917285.1	NC_030832.1	2406086	2409144	+	ncbi_106503617	2396841	2400310	+	DOWNSTREAM	5775
XR_001917285.1	NC_030832.1	2406086	2409144	+	ncbi_102184216	2412974	2417126	+	UPSTREAM	3829
XR_001917286.1	NC_030832.1	2406086	2409144	+	ncbi_106503617	2396841	2400310	+	DOWNSTREAM	5775
XR_001917286.1	NC_030832.1	2406086	2409144	+	ncbi_102184216	2412974	2417126	+	UPSTREAM	3829
XR_001917287.1	NC_030832.1	2406086	2409144	+	ncbi_106503617	2396841	2400310	+	DOWNSTREAM	5775
XR_001917287.1	NC_030832.1	2406086	2409144	+	ncbi_102184216	2412974	2417126	+	UPSTREAM	3829
XR_001917288.1	NC_030832.1	2406086	2409144	+	ncbi_106503617	2396841	2400310	+	DOWNSTREAM	5775
XR_001917288.1	NC_030832.1	2406086	2409144	+	ncbi_102184216	2412974	2417126	+	UPSTREAM	3829
XR_001917298.1	NC_030832.1	3302740	3305861	-	ncbi_102183843	3310697	3347595	-	DOWNSTREAM	4835
XR_001917294.1	NC_030832.1	3378280	3385514	-	ncbi_102188373	3358530	3371321	-	UPSTREAM	6958
XR_001917238.1	NC_030832.1	3719824	3720897	+	ncbi_102190573	3714527	3717064	+	DOWNSTREAM	2759
XR_001917268.1	NC_030832.1	7565425	7566930	-	ncbi_102188457	7539778	7565337	+	DOWNSTREAM	87
XR_001917268.1	NC_030832.1	7565425	7566930	-	ncbi_102188728	7567320	7580497	-	DOWNSTREAM	389
XR_311077.2	NC_030832.1	9489811	9504601	-	ncbi_102172783	9506816	9743599	+	UPSTREAM	2214
XR_311077.2	NC_030832.1	9489811	9504601	-	ncbi_102172509	9432056	9487197	+	DOWNSTREAM	2613
MSTRG.15186.2	NC_030832.1	9490208	9504592	-	ncbi_102172783	9506816	9743599	+	UPSTREAM	2223
MSTRG.15186.2	NC_030832.1	9490208	9504592	-	ncbi_102172509	9432056	9487197	+	DOWNSTREAM	3010
XR_001917290.1	NC_030832.1	9799776	9811943	+	ncbi_106503587	9797861	9799683	-	UPSTREAM	92
XR_001917290.1	NC_030832.1	9799776	9811943	+	ncbi_108633320	9817090	9818023	-	DOWNSTREAM	5146
XR_001917290.1	NC_030832.1	9799776	9811943	+	ncbi_108633871	9818809	9820548	-	DOWNSTREAM	6865
XR_001917257.1	NC_030832.1	10236781	10244362	-	ncbi_102168315	10247752	10257679	+	UPSTREAM	3389
XR_001917280.1	NC_030832.1	10559507	10562796	-	ncbi_102170014	10555875	10559172	+	DOWNSTREAM	334
XR_001917280.1	NC_030832.1	10559507	10562796	-	ncbi_102175264	10562886	11166061	+	UPSTREAM	89
XR_001917278.1	NC_030832.1	13540342	13556680	-	ncbi_102172958	13556708	13585841	+	UPSTREAM	27
XR_001917292.1	NC_030832.1	13658884	13668077	+	ncbi_102176932	13603849	13658718	-	UPSTREAM	165
XR_001917293.1	NC_030832.1	13658884	13668077	+	ncbi_102176932	13603849	13658718	-	UPSTREAM	165
XR_001917233.1	NC_030832.1	25854073	25858704	+	ncbi_102188012	25858806	25867558	-	DOWNSTREAM	101
XR_001917209.1	NC_030832.1	26120571	26123108	+	ncbi_102186736	26107128	26111908	+	DOWNSTREAM	8662
XR_001917209.1	NC_030832.1	26120571	26123108	+	ncbi_102189090	26112308	26120474	-	UPSTREAM	96
XR_001917209.1	NC_030832.1	26120571	26123108	+	ncbi_108633851	26128793	26136227	-	DOWNSTREAM	5684
XR_001917211.1	NC_030832.1	26903278	26904456	+	ncbi_102169932	26889073	26895244	-	UPSTREAM	8033
XR_001917211.1	NC_030832.1	26903278	26904456	+	ncbi_108633857	26906225	26910456	+	UPSTREAM	1768
XR_001917211.1	NC_030832.1	26903278	26904456	+	ncbi_108633858	26910539	26916543	-	DOWNSTREAM	6082
XR_001917265.1	NC_030832.1	27103935	27108404	+	ncbi_102178690	27088752	27099962	+	DOWNSTREAM	3972
XR_001297269.2	NC_030832.1	27179855	27183281	+	ncbi_102172117	27168633	27178731	+	DOWNSTREAM	1123
XR_001917263.1	NC_030832.1	27842141	27847087	-	ncbi_100860854	27832738	27841776	-	UPSTREAM	364
XR_001917263.1	NC_030832.1	27842141	27847087	-	ncbi_102186651	27847225	27886607	+	UPSTREAM	137
XR_311086.3	NC_030832.1	27842141	27847087	-	ncbi_100860854	27832738	27841776	-	UPSTREAM	364
XR_311086.3	NC_030832.1	27842141	27847087	-	ncbi_102186651	27847225	27886607	+	UPSTREAM	137
XR_001297294.2	NC_030832.1	32398772	32409200	-	ncbi_100861035	32409500	32462587	+	UPSTREAM	299
XR_001917297.1	NC_030832.1	33286955	33295942	-	ncbi_102170379	33280867	33282595	-	UPSTREAM	4359
XR_001917297.1	NC_030832.1	33286955	33295942	-	ncbi_102178503	33275708	33279978	+	DOWNSTREAM	6976
XR_001917261.1	NC_030832.1	33804919	33844042	+	ncbi_102173628	33853682	33857266	-	DOWNSTREAM	9639
XR_001917261.1	NC_030832.1	33804919	33844042	+	ncbi_102173060	33671227	33804764	-	UPSTREAM	154
XR_001917251.1	NC_030832.1	35108530	35112691	-	ncbi_108633884	35104670	35108169	-	UPSTREAM	360
XR_001917250.1	NC_030832.1	35128245	35130496	-	ncbi_102182093	35137095	35142502	-	DOWNSTREAM	6598
XR_001917249.1	NC_030832.1	35128245	35132021	-	ncbi_102182093	35137095	35142502	-	DOWNSTREAM	5073
MSTRG.15470.2	NC_030832.1	35252813	35257515	+	ncbi_108633906	35264989	35266715	+	UPSTREAM	7473
XR_001297268.2	NC_030832.1	36333878	36340500	+	ncbi_102177299	36324666	36329398	+	DOWNSTREAM	4479
XR_001917273.1	NC_030832.1	36348977	36366893	-	ncbi_102178033	36373629	36380450	+	UPSTREAM	6735
XR_001917273.1	NC_030832.1	36348977	36366893	-	ncbi_100861340	36369683	36373330	+	UPSTREAM	2789
XR_001917266.1	NC_030832.1	36460913	36468860	+	ncbi_106503882	36451392	36454318	+	DOWNSTREAM	6594
XR_001917266.1	NC_030832.1	36460913	36468860	+	ncbi_102169375	36473267	36481243	-	DOWNSTREAM	4406
XR_311296.3	NC_030832.1	36467159	36468860	+	ncbi_102170040	36455577	36462275	-	UPSTREAM	4883
XR_311296.3	NC_030832.1	36467159	36468860	+	ncbi_102169375	36473267	36481243	-	DOWNSTREAM	4406
XR_001917241.1	NC_030832.1	36781993	36787231	-	ncbi_102188188	36772947	36781679	+	DOWNSTREAM	313
XR_001917241.1	NC_030832.1	36781993	36787231	-	ncbi_102188733	36795535	36805520	+	UPSTREAM	8303
XR_001917243.1	NC_030832.1	36825398	36826917	+	ncbi_102189271	36822624	36825388	-	UPSTREAM	9
XR_001917243.1	NC_030832.1	36825398	36826917	+	ncbi_102189002	36805617	36818508	+	DOWNSTREAM	6889
XR_001917242.1	NC_030832.1	36857113	36859933	-	ncbi_102173656	36854989	36856976	+	DOWNSTREAM	136
XR_001917242.1	NC_030832.1	36857113	36859933	-	ncbi_102173933	36844111	36854944	+	DOWNSTREAM	2168
XR_001917242.1	NC_030832.1	36857113	36859933	-	ncbi_102181646	36864029	36884787	-	DOWNSTREAM	4095
XR_001917198.1	NC_030832.1	37251820	37253714	-	ncbi_102168510	37261695	37293539	-	DOWNSTREAM	7980
MSTRG.15539.1	NC_030832.1	37312582	37317482	+	ncbi_102168230	37325927	37330449	-	DOWNSTREAM	8444
XR_001917270.1	NC_030832.1	38819722	38829643	-	ncbi_102173806	38812386	38816398	+	DOWNSTREAM	3323
XR_001917258.1	NC_030832.1	38899320	38901556	-	ncbi_102174993	38906549	38911318	+	UPSTREAM	4992
XR_001917258.1	NC_030832.1	38899320	38901556	-	ncbi_100861267	38870388	38894182	-	UPSTREAM	5137
XR_001917258.1	NC_030832.1	38899320	38901556	-	ncbi_102175262	38902088	38927733	-	DOWNSTREAM	531
MSTRG.15589.1	NC_030832.1	39348550	39381633	-	ncbi_102175356	39391026	39396422	+	UPSTREAM	9392
MSTRG.15593.1	NC_030832.1	39416644	39417672	+	ncbi_102178416	39401914	39415386	+	DOWNSTREAM	1257
XR_311096.3	NC_030832.1	39850949	39856368	+	ncbi_102176758	39826533	39850550	-	UPSTREAM	398
XR_311101.2	NC_030832.1	41557854	41558833	+	ncbi_102169153	41562012	41586858	+	UPSTREAM	3178
MSTRG.15620.2	NC_030832.1	41814378	41823172	+	ncbi_102170017	41769221	41808456	+	DOWNSTREAM	5921
MSTRG.15620.2	NC_030832.1	41814378	41823172	+	ncbi_102170846	41824597	42042953	+	UPSTREAM	1424
MSTRG.15621.1	NC_030832.1	41820926	41824601	-	ncbi_102170291	41808394	41814398	-	UPSTREAM	6527
XR_001917208.1	NC_030832.1	42435024	42438659	+	ncbi_102173439	42406719	42430529	+	DOWNSTREAM	4494
MSTRG.15650.1	NC_030833.1	325340	339934	-	ncbi_102184400	309107	320447	+	DOWNSTREAM	4892
MSTRG.15650.3	NC_030833.1	326827	333949	-	ncbi_102184400	309107	320447	+	DOWNSTREAM	6379
XR_001917301.1	NC_030833.1	971762	974104	+	ncbi_102181360	983260	1003612	-	DOWNSTREAM	9155
MSTRG.15661.2	NC_030833.1	1251027	1264958	-	ncbi_102178036	1265126	1275972	+	UPSTREAM	167
XR_001917327.1	NC_030833.1	1278823	1285217	-	ncbi_102178036	1265126	1275972	+	DOWNSTREAM	2850
XR_001917327.1	NC_030833.1	1278823	1285217	-	MSTRG.15666	1293790	1303904	-	DOWNSTREAM	8572
XR_001297342.2	NC_030833.1	1278823	1290349	-	ncbi_102178036	1265126	1275972	+	DOWNSTREAM	2850
XR_001297342.2	NC_030833.1	1278823	1290349	-	MSTRG.15666	1293790	1303904	-	DOWNSTREAM	3440
XR_001297343.2	NC_030833.1	1278823	1290349	-	ncbi_102178036	1265126	1275972	+	DOWNSTREAM	2850
XR_001297343.2	NC_030833.1	1278823	1290349	-	MSTRG.15666	1293790	1303904	-	DOWNSTREAM	3440
XR_001297344.2	NC_030833.1	1278823	1290349	-	ncbi_102178036	1265126	1275972	+	DOWNSTREAM	2850
XR_001297344.2	NC_030833.1	1278823	1290349	-	MSTRG.15666	1293790	1303904	-	DOWNSTREAM	3440
XR_001297346.2	NC_030833.1	1278823	1290349	-	ncbi_102178036	1265126	1275972	+	DOWNSTREAM	2850
XR_001297346.2	NC_030833.1	1278823	1290349	-	MSTRG.15666	1293790	1303904	-	DOWNSTREAM	3440
XR_001917328.1	NC_030833.1	1278823	1290349	-	ncbi_102178036	1265126	1275972	+	DOWNSTREAM	2850
XR_001917328.1	NC_030833.1	1278823	1290349	-	MSTRG.15666	1293790	1303904	-	DOWNSTREAM	3440
XR_001917329.1	NC_030833.1	1278823	1290349	-	ncbi_102178036	1265126	1275972	+	DOWNSTREAM	2850
XR_001917329.1	NC_030833.1	1278823	1290349	-	MSTRG.15666	1293790	1303904	-	DOWNSTREAM	3440
XR_001917330.1	NC_030833.1	1278823	1290349	-	ncbi_102178036	1265126	1275972	+	DOWNSTREAM	2850
XR_001917330.1	NC_030833.1	1278823	1290349	-	MSTRG.15666	1293790	1303904	-	DOWNSTREAM	3440
XR_001917331.1	NC_030833.1	1278823	1290349	-	ncbi_102178036	1265126	1275972	+	DOWNSTREAM	2850
XR_001917331.1	NC_030833.1	1278823	1290349	-	MSTRG.15666	1293790	1303904	-	DOWNSTREAM	3440
XR_001917332.1	NC_030833.1	1278823	1290349	-	ncbi_102178036	1265126	1275972	+	DOWNSTREAM	2850
XR_001917332.1	NC_030833.1	1278823	1290349	-	MSTRG.15666	1293790	1303904	-	DOWNSTREAM	3440
XR_001917333.1	NC_030833.1	1278823	1290349	-	ncbi_102178036	1265126	1275972	+	DOWNSTREAM	2850
XR_001917333.1	NC_030833.1	1278823	1290349	-	MSTRG.15666	1293790	1303904	-	DOWNSTREAM	3440
XR_001917334.1	NC_030833.1	1278823	1290349	-	ncbi_102178036	1265126	1275972	+	DOWNSTREAM	2850
XR_001917334.1	NC_030833.1	1278823	1290349	-	MSTRG.15666	1293790	1303904	-	DOWNSTREAM	3440
XR_001917335.1	NC_030833.1	1278823	1290349	-	ncbi_102178036	1265126	1275972	+	DOWNSTREAM	2850
XR_001917335.1	NC_030833.1	1278823	1290349	-	MSTRG.15666	1293790	1303904	-	DOWNSTREAM	3440
XR_001917336.1	NC_030833.1	1278823	1290349	-	ncbi_102178036	1265126	1275972	+	DOWNSTREAM	2850
XR_001917336.1	NC_030833.1	1278823	1290349	-	MSTRG.15666	1293790	1303904	-	DOWNSTREAM	3440
XR_001917337.1	NC_030833.1	1278823	1290349	-	ncbi_102178036	1265126	1275972	+	DOWNSTREAM	2850
XR_001917337.1	NC_030833.1	1278823	1290349	-	MSTRG.15666	1293790	1303904	-	DOWNSTREAM	3440
XR_001917338.1	NC_030833.1	1278823	1290349	-	ncbi_102178036	1265126	1275972	+	DOWNSTREAM	2850
XR_001917338.1	NC_030833.1	1278823	1290349	-	MSTRG.15666	1293790	1303904	-	DOWNSTREAM	3440
XR_001297329.2	NC_030833.1	9284123	9290415	-	ncbi_102170850	9257877	9277337	+	DOWNSTREAM	6785
XR_001297329.2	NC_030833.1	9284123	9290415	-	ncbi_102170579	9290866	9308887	-	DOWNSTREAM	450
XR_001297328.2	NC_030833.1	17478904	17526979	+	ncbi_102187558	17469055	17470723	-	UPSTREAM	8180
MSTRG.15747.4	NC_030833.1	19024564	19026825	-	ncbi_100861044	19026989	19041831	+	UPSTREAM	163
MSTRG.15754.5	NC_030833.1	20538586	20557232	+	ncbi_102174087	20453265	20538384	-	UPSTREAM	201
XR_001297326.2	NC_030833.1	27070379	27078199	+	ncbi_102188281	27066273	27070226	-	UPSTREAM	152
XR_001297326.2	NC_030833.1	27070379	27078199	+	ncbi_102189092	26962943	27062267	+	DOWNSTREAM	8111
XR_001917349.1	NC_030833.1	27074336	27078199	+	ncbi_102188281	27066273	27070226	-	UPSTREAM	4109
XR_001917350.1	NC_030833.1	27074336	27078387	+	ncbi_102188281	27066273	27070226	-	UPSTREAM	4109
XR_001917318.1	NC_030833.1	30704536	30708098	-	ncbi_102179909	30708273	30822313	+	UPSTREAM	174
XR_001917351.1	NC_030833.1	36341568	36344431	+	ncbi_102178505	36299212	36336477	-	UPSTREAM	5090
XR_001917302.1	NC_030833.1	37304766	37315783	+	ncbi_102174536	37298714	37304537	-	UPSTREAM	228
XR_001917302.1	NC_030833.1	37304766	37315783	+	ncbi_102174270	37324360	37366168	-	DOWNSTREAM	8576
XR_311111.3	NC_030833.1	42024528	42030980	-	ncbi_102185426	42031016	42070410	+	UPSTREAM	35
XR_001917367.1	NC_030834.1	5626133	5629500	+	ncbi_102171687	5563154	5624041	-	UPSTREAM	2091
XR_001917367.1	NC_030834.1	5626133	5629500	+	ncbi_100861103	5633516	5636933	+	UPSTREAM	4015
XR_001917378.1	NC_030834.1	6629020	6651847	-	ncbi_102169935	6614158	6623913	+	DOWNSTREAM	5106
MSTRG.16038.1	NC_030834.1	12709439	12719621	-	ncbi_108634095	12695466	12699783	-	UPSTREAM	9655
XR_001297376.2	NC_030834.1	12709439	12719621	-	ncbi_108634095	12695466	12699783	-	UPSTREAM	9655
XR_001917358.1	NC_030834.1	18933549	18939629	+	ncbi_100861358	18828517	18925912	+	DOWNSTREAM	7636
XR_001297374.2	NC_030834.1	19255412	19274888	-	ncbi_100861094	19277403	19299653	-	DOWNSTREAM	2514
XR_001917357.1	NC_030834.1	19919567	19920189	+	ncbi_102174186	19926832	19943941	+	UPSTREAM	6642
XR_001297370.2	NC_030834.1	20559966	20568508	+	ncbi_102175828	20542621	20559869	-	UPSTREAM	96
XR_001917377.1	NC_030834.1	20840314	20842806	+	ncbi_108634071	20834331	20838708	+	DOWNSTREAM	1605
XR_001917377.1	NC_030834.1	20840314	20842806	+	ncbi_102173362	20843263	20871271	+	UPSTREAM	456
XR_001917364.1	NC_030834.1	25929652	25933270	+	ncbi_102169732	25844129	25925839	+	DOWNSTREAM	3812
XR_311149.3	NC_030834.1	37519377	37549199	-	ncbi_102189826	37426926	37513917	+	DOWNSTREAM	5459
MSTRG.16130.2	NC_030834.1	37751534	37756375	+	ncbi_102189371	37765723	37805875	+	UPSTREAM	9347
XR_001917372.1	NC_030834.1	38401116	38402890	-	ncbi_106503657	38387825	38391980	+	DOWNSTREAM	9135
XR_001917372.1	NC_030834.1	38401116	38402890	-	ncbi_100861104	38402947	38419797	+	UPSTREAM	56
XR_311148.1	NC_030834.1	38538077	38542063	+	ncbi_100861170	38532445	38534361	+	DOWNSTREAM	3715
XR_001917369.1	NC_030834.1	43371802	43372337	-	ncbi_102168603	43376735	43391080	-	DOWNSTREAM	4397
XR_001917441.1	NC_030835.1	140745	147938	+	ncbi_102187195	151457	166663	+	UPSTREAM	3518
XR_001917447.1	NC_030835.1	2936085	2940203	-	ncbi_102180376	2751853	2933545	+	DOWNSTREAM	2539
XR_001917447.1	NC_030835.1	2936085	2940203	-	ncbi_100861087	2941175	3039589	-	DOWNSTREAM	971
XR_001917439.1	NC_030835.1	3521579	3535635	+	ncbi_102177692	3511701	3521545	-	UPSTREAM	33
MSTRG.16193.1	NC_030835.1	3521579	3553875	+	ncbi_102177692	3511701	3521545	-	UPSTREAM	33
XR_311190.3	NC_030835.1	3937188	3948104	+	ncbi_102188472	3948193	3957398	+	UPSTREAM	88
XR_311190.3	NC_030835.1	3937188	3948104	+	ncbi_102174810	3917031	3935587	-	UPSTREAM	1600
XR_311187.3	NC_030835.1	9994311	10018749	+	ncbi_102177409	10021166	10040020	-	DOWNSTREAM	2416
XR_311187.3	NC_030835.1	9994311	10018749	+	ncbi_102178796	9939975	9994138	-	UPSTREAM	172
XR_001917420.1	NC_030835.1	14476785	14506415	-	ncbi_108634150	14506566	14510451	+	UPSTREAM	150
XR_001917420.1	NC_030835.1	14476785	14506415	-	ncbi_102170203	13324691	14475550	-	UPSTREAM	1234
XR_001297409.2	NC_030835.1	14483677	14506415	-	ncbi_108634150	14506566	14510451	+	UPSTREAM	150
XR_001297409.2	NC_030835.1	14483677	14506415	-	ncbi_102170203	13324691	14475550	-	UPSTREAM	8126
XR_001917422.1	NC_030835.1	14499365	14504314	-	ncbi_108634150	14506566	14510451	+	UPSTREAM	2251
XR_001917421.1	NC_030835.1	14499365	14504760	-	ncbi_108634150	14506566	14510451	+	UPSTREAM	1805
MSTRG.16255.1	NC_030835.1	15957232	15957884	+	ncbi_100861355	15955820	15957117	-	UPSTREAM	114
MSTRG.16255.1	NC_030835.1	15957232	15957884	+	ncbi_102187649	15939602	15953940	-	UPSTREAM	3291
XR_311182.3	NC_030835.1	15957232	15966639	+	ncbi_100861355	15955820	15957117	-	UPSTREAM	114
XR_311182.3	NC_030835.1	15957232	15966639	+	ncbi_102187649	15939602	15953940	-	UPSTREAM	3291
XR_311182.3	NC_030835.1	15957232	15966639	+	ncbi_102185435	15971022	15974716	-	DOWNSTREAM	4382
XR_311182.3	NC_030835.1	15957232	15966639	+	ncbi_100861084	15974883	15996711	-	DOWNSTREAM	8243
XR_001297405.2	NC_030835.1	16331344	16334135	-	ncbi_102181926	16338959	16344707	+	UPSTREAM	4823
XR_001297405.2	NC_030835.1	16331344	16334135	-	ncbi_102182851	16334148	16336010	+	UPSTREAM	12
XR_311181.3	NC_030835.1	16331345	16334140	-	ncbi_102181926	16338959	16344707	+	UPSTREAM	4818
XR_311181.3	NC_030835.1	16331345	16334140	-	ncbi_102182851	16334148	16336010	+	UPSTREAM	7
XR_001917448.1	NC_030835.1	17264756	17273682	+	ncbi_100861354	17236704	17255265	+	DOWNSTREAM	9490
XR_001917398.1	NC_030835.1	20592579	20593831	+	ncbi_102186373	20598404	20735845	-	DOWNSTREAM	4572
XR_001917435.1	NC_030835.1	26333008	26372893	-	ncbi_102177130	26296122	26324992	-	UPSTREAM	8015
XR_001917444.1	NC_030835.1	27677430	27741119	+	ncbi_102169735	27478902	27671082	-	UPSTREAM	6347
XR_001917443.1	NC_030835.1	27677434	27741119	+	ncbi_102169735	27478902	27671082	-	UPSTREAM	6351
XR_001917387.1	NC_030835.1	30105939	30118389	-	ncbi_102189188	30085480	30100284	+	DOWNSTREAM	5654
XR_001917387.1	NC_030835.1	30105939	30118389	-	ncbi_102188921	30120136	30200296	+	UPSTREAM	1746
XR_001917402.1	NC_030835.1	31701102	31719712	+	ncbi_102186372	31729391	31733598	-	DOWNSTREAM	9678
XR_001917408.1	NC_030835.1	31701160	31719712	+	ncbi_102186372	31729391	31733598	-	DOWNSTREAM	9678
XR_001917406.1	NC_030835.1	31702220	31719712	+	ncbi_102186372	31729391	31733598	-	DOWNSTREAM	9678
XR_001917407.1	NC_030835.1	31703191	31719712	+	ncbi_102186372	31729391	31733598	-	DOWNSTREAM	9678
XR_001917400.1	NC_030835.1	31711947	31719712	+	ncbi_102186372	31729391	31733598	-	DOWNSTREAM	9678
XR_001917401.1	NC_030835.1	31711947	31719712	+	ncbi_102186372	31729391	31733598	-	DOWNSTREAM	9678
XR_001917405.1	NC_030835.1	31711947	31719712	+	ncbi_102186372	31729391	31733598	-	DOWNSTREAM	9678
XR_001917404.1	NC_030835.1	31712214	31719712	+	ncbi_102186372	31729391	31733598	-	DOWNSTREAM	9678
XR_001917403.1	NC_030835.1	31712215	31719712	+	ncbi_102186372	31729391	31733598	-	DOWNSTREAM	9678
XR_001917418.1	NC_030835.1	31993916	32007572	+	ncbi_102185714	31935967	31993833	-	UPSTREAM	82
XR_001917419.1	NC_030835.1	31993916	32007572	+	ncbi_102185714	31935967	31993833	-	UPSTREAM	82
XR_001917416.1	NC_030835.1	43640533	43643317	-	ncbi_102183570	43601313	43633542	+	DOWNSTREAM	6990
MSTRG.16422.16	NC_030836.1	592445	594519	+	ncbi_102170946	554711	582685	-	UPSTREAM	9759
XR_001917458.1	NC_030836.1	9329503	9338779	+	ncbi_102189833	9348770	9355000	-	DOWNSTREAM	9990
XR_001917458.1	NC_030836.1	9329503	9338779	+	ncbi_102189553	9320593	9329461	-	UPSTREAM	41
XR_001297428.2	NC_030836.1	12041499	12046670	-	ncbi_100861132	12046832	12150662	+	UPSTREAM	161
XR_001297444.2	NC_030836.1	25509643	25511272	-	ncbi_102188115	25488816	25508137	+	DOWNSTREAM	1505
XR_001917513.1	NC_030836.1	27546327	27553796	+	ncbi_102181928	27560242	27568890	-	DOWNSTREAM	6445
XR_001917513.1	NC_030836.1	27546327	27553796	+	ncbi_102181657	27554020	27559252	-	DOWNSTREAM	223
XR_001917461.1	NC_030836.1	28579515	28586285	-	ncbi_102186838	28591023	28601275	-	DOWNSTREAM	4737
XR_001917461.1	NC_030836.1	28579515	28586285	-	ncbi_102187839	28587203	28599162	+	UPSTREAM	917
MSTRG.16534.7	NC_030836.1	28968505	28986031	+	ncbi_102190300	28956528	28964465	+	DOWNSTREAM	4039
MSTRG.16534.7	NC_030836.1	28968505	28986031	+	ncbi_102190586	28987686	29031157	+	UPSTREAM	1654
XR_001917490.1	NC_030836.1	36479769	36492343	-	ncbi_102176943	36492414	36501243	+	UPSTREAM	70
XR_001917490.1	NC_030836.1	36479769	36492343	-	ncbi_102189195	36465012	36474769	-	UPSTREAM	4999
XR_001917490.1	NC_030836.1	36479769	36492343	-	ncbi_102189465	36502183	36515216	+	UPSTREAM	9839
XR_001917491.1	NC_030836.1	36479769	36492343	-	ncbi_102176943	36492414	36501243	+	UPSTREAM	70
XR_001917491.1	NC_030836.1	36479769	36492343	-	ncbi_102189195	36465012	36474769	-	UPSTREAM	4999
XR_001917491.1	NC_030836.1	36479769	36492343	-	ncbi_102189465	36502183	36515216	+	UPSTREAM	9839
XR_311207.3	NC_030836.1	36480269	36492386	-	ncbi_102176943	36492414	36501243	+	UPSTREAM	27
XR_311207.3	NC_030836.1	36480269	36492386	-	ncbi_102189195	36465012	36474769	-	UPSTREAM	5499
XR_311207.3	NC_030836.1	36480269	36492386	-	ncbi_102189465	36502183	36515216	+	UPSTREAM	9796
MSTRG.16592.1	NC_030836.1	40836038	40867529	+	ncbi_100860752	40831663	40834137	-	UPSTREAM	1900
MSTRG.16592.1	NC_030836.1	40836038	40867529	+	ncbi_102179639	40820702	40831707	+	DOWNSTREAM	4330
XR_001297458.2	NC_030836.1	41053361	41070493	-	ncbi_102180465	41043502	41046771	+	DOWNSTREAM	6589
XR_001297458.2	NC_030836.1	41053361	41070493	-	ncbi_102180733	41080320	41103112	+	UPSTREAM	9826
XR_311210.2	NC_030836.1	41469694	41470266	-	ncbi_102187031	41470274	41476294	-	DOWNSTREAM	7
XR_311210.2	NC_030836.1	41469694	41470266	-	ncbi_102186465	41442737	41469454	-	UPSTREAM	239
MSTRG.16622.1	NC_030836.1	41483898	41488278	-	ncbi_102187031	41470274	41476294	-	UPSTREAM	7603
MSTRG.16622.1	NC_030836.1	41483898	41488278	-	ncbi_102187568	41488422	41519493	+	UPSTREAM	143
MSTRG.16622.4	NC_030836.1	41484987	41488251	-	ncbi_102187031	41470274	41476294	-	UPSTREAM	8692
MSTRG.16622.4	NC_030836.1	41484987	41488251	-	ncbi_102187568	41488422	41519493	+	UPSTREAM	170
MSTRG.16630.4	NC_030836.1	42505997	42508352	-	ncbi_102177598	42437220	42499915	+	DOWNSTREAM	6081
MSTRG.16658.1	NC_030836.1	42995936	43000652	+	ncbi_102181368	43010033	43013769	+	UPSTREAM	9380
MSTRG.16658.1	NC_030836.1	42995936	43000652	+	ncbi_102189653	42977084	42993798	+	DOWNSTREAM	2137
XR_001297461.2	NC_030836.1	43529834	43534929	-	ncbi_102169649	43541761	43562936	-	DOWNSTREAM	6831
XR_001297461.2	NC_030836.1	43529834	43534929	-	ncbi_102169361	43507708	43528380	-	UPSTREAM	1453
MSTRG.16696.1	NC_030836.1	43999864	44101145	+	ncbi_102191501	43987366	43993350	-	UPSTREAM	6513
XR_311218.3	NC_030836.1	44154996	44159072	+	ncbi_102172418	44131694	44152416	-	UPSTREAM	2579
XR_311218.3	NC_030836.1	44154996	44159072	+	ncbi_102169741	44168506	44172674	+	UPSTREAM	9433
XR_001297459.2	NC_030836.1	44156585	44159072	+	ncbi_102172418	44131694	44152416	-	UPSTREAM	4168
XR_001297459.2	NC_030836.1	44156585	44159072	+	ncbi_102169741	44168506	44172674	+	UPSTREAM	9433
XR_001917512.1	NC_030836.1	44403216	44404348	-	ncbi_102175192	44385482	44393644	+	DOWNSTREAM	9571
XR_001917512.1	NC_030836.1	44403216	44404348	-	ncbi_102171134	44404965	44408359	+	UPSTREAM	616
XR_001917512.1	NC_030836.1	44403216	44404348	-	ncbi_102171577	44408540	44412657	-	DOWNSTREAM	4191
XR_001917512.1	NC_030836.1	44403216	44404348	-	ncbi_102170857	44393651	44401054	-	UPSTREAM	2161
XR_311219.3	NC_030836.1	44403216	44406213	-	ncbi_102175192	44385482	44393644	+	DOWNSTREAM	9571
XR_311219.3	NC_030836.1	44403216	44406213	-	ncbi_102171577	44408540	44412657	-	DOWNSTREAM	2326
XR_311219.3	NC_030836.1	44403216	44406213	-	ncbi_106503750	44414356	44415923	+	UPSTREAM	8142
XR_311219.3	NC_030836.1	44403216	44406213	-	ncbi_102170857	44393651	44401054	-	UPSTREAM	2161
XR_311219.3	NC_030836.1	44403216	44406213	-	ncbi_102172040	44415931	44422902	-	DOWNSTREAM	9717
MSTRG.16746.1	NC_030836.1	45004555	45009061	-	ncbi_102178045	44992308	44997729	-	UPSTREAM	6825
MSTRG.16746.1	NC_030836.1	45004555	45009061	-	ncbi_102178886	45017175	45020186	-	DOWNSTREAM	8113
XR_311220.2	NC_030836.1	45005333	45009061	-	ncbi_102178045	44992308	44997729	-	UPSTREAM	7603
XR_311220.2	NC_030836.1	45005333	45009061	-	ncbi_102178886	45017175	45020186	-	DOWNSTREAM	8113
MSTRG.16750.1	NC_030836.1	45043518	45047579	+	ncbi_102179171	45020191	45034130	+	DOWNSTREAM	9387
XR_001917451.1	NC_030836.1	45768464	45770032	+	ncbi_106503770	45749514	45768402	-	UPSTREAM	61
XR_001917451.1	NC_030836.1	45768464	45770032	+	ncbi_102184977	45775415	45801060	+	UPSTREAM	5382
MSTRG.16777.6	NC_030836.1	45773196	45774721	-	ncbi_106503770	45749514	45768402	-	UPSTREAM	4793
MSTRG.16777.6	NC_030836.1	45773196	45774721	-	ncbi_102184977	45775415	45801060	+	UPSTREAM	693
XR_001917479.1	NC_030836.1	45939864	45943806	+	ncbi_102187199	45921210	45936419	+	DOWNSTREAM	3444
XR_001297475.2	NC_030836.1	50252816	50277592	+	ncbi_106503766	50278310	50297896	-	DOWNSTREAM	717
MSTRG.16847.1	NC_030836.1	50295698	50319355	+	ncbi_108634247	50329012	50331249	+	UPSTREAM	9656
XR_001297477.2	NC_030836.1	50557055	50571932	+	ncbi_102176502	50549544	50556029	-	UPSTREAM	1025
XR_001297478.2	NC_030836.1	50557055	50571932	+	ncbi_102176502	50549544	50556029	-	UPSTREAM	1025
XR_311226.3	NC_030836.1	50557055	50571932	+	ncbi_102176502	50549544	50556029	-	UPSTREAM	1025
XR_001917498.1	NC_030836.1	50894639	50959909	-	ncbi_102178150	50962017	50977940	+	UPSTREAM	2107
XR_001297518.2	NW_017189516.1	3438056	3438981	-	ncbi_102185725	3412368	3435029	+	DOWNSTREAM	3026
XR_001297518.2	NW_017189516.1	3438056	3438981	-	ncbi_102185255	3439481	3448246	-	DOWNSTREAM	499
MSTRG.16877.1	NW_017189516.1	8525445	8602040	+	ncbi_102191025	8523203	8524038	-	UPSTREAM	1406
XR_001917551.1	NW_017189516.1	8527312	8571532	+	ncbi_102191025	8523203	8524038	-	UPSTREAM	3273
XR_001917552.1	NW_017189516.1	8527312	8571532	+	ncbi_102191025	8523203	8524038	-	UPSTREAM	3273
XR_001917553.1	NW_017189516.1	8527312	8571532	+	ncbi_102191025	8523203	8524038	-	UPSTREAM	3273
XR_001917555.1	NW_017189516.1	8527312	8571532	+	ncbi_102191025	8523203	8524038	-	UPSTREAM	3273
MSTRG.16877.2	NW_017189516.1	8527312	8602040	+	ncbi_102191025	8523203	8524038	-	UPSTREAM	3273
MSTRG.16877.3	NW_017189516.1	8527312	8602040	+	ncbi_102191025	8523203	8524038	-	UPSTREAM	3273
XR_311244.3	NW_017189516.1	8527314	8571532	+	ncbi_102191025	8523203	8524038	-	UPSTREAM	3275
XR_001917554.1	NW_017189516.1	8528569	8571532	+	ncbi_102191025	8523203	8524038	-	UPSTREAM	4530
MSTRG.16894.1	NW_017189516.1	8986364	8990999	+	ncbi_102182290	9000619	9042533	-	DOWNSTREAM	9619
XR_001917538.1	NW_017189516.1	11309424	11310560	+	ncbi_102174918	11304300	11307103	+	DOWNSTREAM	2320
XR_001917538.1	NW_017189516.1	11309424	11310560	+	ncbi_102175378	11313524	11326636	-	DOWNSTREAM	2963
[truncated: 138 more rows]
