# Supplementary material for: Characterization and Comparative Analysis of Whole-Transcriptome Sequencing in High- and Low-Fecundity Chongming White Goat Ovaries during the Estrus Phase
Source: Animals (Basel). 2024 Mar 22;14(7):988. doi: 10.3390/ani14070988 (PMC11010919; doi:10.3390/ani14070988)
Supplement: Supplementary file 1 [file animals-14-00988-s001.zip › Table S14. Predicted cis-interactions target genes of differentially expressed lncRNAs..xls]

## Sheet: Sheet1
lncRNA_id	GeneID	cor	p_value	Symbol	Description	KEGG_A_class	KEGG_B_class	Pathway	K_ID	GO Component	GO Function	GO Process
XR_001917403.1	ncbi_102174738	0.993999	5.39025e-05	LOC102174738	S-phase kinase-associated protein 1	Human Diseases;Human Diseases;Genetic Information Processing;Environmental Information Processing;Genetic Information Processing;Cellular Processes;Cellular Processes;Environmental Information Processing;Environmental Information Processing;Organismal Systems	Cancers;Infectious diseases;Folding, sorting and degradation;Signal transduction;Folding, sorting and degradation;Cell growth and death;Cell growth and death;Signal transduction;Signal transduction;Environmental adaptation	ko05200//Pathways in cancer;ko05168//Herpes simplex infection;ko04141//Protein processing in endoplasmic reticulum;ko04310//Wnt signaling pathway;ko04120//Ubiquitin mediated proteolysis;ko04110//Cell cycle;ko04114//Oocyte meiosis;ko04350//TGF-beta signaling pathway;ko04341//Hedgehog signaling pathway - fly;ko04710//Circadian rhythm	K03094;K03094;K03094;K03094;K03094;K03094;K03094;K03094;K03094;K03094	GO:0031461//cullin-RING ubiquitin ligase complex;GO:0031981//nuclear lumen;GO:0031988//membrane-bounded vesicle;GO:0044444//cytoplasmic part	GO:0005488//binding;GO:0019787//ubiquitin-like protein transferase activity	GO:0002220//innate immune response activating cell surface receptor signaling pathway;GO:0010390//histone monoubiquitination;GO:0043161//proteasome-mediated ubiquitin-dependent protein catabolic process;GO:0044403//symbiosis, encompassing mutualism through parasitism;GO:0044772//mitotic cell cycle phase transition;GO:0048511//rhythmic process;GO:0051318//G1 phase;GO:0051320//S phase;GO:0051443//p…
XR_001917403.1	ncbi_102174800	0.958884	0.00250099	SLC2A1	solute carrier family 2 member 1	Human Diseases;Human Diseases;Organismal Systems;Organismal Systems;Environmental Information Processing;Human Diseases;Organismal Systems;Organismal Systems;Organismal Systems;Human Diseases;Human Diseases	Cancers;Infectious diseases;Digestive system;Endocrine system;Signal transduction;Endocrine and metabolic diseases;Endocrine system;Endocrine system;Endocrine system;Cancers;Cancers	ko05200//Pathways in cancer;ko05166//HTLV-I infection;ko04976//Bile secretion;ko04919//Thyroid hormone signaling pathway;ko04066//HIF-1 signaling pathway;ko04931//Insulin resistance;ko04922//Glucagon signaling pathway;ko04911//Insulin secretion;ko04920//Adipocytokine signaling pathway;ko05211//Renal cell carcinoma;ko05230//Central carbon metabolism in cancer	K07299;K07299;K07299;K07299;K07299;K07299;K07299;K07299;K07299;K07299;K07299	GO:0016021//integral component of membrane;GO:0030863//cortical cytoskeleton;GO:0044421//extracellular region part;GO:0048770//pigment granule;GO:0098589//membrane region	GO:0005355//glucose transmembrane transporter activity;GO:0005515//protein binding;GO:0051183//vitamin transporter activity	GO:0009267//cellular response to starvation;GO:0015711//organic anion transport;GO:0015758//glucose transport;GO:0065003//macromolecular complex assembly
XR_001917403.1	ncbi_102187887	0.970348	0.00130581	RASAL1	RAS protein activator like 1	Environmental Information Processing	Signal transduction	ko04014//Ras signaling pathway	K17632	GO:0016020//membrane;GO:0044444//cytoplasmic part	-	GO:0043087//regulation of GTPase activity
