# Supplementary material for: Characterization and Comparative Analysis of Whole-Transcriptome Sequencing in High- and Low-Fecundity Chongming White Goat Ovaries during the Estrus Phase
Source: Animals (Basel). 2024 Mar 22;14(7):988. doi: 10.3390/ani14070988 (PMC11010919; doi:10.3390/ani14070988)
Supplement: Supplementary file 1 [file animals-14-00988-s001.zip › Table S15. Negatively correlated DEmRNA¿CDETmiRNA pairs..xls]

## Sheet: Sheet1
miRNA	mRNA	rho	Symbol
chi-miR-10a-5p	ncbi_100860837	-0.828571	FLT1
chi-miR-10a-5p	ncbi_102169142	-0.885714	CISH
chi-miR-10a-5p	ncbi_102169375	-0.942857	SERPINE1
chi-miR-10a-5p	ncbi_102170302	-0.828571	SYT7
chi-miR-10a-5p	ncbi_102172207	-0.724714	SSTR1
chi-miR-10a-5p	ncbi_102174905	-0.771429	EGR2
chi-miR-10a-5p	ncbi_102174948	-0.724714	TP53INP2
chi-miR-10a-5p	ncbi_102177667	-0.811679	CCDC85C
chi-miR-10a-5p	ncbi_102179631	-0.828571	SH2D4A
chi-miR-10a-5p	ncbi_102180112	-0.771429	HS6ST2
chi-miR-10a-5p	ncbi_102182855	-0.714286	TXNRD1
chi-miR-10a-5p	ncbi_102186947	-0.771429	PUDP
chi-miR-10a-5p	ncbi_102188228	-0.771429	EPT1
chi-miR-10a-5p	ncbi_102190555	-0.714286	PCBP3
chi-miR-10a-5p	ncbi_102191082	-0.753702	STC2
miR-10172-y	ncbi_102168879	-0.811679	SEC14L5
miR-10172-y	ncbi_102170515	-0.828571	MLLT3
miR-10172-y	ncbi_102172552	-0.714286	CELF2
miR-10172-y	ncbi_102175577	-0.885714	FRMD3
miR-10172-y	ncbi_102177114	-0.828571	DTNA
miR-10172-y	ncbi_102179034	-0.828571	FAT4
miR-10172-y	ncbi_102180351	-0.771429	TMPRSS2
miR-10172-y	ncbi_102181279	-0.828571	SOX10
miR-10172-y	ncbi_102183735	-0.714286	IL17RE
miR-10172-y	ncbi_102184020	-0.942857	MAPK4
miR-10172-y	ncbi_102186809	-0.782691	LYPD6
miR-10172-y	ncbi_102191695	-0.942857	REEP6
miR-11989-z	ncbi_102168596	-0.927634	PPL
miR-11989-z	ncbi_102168879	-0.970588	SEC14L5
miR-11989-z	ncbi_102170515	-0.985611	MLLT3
miR-11989-z	ncbi_102171644	-0.753702	SLC8A2
miR-11989-z	ncbi_102172811	-0.882353	C8H9orf43
miR-11989-z	ncbi_102173111	-0.811679	LOC102173111
miR-11989-z	ncbi_102173448	-0.927634	ERBB3
miR-11989-z	ncbi_102174036	-0.811679	LOC102174036
miR-11989-z	ncbi_102174144	-0.985611	EDNRA
miR-11989-z	ncbi_102176216	-0.869657	ABLIM2
miR-11989-z	ncbi_102177114	-0.927634	DTNA
miR-11989-z	ncbi_102177315	-0.840668	FBLN1
miR-11989-z	ncbi_102179132	-0.985611	LOC102179132
miR-11989-z	ncbi_102179241	-0.985611	AKAP6
miR-11989-z	ncbi_102179588	-0.811679	ATP1A3
miR-11989-z	ncbi_102179699	-0.927634	GAS7
miR-11989-z	ncbi_102179877	-0.840668	MEIS3
miR-11989-z	ncbi_102179885	-0.753702	ALDH1A3
miR-11989-z	ncbi_102180351	-0.811679	TMPRSS2
miR-11989-z	ncbi_102180538	-0.753702	CARD6
miR-11989-z	ncbi_102180707	-0.970588	SLC38A11
miR-11989-z	ncbi_102181452	-0.927634	C3H1orf226
miR-11989-z	ncbi_102182055	-0.724714	SESN3
miR-11989-z	ncbi_102182528	-0.927634	TLDC1
miR-11989-z	ncbi_102183523	-0.898645	HMCN2
miR-11989-z	ncbi_102183935	-0.927634	ADCYAP1R1
miR-11989-z	ncbi_102184625	-0.927634	MRAP2
miR-11989-z	ncbi_102184850	-0.753702	SRGAP3
miR-11989-z	ncbi_102185119	-0.811679	C1QTNF3
miR-11989-z	ncbi_102185692	-0.898645	ADSSL1
miR-11989-z	ncbi_102186051	-0.898645	CBX8
miR-11989-z	ncbi_102186809	-1	LYPD6
miR-11989-z	ncbi_102188806	-0.753702	AHNAK2
miR-11989-z	ncbi_102188883	-0.970588	HCAR1
miR-11989-z	ncbi_108634807	-0.927634	LOC108634807
miR-11989-z	ncbi_108635215	-0.898645	LOC108635215
miR-11989-z	ncbi_108636039	-0.724714	PTPRO
miR-153-x	ncbi_102168258	-0.942857	ECM2
miR-153-x	ncbi_102168704	-0.885714	PDE3A
miR-153-x	ncbi_102169922	-0.885714	CADM3
miR-153-x	ncbi_102173692	-0.885714	CPA3
miR-153-x	ncbi_102174373	-0.811679	LOC102174373
miR-153-x	ncbi_102174607	-0.885714	ADAM23
miR-153-x	ncbi_102174741	-0.885714	EYA4
miR-153-x	ncbi_102175408	-0.771429	STON2
miR-153-x	ncbi_102175577	-0.885714	FRMD3
miR-153-x	ncbi_102175745	-0.942857	KERA
miR-153-x	ncbi_102176048	-0.942857	STARD9
miR-153-x	ncbi_102177079	-0.771429	DNM3
miR-153-x	ncbi_102179034	-1	FAT4
miR-153-x	ncbi_102179132	-0.942857	LOC102179132
miR-153-x	ncbi_102179197	-0.771429	ABCA1
miR-153-x	ncbi_102179536	-0.885714	SGIP1
miR-153-x	ncbi_102179902	-0.885714	TRIM45
miR-153-x	ncbi_102182080	-0.714286	CLIC5
miR-153-x	ncbi_102182471	-0.885714	SEMA3E
miR-153-x	ncbi_102183288	-1	HGF
miR-153-x	ncbi_102183735	-0.942857	IL17RE
miR-153-x	ncbi_102183962	-0.771429	GABRA1
miR-153-x	ncbi_102184063	-0.885714	TBX18
miR-153-x	ncbi_102184338	-0.771429	GABRB2
miR-153-x	ncbi_102184927	-0.771429	ANGPTL1
miR-153-x	ncbi_102185747	-0.942857	HEY2
miR-153-x	ncbi_102185833	-0.942857	ADAMTSL1
miR-153-x	ncbi_102186529	-0.714286	FAM171B
miR-153-x	ncbi_102187592	-1	CEP57L1
miR-153-x	ncbi_102189650	-0.714286	ANK3
miR-153-x	ncbi_102190378	-0.714286	CREB5
miR-153-x	ncbi_108637382	-0.771429	LOC108637382
miR-153-x	ncbi_108638419	-0.92582	FOXD1
miR-735-x	ncbi_102170824	-0.771429	RAB6B
miR-735-x	ncbi_102171066	-0.942857	SH3GL2
miR-735-x	ncbi_102171522	-0.771429	FOSL2
miR-735-x	ncbi_102175362	-0.714286	RAMP3
miR-735-x	ncbi_102176565	-0.714286	SCN5A
miR-735-x	ncbi_102177426	-0.771429	GTPBP6
miR-735-x	ncbi_102180325	-0.714286	GBGT1
miR-735-x	ncbi_102183480	-0.771429	LOC102183480
miR-735-x	ncbi_102184424	-0.771429	ADGRB1
miR-735-x	ncbi_102185023	-0.771429	KIAA1671
miR-735-x	ncbi_102187041	-0.771429	LETM1
miR-735-x	ncbi_102187887	-0.942857	RASAL1
miR-735-x	ncbi_102188038	-0.771429	SPRY4
miR-735-x	ncbi_102188524	-0.771429	LIF
miR-735-x	ncbi_102188905	-0.828571	IMP4
miR-735-x	ncbi_102189185	-0.714286	SUGCT
miR-735-x	ncbi_106503988	-0.714286	MAFK
miR-9983-y	ncbi_100861143	-0.758971	LYPD1
miR-9983-y	ncbi_102169420	-0.880406	NLN
miR-9983-y	ncbi_102170824	-0.880406	RAB6B
miR-9983-y	ncbi_102171907	-0.880406	NIP7
miR-9983-y	ncbi_102172198	-0.880406	ITGA2
miR-9983-y	ncbi_102172207	-0.739249	SSTR1
miR-9983-y	ncbi_102176262	-0.758971	TLCD2
miR-9983-y	ncbi_102176409	-0.758971	SLC30A9
miR-9983-y	ncbi_102179930	-0.880406	PCDH17
miR-9983-y	ncbi_102180778	-0.880406	RDH10
miR-9983-y	ncbi_102181894	-0.880406	ACLY
miR-9983-y	ncbi_102181956	-0.758971	RPF2
miR-9983-y	ncbi_102184535	-0.941124	SLCO4A1
miR-9983-y	ncbi_102185023	-0.758971	KIAA1671
miR-9983-y	ncbi_102187243	-0.758971	IMPAD1
miR-9983-y	ncbi_102191082	-0.739249	STC2
novel-m0006-5p	ncbi_102168215	-0.942857	CHL1
novel-m0006-5p	ncbi_102168410	-0.828571	GJC3
novel-m0006-5p	ncbi_102168961	-0.828571	KIAA1107
novel-m0006-5p	ncbi_102171904	-0.714286	GALNT9
novel-m0006-5p	ncbi_102173885	-0.828571	RGS7BP
novel-m0006-5p	ncbi_102174607	-0.828571	ADAM23
novel-m0006-5p	ncbi_102175408	-0.771429	STON2
novel-m0006-5p	ncbi_102176564	-0.811679	GADL1
novel-m0006-5p	ncbi_102180021	-0.942857	CDR1
novel-m0006-5p	ncbi_102181279	-0.828571	SOX10
novel-m0006-5p	ncbi_102183315	-0.828571	ZNF175
novel-m0006-5p	ncbi_102184338	-0.771429	GABRB2
novel-m0006-5p	ncbi_102185692	-0.771429	ADSSL1
