# Supplementary material for: Characterization and Comparative Analysis of Whole-Transcriptome Sequencing in High- and Low-Fecundity Chongming White Goat Ovaries during the Estrus Phase
Source: Animals (Basel). 2024 Mar 22;14(7):988. doi: 10.3390/ani14070988 (PMC11010919; doi:10.3390/ani14070988)
Supplement: Supplementary file 1 [file animals-14-00988-s001.zip › Table S16. Negatively correlated DElncRNA¿CDETmiRNA pairs..xls]

## Sheet: Sheet1
miRNA	lncRNA	rho
chi-miR-10a-5p	MSTRG.6368.1	-0.942857
chi-miR-10a-5p	XR_001295746.2	-0.771429
chi-miR-10a-5p	XR_001297376.2	-0.771429
miR-10172-y	MSTRG.16877.3	-0.714286
miR-11989-z	MSTRG.10497.1	-0.898645
miR-11989-z	MSTRG.16877.3	-0.840668
miR-11989-z	MSTRG.3844.6	-0.705882
miR-11989-z	MSTRG.5097.1	-0.985611
miR-11989-z	MSTRG.6873.2	-0.927634
miR-11989-z	MSTRG.7978.1	-0.811679
miR-11989-z	XR_001296844.2	-0.831655
miR-11989-z	XR_001917422.1	-0.985611
miR-153-x	MSTRG.7008.1	-0.927634
miR-153-x	XR_001297208.2	-0.811679
miR-735-x	XR_001295746.2	-0.771429
miR-735-x	XR_311079.3	-0.942857
novel-m0006-5p	MSTRG.16877.3	-0.714286
