# Supplementary material for: Characterization and Comparative Analysis of Whole-Transcriptome Sequencing in High- and Low-Fecundity Chongming White Goat Ovaries during the Estrus Phase
Source: Animals (Basel). 2024 Mar 22;14(7):988. doi: 10.3390/ani14070988 (PMC11010919; doi:10.3390/ani14070988)
Supplement: Supplementary file 1 [file animals-14-00988-s001.zip › Table S17. Negatively correlated DEcircRNA¿CDETmiRNA pairs..xls]

## Sheet: Sheet1
miRNA	circRNA	rho	source_gene	chr	strand	genomic_start	genomic_end	spliced_length	annot_type
bantam-y	novel_circ_000045	-0.823193	ncbi_102190428	NC_030819.1	+	33844518	33866309	2217	annot_exons
bantam-y	novel_circ_000578	-0.777542	ncbi_102181285	NC_030813.1	-	100018176	100020224	414	annot_exons
bantam-y	novel_circ_001470	-0.845154	ncbi_102188044	NC_030815.1	+	82438623	82462189	1487	annot_exons
bantam-y	novel_circ_004272	-0.845154	ncbi_102178594	NC_030811.1	-	110955396	110971885	580	annot_exons
bantam-y	novel_circ_004692	-0.823193	ncbi_102178594	NC_030811.1	-	110955396	110955696	301	one_exon
bantam-y	novel_circ_004953	-0.823193	ncbi_102174427	NC_030826.1	-	51487998	51499653	1910	annot_exons
bantam-y	novel_circ_005497	-0.777542	ncbi_102185062	NC_030812.1	-	5700951	5769223	43405	exon_intron
bantam-y	novel_circ_005695	-0.823193	ncbi_108637986	NC_030825.1	+	51617825	51680294	62464	exon_intron
bantam-y	novel_circ_006410	-0.823193	ncbi_108638412	NC_030827.1	+	35574982	35598380	23399	antisense
bantam-y	novel_circ_007356	-0.823193	ncbi_102189487	NC_030817.1	-	65372703	65383914	1327	annot_exons
bantam-y	novel_circ_008400	-0.845154	ncbi_102175882	NC_030823.1	+	65716093	65718083	285	annot_exons
bantam-y	novel_circ_008786	-0.823193	ncbi_102180628	NC_030826.1	-	61604180	61663802	3196	annot_exons
chi-let-7a-3p	novel_circ_000088	-0.758971	ncbi_102171564	NC_030831.1	-	53816451	53843428	8625	exon_intron
chi-let-7a-3p	novel_circ_000655	-0.777542	ncbi_102177703	NC_030813.1	+	98193131	98197676	651	annot_exons
chi-let-7a-3p	novel_circ_000883	-0.845154	NA	NC_030809.1	+	107508646	107575278	66633	intergenic
chi-let-7a-3p	novel_circ_001656	-0.771429	ncbi_102183917	NC_030808.1	-	118604168	118612682	1081	annot_exons
chi-let-7a-3p	novel_circ_001968	-0.941124	ncbi_102173323	NC_030824.1	+	60692614	60747148	600	annot_exons
chi-let-7a-3p	novel_circ_002404	-0.845154	ncbi_102174307	NC_030817.1	-	23420841	23433076	441	annot_exons
chi-let-7a-3p	novel_circ_002517	-0.828571	ncbi_102168961	NC_030810.1	+	69275324	69310685	639	annot_exons
chi-let-7a-3p	novel_circ_003579	-0.777542	ncbi_102173039	NC_030808.1	+	55719955	55754585	22942	exon_intron
chi-let-7a-3p	novel_circ_004169	-0.777542	ncbi_102190787	NC_030816.1	+	57084777	57097444	975	annot_exons
chi-let-7a-3p	novel_circ_005824	-0.880406	ncbi_102179776	NC_030818.1	+	45163250	45169604	375	annot_exons
chi-let-7a-3p	novel_circ_006079	-0.880406	ncbi_102181124	NC_030816.1	+	26352817	26383744	6093	annot_exons
chi-let-7a-3p	novel_circ_006095	-0.845154	NA	NC_030818.1	+	15233544	15234462	919	intergenic
chi-let-7a-3p	novel_circ_006222	-0.753702	ncbi_102181166	NC_030809.1	+	129953155	129971710	438	annot_exons
chi-let-7a-3p	novel_circ_007903	-0.771429	ncbi_102173323	NC_030824.1	+	60694732	60747148	554	annot_exons
chi-let-7a-3p	novel_circ_009156	-0.845154	ncbi_102173887	NC_030808.1	-	94893681	94964404	46007	exon_intron
chi-let-7a-3p	novel_circ_009451	-0.845154	ncbi_102168548	NC_030818.1	-	27545559	27586229	27757	exon_intron
chi-let-7a-3p	novel_circ_009648	-0.724714	NA	NC_030809.1	+	107508646	107575268	66623	intergenic
chi-let-7a-3p	novel_circ_010292	-0.777542	ncbi_102178223	NC_030829.1	-	35168440	35207954	15427	exon_intron
chi-let-7a-5p	novel_circ_000739	-0.777542	ncbi_102187593	NC_030817.1	+	88686351	88695350	1382	annot_exons
chi-let-7a-5p	novel_circ_000801	-0.845154	ncbi_102174392	NC_030815.1	+	64664280	64682789	7633	exon_intron
chi-let-7a-5p	novel_circ_000886	-0.845154	ncbi_102179964	NC_030822.1	+	24866340	24870860	4521	exon_intron
chi-let-7a-5p	novel_circ_001138	-0.777542	ncbi_102187999	NC_030810.1	-	119566421	119566838	418	one_exon
chi-let-7a-5p	novel_circ_001583	-0.845154	ncbi_102179496	NC_030821.1	+	38197051	38212731	1390	annot_exons
chi-let-7a-5p	novel_circ_003547	-0.777542	ncbi_102180449	NC_030810.1	+	10986116	11009571	704	annot_exons
chi-let-7a-5p	novel_circ_003625	-0.771429	ncbi_102191486	NC_030833.1	+	40719272	40724182	550	annot_exons
chi-let-7a-5p	novel_circ_003753	-0.771429	ncbi_102190892	NC_030821.1	-	17870491	17920253	2079	annot_exons
chi-let-7a-5p	novel_circ_003757	-0.942857	ncbi_102179496	NC_030821.1	+	38197051	38199973	373	annot_exons
chi-let-7a-5p	novel_circ_004058	-0.880406	ncbi_102182305	NC_030814.1	+	15533990	15567291	20645	exon_intron
chi-let-7a-5p	novel_circ_004996	-0.845154	ncbi_102177181	NC_030822.1	-	505240	505968	729	one_exon
chi-let-7a-5p	novel_circ_006015	-0.880406	ncbi_102190892	NC_030821.1	-	17889070	17907276	1370	annot_exons
chi-let-7a-5p	novel_circ_007168	-0.880406	ncbi_102189411	NC_030818.1	-	105659980	105670084	606	annot_exons
chi-let-7a-5p	novel_circ_008387	-0.845154	ncbi_102174636	NC_030812.1	+	84847102	84847312	211	one_exon
chi-let-7a-5p	novel_circ_008718	-0.777542	ncbi_102181681	NC_030815.1	-	46364472	46368544	4073	exon_intron
chi-let-7a-5p	novel_circ_009028	-0.777542	ncbi_102185485	NC_030822.1	-	9503709	9508438	504	annot_exons
chi-let-7a-5p	novel_circ_009156	-0.845154	ncbi_102173887	NC_030808.1	-	94893681	94964404	46007	exon_intron
chi-let-7a-5p	novel_circ_009451	-0.845154	ncbi_102168548	NC_030818.1	-	27545559	27586229	27757	exon_intron
chi-let-7a-5p	novel_circ_009572	-0.777542	ncbi_102182948	NC_030836.1	+	27753906	27785734	14649	exon_intron
chi-let-7a-5p	novel_circ_009929	-0.771429	ncbi_102174636	NC_030812.1	+	84789581	84847312	443	annot_exons
chi-let-7b-3p	novel_circ_000655	-0.845154	ncbi_102177703	NC_030813.1	+	98193131	98197676	651	annot_exons
chi-let-7b-3p	novel_circ_000883	-0.777542	NA	NC_030809.1	+	107508646	107575278	66633	intergenic
chi-let-7b-3p	novel_circ_001162	-0.845154	ncbi_102182379	NC_030835.1	-	32627307	32661521	474	annot_exons
chi-let-7b-3p	novel_circ_001656	-0.885714	ncbi_102183917	NC_030808.1	-	118604168	118612682	1081	annot_exons
chi-let-7b-3p	novel_circ_001968	-0.880406	ncbi_102173323	NC_030824.1	+	60692614	60747148	600	annot_exons
chi-let-7b-3p	novel_circ_003579	-0.845154	ncbi_102173039	NC_030808.1	+	55719955	55754585	22942	exon_intron
chi-let-7b-3p	novel_circ_006095	-0.777542	NA	NC_030818.1	+	15233544	15234462	919	intergenic
chi-let-7b-3p	novel_circ_006126	-0.782691	ncbi_102182379	NC_030835.1	-	32644993	32661521	369	annot_exons
chi-let-7b-3p	novel_circ_006610	-0.758971	ncbi_102182379	NC_030835.1	-	32644993	32645880	232	annot_exons
chi-let-7b-3p	novel_circ_008848	-0.771429	ncbi_102184627	NC_030817.1	+	49128465	49168912	844	annot_exons
chi-let-7b-3p	novel_circ_009156	-0.777542	ncbi_102173887	NC_030808.1	-	94893681	94964404	46007	exon_intron
chi-let-7b-3p	novel_circ_009451	-0.777542	ncbi_102168548	NC_030818.1	-	27545559	27586229	27757	exon_intron
chi-let-7b-5p	novel_circ_000484	-0.777542	ncbi_102190939	NC_030812.1	+	42443471	42462030	2136	annot_exons
chi-let-7b-5p	novel_circ_000801	-0.845154	ncbi_102174392	NC_030815.1	+	64664280	64682789	7633	exon_intron
chi-let-7b-5p	novel_circ_000883	-0.845154	NA	NC_030809.1	+	107508646	107575278	66633	intergenic
chi-let-7b-5p	novel_circ_000886	-0.845154	ncbi_102179964	NC_030822.1	+	24866340	24870860	4521	exon_intron
chi-let-7b-5p	novel_circ_001138	-0.777542	ncbi_102187999	NC_030810.1	-	119566421	119566838	418	one_exon
chi-let-7b-5p	novel_circ_003266	-0.777542	ncbi_102186725	NC_030808.1	-	138881933	138882826	894	one_exon
chi-let-7b-5p	novel_circ_003625	-0.771429	ncbi_102191486	NC_030833.1	+	40719272	40724182	550	annot_exons
chi-let-7b-5p	novel_circ_004996	-0.845154	ncbi_102177181	NC_030822.1	-	505240	505968	729	one_exon
chi-let-7b-5p	novel_circ_005652	-0.942857	ncbi_102168787	NC_030831.1	+	37322091	37326775	745	annot_exons
chi-let-7b-5p	novel_circ_006015	-0.880406	ncbi_102190892	NC_030821.1	-	17889070	17907276	1370	annot_exons
chi-let-7b-5p	novel_circ_006079	-0.880406	ncbi_102181124	NC_030816.1	+	26352817	26383744	6093	annot_exons
chi-let-7b-5p	novel_circ_007168	-0.880406	ncbi_102189411	NC_030818.1	-	105659980	105670084	606	annot_exons
chi-let-7b-5p	novel_circ_008387	-0.845154	ncbi_102174636	NC_030812.1	+	84847102	84847312	211	one_exon
chi-let-7b-5p	novel_circ_008718	-0.777542	ncbi_102181681	NC_030815.1	-	46364472	46368544	4073	exon_intron
chi-let-7b-5p	novel_circ_009028	-0.777542	ncbi_102185485	NC_030822.1	-	9503709	9508438	504	annot_exons
chi-let-7b-5p	novel_circ_009524	-0.777542	ncbi_102171502	NC_030811.1	-	87854274	87875080	13070	exon_intron
chi-let-7b-5p	novel_circ_009648	-0.724714	NA	NC_030809.1	+	107508646	107575268	66623	intergenic
chi-let-7b-5p	novel_circ_009929	-0.771429	ncbi_102174636	NC_030812.1	+	84789581	84847312	443	annot_exons
chi-let-7c-3p	novel_circ_000168	-0.771429	ncbi_102184382	NC_030808.1	+	157133204	157134775	275	annot_exons
chi-let-7c-3p	novel_circ_000301	-0.845154	ncbi_102188826	NC_030834.1	-	29302146	29309876	882	annot_exons
chi-let-7c-3p	novel_circ_000484	-0.845154	ncbi_102190939	NC_030812.1	+	42443471	42462030	2136	annot_exons
chi-let-7c-3p	novel_circ_000801	-0.777542	ncbi_102174392	NC_030815.1	+	64664280	64682789	7633	exon_intron
chi-let-7c-3p	novel_circ_000883	-0.777542	NA	NC_030809.1	+	107508646	107575278	66633	intergenic
chi-let-7c-3p	novel_circ_000886	-0.777542	ncbi_102179964	NC_030822.1	+	24866340	24870860	4521	exon_intron
chi-let-7c-3p	novel_circ_001138	-0.845154	ncbi_102187999	NC_030810.1	-	119566421	119566838	418	one_exon
chi-let-7c-3p	novel_circ_001385	-0.724714	ncbi_102170429	NC_030817.1	-	56735868	56737595	468	annot_exons
chi-let-7c-3p	novel_circ_001394	-0.758971	ncbi_108636050	NC_030812.1	-	94029088	94042196	1855	annot_exons
chi-let-7c-3p	novel_circ_001438	-0.845154	NA	NC_030815.1	+	88618418	88635591	17174	intergenic
chi-let-7c-3p	novel_circ_002101	-0.880406	ncbi_102178223	NC_030829.1	-	35168440	35184867	15160	exon_intron
chi-let-7c-3p	novel_circ_002616	-0.927634	ncbi_102184730	NC_030817.1	+	16760005	16767510	654	annot_exons
chi-let-7c-3p	novel_circ_003183	-0.777542	ncbi_102180714	NC_030831.1	+	44598838	44603221	4384	exon_intron
chi-let-7c-3p	novel_circ_003397	-0.845154	ncbi_102178142	NC_030811.1	-	41391542	41395613	4072	intronic
chi-let-7c-3p	novel_circ_003579	-0.845154	ncbi_102173039	NC_030808.1	+	55719955	55754585	22942	exon_intron
chi-let-7c-3p	novel_circ_004008	-0.819689	ncbi_102178564	NC_030826.1	-	13536208	13543332	927	annot_exons
chi-let-7c-3p	novel_circ_004034	-0.845154	ncbi_102186272	NC_030811.1	-	23214555	23226589	385	annot_exons
chi-let-7c-3p	novel_circ_004659	-0.845154	ncbi_100861165	NC_030828.1	+	7089944	7091526	1583	exon_intron
chi-let-7c-3p	novel_circ_005153	-0.777542	ncbi_102187038	NC_030813.1	-	67178015	67198717	1684	annot_exons
chi-let-7c-3p	novel_circ_005527	-0.845154	ncbi_102190007	NC_030810.1	-	98551175	98563883	1081	annot_exons
chi-let-7c-3p	novel_circ_005708	-0.714286	ncbi_102191314	NW_017189516.1	+	8553591	8572966	1557	exon_intron
chi-let-7c-3p	novel_circ_005798	-0.845154	NA	NC_030812.1	+	24710277	24718968	8692	intergenic
chi-let-7c-3p	novel_circ_006911	-0.880406	ncbi_102171478	NC_030810.1	-	68551739	68562234	474	annot_exons
chi-let-7c-3p	novel_circ_008291	-0.942857	ncbi_102175262	NC_030832.1	-	38912225	38913314	1090	exon_intron
chi-let-7c-3p	novel_circ_008718	-0.845154	ncbi_102181681	NC_030815.1	-	46364472	46368544	4073	exon_intron
chi-let-7c-3p	novel_circ_009114	-0.758971	ncbi_102175578	NC_030816.1	+	10248763	10273880	10499	exon_intron
chi-let-7c-3p	novel_circ_009216	-0.777542	ncbi_102178032	NC_030831.1	+	61335363	61363726	2712	exon_intron
chi-let-7c-3p	novel_circ_009506	-0.777542	ncbi_102171500	NC_030813.1	-	111071215	111076926	1084	annot_exons
chi-let-7c-3p	novel_circ_009524	-0.845154	ncbi_102171502	NC_030811.1	-	87854274	87875080	13070	exon_intron
chi-let-7c-3p	novel_circ_009572	-0.845154	ncbi_102182948	NC_030836.1	+	27753906	27785734	14649	exon_intron
chi-let-7c-3p	novel_circ_010292	-0.845154	ncbi_102178223	NC_030829.1	-	35168440	35207954	15427	exon_intron
chi-let-7c-3p	novel_circ_010663	-0.777542	ncbi_102185543	NC_030812.1	+	106859009	106953873	660	annot_exons
chi-let-7c-3p	novel_circ_010903	-0.777542	ncbi_102184382	NC_030808.1	+	157133204	157147023	574	annot_exons
chi-let-7c-5p	novel_circ_000972	-0.828571	ncbi_102169805	NC_030808.1	+	146292678	146294719	1155	exon_intron
chi-let-7c-5p	novel_circ_004717	-0.777542	ncbi_102171607	NC_030815.1	+	96457230	96475974	6442	annot_exons
chi-let-7c-5p	novel_circ_004885	-0.880406	ncbi_102186520	NC_030827.1	+	2868266	2903425	1450	annot_exons
chi-let-7c-5p	novel_circ_005078	-0.777542	ncbi_102183573	NC_030836.1	-	7693119	7703574	2735	exon_intron
chi-let-7c-5p	novel_circ_005652	-0.771429	ncbi_102168787	NC_030831.1	+	37322091	37326775	745	annot_exons
chi-let-7c-5p	novel_circ_006015	-0.880406	ncbi_102190892	NC_030821.1	-	17889070	17907276	1370	annot_exons
chi-let-7c-5p	novel_circ_006200	-0.845154	NA	NC_030825.1	-	64458126	64498125	40000	intergenic
chi-let-7c-5p	novel_circ_006674	-0.724714	ncbi_102174361	NC_030834.1	+	2980651	3030989	40397	exon_intron
chi-let-7c-5p	novel_circ_007168	-0.880406	ncbi_102189411	NC_030818.1	-	105659980	105670084	606	annot_exons
chi-let-7c-5p	novel_circ_007811	-0.845154	ncbi_102175799	NC_030826.1	+	30443495	30452644	420	annot_exons
chi-let-7c-5p	novel_circ_009532	-0.845154	ncbi_102174142	NC_030823.1	-	50456906	50486188	1356	annot_exons
chi-let-7c-5p	novel_circ_009648	-0.724714	NA	NC_030809.1	+	107508646	107575268	66623	intergenic
chi-let-7c-5p	novel_circ_009663	-0.845154	ncbi_102191740	NC_030808.1	-	132826615	132868885	3697	annot_exons
chi-let-7c-5p	novel_circ_010377	-0.845154	NA	NC_030827.1	+	35574982	35592927	17946	intergenic
chi-let-7c-5p	novel_circ_010468	-0.845154	ncbi_102174575	NC_030817.1	+	10904381	10935034	528	annot_exons
chi-let-7c-5p	novel_circ_010594	-0.777542	ncbi_108633260	NC_030819.1	-	57960600	58026851	58702	exon_intron
chi-let-7d-3p	novel_circ_002876	-0.811679	ncbi_102181436	NC_030808.1	-	126952353	126966802	317	annot_exons
chi-let-7d-5p	novel_circ_000801	-0.777542	ncbi_102174392	NC_030815.1	+	64664280	64682789	7633	exon_intron
chi-let-7d-5p	novel_circ_000886	-0.777542	ncbi_102179964	NC_030822.1	+	24866340	24870860	4521	exon_intron
chi-let-7d-5p	novel_circ_001138	-0.845154	ncbi_102187999	NC_030810.1	-	119566421	119566838	418	one_exon
chi-let-7d-5p	novel_circ_001650	-0.880406	ncbi_102181124	NC_030816.1	+	26317456	26326461	426	annot_exons
chi-let-7d-5p	novel_circ_003266	-0.845154	ncbi_102186725	NC_030808.1	-	138881933	138882826	894	one_exon
chi-let-7d-5p	novel_circ_003547	-0.845154	ncbi_102180449	NC_030810.1	+	10986116	11009571	704	annot_exons
chi-let-7d-5p	novel_circ_003753	-0.828571	ncbi_102190892	NC_030821.1	-	17870491	17920253	2079	annot_exons
chi-let-7d-5p	novel_circ_003847	-0.880406	ncbi_102179350	NC_030811.1	+	16471482	16472639	1158	one_exon
chi-let-7d-5p	novel_circ_004058	-0.758971	ncbi_102182305	NC_030814.1	+	15533990	15567291	20645	exon_intron
chi-let-7d-5p	novel_circ_004134	-0.714286	ncbi_102183330	NC_030817.1	+	89153311	89158498	315	annot_exons
chi-let-7d-5p	novel_circ_004885	-0.758971	ncbi_102186520	NC_030827.1	+	2868266	2903425	1450	annot_exons
chi-let-7d-5p	novel_circ_005652	-0.885714	ncbi_102168787	NC_030831.1	+	37322091	37326775	745	annot_exons
chi-let-7d-5p	novel_circ_006015	-0.941124	ncbi_102190892	NC_030821.1	-	17889070	17907276	1370	annot_exons
chi-let-7d-5p	novel_circ_008387	-0.777542	ncbi_102174636	NC_030812.1	+	84847102	84847312	211	one_exon
chi-let-7d-5p	novel_circ_009156	-0.777542	ncbi_102173887	NC_030808.1	-	94893681	94964404	46007	exon_intron
chi-let-7d-5p	novel_circ_009451	-0.777542	ncbi_102168548	NC_030818.1	-	27545559	27586229	27757	exon_intron
chi-let-7d-5p	novel_circ_010372	-0.777542	ncbi_102191158	NC_030822.1	+	6981313	6994382	840	annot_exons
chi-let-7e-3p	novel_circ_000883	-0.845154	NA	NC_030809.1	+	107508646	107575278	66633	intergenic
chi-let-7e-3p	novel_circ_004051	-0.714286	ncbi_102188284	NC_030834.1	+	12181534	12182255	722	one_exon
chi-let-7e-3p	novel_circ_006079	-0.880406	ncbi_102181124	NC_030816.1	+	26352817	26383744	6093	annot_exons
chi-let-7e-3p	novel_circ_009572	-0.777542	ncbi_102182948	NC_030836.1	+	27753906	27785734	14649	exon_intron
chi-let-7e-5p	novel_circ_000484	-0.845154	ncbi_102190939	NC_030812.1	+	42443471	42462030	2136	annot_exons
chi-let-7e-5p	novel_circ_000739	-0.845154	ncbi_102187593	NC_030817.1	+	88686351	88695350	1382	annot_exons
chi-let-7e-5p	novel_circ_000801	-0.777542	ncbi_102174392	NC_030815.1	+	64664280	64682789	7633	exon_intron
chi-let-7e-5p	novel_circ_000886	-0.777542	ncbi_102179964	NC_030822.1	+	24866340	24870860	4521	exon_intron
chi-let-7e-5p	novel_circ_001138	-0.845154	ncbi_102187999	NC_030810.1	-	119566421	119566838	418	one_exon
chi-let-7e-5p	novel_circ_003266	-0.845154	ncbi_102186725	NC_030808.1	-	138881933	138882826	894	one_exon
chi-let-7e-5p	novel_circ_003547	-0.845154	ncbi_102180449	NC_030810.1	+	10986116	11009571	704	annot_exons
chi-let-7e-5p	novel_circ_003753	-0.771429	ncbi_102190892	NC_030821.1	-	17870491	17920253	2079	annot_exons
chi-let-7e-5p	novel_circ_003929	-0.758971	ncbi_102179767	NC_030815.1	+	69441244	69479511	1299	annot_exons
chi-let-7e-5p	novel_circ_004659	-0.845154	ncbi_100861165	NC_030828.1	+	7089944	7091526	1583	exon_intron
chi-let-7e-5p	novel_circ_004885	-0.758971	ncbi_102186520	NC_030827.1	+	2868266	2903425	1450	annot_exons
chi-let-7e-5p	novel_circ_004996	-0.777542	ncbi_102177181	NC_030822.1	-	505240	505968	729	one_exon
chi-let-7e-5p	novel_circ_006015	-0.941124	ncbi_102190892	NC_030821.1	-	17889070	17907276	1370	annot_exons
chi-let-7e-5p	novel_circ_007168	-0.941124	ncbi_102189411	NC_030818.1	-	105659980	105670084	606	annot_exons
chi-let-7e-5p	novel_circ_008387	-0.777542	ncbi_102174636	NC_030812.1	+	84847102	84847312	211	one_exon
chi-let-7e-5p	novel_circ_008718	-0.845154	ncbi_102181681	NC_030815.1	-	46364472	46368544	4073	exon_intron
chi-let-7e-5p	novel_circ_009028	-0.845154	ncbi_102185485	NC_030822.1	-	9503709	9508438	504	annot_exons
chi-let-7e-5p	novel_circ_009247	-0.819689	ncbi_102190892	NC_030821.1	-	17889070	17920253	1433	annot_exons
chi-let-7e-5p	novel_circ_009524	-0.845154	ncbi_102171502	NC_030811.1	-	87854274	87875080	13070	exon_intron
chi-let-7e-5p	novel_circ_009572	-0.845154	ncbi_102182948	NC_030836.1	+	27753906	27785734	14649	exon_intron
chi-let-7e-5p	novel_circ_010242	-0.845154	ncbi_102174142	NC_030823.1	-	50469055	50480260	525	annot_exons
chi-let-7f-3p	novel_circ_000372	-0.771429	ncbi_102173323	NC_030824.1	+	60720268	60807056	636	annot_exons
chi-let-7f-3p	novel_circ_000377	-0.758971	ncbi_102190695	NC_030817.1	+	57579385	57614364	34980	exon_intron
chi-let-7f-3p	novel_circ_000658	-0.811679	ncbi_102187134	NC_030815.1	+	60899674	60946597	46924	exon_intron
chi-let-7f-3p	novel_circ_001045	-0.845154	ncbi_102178402	NC_030809.1	-	63538415	63569458	31044	exon_intron
chi-let-7f-3p	novel_circ_001162	-0.845154	ncbi_102182379	NC_030835.1	-	32627307	32661521	474	annot_exons
chi-let-7f-3p	novel_circ_001331	-0.758971	ncbi_102173323	NC_030824.1	+	60648185	60747148	1014	annot_exons
chi-let-7f-3p	novel_circ_001460	-0.811679	ncbi_102183120	NC_030810.1	+	52140823	52192869	2103	annot_exons
chi-let-7f-3p	novel_circ_001781	-0.811679	ncbi_102168985	NC_030812.1	-	89005130	89059722	17491	exon_intron
chi-let-7f-3p	novel_circ_001968	-0.758971	ncbi_102173323	NC_030824.1	+	60692614	60747148	600	annot_exons
chi-let-7f-3p	novel_circ_002220	-0.828571	ncbi_102189565	NC_030813.1	+	67622313	67636286	903	annot_exons
chi-let-7f-3p	novel_circ_002449	-0.714286	ncbi_102175241	NC_030826.1	-	30007675	30012671	4997	antisense
chi-let-7f-3p	novel_circ_003579	-0.845154	ncbi_102173039	NC_030808.1	+	55719955	55754585	22942	exon_intron
chi-let-7f-3p	novel_circ_004052	-0.714286	ncbi_102183120	NC_030810.1	+	52156084	52192869	1368	annot_exons
chi-let-7f-3p	novel_circ_005824	-0.819689	ncbi_102179776	NC_030818.1	+	45163250	45169604	375	annot_exons
chi-let-7f-3p	novel_circ_006095	-0.777542	NA	NC_030818.1	+	15233544	15234462	919	intergenic
chi-let-7f-3p	novel_circ_006121	-0.771429	ncbi_102176916	NC_030808.1	-	19220087	19314574	2628	annot_exons
chi-let-7f-3p	novel_circ_006892	-0.885714	ncbi_102175241	NC_030826.1	-	30007675	30012231	4557	antisense
chi-let-7f-3p	novel_circ_007903	-0.714286	ncbi_102173323	NC_030824.1	+	60694732	60747148	554	annot_exons
chi-let-7f-3p	novel_circ_008085	-0.845154	ncbi_102180426	NC_030808.1	-	81967863	81986478	378	annot_exons
chi-let-7f-3p	novel_circ_008848	-0.885714	ncbi_102184627	NC_030817.1	+	49128465	49168912	844	annot_exons
chi-let-7f-3p	novel_circ_009156	-0.777542	ncbi_102173887	NC_030808.1	-	94893681	94964404	46007	exon_intron
chi-let-7f-3p	novel_circ_009451	-0.777542	ncbi_102168548	NC_030818.1	-	27545559	27586229	27757	exon_intron
chi-let-7f-3p	novel_circ_009489	-0.927634	ncbi_102184303	NC_030810.1	-	26985611	26986480	870	one_exon
chi-let-7f-3p	novel_circ_009587	-0.753702	ncbi_102189204	NC_030814.1	+	80452875	80495604	1092	annot_exons
chi-let-7f-3p	novel_circ_010292	-0.845154	ncbi_102178223	NC_030829.1	-	35168440	35207954	15427	exon_intron
chi-let-7f-5p	novel_circ_000484	-0.777542	ncbi_102190939	NC_030812.1	+	42443471	42462030	2136	annot_exons
chi-let-7f-5p	novel_circ_000739	-0.777542	ncbi_102187593	NC_030817.1	+	88686351	88695350	1382	annot_exons
chi-let-7f-5p	novel_circ_000801	-0.845154	ncbi_102174392	NC_030815.1	+	64664280	64682789	7633	exon_intron
chi-let-7f-5p	novel_circ_000883	-0.845154	NA	NC_030809.1	+	107508646	107575278	66633	intergenic
chi-let-7f-5p	novel_circ_000886	-0.845154	ncbi_102179964	NC_030822.1	+	24866340	24870860	4521	exon_intron
chi-let-7f-5p	novel_circ_001138	-0.777542	ncbi_102187999	NC_030810.1	-	119566421	119566838	418	one_exon
chi-let-7f-5p	novel_circ_001583	-0.845154	ncbi_102179496	NC_030821.1	+	38197051	38212731	1390	annot_exons
chi-let-7f-5p	novel_circ_002664	-0.880406	ncbi_102182767	NC_030812.1	-	80621790	80627942	983	annot_exons
chi-let-7f-5p	novel_circ_003753	-0.714286	ncbi_102190892	NC_030821.1	-	17870491	17920253	2079	annot_exons
chi-let-7f-5p	novel_circ_003757	-0.885714	ncbi_102179496	NC_030821.1	+	38197051	38199973	373	annot_exons
chi-let-7f-5p	novel_circ_004058	-0.880406	ncbi_102182305	NC_030814.1	+	15533990	15567291	20645	exon_intron
chi-let-7f-5p	novel_circ_004267	-0.819689	ncbi_102188522	NC_030824.1	+	30757544	30763261	650	annot_exons
chi-let-7f-5p	novel_circ_004473	-0.845154	ncbi_102171806	NC_030823.1	-	41934047	41960248	785	annot_exons
chi-let-7f-5p	novel_circ_004996	-0.845154	ncbi_102177181	NC_030822.1	-	505240	505968	729	one_exon
chi-let-7f-5p	novel_circ_005261	-0.777542	ncbi_102177268	NC_030824.1	-	57832888	57834424	383	annot_exons
chi-let-7f-5p	novel_circ_005652	-0.828571	ncbi_102168787	NC_030831.1	+	37322091	37326775	745	annot_exons
chi-let-7f-5p	novel_circ_006015	-0.880406	ncbi_102190892	NC_030821.1	-	17889070	17907276	1370	annot_exons
chi-let-7f-5p	novel_circ_006079	-0.880406	ncbi_102181124	NC_030816.1	+	26352817	26383744	6093	annot_exons
chi-let-7f-5p	novel_circ_006717	-0.758971	ncbi_102170536	NC_030822.1	-	38536866	38554089	1012	annot_exons
chi-let-7f-5p	novel_circ_007168	-0.880406	ncbi_102189411	NC_030818.1	-	105659980	105670084	606	annot_exons
chi-let-7f-5p	novel_circ_007191	-0.753702	ncbi_102190892	NC_030821.1	-	17870491	17907276	2016	annot_exons
chi-let-7f-5p	novel_circ_007630	-0.782691	ncbi_102186326	NC_030823.1	+	4673051	4678480	375	annot_exons
chi-let-7f-5p	novel_circ_007742	-0.771429	ncbi_102185635	NC_030836.1	-	31734666	31768571	415	annot_exons
chi-let-7f-5p	novel_circ_008166	-0.714286	ncbi_108638496	NC_030828.1	-	69098549	69141930	43382	antisense
chi-let-7f-5p	novel_circ_008718	-0.777542	ncbi_102181681	NC_030815.1	-	46364472	46368544	4073	exon_intron
chi-let-7f-5p	novel_circ_009028	-0.777542	ncbi_102185485	NC_030822.1	-	9503709	9508438	504	annot_exons
chi-let-7f-5p	novel_circ_009156	-0.845154	ncbi_102173887	NC_030808.1	-	94893681	94964404	46007	exon_intron
chi-let-7f-5p	novel_circ_009247	-0.758971	ncbi_102190892	NC_030821.1	-	17889070	17920253	1433	annot_exons
chi-let-7f-5p	novel_circ_009451	-0.845154	ncbi_102168548	NC_030818.1	-	27545559	27586229	27757	exon_intron
chi-let-7f-5p	novel_circ_009524	-0.777542	ncbi_102171502	NC_030811.1	-	87854274	87875080	13070	exon_intron
chi-let-7f-5p	novel_circ_009572	-0.777542	ncbi_102182948	NC_030836.1	+	27753906	27785734	14649	exon_intron
chi-let-7f-5p	novel_circ_009648	-0.811679	NA	NC_030809.1	+	107508646	107575268	66623	intergenic
chi-let-7f-5p	novel_circ_010242	-0.777542	ncbi_102174142	NC_030823.1	-	50469055	50480260	525	annot_exons
chi-let-7f-5p	novel_circ_010372	-0.845154	ncbi_102191158	NC_030822.1	+	6981313	6994382	840	annot_exons
chi-let-7g-3p	novel_circ_000821	-0.845154	ncbi_102175042	NC_030821.1	-	50007788	50049085	1107	annot_exons
chi-let-7g-3p	novel_circ_001595	-0.823193	ncbi_102176882	NC_030815.1	-	9572942	9627685	40021	exon_intron
chi-let-7g-3p	novel_circ_002035	-0.845154	ncbi_102190648	NC_030829.1	+	33970870	34004300	19776	exon_intron
chi-let-7g-3p	novel_circ_004219	-0.777542	ncbi_102169801	NC_030808.1	-	117834975	117898289	716	annot_exons
chi-let-7g-3p	novel_circ_008560	-0.845154	ncbi_102184283	NC_030827.1	+	35436899	35444504	739	annot_exons
chi-let-7g-3p	novel_circ_010659	-0.845154	ncbi_102169302	NC_030818.1	-	74318436	74328950	10515	exon_intron
chi-let-7g-5p	novel_circ_000739	-0.777542	ncbi_102187593	NC_030817.1	+	88686351	88695350	1382	annot_exons
chi-let-7g-5p	novel_circ_000801	-0.845154	ncbi_102174392	NC_030815.1	+	64664280	64682789	7633	exon_intron
chi-let-7g-5p	novel_circ_000883	-0.845154	NA	NC_030809.1	+	107508646	107575278	66633	intergenic
chi-let-7g-5p	novel_circ_000886	-0.845154	ncbi_102179964	NC_030822.1	+	24866340	24870860	4521	exon_intron
chi-let-7g-5p	novel_circ_001138	-0.777542	ncbi_102187999	NC_030810.1	-	119566421	119566838	418	one_exon
chi-let-7g-5p	novel_circ_001583	-0.845154	ncbi_102179496	NC_030821.1	+	38197051	38212731	1390	annot_exons
chi-let-7g-5p	novel_circ_002691	-0.828571	ncbi_102180565	NC_030835.1	-	34970104	34989125	630	annot_exons
chi-let-7g-5p	novel_circ_003266	-0.777542	ncbi_102186725	NC_030808.1	-	138881933	138882826	894	one_exon
chi-let-7g-5p	novel_circ_003757	-0.714286	ncbi_102179496	NC_030821.1	+	38197051	38199973	373	annot_exons
chi-let-7g-5p	novel_circ_003847	-0.941124	ncbi_102179350	NC_030811.1	+	16471482	16472639	1158	one_exon
chi-let-7g-5p	novel_circ_004058	-0.880406	ncbi_102182305	NC_030814.1	+	15533990	15567291	20645	exon_intron
chi-let-7g-5p	novel_circ_004659	-0.777542	ncbi_100861165	NC_030828.1	+	7089944	7091526	1583	exon_intron
chi-let-7g-5p	novel_circ_005798	-0.777542	NA	NC_030812.1	+	24710277	24718968	8692	intergenic
chi-let-7g-5p	novel_circ_006015	-0.880406	ncbi_102190892	NC_030821.1	-	17889070	17907276	1370	annot_exons
chi-let-7g-5p	novel_circ_006079	-0.880406	ncbi_102181124	NC_030816.1	+	26352817	26383744	6093	annot_exons
chi-let-7g-5p	novel_circ_006121	-0.828571	ncbi_102176916	NC_030808.1	-	19220087	19314574	2628	annot_exons
chi-let-7g-5p	novel_circ_007168	-0.880406	ncbi_102189411	NC_030818.1	-	105659980	105670084	606	annot_exons
chi-let-7g-5p	novel_circ_007386	-0.753702	ncbi_102176494	NC_030835.1	+	26070688	26098074	27387	exon_intron
chi-let-7g-5p	novel_circ_008718	-0.777542	ncbi_102181681	NC_030815.1	-	46364472	46368544	4073	exon_intron
chi-let-7g-5p	novel_circ_009028	-0.777542	ncbi_102185485	NC_030822.1	-	9503709	9508438	504	annot_exons
chi-let-7g-5p	novel_circ_009156	-0.845154	ncbi_102173887	NC_030808.1	-	94893681	94964404	46007	exon_intron
chi-let-7g-5p	novel_circ_009451	-0.845154	ncbi_102168548	NC_030818.1	-	27545559	27586229	27757	exon_intron
chi-let-7g-5p	novel_circ_009572	-0.777542	ncbi_102182948	NC_030836.1	+	27753906	27785734	14649	exon_intron
chi-let-7g-5p	novel_circ_009648	-0.724714	NA	NC_030809.1	+	107508646	107575268	66623	intergenic
chi-let-7g-5p	novel_circ_010242	-0.777542	ncbi_102174142	NC_030823.1	-	50469055	50480260	525	annot_exons
chi-let-7i-3p	novel_circ_000088	-0.880406	ncbi_102171564	NC_030831.1	-	53816451	53843428	8625	exon_intron
chi-let-7i-3p	novel_circ_000282	-0.828571	ncbi_102189934	NC_030813.1	+	4873414	4876431	3018	exon_intron
chi-let-7i-3p	novel_circ_002027	-0.880406	ncbi_102187416	NC_030821.1	-	27063740	27086642	1026	annot_exons
chi-let-7i-3p	novel_circ_002947	-0.880406	ncbi_102170642	NC_030809.1	+	92534724	92579616	675	annot_exons
chi-let-7i-3p	novel_circ_004058	-0.758971	ncbi_102182305	NC_030814.1	+	15533990	15567291	20645	exon_intron
chi-let-7i-3p	novel_circ_004846	-0.942857	ncbi_102182919	NC_030829.1	+	10735002	10742442	384	annot_exons
chi-let-7i-3p	novel_circ_008857	-0.845154	ncbi_102172194	NC_030808.1	+	417735	418480	271	annot_exons
chi-let-7i-3p	novel_circ_009561	-1	ncbi_102171564	NC_030831.1	-	53823635	53843428	1441	exon_intron
chi-let-7i-5p	novel_circ_000739	-0.777542	ncbi_102187593	NC_030817.1	+	88686351	88695350	1382	annot_exons
chi-let-7i-5p	novel_circ_000801	-0.845154	ncbi_102174392	NC_030815.1	+	64664280	64682789	7633	exon_intron
chi-let-7i-5p	novel_circ_000883	-0.845154	NA	NC_030809.1	+	107508646	107575278	66633	intergenic
chi-let-7i-5p	novel_circ_001138	-0.777542	ncbi_102187999	NC_030810.1	-	119566421	119566838	418	one_exon
chi-let-7i-5p	novel_circ_001583	-0.845154	ncbi_102179496	NC_030821.1	+	38197051	38212731	1390	annot_exons
chi-let-7i-5p	novel_circ_002664	-0.880406	ncbi_102182767	NC_030812.1	-	80621790	80627942	983	annot_exons
chi-let-7i-5p	novel_circ_003547	-0.777542	ncbi_102180449	NC_030810.1	+	10986116	11009571	704	annot_exons
chi-let-7i-5p	novel_circ_003757	-0.771429	ncbi_102179496	NC_030821.1	+	38197051	38199973	373	annot_exons
chi-let-7i-5p	novel_circ_003847	-0.941124	ncbi_102179350	NC_030811.1	+	16471482	16472639	1158	one_exon
chi-let-7i-5p	novel_circ_003929	-0.819689	ncbi_102179767	NC_030815.1	+	69441244	69479511	1299	annot_exons
chi-let-7i-5p	novel_circ_004267	-0.819689	ncbi_102188522	NC_030824.1	+	30757544	30763261	650	annot_exons
chi-let-7i-5p	novel_circ_004473	-0.845154	ncbi_102171806	NC_030823.1	-	41934047	41960248	785	annot_exons
chi-let-7i-5p	novel_circ_004659	-0.777542	ncbi_100861165	NC_030828.1	+	7089944	7091526	1583	exon_intron
chi-let-7i-5p	novel_circ_005652	-0.771429	ncbi_102168787	NC_030831.1	+	37322091	37326775	745	annot_exons
chi-let-7i-5p	novel_circ_006015	-0.880406	ncbi_102190892	NC_030821.1	-	17889070	17907276	1370	annot_exons
chi-let-7i-5p	novel_circ_006040	-0.714286	ncbi_102176277	NC_030809.1	-	44470001	44483748	823	annot_exons
chi-let-7i-5p	novel_circ_006079	-0.880406	ncbi_102181124	NC_030816.1	+	26352817	26383744	6093	annot_exons
chi-let-7i-5p	novel_circ_007168	-0.880406	ncbi_102189411	NC_030818.1	-	105659980	105670084	606	annot_exons
chi-let-7i-5p	novel_circ_007191	-0.753702	ncbi_102190892	NC_030821.1	-	17870491	17907276	2016	annot_exons
chi-let-7i-5p	novel_circ_007742	-0.828571	ncbi_102185635	NC_030836.1	-	31734666	31768571	415	annot_exons
chi-let-7i-5p	novel_circ_008166	-0.771429	ncbi_108638496	NC_030828.1	-	69098549	69141930	43382	antisense
chi-let-7i-5p	novel_circ_008718	-0.777542	ncbi_102181681	NC_030815.1	-	46364472	46368544	4073	exon_intron
chi-let-7i-5p	novel_circ_009028	-0.777542	ncbi_102185485	NC_030822.1	-	9503709	9508438	504	annot_exons
chi-let-7i-5p	novel_circ_009156	-0.845154	ncbi_102173887	NC_030808.1	-	94893681	94964404	46007	exon_intron
chi-let-7i-5p	novel_circ_009247	-0.758971	ncbi_102190892	NC_030821.1	-	17889070	17920253	1433	annot_exons
chi-let-7i-5p	novel_circ_009451	-0.845154	ncbi_102168548	NC_030818.1	-	27545559	27586229	27757	exon_intron
chi-let-7i-5p	novel_circ_009524	-0.777542	ncbi_102171502	NC_030811.1	-	87854274	87875080	13070	exon_intron
chi-let-7i-5p	novel_circ_009572	-0.777542	ncbi_102182948	NC_030836.1	+	27753906	27785734	14649	exon_intron
chi-let-7i-5p	novel_circ_009648	-0.811679	NA	NC_030809.1	+	107508646	107575268	66623	intergenic
chi-let-7i-5p	novel_circ_009980	-0.782691	NA	NC_030808.1	+	124477025	124477490	466	intergenic
chi-miR-1	novel_circ_000057	-0.927634	ncbi_102190013	NC_030810.1	+	7550989	7560804	699	annot_exons
chi-miR-1	novel_circ_000074	-0.840668	ncbi_108636048	NC_030812.1	+	93750342	93767277	16853	exon_intron
chi-miR-1	novel_circ_000271	-0.845154	ncbi_102183182	NC_030808.1	-	45513035	45531376	573	annot_exons
chi-miR-1	novel_circ_000399	-0.714286	ncbi_102176644	NC_030808.1	+	72001143	72023311	576	annot_exons
chi-miR-1	novel_circ_000801	-0.845154	ncbi_102174392	NC_030815.1	+	64664280	64682789	7633	exon_intron
chi-miR-1	novel_circ_000820	-0.771429	ncbi_102168482	NC_030826.1	-	45678134	45698539	556	annot_exons
chi-miR-1	novel_circ_000883	-0.845154	NA	NC_030809.1	+	107508646	107575278	66633	intergenic
chi-miR-1	novel_circ_001045	-0.777542	ncbi_102178402	NC_030809.1	-	63538415	63569458	31044	exon_intron
chi-miR-1	novel_circ_002024	-0.777542	ncbi_100861309	NC_030829.1	-	56710202	56726562	737	annot_exons
chi-miR-1	novel_circ_002058	-0.880406	ncbi_108637887	NC_030824.1	-	27095827	27109365	13539	exon_intron
chi-miR-1	novel_circ_002271	-0.777542	ncbi_102171336	NC_030815.1	+	95322537	95347438	527	annot_exons
chi-miR-1	novel_circ_002400	-0.777542	ncbi_102185996	NC_030813.1	+	102395506	102396945	1045	annot_exons
chi-miR-1	novel_circ_002633	-0.885714	ncbi_102169466	NC_030813.1	+	58872668	58893586	917	annot_exons
chi-miR-1	novel_circ_002913	-0.714286	ncbi_108633218	NC_030815.1	+	90045854	90066768	364	annot_exons
chi-miR-1	novel_circ_002920	-0.845154	ncbi_100861019	NC_030831.1	+	50758508	50763852	504	annot_exons
chi-miR-1	novel_circ_003126	-0.942857	ncbi_108633218	NC_030815.1	+	90045854	90101981	703	annot_exons
chi-miR-1	novel_circ_003579	-0.777542	ncbi_102173039	NC_030808.1	+	55719955	55754585	22942	exon_intron
chi-miR-1	novel_circ_004518	-0.714286	ncbi_102190760	NC_030812.1	+	12285972	12287951	350	annot_exons
chi-miR-1	novel_circ_004550	-0.828571	ncbi_102188688	NC_030821.1	+	56966260	56986994	309	annot_exons
chi-miR-1	novel_circ_004560	-0.777542	ncbi_102187234	NC_030818.1	+	24604411	24613313	374	annot_exons
chi-miR-1	novel_circ_004949	-0.845154	ncbi_102180816	NC_030831.1	+	43684191	43687619	3429	exon_intron
chi-miR-1	novel_circ_005497	-0.885714	ncbi_102185062	NC_030812.1	-	5700951	5769223	43405	exon_intron
chi-miR-1	novel_circ_005608	-0.777542	ncbi_102191049	NC_030817.1	+	96184552	96200013	524	annot_exons
chi-miR-1	novel_circ_005798	-0.777542	NA	NC_030812.1	+	24710277	24718968	8692	intergenic
chi-miR-1	novel_circ_006018	-0.880406	ncbi_102189670	NC_030814.1	-	29249986	29258144	1113	annot_exons
chi-miR-1	novel_circ_006243	-0.777542	ncbi_106503193	NC_030826.1	+	21621001	21635555	1091	annot_exons
chi-miR-1	novel_circ_007147	-0.840668	ncbi_100861309	NC_030829.1	-	56710202	56781749	55924	exon_intron
chi-miR-1	novel_circ_007949	-0.758971	ncbi_102184916	NC_030820.1	+	32785695	32827043	1036	annot_exons
chi-miR-1	novel_circ_008220	-0.885714	ncbi_102180082	NC_030808.1	+	96760493	96769741	505	annot_exons
chi-miR-1	novel_circ_008229	-0.714286	ncbi_108636201	NC_030813.1	-	9153389	9240508	82848	exon_intron
chi-miR-1	novel_circ_008521	-0.714286	ncbi_102168682	NC_030832.1	+	19919363	19920776	277	annot_exons
chi-miR-1	novel_circ_008929	-0.869657	ncbi_102187823	NC_030810.1	-	85681727	85700327	697	annot_exons
chi-miR-1	novel_circ_009156	-0.845154	ncbi_102173887	NC_030808.1	-	94893681	94964404	46007	exon_intron
chi-miR-1	novel_circ_009451	-0.845154	ncbi_102168548	NC_030818.1	-	27545559	27586229	27757	exon_intron
chi-miR-1	novel_circ_009524	-0.777542	ncbi_102171502	NC_030811.1	-	87854274	87875080	13070	exon_intron
chi-miR-1	novel_circ_010338	-0.777542	ncbi_102189468	NC_030813.1	+	19278432	19313739	1594	annot_exons
chi-miR-1	novel_circ_010350	-0.845154	ncbi_102189468	NC_030813.1	+	19284682	19298643	1114	exon_intron
chi-miR-100-3p	novel_circ_000170	-0.823193	ncbi_102175189	NC_030836.1	-	515293	538605	1494	annot_exons
chi-miR-100-3p	novel_circ_001931	-0.777542	ncbi_102169565	NC_030812.1	-	89186305	89230769	1666	annot_exons
chi-miR-100-3p	novel_circ_002788	-0.823193	ncbi_102174452	NC_030810.1	-	89859690	89876227	563	annot_exons
chi-miR-100-3p	novel_circ_004313	-0.823193	ncbi_102170271	NC_030808.1	+	134679232	134731778	1352	annot_exons
chi-miR-100-3p	novel_circ_004916	-0.823193	ncbi_102172243	NC_030812.1	+	83046204	83083017	1117	annot_exons
chi-miR-100-3p	novel_circ_005000	-0.823193	ncbi_102170385	NC_030811.1	-	73642077	73643159	463	annot_exons
chi-miR-100-3p	novel_circ_005551	-0.823193	ncbi_102175176	NC_030831.1	-	58722700	58739884	17185	intronic
chi-miR-100-3p	novel_circ_005828	-0.845154	ncbi_102184310	NC_030811.1	+	110758280	110761211	1002	annot_exons
chi-miR-100-3p	novel_circ_006289	-0.823193	ncbi_102180233	NC_030819.1	-	68507919	68515871	3770	exon_intron
chi-miR-100-3p	novel_circ_007191	-0.823193	ncbi_102190892	NC_030821.1	-	17870491	17907276	2016	annot_exons
chi-miR-100-3p	novel_circ_007285	-0.823193	ncbi_102190428	NC_030819.1	+	33661498	33676419	567	annot_exons
chi-miR-100-3p	novel_circ_007618	-0.823193	ncbi_102183609	NC_030818.1	+	74799462	74858828	2238	annot_exons
chi-miR-100-3p	novel_circ_007895	-0.777542	ncbi_102190712	NC_030822.1	-	43899281	43911513	582	annot_exons
chi-miR-100-3p	novel_circ_007965	-0.823193	ncbi_102176575	NC_030810.1	+	77487579	77504524	604	annot_exons
chi-miR-100-3p	novel_circ_008166	-0.777542	ncbi_108638496	NC_030828.1	-	69098549	69141930	43382	antisense
chi-miR-100-3p	novel_circ_008235	-0.823193	ncbi_102189317	NC_030818.1	+	97649926	97657295	515	annot_exons
chi-miR-100-3p	novel_circ_008372	-0.823193	ncbi_102181130	NC_030817.1	-	20424670	20483509	2708	annot_exons
chi-miR-100-3p	novel_circ_010891	-0.845154	ncbi_102181358	NC_030811.1	-	109976342	110001532	840	annot_exons
chi-miR-100-5p	novel_circ_000670	-0.828571	ncbi_102177108	NC_030829.1	+	47854766	47869465	564	annot_exons
chi-miR-100-5p	novel_circ_001001	-0.927634	ncbi_102191486	NC_030833.1	-	40714735	40722201	7467	antisense
chi-miR-100-5p	novel_circ_004527	-0.885714	ncbi_102177108	NC_030829.1	+	47854766	47863368	250	annot_exons
chi-miR-100-5p	novel_circ_006393	-0.845154	ncbi_102175214	NC_030817.1	-	81347770	81369326	1167	annot_exons
chi-miR-100-5p	novel_circ_006621	-0.758971	ncbi_102175214	NC_030817.1	-	81352202	81369326	861	annot_exons
chi-miR-101-3p	novel_circ_000282	-0.714286	ncbi_102189934	NC_030813.1	+	4873414	4876431	3018	exon_intron
chi-miR-101-3p	novel_circ_000311	-0.771429	ncbi_100861087	NC_030835.1	-	2965973	2976036	1098	annot_exons
chi-miR-101-3p	novel_circ_000353	-0.758971	ncbi_102171874	NC_030815.1	+	84541243	84578726	16975	exon_intron
chi-miR-101-3p	novel_circ_000883	-0.777542	NA	NC_030809.1	+	107508646	107575278	66633	intergenic
chi-miR-101-3p	novel_circ_001045	-0.845154	ncbi_102178402	NC_030809.1	-	63538415	63569458	31044	exon_intron
chi-miR-101-3p	novel_circ_001865	-0.758971	ncbi_102183553	NC_030808.1	-	154254076	154292592	38517	exon_intron
chi-miR-101-3p	novel_circ_001910	-0.714286	NA	NC_030824.1	-	27105882	27109365	3484	intergenic
chi-miR-101-3p	novel_circ_001990	-0.758971	ncbi_102188453	NC_030831.1	-	797560	893549	1149	annot_exons
chi-miR-101-3p	novel_circ_002058	-0.758971	ncbi_108637887	NC_030824.1	-	27095827	27109365	13539	exon_intron
chi-miR-101-3p	novel_circ_002305	-0.819689	ncbi_102180223	NC_030815.1	+	77781220	77802697	710	annot_exons
chi-miR-101-3p	novel_circ_002415	-0.777542	ncbi_102177816	NC_030821.1	-	854733	894618	10244	exon_intron
chi-miR-101-3p	novel_circ_003036	-0.771429	ncbi_102187229	NC_030817.1	-	26413393	26421507	486	annot_exons
chi-miR-101-3p	novel_circ_003267	-0.845154	ncbi_102180634	NC_030809.1	-	114554814	114575076	669	annot_exons
chi-miR-101-3p	novel_circ_003347	-0.845154	ncbi_102177490	NC_030831.1	-	60736087	60746290	9549	exon_intron
chi-miR-101-3p	novel_circ_003750	-0.811679	ncbi_102191740	NC_030808.1	-	132852521	132868885	2616	annot_exons
chi-miR-101-3p	novel_circ_003936	-0.771429	ncbi_102189122	NC_030815.1	-	1389754	1403332	1037	annot_exons
chi-miR-101-3p	novel_circ_004572	-0.777542	ncbi_102174472	NC_030815.1	-	38197452	38216002	748	annot_exons
chi-miR-101-3p	novel_circ_004949	-0.777542	ncbi_102180816	NC_030831.1	+	43684191	43687619	3429	exon_intron
chi-miR-101-3p	novel_circ_005155	-0.714286	ncbi_102168651	NC_030822.1	-	78002037	78006800	386	annot_exons
chi-miR-101-3p	novel_circ_005497	-0.771429	ncbi_102185062	NC_030812.1	-	5700951	5769223	43405	exon_intron
chi-miR-101-3p	novel_circ_005737	-0.753702	ncbi_102180315	NC_030815.1	+	94986179	94988876	407	annot_exons
chi-miR-101-3p	novel_circ_005925	-0.777542	ncbi_102185203	NC_030823.1	+	58790359	58814547	6170	exon_intron
chi-miR-101-3p	novel_circ_006243	-0.845154	ncbi_106503193	NC_030826.1	+	21621001	21635555	1091	annot_exons
chi-miR-101-3p	novel_circ_006552	-0.771429	ncbi_102180203	NC_030813.1	-	42465231	42469519	523	annot_exons
chi-miR-101-3p	novel_circ_006646	-0.777542	ncbi_102180887	NC_030826.1	-	24485952	24496976	964	annot_exons
chi-miR-101-3p	novel_circ_007630	-0.927634	ncbi_102186326	NC_030823.1	+	4673051	4678480	375	annot_exons
chi-miR-101-3p	novel_circ_007717	-0.845154	ncbi_102180223	NC_030815.1	+	77760434	77784722	731	annot_exons
chi-miR-101-3p	novel_circ_008127	-0.942857	ncbi_102182461	NC_030830.1	+	12926007	13023953	373	annot_exons
chi-miR-101-3p	novel_circ_009156	-0.777542	ncbi_102173887	NC_030808.1	-	94893681	94964404	46007	exon_intron
chi-miR-101-3p	novel_circ_009451	-0.777542	ncbi_102168548	NC_030818.1	-	27545559	27586229	27757	exon_intron
chi-miR-101-3p	novel_circ_009578	-0.927634	ncbi_102176171	NC_030828.1	-	60558572	60567549	762	annot_exons
chi-miR-101-3p	novel_circ_010085	-0.753702	ncbi_100861309	NC_030829.1	-	56698866	56781749	56375	exon_intron
chi-miR-101-3p	novel_circ_010476	-0.714286	ncbi_102187236	NC_030818.1	-	85854941	85856536	316	annot_exons
chi-miR-101-3p	novel_circ_010566	-0.885714	ncbi_102191439	NC_030821.1	-	16672757	16697398	345	annot_exons
chi-miR-101-5p	novel_circ_004843	-0.771429	ncbi_102190830	NC_030809.1	-	4074458	4093728	743	annot_exons
chi-miR-101-5p	novel_circ_006357	-0.819689	ncbi_102181813	NC_030827.1	+	33701182	33726732	5468	exon_intron
chi-miR-101-5p	novel_circ_006677	-0.828571	NA	NC_030809.1	+	107548050	107575268	27219	intergenic
chi-miR-101-5p	novel_circ_006892	-0.714286	ncbi_102175241	NC_030826.1	-	30007675	30012231	4557	antisense
chi-miR-101-5p	novel_circ_007985	-0.811679	ncbi_102182753	NC_030833.1	+	43620165	43628499	8335	exon_intron
chi-miR-101-5p	novel_circ_008574	-0.819689	ncbi_102187412	NC_030820.1	-	34114415	34139593	25179	exon_intron
chi-miR-101-5p	novel_circ_009052	-0.880406	NA	NC_030828.1	-	28230876	28272952	42077	intergenic
chi-miR-101-5p	novel_circ_009783	-0.758971	NA	NC_030812.1	+	60382442	60452886	70445	intergenic
chi-miR-103-3p	novel_circ_000394	-0.771429	ncbi_102175961	NC_030817.1	-	83348280	83384469	933	annot_exons
chi-miR-103-3p	novel_circ_000580	-0.771429	ncbi_102181748	NC_030810.1	-	15674605	15678736	360	annot_exons
chi-miR-103-3p	novel_circ_001142	-0.942857	ncbi_102178395	NC_030808.1	+	56468359	56480276	593	annot_exons
chi-miR-103-3p	novel_circ_001315	-0.771429	ncbi_102191597	NW_017189516.1	+	27102534	27136600	339	annot_exons
chi-miR-103-3p	novel_circ_001551	-0.777542	ncbi_100860894	NC_030820.1	-	77144811	77155453	730	exon_intron
chi-miR-103-3p	novel_circ_002027	-0.941124	ncbi_102187416	NC_030821.1	-	27063740	27086642	1026	annot_exons
chi-miR-103-3p	novel_circ_002074	-0.771429	ncbi_100860932	NC_030813.1	-	58641766	58644645	2880	one_exon
chi-miR-103-3p	novel_circ_002578	-0.777542	ncbi_102168494	NC_030809.1	+	109818344	109855878	1234	annot_exons
chi-miR-103-3p	novel_circ_003254	-0.758971	ncbi_102180850	NC_030814.1	+	16313418	16366629	1173	annot_exons
chi-miR-103-3p	novel_circ_003278	-0.941124	ncbi_102171036	NC_030812.1	+	63617570	63634808	837	annot_exons
chi-miR-103-3p	novel_circ_004058	-0.880406	ncbi_102182305	NC_030814.1	+	15533990	15567291	20645	exon_intron
chi-miR-103-3p	novel_circ_005014	-0.840668	ncbi_102182959	NW_017189516.1	+	25075474	25079768	808	annot_exons
chi-miR-103-3p	novel_circ_005150	-0.942857	ncbi_102171036	NC_030812.1	+	63617570	63624227	389	annot_exons
chi-miR-103-3p	novel_circ_005294	-0.880406	ncbi_102174093	NC_030812.1	-	19300748	19319246	1007	annot_exons
chi-miR-103-3p	novel_circ_005917	-0.758971	ncbi_102179482	NC_030817.1	-	19923245	19933078	279	annot_exons
chi-miR-103-3p	novel_circ_005927	-0.845154	ncbi_102189036	NC_030815.1	-	83026402	83062199	1183	annot_exons
chi-miR-103-3p	novel_circ_006079	-0.880406	ncbi_102181124	NC_030816.1	+	26352817	26383744	6093	annot_exons
chi-miR-103-3p	novel_circ_006176	-0.777542	ncbi_102172381	NC_030826.1	-	11618387	11627173	396	annot_exons
chi-miR-103-3p	novel_circ_006486	-0.771429	ncbi_102168283	NC_030824.1	-	18264783	18272844	773	annot_exons
chi-miR-103-3p	novel_circ_006717	-0.758971	ncbi_102170536	NC_030822.1	-	38536866	38554089	1012	annot_exons
chi-miR-103-3p	novel_circ_006838	-0.880406	ncbi_102169441	NC_030810.1	+	99633218	99650122	793	annot_exons
chi-miR-103-3p	novel_circ_006922	-0.845154	ncbi_102171036	NC_030812.1	+	63602890	63624227	547	annot_exons
chi-miR-103-3p	novel_circ_007646	-0.724714	ncbi_102183204	NC_030833.1	-	37994439	37995362	386	annot_exons
chi-miR-103-3p	novel_circ_007830	-0.777542	ncbi_102177900	NC_030818.1	-	62243808	62257428	861	annot_exons
chi-miR-103-3p	novel_circ_008019	-0.777542	ncbi_102172081	NC_030821.1	-	5987593	5997706	766	exon_intron
chi-miR-103-3p	novel_circ_008658	-0.777542	ncbi_102186891	NC_030824.1	-	52447298	52452741	493	annot_exons
chi-miR-103-3p	novel_circ_008855	-0.777542	ncbi_102186236	NC_030823.1	-	29137958	29147427	620	annot_exons
chi-miR-103-3p	novel_circ_008898	-0.777542	ncbi_102172059	NC_030814.1	+	51844713	51853253	771	annot_exons
chi-miR-103-3p	novel_circ_008915	-0.880406	ncbi_102184884	NC_030812.1	-	67172481	67184047	11567	exon_intron
chi-miR-103-3p	novel_circ_010120	-0.880406	ncbi_102175180	NC_030832.1	-	30231555	30236777	5223	intronic
chi-miR-103-3p	novel_circ_010292	-0.777542	ncbi_102178223	NC_030829.1	-	35168440	35207954	15427	exon_intron
chi-miR-103-3p	novel_circ_010640	-0.758971	ncbi_102175961	NC_030817.1	-	83354958	83384469	779	annot_exons
chi-miR-103-3p	novel_circ_010728	-0.845154	ncbi_102175042	NC_030821.1	-	50040209	50054823	564	annot_exons
chi-miR-103-3p	novel_circ_010744	-0.880406	ncbi_102184837	NC_030825.1	+	39463532	39471680	3292	annot_exons
chi-miR-105a	novel_circ_001069	-0.942857	ncbi_102186188	NC_030836.1	+	8978539	8992280	416	annot_exons
chi-miR-105a	novel_circ_001077	-0.724714	ncbi_108638493	NC_030828.1	+	824449	835286	4203	exon_intron
chi-miR-105a	novel_circ_002313	-0.811679	ncbi_102184180	NC_030824.1	+	3091098	3096814	3174	exon_intron
chi-miR-105a	novel_circ_002527	-0.942857	ncbi_102190729	NC_030826.1	-	45108902	45127218	816	annot_exons
chi-miR-105a	novel_circ_002715	-0.758971	ncbi_108636462	NC_030814.1	-	75330646	75374238	25248	exon_intron
chi-miR-105a	novel_circ_003497	-0.942857	ncbi_102170256	NC_030823.1	+	62786993	62791568	748	annot_exons
chi-miR-105a	novel_circ_003548	-0.845154	ncbi_102171943	NC_030830.1	-	10551400	10562832	802	annot_exons
chi-miR-105a	novel_circ_004311	-0.771429	ncbi_108638483	NC_030828.1	+	67052820	67119616	38112	exon_intron
chi-miR-105a	novel_circ_004706	-0.942857	ncbi_102186725	NC_030808.1	-	138960590	138972203	734	annot_exons
chi-miR-105a	novel_circ_005704	-0.724714	ncbi_102168934	NC_030824.1	-	28711254	28729558	18305	exon_intron
chi-miR-105a	novel_circ_007102	-0.885714	ncbi_102188227	NC_030818.1	-	37613503	37618604	4903	annot_exons
chi-miR-105a	novel_circ_008500	-0.758971	ncbi_102173228	NC_030826.1	+	38679801	38684290	644	annot_exons
chi-miR-105a	novel_circ_008537	-0.885714	ncbi_102186188	NC_030836.1	+	8978539	8985724	322	annot_exons
chi-miR-105a	novel_circ_009392	-0.828571	ncbi_102168630	NC_030814.1	-	27201404	27204364	2961	one_exon
chi-miR-105a	novel_circ_010326	-0.828571	ncbi_102173015	NC_030819.1	-	822402	836064	2237	annot_exons
chi-miR-106a-5p	novel_circ_000637	-0.771429	ncbi_102169446	NC_030810.1	-	33290723	33308594	1234	annot_exons
chi-miR-106a-5p	novel_circ_000780	-0.777542	ncbi_102171753	NC_030810.1	-	68249380	68270259	4228	annot_exons
chi-miR-106a-5p	novel_circ_000866	-0.942857	ncbi_102183124	NC_030810.1	+	10483127	10495970	781	annot_exons
chi-miR-106a-5p	novel_circ_001093	-0.828571	ncbi_102170705	NC_030818.1	+	99061063	99063225	326	annot_exons
chi-miR-106a-5p	novel_circ_003201	-0.885714	ncbi_102183497	NC_030813.1	-	83972005	83977581	3144	exon_intron
chi-miR-106a-5p	novel_circ_003212	-0.845154	ncbi_108636201	NC_030813.1	-	9153389	9240539	82879	exon_intron
chi-miR-106a-5p	novel_circ_004472	-0.927634	ncbi_102175294	NC_030816.1	-	10189553	10204102	413	annot_exons
chi-miR-106a-5p	novel_circ_004477	-0.758971	NA	NC_030818.1	+	30670365	30670935	571	intergenic
chi-miR-106a-5p	novel_circ_004481	-0.811679	NA	NC_030811.1	+	111459929	111463485	3557	intergenic
chi-miR-106a-5p	novel_circ_005091	-0.941124	ncbi_102171113	NC_030809.1	-	2581211	2585242	842	annot_exons
chi-miR-106a-5p	novel_circ_005112	-0.777542	ncbi_102169756	NC_030814.1	+	26613154	26623510	486	annot_exons
chi-miR-106a-5p	novel_circ_005753	-0.885714	ncbi_102183150	NC_030818.1	+	11862766	11867193	252	annot_exons
chi-miR-106a-5p	novel_circ_007348	-0.758971	ncbi_102171753	NC_030810.1	-	68266434	68307940	3705	annot_exons
chi-miR-106a-5p	novel_circ_007386	-0.985611	ncbi_102176494	NC_030835.1	+	26070688	26098074	27387	exon_intron
chi-miR-106a-5p	novel_circ_007399	-0.777542	ncbi_102171036	NC_030812.1	+	63602890	63634808	995	annot_exons
chi-miR-106a-5p	novel_circ_010376	-0.869657	ncbi_102181653	NC_030812.1	-	24502560	24516097	999	annot_exons
chi-miR-106b-3p	novel_circ_001052	-0.845154	ncbi_102170636	NC_030827.1	+	64050661	64143216	1141	annot_exons
chi-miR-106b-3p	novel_circ_001844	-0.777542	ncbi_102188923	NC_030836.1	-	28721667	28729825	1259	annot_exons
chi-miR-106b-3p	novel_circ_002335	-0.777542	ncbi_102177274	NC_030825.1	+	55026715	55043637	4022	annot_exons
chi-miR-106b-3p	novel_circ_002433	-0.771429	ncbi_102178166	NC_030814.1	+	71781738	71785760	595	annot_exons
chi-miR-106b-3p	novel_circ_006273	-0.758971	ncbi_102187133	NC_030815.1	+	52049120	52069956	444	annot_exons
chi-miR-106b-3p	novel_circ_007146	-0.714286	ncbi_102183613	NC_030820.1	+	32560824	32561434	506	annot_exons
chi-miR-106b-3p	novel_circ_009058	-0.880406	ncbi_102180212	NW_017189541.1	-	316397	334039	12919	exon_intron
chi-miR-106b-3p	novel_circ_010723	-0.758971	ncbi_102184338	NC_030814.1	+	37572051	37587970	10321	exon_intron
chi-miR-106b-3p	novel_circ_010744	-0.819689	ncbi_102184837	NC_030825.1	+	39463532	39471680	3292	annot_exons
chi-miR-106b-5p	novel_circ_000059	-0.811679	ncbi_102179969	NC_030824.1	+	69031368	69062734	3271	exon_intron
chi-miR-106b-5p	novel_circ_000300	-0.777542	ncbi_102176295	NC_030811.1	+	97473411	97538256	864	annot_exons
chi-miR-106b-5p	novel_circ_000672	-0.777542	ncbi_102190745	NC_030830.1	-	23382957	23457218	63477	exon_intron
chi-miR-106b-5p	novel_circ_000889	-0.777542	ncbi_102174469	NC_030813.1	-	112048181	112060948	380	annot_exons
chi-miR-106b-5p	novel_circ_001052	-0.845154	ncbi_102170636	NC_030827.1	+	64050661	64143216	1141	annot_exons
chi-miR-106b-5p	novel_circ_001093	-1	ncbi_102170705	NC_030818.1	+	99061063	99063225	326	annot_exons
chi-miR-106b-5p	novel_circ_001727	-0.777542	ncbi_102170322	NC_030817.1	-	31670667	31682325	11659	exon_intron
chi-miR-106b-5p	novel_circ_001934	-0.828571	ncbi_102170482	NC_030811.1	+	56393857	56421601	1595	annot_exons
chi-miR-106b-5p	novel_circ_002112	-0.885714	ncbi_102180426	NC_030808.1	-	82027832	82057498	1193	annot_exons
chi-miR-106b-5p	novel_circ_002163	-0.845154	ncbi_102188136	NC_030814.1	-	29982318	29985327	2376	annot_exons
chi-miR-106b-5p	novel_circ_002232	-0.777542	ncbi_102180763	NC_030815.1	-	72555706	72569854	451	annot_exons
chi-miR-106b-5p	novel_circ_002254	-0.941124	ncbi_102169356	NC_030833.1	-	11956232	11980319	1857	annot_exons
chi-miR-106b-5p	novel_circ_002269	-0.777542	ncbi_102180372	NC_030833.1	-	7507988	7517875	613	annot_exons
chi-miR-106b-5p	novel_circ_002351	-0.771429	ncbi_102183695	NC_030817.1	-	49492401	49507489	503	exon_intron
chi-miR-106b-5p	novel_circ_002490	-0.845154	ncbi_102191097	NC_030810.1	-	69797509	69827684	1178	annot_exons
chi-miR-106b-5p	novel_circ_003278	-0.880406	ncbi_102171036	NC_030812.1	+	63617570	63634808	837	annot_exons
chi-miR-106b-5p	novel_circ_004877	-0.777542	ncbi_102175882	NC_030823.1	+	65633099	65671676	1947	annot_exons
chi-miR-106b-5p	novel_circ_004909	-0.777542	ncbi_102190975	NC_030821.1	+	24255895	24279710	3897	exon_intron
chi-miR-106b-5p	novel_circ_005150	-0.771429	ncbi_102171036	NC_030812.1	+	63617570	63624227	389	annot_exons
chi-miR-106b-5p	novel_circ_005177	-0.777542	ncbi_102176337	NC_030819.1	-	75020203	75039032	1876	annot_exons
chi-miR-106b-5p	novel_circ_005325	-0.753702	ncbi_102181124	NC_030816.1	+	26375153	26388201	540	annot_exons
chi-miR-106b-5p	novel_circ_005544	-0.714286	ncbi_102170482	NC_030811.1	+	56399692	56404364	336	annot_exons
chi-miR-106b-5p	novel_circ_006079	-0.758971	ncbi_102181124	NC_030816.1	+	26352817	26383744	6093	annot_exons
chi-miR-106b-5p	novel_circ_006238	-0.758971	ncbi_102174567	NC_030815.1	+	36382840	36383622	275	annot_exons
chi-miR-106b-5p	novel_circ_006289	-0.782691	ncbi_102180233	NC_030819.1	-	68507919	68515871	3770	exon_intron
chi-miR-106b-5p	novel_circ_006383	-0.845154	ncbi_102179350	NC_030811.1	+	16487727	16496304	451	annot_exons
chi-miR-106b-5p	novel_circ_006914	-0.777542	ncbi_102187964	NC_030820.1	+	76697118	76702219	576	annot_exons
chi-miR-106b-5p	novel_circ_009531	-0.845154	ncbi_102181925	NC_030811.1	+	5125350	5182470	1918	annot_exons
chi-miR-106b-5p	novel_circ_010393	-0.811679	ncbi_102188854	NC_030815.1	+	53203773	53213775	1194	annot_exons
chi-miR-107-3p	novel_circ_000394	-0.714286	ncbi_102175961	NC_030817.1	-	83348280	83384469	933	annot_exons
chi-miR-107-3p	novel_circ_000544	-0.758971	ncbi_102189759	NC_030816.1	-	76542955	76573072	1305	annot_exons
chi-miR-107-3p	novel_circ_000580	-0.828571	ncbi_102181748	NC_030810.1	-	15674605	15678736	360	annot_exons
chi-miR-107-3p	novel_circ_000801	-0.845154	ncbi_102174392	NC_030815.1	+	64664280	64682789	7633	exon_intron
chi-miR-107-3p	novel_circ_001045	-0.777542	ncbi_102178402	NC_030809.1	-	63538415	63569458	31044	exon_intron
chi-miR-107-3p	novel_circ_001315	-0.828571	ncbi_102191597	NW_017189516.1	+	27102534	27136600	339	annot_exons
chi-miR-107-3p	novel_circ_001551	-0.777542	ncbi_100860894	NC_030820.1	-	77144811	77155453	730	exon_intron
chi-miR-107-3p	novel_circ_002027	-0.941124	ncbi_102187416	NC_030821.1	-	27063740	27086642	1026	annot_exons
chi-miR-107-3p	novel_circ_002223	-0.898645	ncbi_102182039	NC_030816.1	-	91508898	91523019	546	annot_exons
chi-miR-107-3p	novel_circ_002554	-0.777542	ncbi_102183243	NC_030816.1	+	68867145	68878956	870	annot_exons
chi-miR-107-3p	novel_circ_002578	-0.777542	ncbi_102168494	NC_030809.1	+	109818344	109855878	1234	annot_exons
chi-miR-107-3p	novel_circ_003165	-0.758971	ncbi_102185304	NC_030826.1	-	8291920	8296515	655	annot_exons
chi-miR-107-3p	novel_circ_003254	-0.758971	ncbi_102180850	NC_030814.1	+	16313418	16366629	1173	annot_exons
chi-miR-107-3p	novel_circ_003278	-0.941124	ncbi_102171036	NC_030812.1	+	63617570	63634808	837	annot_exons
chi-miR-107-3p	novel_circ_003347	-0.777542	ncbi_102177490	NC_030831.1	-	60736087	60746290	9549	exon_intron
chi-miR-107-3p	novel_circ_004058	-0.880406	ncbi_102182305	NC_030814.1	+	15533990	15567291	20645	exon_intron
chi-miR-107-3p	novel_circ_004580	-0.758971	ncbi_102180727	NC_030811.1	+	5559758	5571838	5453	exon_intron
chi-miR-107-3p	novel_circ_005014	-0.927634	ncbi_102182959	NW_017189516.1	+	25075474	25079768	808	annot_exons
chi-miR-107-3p	novel_circ_005150	-0.885714	ncbi_102171036	NC_030812.1	+	63617570	63624227	389	annot_exons
chi-miR-107-3p	novel_circ_005584	-0.880406	ncbi_102171609	NC_030816.1	-	60457313	60485026	717	annot_exons
chi-miR-107-3p	novel_circ_005917	-0.758971	ncbi_102179482	NC_030817.1	-	19923245	19933078	279	annot_exons
chi-miR-107-3p	novel_circ_005927	-0.845154	ncbi_102189036	NC_030815.1	-	83026402	83062199	1183	annot_exons
chi-miR-107-3p	novel_circ_006052	-0.885714	ncbi_102189759	NC_030816.1	-	76572463	76573072	330	annot_exons
chi-miR-107-3p	novel_circ_006079	-0.880406	ncbi_102181124	NC_030816.1	+	26352817	26383744	6093	annot_exons
chi-miR-107-3p	novel_circ_006717	-0.758971	ncbi_102170536	NC_030822.1	-	38536866	38554089	1012	annot_exons
chi-miR-107-3p	novel_circ_006838	-0.880406	ncbi_102169441	NC_030810.1	+	99633218	99650122	793	annot_exons
chi-miR-107-3p	novel_circ_006922	-0.845154	ncbi_102171036	NC_030812.1	+	63602890	63624227	547	annot_exons
chi-miR-107-3p	novel_circ_007646	-0.811679	ncbi_102183204	NC_030833.1	-	37994439	37995362	386	annot_exons
chi-miR-107-3p	novel_circ_007830	-0.777542	ncbi_102177900	NC_030818.1	-	62243808	62257428	861	annot_exons
chi-miR-107-3p	novel_circ_008019	-0.777542	ncbi_102172081	NC_030821.1	-	5987593	5997706	766	exon_intron
chi-miR-107-3p	novel_circ_008238	-0.771429	ncbi_102181748	NC_030810.1	-	15759071	15766136	306	annot_exons
chi-miR-107-3p	novel_circ_008658	-0.777542	ncbi_102186891	NC_030824.1	-	52447298	52452741	493	annot_exons
chi-miR-107-3p	novel_circ_008855	-0.777542	ncbi_102186236	NC_030823.1	-	29137958	29147427	620	annot_exons
chi-miR-107-3p	novel_circ_008898	-0.777542	ncbi_102172059	NC_030814.1	+	51844713	51853253	771	annot_exons
chi-miR-107-3p	novel_circ_008915	-0.880406	ncbi_102184884	NC_030812.1	-	67172481	67184047	11567	exon_intron
chi-miR-107-3p	novel_circ_009210	-0.941124	ncbi_102187471	NC_030813.1	+	102775726	102800437	960	annot_exons
chi-miR-107-3p	novel_circ_010120	-0.880406	ncbi_102175180	NC_030832.1	-	30231555	30236777	5223	intronic
chi-miR-107-3p	novel_circ_010292	-0.777542	ncbi_102178223	NC_030829.1	-	35168440	35207954	15427	exon_intron
chi-miR-107-3p	novel_circ_010382	-0.714286	ncbi_102177627	NC_030815.1	-	76924216	76937279	843	annot_exons
chi-miR-107-3p	novel_circ_010640	-0.758971	ncbi_102175961	NC_030817.1	-	83354958	83384469	779	annot_exons
chi-miR-107-3p	novel_circ_010728	-0.845154	ncbi_102175042	NC_030821.1	-	50040209	50054823	564	annot_exons
chi-miR-107-3p	novel_circ_010744	-0.880406	ncbi_102184837	NC_030825.1	+	39463532	39471680	3292	annot_exons
chi-miR-10a-3p	novel_circ_002409	-0.941124	ncbi_102188086	NC_030827.1	+	23257981	23275737	988	annot_exons
chi-miR-10a-3p	novel_circ_005746	-0.941124	ncbi_102183150	NC_030818.1	+	11611431	11665961	54531	exon_intron
chi-miR-10a-3p	novel_circ_006491	-0.819689	ncbi_102184021	NC_030831.1	-	61841420	61851294	1060	annot_exons
chi-miR-10a-3p	novel_circ_010781	-0.777542	ncbi_102175162	NC_030808.1	+	42823244	42856950	524	annot_exons
chi-miR-10a-5p	novel_circ_000315	-0.758971	ncbi_102176696	NC_030818.1	-	20755254	20784100	6574	exon_intron
chi-miR-10a-5p	novel_circ_000961	-0.828571	ncbi_102186396	NC_030815.1	-	62882037	62882270	234	one_exon
chi-miR-10a-5p	novel_circ_002076	-0.828571	ncbi_102188044	NC_030815.1	+	82377319	82405997	1157	annot_exons
chi-miR-10a-5p	novel_circ_002470	-0.771429	ncbi_108634250	NC_030836.1	+	46054166	46079297	24410	exon_intron
chi-miR-10a-5p	novel_circ_003097	-0.714286	ncbi_100861266	NC_030832.1	+	20053988	20066142	586	annot_exons
chi-miR-10a-5p	novel_circ_003767	-0.714286	ncbi_102180246	NC_030824.1	+	17682557	17691694	482	annot_exons
chi-miR-10a-5p	novel_circ_003931	-0.777542	ncbi_102172355	NC_030816.1	+	18914481	18945256	11727	exon_intron
chi-miR-10a-5p	novel_circ_004256	-0.777542	ncbi_102171194	NC_030828.1	+	6707926	6749821	23522	exon_intron
chi-miR-10a-5p	novel_circ_004507	-0.777542	ncbi_102189954	NC_030815.1	-	100607835	100625983	826	annot_exons
chi-miR-10a-5p	novel_circ_004509	-0.941124	ncbi_100861008	NC_030830.1	+	30398616	30420917	22302	exon_intron
chi-miR-10a-5p	novel_circ_004527	-0.771429	ncbi_102177108	NC_030829.1	+	47854766	47863368	250	annot_exons
chi-miR-10a-5p	novel_circ_004604	-0.782691	ncbi_102173802	NC_030831.1	+	58175423	58177785	2363	one_exon
chi-miR-10a-5p	novel_circ_004744	-0.758971	ncbi_102184382	NC_030808.1	+	157133204	157153815	837	annot_exons
chi-miR-10a-5p	novel_circ_005343	-0.828571	ncbi_102172200	NC_030827.1	-	66412881	66426883	1659	annot_exons
chi-miR-10a-5p	novel_circ_005567	-0.880406	ncbi_102180723	NC_030811.1	+	94089108	94136555	41394	exon_intron
chi-miR-10a-5p	novel_circ_009052	-0.758971	NA	NC_030828.1	-	28230876	28272952	42077	intergenic
chi-miR-10a-5p	novel_circ_009448	-0.771429	ncbi_102189198	NC_030813.1	-	30503196	30538815	1635	annot_exons
chi-miR-10a-5p	novel_circ_010438	-0.777542	NA	NC_030809.1	-	103315359	103378448	63090	intergenic
chi-miR-10a-5p	novel_circ_010773	-0.927634	ncbi_102175038	NC_030820.1	-	42329000	42345216	930	annot_exons
chi-miR-10b-3p	novel_circ_000242	-0.777542	ncbi_102178489	NC_030808.1	+	126020412	126030330	2008	annot_exons
chi-miR-10b-3p	novel_circ_000470	-0.758971	ncbi_102173648	NC_030813.1	+	59712204	59737374	3473	annot_exons
chi-miR-10b-3p	novel_circ_000801	-0.845154	ncbi_102174392	NC_030815.1	+	64664280	64682789	7633	exon_intron
chi-miR-10b-3p	novel_circ_000820	-0.714286	ncbi_102168482	NC_030826.1	-	45678134	45698539	556	annot_exons
chi-miR-10b-3p	novel_circ_000998	-0.777542	ncbi_102181172	NC_030830.1	+	38305300	38308838	258	annot_exons
chi-miR-10b-3p	novel_circ_001270	-0.880406	ncbi_102169294	NC_030817.1	+	64913806	64962950	1001	annot_exons
chi-miR-10b-3p	novel_circ_001438	-0.777542	NA	NC_030815.1	+	88618418	88635591	17174	intergenic
chi-miR-10b-3p	novel_circ_002032	-0.985611	ncbi_102183456	NC_030827.1	+	1561601	1564431	501	annot_exons
chi-miR-10b-3p	novel_circ_002112	-0.828571	ncbi_102180426	NC_030808.1	-	82027832	82057498	1193	annot_exons
chi-miR-10b-3p	novel_circ_002415	-0.845154	ncbi_102177816	NC_030821.1	-	854733	894618	10244	exon_intron
chi-miR-10b-3p	novel_circ_002913	-0.828571	ncbi_108633218	NC_030815.1	+	90045854	90066768	364	annot_exons
chi-miR-10b-3p	novel_circ_003126	-0.714286	ncbi_108633218	NC_030815.1	+	90045854	90101981	703	annot_exons
chi-miR-10b-3p	novel_circ_003397	-0.777542	ncbi_102178142	NC_030811.1	-	41391542	41395613	4072	intronic
chi-miR-10b-3p	novel_circ_003490	-0.777542	ncbi_102177624	NC_030815.1	+	38550194	38590107	1789	annot_exons
chi-miR-10b-3p	novel_circ_003579	-0.777542	ncbi_102173039	NC_030808.1	+	55719955	55754585	22942	exon_intron
chi-miR-10b-3p	novel_circ_004058	-0.880406	ncbi_102182305	NC_030814.1	+	15533990	15567291	20645	exon_intron
chi-miR-10b-3p	novel_circ_004059	-0.880406	ncbi_102176803	NC_030819.1	-	61331658	61337487	5830	exon_intron
chi-miR-10b-3p	novel_circ_004289	-0.880406	ncbi_102185413	NC_030810.1	-	104950392	105005267	5187	annot_exons
chi-miR-10b-3p	novel_circ_004409	-0.942857	ncbi_102185611	NC_030808.1	+	130116103	130122846	521	annot_exons
chi-miR-10b-3p	novel_circ_004551	-1	ncbi_102186394	NC_030814.1	-	14155208	14183277	1178	annot_exons
chi-miR-10b-3p	novel_circ_004718	-0.714286	ncbi_102175513	NC_030826.1	+	4815805	4825199	498	annot_exons
chi-miR-10b-3p	novel_circ_004774	-0.777542	ncbi_102185148	NC_030835.1	+	20839539	20850103	646	annot_exons
chi-miR-10b-3p	novel_circ_004940	-0.758971	ncbi_102183677	NC_030813.1	+	102107290	102110554	726	annot_exons
chi-miR-10b-3p	novel_circ_005250	-0.724714	ncbi_108633218	NC_030815.1	+	90045854	90088071	579	annot_exons
chi-miR-10b-3p	novel_circ_005558	-0.777542	ncbi_102170634	NC_030827.1	+	6830057	6841823	1051	annot_exons
chi-miR-10b-3p	novel_circ_005914	-0.845154	ncbi_102189180	NC_030810.1	+	14670716	14676611	768	annot_exons
chi-miR-10b-3p	novel_circ_005927	-0.845154	ncbi_102189036	NC_030815.1	-	83026402	83062199	1183	annot_exons
chi-miR-10b-3p	novel_circ_006468	-0.777542	ncbi_102189190	NC_030835.1	-	20128624	20139785	548	annot_exons
chi-miR-10b-3p	novel_circ_006799	-0.777542	ncbi_102190263	NC_030827.1	-	12454105	12456451	364	annot_exons
chi-miR-10b-3p	novel_circ_006968	-0.777542	ncbi_102180497	NC_030816.1	-	61384358	61390900	684	annot_exons
chi-miR-10b-3p	novel_circ_007108	-0.828571	ncbi_102169722	NC_030810.1	-	68914551	68917840	421	annot_exons
chi-miR-10b-3p	novel_circ_007163	-0.777542	ncbi_102175162	NC_030808.1	+	42823244	42879561	1009	annot_exons
chi-miR-10b-3p	novel_circ_007232	-0.777542	ncbi_102177842	NC_030828.1	+	54264561	54299763	2406	annot_exons
chi-miR-10b-3p	novel_circ_007754	-0.777542	ncbi_102187133	NC_030815.1	+	52056951	52087628	767	annot_exons
chi-miR-10b-3p	novel_circ_007851	-0.828571	ncbi_102169722	NC_030810.1	-	68914551	68923392	721	annot_exons
chi-miR-10b-3p	novel_circ_008328	-0.777542	ncbi_102176019	NC_030836.1	+	1216264	1229306	688	annot_exons
chi-miR-10b-3p	novel_circ_008822	-0.880406	ncbi_102175067	NC_030829.1	-	50303895	50307420	647	annot_exons
chi-miR-10b-3p	novel_circ_009104	-0.714286	ncbi_102185098	NC_030820.1	+	18152981	18193531	1358	annot_exons
chi-miR-10b-3p	novel_circ_009451	-0.845154	ncbi_102168548	NC_030818.1	-	27545559	27586229	27757	exon_intron
chi-miR-10b-3p	novel_circ_009506	-0.845154	ncbi_102171500	NC_030813.1	-	111071215	111076926	1084	annot_exons
chi-miR-10b-3p	novel_circ_009524	-0.777542	ncbi_102171502	NC_030811.1	-	87854274	87875080	13070	exon_intron
chi-miR-10b-3p	novel_circ_009572	-0.777542	ncbi_102182948	NC_030836.1	+	27753906	27785734	14649	exon_intron
chi-miR-10b-3p	novel_circ_010120	-0.880406	ncbi_102175180	NC_030832.1	-	30231555	30236777	5223	intronic
chi-miR-10b-3p	novel_circ_010400	-0.758971	ncbi_102183640	NC_030808.1	+	111396190	111404862	906	annot_exons
chi-miR-10b-3p	novel_circ_010865	-0.880406	ncbi_102169294	NC_030817.1	+	64947079	64962950	605	annot_exons
chi-miR-10b-5p	novel_circ_000168	-0.942857	ncbi_102184382	NC_030808.1	+	157133204	157134775	275	annot_exons
chi-miR-10b-5p	novel_circ_000369	-0.819689	ncbi_100861083	NC_030835.1	+	16405756	16410482	578	annot_exons
chi-miR-10b-5p	novel_circ_000595	-0.845154	ncbi_102181660	NC_030812.1	-	76096088	76101236	1244	annot_exons
chi-miR-10b-5p	novel_circ_000760	-0.845154	ncbi_102189961	NC_030817.1	+	47162328	47202616	820	annot_exons
chi-miR-10b-5p	novel_circ_001807	-0.724714	ncbi_102188405	NC_030816.1	-	1931833	1948870	1006	annot_exons
chi-miR-10b-5p	novel_circ_001831	-0.724714	ncbi_102187450	NC_030832.1	-	25843362	25844208	324	annot_exons
chi-miR-10b-5p	novel_circ_002011	-0.845154	ncbi_102186225	NC_030821.1	+	69489098	69538275	49178	exon_intron
chi-miR-10b-5p	novel_circ_003518	-0.758971	NA	NC_030812.1	+	24690095	24707712	17618	intergenic
chi-miR-10b-5p	novel_circ_003782	-0.771429	ncbi_102185621	NC_030810.1	+	86832215	86850654	18440	exon_intron
chi-miR-10b-5p	novel_circ_003959	-0.885714	ncbi_102182584	NC_030814.1	-	87786751	87807127	980	annot_exons
chi-miR-10b-5p	novel_circ_004972	-0.758971	ncbi_100860813	NC_030830.1	+	23515858	23563625	42477	exon_intron
chi-miR-10b-5p	novel_circ_005423	-0.942857	ncbi_102188325	NC_030818.1	-	25707605	25717979	837	annot_exons
chi-miR-10b-5p	novel_circ_005609	-0.714286	ncbi_102182584	NC_030814.1	-	87786751	87819990	1107	annot_exons
chi-miR-10b-5p	novel_circ_006058	-0.714286	ncbi_102183917	NC_030808.1	-	118620038	118625237	943	annot_exons
chi-miR-10b-5p	novel_circ_006647	-0.845154	ncbi_102176843	NC_030810.1	-	54458374	54477035	3413	annot_exons
chi-miR-10b-5p	novel_circ_006975	-0.819689	ncbi_102188509	NC_030819.1	+	54849036	54873880	13258	exon_intron
chi-miR-10b-5p	novel_circ_007695	-0.885714	ncbi_102175748	NC_030812.1	+	23776409	23779401	493	annot_exons
chi-miR-10b-5p	novel_circ_008203	-0.758971	ncbi_102172439	NC_030814.1	+	28957765	28995051	19934	exon_intron
chi-miR-10b-5p	novel_circ_008333	-0.828571	ncbi_102172880	NC_030813.1	-	86550577	86557349	1630	exon_intron
chi-miR-10b-5p	novel_circ_009036	-0.724714	ncbi_102181389	NC_030814.1	+	3207819	3214960	3950	exon_intron
chi-miR-10b-5p	novel_circ_009425	-0.771429	ncbi_102170492	NC_030836.1	+	48407600	48408492	893	one_exon
chi-miR-10b-5p	novel_circ_010157	-0.771429	ncbi_102180694	NC_030824.1	-	55325587	55326177	236	annot_exons
chi-miR-10b-5p	novel_circ_010459	-0.819689	ncbi_102175323	NC_030825.1	-	3208606	3215995	676	annot_exons
chi-miR-10b-5p	novel_circ_010676	-0.758971	ncbi_102174699	NC_030808.1	+	95842748	95846658	1393	exon_intron
chi-miR-1185-3p	novel_circ_000074	-0.800853	ncbi_108636048	NC_030812.1	+	93750342	93767277	16853	exon_intron
chi-miR-1185-3p	novel_circ_002181	-0.758971	ncbi_102168688	NC_030811.1	-	74349732	74369700	19969	exon_intron
chi-miR-1185-3p	novel_circ_004870	-0.831655	ncbi_102188605	NC_030819.1	+	13030728	13065181	812	annot_exons
chi-miR-1185-3p	novel_circ_004902	-0.831655	ncbi_102180505	NC_030820.1	+	1726938	1790072	63135	exon_intron
chi-miR-1185-3p	novel_circ_008229	-0.880406	ncbi_108636201	NC_030813.1	-	9153389	9240508	82848	exon_intron
chi-miR-1185-3p	novel_circ_008686	-0.924062	ncbi_102185705	NC_030832.1	+	35625300	35629466	4167	antisense
chi-miR-1185-3p	novel_circ_010108	-0.880406	ncbi_102191777	NW_017189517.1	-	45408691	45410352	1662	exon_intron
chi-miR-1185-3p	novel_circ_010416	-0.870968	ncbi_102174457	NC_030833.1	-	5539505	5579524	1244	annot_exons
chi-miR-1185-5p	novel_circ_000059	-0.753702	ncbi_102179969	NC_030824.1	+	69031368	69062734	3271	exon_intron
chi-miR-1185-5p	novel_circ_000088	-0.758971	ncbi_102171564	NC_030831.1	-	53816451	53843428	8625	exon_intron
chi-miR-1185-5p	novel_circ_000159	-0.927634	ncbi_102176004	NC_030810.1	+	77591532	77683074	761	annot_exons
chi-miR-1185-5p	novel_circ_000666	-0.771429	ncbi_102180723	NC_030811.1	+	94130074	94136555	428	annot_exons
chi-miR-1185-5p	novel_circ_000792	-0.777542	ncbi_102177343	NC_030817.1	+	82481447	82510648	2776	annot_exons
chi-miR-1185-5p	novel_circ_001045	-0.777542	ncbi_102178402	NC_030809.1	-	63538415	63569458	31044	exon_intron
chi-miR-1185-5p	novel_circ_001076	-0.771429	ncbi_102177343	NC_030817.1	+	82495723	82510648	2516	annot_exons
chi-miR-1185-5p	novel_circ_003183	-0.845154	ncbi_102180714	NC_030831.1	+	44598838	44603221	4384	exon_intron
chi-miR-1185-5p	novel_circ_003579	-0.777542	ncbi_102173039	NC_030808.1	+	55719955	55754585	22942	exon_intron
chi-miR-1185-5p	novel_circ_004058	-0.880406	ncbi_102182305	NC_030814.1	+	15533990	15567291	20645	exon_intron
chi-miR-1185-5p	novel_circ_004289	-0.880406	ncbi_102185413	NC_030810.1	-	104950392	105005267	5187	annot_exons
chi-miR-1185-5p	novel_circ_004797	-0.828571	ncbi_102168391	NC_030808.1	-	87553970	87564102	1615	annot_exons
chi-miR-1185-5p	novel_circ_005182	-0.845154	ncbi_102168761	NC_030826.1	+	25082964	25087485	613	annot_exons
chi-miR-1185-5p	novel_circ_006079	-0.880406	ncbi_102181124	NC_030816.1	+	26352817	26383744	6093	annot_exons
chi-miR-1185-5p	novel_circ_007242	-0.942857	ncbi_102191743	NC_030809.1	-	99258340	99295485	827	annot_exons
chi-miR-1185-5p	novel_circ_008252	-0.714286	ncbi_102171102	NC_030827.1	-	37193711	37197629	705	annot_exons
chi-miR-1185-5p	novel_circ_008898	-0.777542	ncbi_102172059	NC_030814.1	+	51844713	51853253	771	annot_exons
chi-miR-1185-5p	novel_circ_009543	-0.758971	ncbi_102168770	NC_030827.1	-	35953053	35996396	1975	annot_exons
chi-miR-1185-5p	novel_circ_009962	-0.845154	ncbi_102187017	NC_030810.1	-	37951555	37953529	1565	exon_intron
chi-miR-1185-5p	novel_circ_010212	-0.758971	ncbi_102175339	NC_030829.1	-	50386803	50391460	1439	annot_exons
chi-miR-1197-3p	novel_circ_000087	-0.777542	ncbi_102178192	NC_030823.1	+	22158623	22159782	1160	intronic
chi-miR-1197-3p	novel_circ_000878	-0.753702	ncbi_102187229	NC_030817.1	-	26413393	26421675	654	exon_intron
chi-miR-1197-3p	novel_circ_000883	-0.845154	NA	NC_030809.1	+	107508646	107575278	66633	intergenic
chi-miR-1197-3p	novel_circ_001045	-0.777542	ncbi_102178402	NC_030809.1	-	63538415	63569458	31044	exon_intron
chi-miR-1197-3p	novel_circ_002292	-0.758971	ncbi_102173802	NC_030831.1	+	58193141	58203217	622	annot_exons
chi-miR-1197-3p	novel_circ_003347	-0.777542	ncbi_102177490	NC_030831.1	-	60736087	60746290	9549	exon_intron
chi-miR-1197-3p	novel_circ_003490	-0.777542	ncbi_102177624	NC_030815.1	+	38550194	38590107	1789	annot_exons
chi-miR-1197-3p	novel_circ_003547	-0.777542	ncbi_102180449	NC_030810.1	+	10986116	11009571	704	annot_exons
chi-miR-1197-3p	novel_circ_003612	-0.828571	ncbi_102185340	NC_030835.1	-	1441114	1446942	1669	annot_exons
chi-miR-1197-3p	novel_circ_003929	-0.819689	ncbi_102179767	NC_030815.1	+	69441244	69479511	1299	annot_exons
chi-miR-1197-3p	novel_circ_004058	-0.880406	ncbi_102182305	NC_030814.1	+	15533990	15567291	20645	exon_intron
chi-miR-1197-3p	novel_circ_004059	-0.880406	ncbi_102176803	NC_030819.1	-	61331658	61337487	5830	exon_intron
chi-miR-1197-3p	novel_circ_004853	-0.777542	ncbi_102176003	NC_030831.1	-	40384627	40389000	446	annot_exons
chi-miR-1197-3p	novel_circ_004974	-0.753702	ncbi_102172439	NC_030814.1	+	28949798	28975337	8187	exon_intron
chi-miR-1197-3p	novel_circ_005261	-0.777542	ncbi_102177268	NC_030824.1	-	57832888	57834424	383	annot_exons
chi-miR-1197-3p	novel_circ_005563	-0.771429	ncbi_102175089	NC_030833.1	-	30929357	30957387	646	annot_exons
chi-miR-1197-3p	novel_circ_005580	-0.927634	ncbi_102186849	NC_030813.1	+	50615303	50647363	5591	exon_intron
chi-miR-1197-3p	novel_circ_005859	-0.758971	ncbi_102173306	NC_030817.1	-	43533673	43552030	1245	annot_exons
chi-miR-1197-3p	novel_circ_005925	-0.845154	ncbi_102185203	NC_030823.1	+	58790359	58814547	6170	exon_intron
chi-miR-1197-3p	novel_circ_006486	-0.885714	ncbi_102168283	NC_030824.1	-	18264783	18272844	773	annot_exons
chi-miR-1197-3p	novel_circ_006615	-0.777542	ncbi_102173802	NC_030831.1	+	58188981	58193317	359	annot_exons
chi-miR-1197-3p	novel_circ_006922	-0.845154	ncbi_102171036	NC_030812.1	+	63602890	63624227	547	annot_exons
chi-miR-1197-3p	novel_circ_006968	-0.777542	ncbi_102180497	NC_030816.1	-	61384358	61390900	684	annot_exons
chi-miR-1197-3p	novel_circ_007188	-0.777542	ncbi_102175350	NC_030810.1	+	85793377	85824048	903	annot_exons
chi-miR-1197-3p	novel_circ_007401	-0.771429	ncbi_102188535	NC_030828.1	+	21762533	21764388	1358	annot_exons
chi-miR-1197-3p	novel_circ_008166	-0.714286	ncbi_108638496	NC_030828.1	-	69098549	69141930	43382	antisense
chi-miR-1197-3p	novel_circ_008486	-0.777542	ncbi_102177624	NC_030815.1	+	38569957	38571374	1418	one_exon
chi-miR-1197-3p	novel_circ_008853	-0.777542	ncbi_102177268	NC_030824.1	-	57839116	57849014	6516	exon_intron
chi-miR-1197-3p	novel_circ_009156	-0.845154	ncbi_102173887	NC_030808.1	-	94893681	94964404	46007	exon_intron
chi-miR-1197-3p	novel_circ_009451	-0.845154	ncbi_102168548	NC_030818.1	-	27545559	27586229	27757	exon_intron
chi-miR-1197-3p	novel_circ_009524	-0.777542	ncbi_102171502	NC_030811.1	-	87854274	87875080	13070	exon_intron
chi-miR-1197-3p	novel_circ_009572	-0.777542	ncbi_102182948	NC_030836.1	+	27753906	27785734	14649	exon_intron
chi-miR-1197-3p	novel_circ_009598	-0.771429	ncbi_102171036	NC_030812.1	+	63602890	63621129	382	annot_exons
chi-miR-1197-3p	novel_circ_009648	-0.811679	NA	NC_030809.1	+	107508646	107575268	66623	intergenic
chi-miR-1197-3p	novel_circ_010541	-0.714286	ncbi_102187644	NC_030832.1	+	36691724	36692847	614	annot_exons
chi-miR-122	novel_circ_000475	-0.942857	ncbi_102190892	NC_030821.1	-	17889070	17900482	1148	annot_exons
chi-miR-122	novel_circ_001062	-0.845154	ncbi_102174036	NC_030818.1	+	44447168	44448447	1280	antisense
chi-miR-122	novel_circ_001575	-0.880406	ncbi_102175270	NC_030834.1	-	19005272	19091501	45666	exon_intron
chi-miR-122	novel_circ_001942	-0.753702	ncbi_102172717	NC_030815.1	-	89388379	89414548	17544	exon_intron
chi-miR-122	novel_circ_002110	-1	ncbi_102185630	NC_030812.1	+	5983002	5988142	227	annot_exons
chi-miR-122	novel_circ_004004	-0.753702	ncbi_102170741	NC_030809.1	+	50304960	50324935	719	annot_exons
chi-miR-122	novel_circ_004182	-0.880406	ncbi_102177316	NW_017189516.1	-	5351379	5360155	848	annot_exons
chi-miR-122	novel_circ_004676	-0.758971	ncbi_102181597	NC_030815.1	-	78689488	78706498	928	annot_exons
chi-miR-122	novel_circ_004683	-0.777542	ncbi_102177417	NC_030812.1	+	96176933	96260948	1592	annot_exons
chi-miR-122	novel_circ_004817	-0.941124	ncbi_102188560	NC_030811.1	-	21730710	21734039	3330	intronic
chi-miR-122	novel_circ_005677	-0.777542	ncbi_108633218	NC_030815.1	+	90059026	90101981	593	annot_exons
chi-miR-122	novel_circ_005695	-0.811679	ncbi_108637986	NC_030825.1	+	51617825	51680294	62464	exon_intron
chi-miR-122	novel_circ_006475	-0.777542	ncbi_102180372	NC_030833.1	-	7536276	7538687	2412	exon_intron
chi-miR-122	novel_circ_007280	-0.777542	ncbi_106502480	NC_030816.1	+	57212811	57262620	24722	exon_intron
chi-miR-122	novel_circ_007749	-0.828571	ncbi_102191137	NC_030815.1	-	101391913	101394584	317	annot_exons
chi-miR-122	novel_circ_007787	-0.753702	ncbi_102185630	NC_030812.1	+	5983002	6023604	804	annot_exons
chi-miR-122	novel_circ_008199	-0.885714	ncbi_102168985	NC_030812.1	-	89033306	89051759	420	annot_exons
chi-miR-122	novel_circ_010308	-0.777542	ncbi_102173331	NC_030826.1	-	48362386	48380950	925	annot_exons
chi-miR-1249	novel_circ_002086	-0.753702	ncbi_102182257	NC_030808.1	+	23648635	23666275	824	annot_exons
chi-miR-1249	novel_circ_002474	-0.845154	ncbi_102175963	NC_030817.1	-	21716400	21728147	4120	exon_intron
chi-miR-1249	novel_circ_002569	-0.777542	ncbi_102172543	NC_030816.1	+	84042022	84049711	548	annot_exons
chi-miR-1249	novel_circ_003254	-0.941124	ncbi_102180850	NC_030814.1	+	16313418	16366629	1173	annot_exons
chi-miR-1249	novel_circ_003573	-0.777542	ncbi_102181234	NC_030826.1	-	53712554	53718180	852	annot_exons
chi-miR-1249	novel_circ_004121	-0.845154	ncbi_102179111	NC_030820.1	-	65599354	65629483	2269	annot_exons
chi-miR-1249	novel_circ_004201	-0.885714	ncbi_102183206	NC_030834.1	+	16507445	16516434	994	annot_exons
chi-miR-1249	novel_circ_005777	-0.771429	ncbi_102183206	NC_030834.1	+	16507445	16516511	1071	annot_exons
chi-miR-1249	novel_circ_005965	-0.758971	ncbi_102170342	NC_030822.1	+	6260911	6272991	1281	annot_exons
chi-miR-1249	novel_circ_007106	-0.880406	ncbi_102180850	NC_030814.1	+	16220226	16316259	923	annot_exons
chi-miR-1249	novel_circ_008410	-0.777542	ncbi_102168827	NC_030815.1	+	86441745	86470397	18508	exon_intron
chi-miR-1249	novel_circ_008822	-0.880406	ncbi_102175067	NC_030829.1	-	50303895	50307420	647	annot_exons
chi-miR-1249	novel_circ_008915	-0.880406	ncbi_102184884	NC_030812.1	-	67172481	67184047	11567	exon_intron
chi-miR-1249	novel_circ_010632	-0.840668	ncbi_102178036	NC_030833.1	+	1271805	1274024	499	annot_exons
chi-miR-1249	novel_circ_010649	-0.941124	ncbi_106502678	NC_030818.1	-	104203358	104220469	2166	annot_exons
chi-miR-124a	novel_circ_000080	-0.942857	ncbi_102183972	NC_030818.1	+	86588030	86593350	376	annot_exons
chi-miR-124a	novel_circ_000913	-0.828571	ncbi_102185611	NC_030808.1	+	130116103	130181589	1785	annot_exons
chi-miR-124a	novel_circ_001575	-0.758971	ncbi_102175270	NC_030834.1	-	19005272	19091501	45666	exon_intron
chi-miR-124a	novel_circ_002201	-0.724714	ncbi_102189995	NC_030808.1	-	131832282	131832525	244	one_exon
chi-miR-124a	novel_circ_002391	-0.777542	ncbi_108636125	NC_030812.1	+	6625957	6641954	12368	exon_intron
chi-miR-124a	novel_circ_003158	-0.819689	ncbi_102190892	NC_030821.1	-	17870491	17884234	646	annot_exons
chi-miR-124a	novel_circ_006754	-0.941124	ncbi_102182983	NC_030819.1	+	65758770	65784668	2622	annot_exons
chi-miR-124a	novel_circ_008149	-0.845154	ncbi_102169342	NC_030809.1	+	37929586	37986975	26974	exon_intron
chi-miR-124a	novel_circ_008814	-0.714286	ncbi_102191245	NC_030817.1	+	58123996	58145426	1747	annot_exons
chi-miR-124a	novel_circ_010612	-0.811679	ncbi_102177115	NC_030810.1	+	77367744	77375001	3644	exon_intron
chi-miR-124a	novel_circ_010762	-0.771429	ncbi_102175575	NC_030815.1	-	37869216	37903161	13413	exon_intron
chi-miR-124a	novel_circ_010854	-0.828571	ncbi_102174342	NC_030828.1	+	40684003	40692471	969	annot_exons
chi-miR-125a-3p	novel_circ_000059	-0.811679	ncbi_102179969	NC_030824.1	+	69031368	69062734	3271	exon_intron
chi-miR-125a-3p	novel_circ_000061	-0.758971	ncbi_102190603	NC_030816.1	-	29774322	29858156	573	annot_exons
chi-miR-125a-3p	novel_circ_000417	-0.758971	ncbi_102188944	NC_030816.1	+	2572386	2579881	844	annot_exons
chi-miR-125a-3p	novel_circ_000484	-0.845154	ncbi_102190939	NC_030812.1	+	42443471	42462030	2136	annot_exons
chi-miR-125a-3p	novel_circ_000544	-0.880406	ncbi_102189759	NC_030816.1	-	76542955	76573072	1305	annot_exons
chi-miR-125a-3p	novel_circ_001045	-0.845154	ncbi_102178402	NC_030809.1	-	63538415	63569458	31044	exon_intron
chi-miR-125a-3p	novel_circ_001438	-0.845154	NA	NC_030815.1	+	88618418	88635591	17174	intergenic
chi-miR-125a-3p	novel_circ_003143	-0.941124	ncbi_102188325	NC_030818.1	-	25545295	25582349	391	annot_exons
chi-miR-125a-3p	novel_circ_003393	-0.845154	ncbi_102183396	NC_030812.1	-	37770251	37796180	469	annot_exons
chi-miR-125a-3p	novel_circ_003490	-0.845154	ncbi_102177624	NC_030815.1	+	38550194	38590107	1789	annot_exons
chi-miR-125a-3p	novel_circ_003579	-0.845154	ncbi_102173039	NC_030808.1	+	55719955	55754585	22942	exon_intron
chi-miR-125a-3p	novel_circ_004307	-0.880406	ncbi_102178492	NC_030828.1	+	64162106	64169650	723	annot_exons
chi-miR-125a-3p	novel_circ_005358	-0.845154	ncbi_102191245	NC_030817.1	+	58130421	58131106	686	one_exon
chi-miR-125a-3p	novel_circ_005665	-0.777542	ncbi_102186342	NC_030827.1	-	22081662	22095039	1157	annot_exons
chi-miR-125a-3p	novel_circ_007232	-0.845154	ncbi_102177842	NC_030828.1	+	54264561	54299763	2406	annot_exons
chi-miR-125a-3p	novel_circ_008042	-0.828571	ncbi_102171993	NC_030821.1	-	9847249	9860568	652	annot_exons
chi-miR-125a-3p	novel_circ_008855	-0.845154	ncbi_102186236	NC_030823.1	-	29137958	29147427	620	annot_exons
chi-miR-125a-3p	novel_circ_009451	-0.777542	ncbi_102168548	NC_030818.1	-	27545559	27586229	27757	exon_intron
chi-miR-125a-3p	novel_circ_009460	-0.758971	ncbi_102179519	NC_030826.1	-	61011174	61011671	498	exon_intron
chi-miR-125a-3p	novel_circ_010903	-0.777542	ncbi_102184382	NC_030808.1	+	157133204	157147023	574	annot_exons
chi-miR-125a-5p	novel_circ_000171	-0.941124	ncbi_102169434	NC_030830.1	+	21694026	21694209	184	antisense
chi-miR-125a-5p	novel_circ_003101	-0.941124	ncbi_102188802	NC_030808.1	+	66861952	66863087	1136	exon_intron
chi-miR-125a-5p	novel_circ_003222	-0.771429	ncbi_102181644	NC_030831.1	+	25581313	25585128	419	annot_exons
chi-miR-125a-5p	novel_circ_003518	-0.941124	NA	NC_030812.1	+	24690095	24707712	17618	intergenic
chi-miR-125a-5p	novel_circ_003598	-0.845154	ncbi_102182053	NC_030821.1	+	89004526	89018751	14226	intronic
chi-miR-125a-5p	novel_circ_003663	-0.898645	ncbi_100861373	NC_030809.1	+	135441855	135446943	1092	annot_exons
chi-miR-125a-5p	novel_circ_004075	-0.777542	ncbi_102176609	NC_030817.1	-	82992425	83001579	9155	exon_intron
chi-miR-125a-5p	novel_circ_004413	-0.758971	ncbi_102186520	NC_030827.1	+	2892952	2901027	680	annot_exons
chi-miR-125a-5p	novel_circ_004972	-0.941124	ncbi_100860813	NC_030830.1	+	23515858	23563625	42477	exon_intron
chi-miR-125a-5p	novel_circ_005465	-0.777542	ncbi_102191350	NC_030820.1	-	63264277	63264931	655	one_exon
chi-miR-125a-5p	novel_circ_006509	-0.880406	ncbi_102174427	NC_030826.1	-	51528274	51540923	5991	annot_exons
chi-miR-125a-5p	novel_circ_007303	-0.771429	ncbi_102184016	NC_030810.1	+	112396139	112484653	611	annot_exons
chi-miR-125a-5p	novel_circ_008199	-0.828571	ncbi_102168985	NC_030812.1	-	89033306	89051759	420	annot_exons
chi-miR-125a-5p	novel_circ_008203	-0.758971	ncbi_102172439	NC_030814.1	+	28957765	28995051	19934	exon_intron
chi-miR-125a-5p	novel_circ_008278	-0.840668	ncbi_102180321	NC_030818.1	+	6524321	6531241	891	annot_exons
chi-miR-125a-5p	novel_circ_008975	-0.758971	ncbi_102170271	NC_030808.1	+	134690831	134731778	1230	annot_exons
chi-miR-125a-5p	novel_circ_008991	-0.880406	ncbi_102186119	NC_030816.1	-	306188	316709	725	annot_exons
chi-miR-125a-5p	novel_circ_009774	-0.782691	ncbi_102168233	NC_030810.1	-	6163033	6171001	2763	annot_exons
chi-miR-125a-5p	novel_circ_010262	-0.714286	ncbi_102183697	NC_030818.1	+	18712494	18765107	538	annot_exons
chi-miR-125b-3p	novel_circ_000057	-0.869657	ncbi_102190013	NC_030810.1	+	7550989	7560804	699	annot_exons
chi-miR-125b-3p	novel_circ_000222	-0.845154	ncbi_102183497	NC_030813.1	-	83918931	83957845	1561	annot_exons
chi-miR-125b-3p	novel_circ_001054	-0.845154	ncbi_102180425	NC_030808.1	-	17308955	17320565	866	annot_exons
chi-miR-125b-3p	novel_circ_002415	-0.777542	ncbi_102177816	NC_030821.1	-	854733	894618	10244	exon_intron
chi-miR-125b-3p	novel_circ_003195	-0.714286	ncbi_102188710	NC_030827.1	-	11482602	11483313	712	one_exon
chi-miR-125b-3p	novel_circ_003579	-0.845154	ncbi_102173039	NC_030808.1	+	55719955	55754585	22942	exon_intron
chi-miR-125b-3p	novel_circ_004449	-0.880406	ncbi_102170066	NC_030821.1	+	21118205	21125295	554	annot_exons
chi-miR-125b-3p	novel_circ_005497	-0.885714	ncbi_102185062	NC_030812.1	-	5700951	5769223	43405	exon_intron
chi-miR-125b-3p	novel_circ_005558	-0.845154	ncbi_102170634	NC_030827.1	+	6830057	6841823	1051	annot_exons
chi-miR-125b-3p	novel_circ_005652	-0.771429	ncbi_102168787	NC_030831.1	+	37322091	37326775	745	annot_exons
chi-miR-125b-3p	novel_circ_005695	-0.811679	ncbi_108637986	NC_030825.1	+	51617825	51680294	62464	exon_intron
chi-miR-125b-3p	novel_circ_005798	-0.845154	NA	NC_030812.1	+	24710277	24718968	8692	intergenic
chi-miR-125b-3p	novel_circ_005925	-0.777542	ncbi_102185203	NC_030823.1	+	58790359	58814547	6170	exon_intron
chi-miR-125b-3p	novel_circ_006996	-0.942857	ncbi_102184156	NC_030817.1	-	26994737	26998289	3553	exon_intron
chi-miR-125b-3p	novel_circ_007185	-0.714286	ncbi_102169335	NC_030808.1	-	69657512	69672120	723	annot_exons
chi-miR-125b-3p	novel_circ_007866	-0.828571	ncbi_102183497	NC_030813.1	-	83956101	83957845	499	annot_exons
chi-miR-125b-3p	novel_circ_009451	-0.777542	ncbi_102168548	NC_030818.1	-	27545559	27586229	27757	exon_intron
chi-miR-125b-3p	novel_circ_010292	-0.845154	ncbi_102178223	NC_030829.1	-	35168440	35207954	15427	exon_intron
chi-miR-125b-3p	novel_circ_010762	-0.771429	ncbi_102175575	NC_030815.1	-	37869216	37903161	13413	exon_intron
chi-miR-125b-5p	novel_circ_000171	-0.941124	ncbi_102169434	NC_030830.1	+	21694026	21694209	184	antisense
chi-miR-125b-5p	novel_circ_003101	-0.941124	ncbi_102188802	NC_030808.1	+	66861952	66863087	1136	exon_intron
chi-miR-125b-5p	novel_circ_003222	-0.771429	ncbi_102181644	NC_030831.1	+	25581313	25585128	419	annot_exons
chi-miR-125b-5p	novel_circ_003518	-0.941124	NA	NC_030812.1	+	24690095	24707712	17618	intergenic
chi-miR-125b-5p	novel_circ_003663	-0.898645	ncbi_100861373	NC_030809.1	+	135441855	135446943	1092	annot_exons
chi-miR-125b-5p	novel_circ_004075	-0.777542	ncbi_102176609	NC_030817.1	-	82992425	83001579	9155	exon_intron
chi-miR-125b-5p	novel_circ_004413	-0.758971	ncbi_102186520	NC_030827.1	+	2892952	2901027	680	annot_exons
chi-miR-125b-5p	novel_circ_005465	-0.777542	ncbi_102191350	NC_030820.1	-	63264277	63264931	655	one_exon
chi-miR-125b-5p	novel_circ_006068	-0.941124	ncbi_102179163	NC_030834.1	+	12540892	12547090	3067	annot_exons
chi-miR-125b-5p	novel_circ_006509	-0.880406	ncbi_102174427	NC_030826.1	-	51528274	51540923	5991	annot_exons
chi-miR-125b-5p	novel_circ_007303	-0.771429	ncbi_102184016	NC_030810.1	+	112396139	112484653	611	annot_exons
chi-miR-125b-5p	novel_circ_008199	-0.828571	ncbi_102168985	NC_030812.1	-	89033306	89051759	420	annot_exons
chi-miR-125b-5p	novel_circ_008278	-0.840668	ncbi_102180321	NC_030818.1	+	6524321	6531241	891	annot_exons
chi-miR-125b-5p	novel_circ_008799	-0.777542	ncbi_102178945	NC_030826.1	-	60922418	60935915	894	annot_exons
chi-miR-125b-5p	novel_circ_008975	-0.758971	ncbi_102170271	NC_030808.1	+	134690831	134731778	1230	annot_exons
chi-miR-125b-5p	novel_circ_008991	-0.880406	ncbi_102186119	NC_030816.1	-	306188	316709	725	annot_exons
chi-miR-125b-5p	novel_circ_009774	-0.782691	ncbi_102168233	NC_030810.1	-	6163033	6171001	2763	annot_exons
chi-miR-125b-5p	novel_circ_010262	-0.714286	ncbi_102183697	NC_030818.1	+	18712494	18765107	538	annot_exons
chi-miR-126-5p	novel_circ_000088	-0.880406	ncbi_102171564	NC_030831.1	-	53816451	53843428	8625	exon_intron
chi-miR-126-5p	novel_circ_000883	-0.777542	NA	NC_030809.1	+	107508646	107575278	66633	intergenic
chi-miR-126-5p	novel_circ_001045	-0.845154	ncbi_102178402	NC_030809.1	-	63538415	63569458	31044	exon_intron
chi-miR-126-5p	novel_circ_001438	-0.845154	NA	NC_030815.1	+	88618418	88635591	17174	intergenic
chi-miR-126-5p	novel_circ_003183	-0.777542	ncbi_102180714	NC_030831.1	+	44598838	44603221	4384	exon_intron
chi-miR-126-5p	novel_circ_004885	-0.758971	ncbi_102186520	NC_030827.1	+	2868266	2903425	1450	annot_exons
chi-miR-126-5p	novel_circ_009156	-0.777542	ncbi_102173887	NC_030808.1	-	94893681	94964404	46007	exon_intron
chi-miR-126-5p	novel_circ_009291	-0.828571	ncbi_102168900	NC_030813.1	-	44562446	44596169	1279	annot_exons
chi-miR-126-5p	novel_circ_009648	-0.753702	NA	NC_030809.1	+	107508646	107575268	66623	intergenic
chi-miR-127-3p	novel_circ_000886	-0.845154	ncbi_102179964	NC_030822.1	+	24866340	24870860	4521	exon_intron
chi-miR-127-3p	novel_circ_001045	-0.777542	ncbi_102178402	NC_030809.1	-	63538415	63569458	31044	exon_intron
chi-miR-127-3p	novel_circ_001438	-0.777542	NA	NC_030815.1	+	88618418	88635591	17174	intergenic
chi-miR-127-3p	novel_circ_004282	-0.880406	ncbi_102187044	NC_030818.1	+	5906995	5908690	336	exon_intron
chi-miR-127-3p	novel_circ_004974	-0.753702	ncbi_102172439	NC_030814.1	+	28949798	28975337	8187	exon_intron
chi-miR-127-3p	novel_circ_008166	-0.714286	ncbi_108638496	NC_030828.1	-	69098549	69141930	43382	antisense
chi-miR-127-5p	novel_circ_000088	-0.758971	ncbi_102171564	NC_030831.1	-	53816451	53843428	8625	exon_intron
chi-miR-127-5p	novel_circ_000886	-0.845154	ncbi_102179964	NC_030822.1	+	24866340	24870860	4521	exon_intron
chi-miR-127-5p	novel_circ_001045	-0.777542	ncbi_102178402	NC_030809.1	-	63538415	63569458	31044	exon_intron
chi-miR-127-5p	novel_circ_001438	-0.777542	NA	NC_030815.1	+	88618418	88635591	17174	intergenic
chi-miR-127-5p	novel_circ_001530	-0.758971	ncbi_102185203	NC_030823.1	+	58772738	58796218	385	annot_exons
chi-miR-127-5p	novel_circ_002496	-0.811679	ncbi_102179763	NC_030814.1	+	17534075	17626812	728	annot_exons
chi-miR-127-5p	novel_circ_003579	-0.777542	ncbi_102173039	NC_030808.1	+	55719955	55754585	22942	exon_intron
chi-miR-127-5p	novel_circ_003651	-0.777542	ncbi_102188092	NC_030829.1	-	21397805	21450017	2484	annot_exons
chi-miR-127-5p	novel_circ_004058	-0.880406	ncbi_102182305	NC_030814.1	+	15533990	15567291	20645	exon_intron
chi-miR-127-5p	novel_circ_004081	-0.771429	ncbi_102170903	NC_030825.1	-	48046460	48062747	703	annot_exons
chi-miR-127-5p	novel_circ_004103	-0.758971	ncbi_100861224	NC_030826.1	-	13126025	13138272	600	annot_exons
chi-miR-127-5p	novel_circ_004580	-0.758971	ncbi_102180727	NC_030811.1	+	5559758	5571838	5453	exon_intron
chi-miR-127-5p	novel_circ_004710	-0.782691	ncbi_102191676	NC_030834.1	+	26276464	26281959	527	annot_exons
chi-miR-127-5p	novel_circ_004734	-0.777542	ncbi_102188499	NC_030815.1	+	9339625	9367986	1038	annot_exons
chi-miR-127-5p	novel_circ_005182	-0.845154	ncbi_102168761	NC_030826.1	+	25082964	25087485	613	annot_exons
chi-miR-127-5p	novel_circ_005580	-0.927634	ncbi_102186849	NC_030813.1	+	50615303	50647363	5591	exon_intron
chi-miR-127-5p	novel_circ_005831	-0.880406	ncbi_102190530	NC_030820.1	+	22231086	22327236	1470	annot_exons
chi-miR-127-5p	novel_circ_006289	-0.811679	ncbi_102180233	NC_030819.1	-	68507919	68515871	3770	exon_intron
chi-miR-127-5p	novel_circ_008021	-0.880406	ncbi_102170209	NW_017189517.1	-	20351834	20360703	717	annot_exons
chi-miR-127-5p	novel_circ_008166	-0.714286	ncbi_108638496	NC_030828.1	-	69098549	69141930	43382	antisense
chi-miR-127-5p	novel_circ_008322	-0.771429	ncbi_102184303	NC_030810.1	-	26947983	26955056	516	annot_exons
chi-miR-127-5p	novel_circ_008915	-0.880406	ncbi_102184884	NC_030812.1	-	67172481	67184047	11567	exon_intron
chi-miR-127-5p	novel_circ_008990	-0.777542	ncbi_102176277	NC_030809.1	-	44486082	44502726	1149	annot_exons
chi-miR-127-5p	novel_circ_009156	-0.845154	ncbi_102173887	NC_030808.1	-	94893681	94964404	46007	exon_intron
chi-miR-127-5p	novel_circ_009451	-0.845154	ncbi_102168548	NC_030818.1	-	27545559	27586229	27757	exon_intron
chi-miR-127-5p	novel_circ_009524	-0.777542	ncbi_102171502	NC_030811.1	-	87854274	87875080	13070	exon_intron
chi-miR-127-5p	novel_circ_010120	-0.880406	ncbi_102175180	NC_030832.1	-	30231555	30236777	5223	intronic
chi-miR-127-5p	novel_circ_010166	-0.840668	ncbi_102185148	NC_030835.1	+	20841606	20858406	1147	annot_exons
chi-miR-127-5p	novel_circ_010292	-0.777542	ncbi_102178223	NC_030829.1	-	35168440	35207954	15427	exon_intron
chi-miR-127-5p	novel_circ_010337	-0.828571	ncbi_102185203	NC_030823.1	+	58772738	58814547	695	annot_exons
chi-miR-127-5p	novel_circ_010350	-0.845154	ncbi_102189468	NC_030813.1	+	19284682	19298643	1114	exon_intron
chi-miR-1271-5p	novel_circ_000430	-0.777542	ncbi_102182584	NC_030814.1	-	87761676	87768134	1897	annot_exons
chi-miR-1271-5p	novel_circ_000452	-0.828571	ncbi_102183560	NC_030831.1	-	45892343	45914955	1570	annot_exons
chi-miR-1271-5p	novel_circ_000649	-0.811679	ncbi_102171707	NC_030814.1	+	45052706	45053872	435	annot_exons
chi-miR-1271-5p	novel_circ_001421	-0.777542	ncbi_102179175	NW_017189524.1	-	32757	47676	1116	annot_exons
chi-miR-1271-5p	novel_circ_001557	-0.845154	ncbi_102171026	NC_030811.1	+	73570047	73574707	624	annot_exons
chi-miR-1271-5p	novel_circ_001651	-0.771429	ncbi_102183421	NC_030817.1	+	100250371	100257482	379	annot_exons
chi-miR-1271-5p	novel_circ_002220	-0.771429	ncbi_102189565	NC_030813.1	+	67622313	67636286	903	annot_exons
chi-miR-1271-5p	novel_circ_002331	-0.828571	ncbi_102180003	NC_030810.1	+	99927299	99931981	535	annot_exons
chi-miR-1271-5p	novel_circ_002403	-0.771429	ncbi_102180865	NC_030820.1	-	29139877	29165143	657	annot_exons
chi-miR-1271-5p	novel_circ_002996	-0.880406	ncbi_102168688	NC_030811.1	-	74349732	74361414	11683	exon_intron
chi-miR-1271-5p	novel_circ_003747	-0.880406	ncbi_102173346	NC_030810.1	+	119148800	119173167	1501	annot_exons
chi-miR-1271-5p	novel_circ_003757	-0.714286	ncbi_102179496	NC_030821.1	+	38197051	38199973	373	annot_exons
chi-miR-1271-5p	novel_circ_004528	-0.771429	ncbi_102183004	NC_030826.1	+	30863206	30877128	404	annot_exons
chi-miR-1271-5p	novel_circ_004885	-0.880406	ncbi_102186520	NC_030827.1	+	2868266	2903425	1450	annot_exons
chi-miR-1271-5p	novel_circ_004974	-0.840668	ncbi_102172439	NC_030814.1	+	28949798	28975337	8187	exon_intron
chi-miR-1271-5p	novel_circ_005651	-0.845154	ncbi_102186520	NC_030827.1	+	2892952	2903425	874	annot_exons
chi-miR-1271-5p	novel_circ_006200	-0.845154	NA	NC_030825.1	-	64458126	64498125	40000	intergenic
chi-miR-1271-5p	novel_circ_006340	-0.777542	ncbi_102174242	NC_030826.1	+	12412708	12415382	807	annot_exons
chi-miR-1271-5p	novel_circ_006599	-0.927634	ncbi_102183560	NC_030831.1	-	45892343	45897795	480	annot_exons
chi-miR-1271-5p	novel_circ_007134	-0.777542	ncbi_102179808	NC_030826.1	-	48171413	48192275	1401	annot_exons
chi-miR-1271-5p	novel_circ_007213	-0.885714	ncbi_102179243	NC_030829.1	-	36639157	36727492	3719	annot_exons
chi-miR-1271-5p	novel_circ_009513	-0.714286	ncbi_102189468	NC_030813.1	+	19278432	19285222	331	annot_exons
chi-miR-1271-5p	novel_circ_009546	-0.811679	ncbi_102179243	NC_030829.1	-	36639157	36665169	5957	exon_intron
chi-miR-1271-5p	novel_circ_009648	-0.724714	NA	NC_030809.1	+	107508646	107575268	66623	intergenic
chi-miR-1271-5p	novel_circ_010493	-0.880406	ncbi_102172215	NC_030809.1	-	13375735	13389300	723	annot_exons
chi-miR-1271-5p	novel_circ_010594	-0.777542	ncbi_108633260	NC_030819.1	-	57960600	58026851	58702	exon_intron
chi-miR-1271-5p	novel_circ_010685	-0.758971	ncbi_102176919	NC_030808.1	+	71051202	71056422	477	annot_exons
chi-miR-128-3p	novel_circ_000452	-0.714286	ncbi_102183560	NC_030831.1	-	45892343	45914955	1570	annot_exons
chi-miR-128-3p	novel_circ_000472	-0.777542	ncbi_102173102	NC_030821.1	-	20020649	20036466	855	annot_exons
chi-miR-128-3p	novel_circ_000957	-0.941124	ncbi_102179194	NC_030815.1	+	44255914	44267563	1361	exon_intron
chi-miR-128-3p	novel_circ_001133	-0.845154	ncbi_102183164	NC_030822.1	+	29841119	29851190	472	annot_exons
chi-miR-128-3p	novel_circ_001557	-0.845154	ncbi_102171026	NC_030811.1	+	73570047	73574707	624	annot_exons
chi-miR-128-3p	novel_circ_001949	-0.845154	ncbi_102183004	NC_030826.1	+	30906180	30911000	1115	annot_exons
chi-miR-128-3p	novel_circ_002288	-0.777542	ncbi_102172941	NC_030828.1	-	11929196	11985976	1080	annot_exons
chi-miR-128-3p	novel_circ_002305	-0.880406	ncbi_102180223	NC_030815.1	+	77781220	77802697	710	annot_exons
chi-miR-128-3p	novel_circ_002365	-0.880406	ncbi_102181564	NC_030835.1	+	21105586	21162022	1700	annot_exons
chi-miR-128-3p	novel_circ_002496	-0.898645	ncbi_102179763	NC_030814.1	+	17534075	17626812	728	annot_exons
chi-miR-128-3p	novel_circ_002947	-0.758971	ncbi_102170642	NC_030809.1	+	92534724	92579616	675	annot_exons
chi-miR-128-3p	novel_circ_002996	-0.880406	ncbi_102168688	NC_030811.1	-	74349732	74361414	11683	exon_intron
chi-miR-128-3p	novel_circ_003316	-0.771429	ncbi_102189971	NC_030820.1	-	37909806	37923941	688	annot_exons
chi-miR-128-3p	novel_circ_003898	-0.777542	ncbi_102178646	NC_030823.1	+	43428785	43494508	936	annot_exons
chi-miR-128-3p	novel_circ_004021	-0.782691	ncbi_102183697	NC_030818.1	+	18712494	18787848	660	annot_exons
chi-miR-128-3p	novel_circ_004123	-0.880406	ncbi_102172941	NC_030828.1	-	11929196	11998320	1116	annot_exons
chi-miR-128-3p	novel_circ_004762	-0.845154	ncbi_102181292	NW_017189516.1	+	65527340	65531131	557	annot_exons
chi-miR-128-3p	novel_circ_004862	-0.714286	ncbi_102168704	NC_030812.1	-	87769796	87780399	538	annot_exons
chi-miR-128-3p	novel_circ_004974	-0.840668	ncbi_102172439	NC_030814.1	+	28949798	28975337	8187	exon_intron
chi-miR-128-3p	novel_circ_005506	-0.714286	ncbi_102172610	NC_030813.1	+	7252196	7268635	550	annot_exons
chi-miR-128-3p	novel_circ_005651	-0.845154	ncbi_102186520	NC_030827.1	+	2892952	2903425	874	annot_exons
chi-miR-128-3p	novel_circ_006079	-0.880406	ncbi_102181124	NC_030816.1	+	26352817	26383744	6093	annot_exons
chi-miR-128-3p	novel_circ_006200	-0.845154	NA	NC_030825.1	-	64458126	64498125	40000	intergenic
chi-miR-128-3p	novel_circ_006331	-0.777542	ncbi_102187986	NC_030808.1	+	41966924	41976958	570	annot_exons
chi-miR-128-3p	novel_circ_006674	-0.724714	ncbi_102174361	NC_030834.1	+	2980651	3030989	40397	exon_intron
chi-miR-128-3p	novel_circ_007072	-0.777542	ncbi_102168704	NC_030812.1	-	87746821	87780399	1137	annot_exons
chi-miR-128-3p	novel_circ_007411	-0.828571	ncbi_102179723	NC_030831.1	-	3933339	3943544	4784	annot_exons
chi-miR-128-3p	novel_circ_008246	-0.714286	ncbi_102184382	NC_030808.1	+	157111670	157147023	847	annot_exons
chi-miR-128-3p	novel_circ_009223	-0.758971	ncbi_102175945	NC_030836.1	+	46205571	46241830	2672	annot_exons
chi-miR-128-3p	novel_circ_009711	-0.828571	ncbi_102171874	NC_030815.1	+	84557662	84578726	556	annot_exons
chi-miR-128-3p	novel_circ_009900	-0.880406	ncbi_102186849	NC_030813.1	+	50641990	50647363	5374	exon_intron
chi-miR-128-3p	novel_circ_010120	-0.880406	ncbi_102175180	NC_030832.1	-	30231555	30236777	5223	intronic
chi-miR-128-3p	novel_circ_010531	-0.777542	ncbi_102191381	NC_030809.1	+	83017911	83114429	451	annot_exons
chi-miR-128-3p	novel_circ_010594	-0.777542	ncbi_108633260	NC_030819.1	-	57960600	58026851	58702	exon_intron
chi-miR-129-3p	novel_circ_001708	-0.828571	ncbi_102175189	NC_030836.1	-	530741	538605	1078	annot_exons
chi-miR-129-3p	novel_circ_001865	-0.880406	ncbi_102183553	NC_030808.1	-	154254076	154292592	38517	exon_intron
chi-miR-129-3p	novel_circ_002374	-0.714286	ncbi_102190275	NC_030809.1	-	39307757	39314063	537	annot_exons
chi-miR-129-3p	novel_circ_002383	-0.758971	ncbi_102186936	NC_030812.1	-	64243236	64260820	919	annot_exons
chi-miR-129-3p	novel_circ_002467	-0.840668	NA	NC_030830.1	+	14390080	14394841	4762	intergenic
chi-miR-129-3p	novel_circ_003126	-0.828571	ncbi_108633218	NC_030815.1	+	90045854	90101981	703	annot_exons
chi-miR-129-3p	novel_circ_003499	-0.885714	ncbi_102184945	NC_030827.1	-	10049533	10056399	1249	annot_exons
chi-miR-129-3p	novel_circ_003828	-0.869657	ncbi_102168790	NC_030810.1	+	61294928	61299138	346	annot_exons
chi-miR-129-3p	novel_circ_004008	-0.880406	ncbi_102178564	NC_030826.1	-	13536208	13543332	927	annot_exons
chi-miR-129-3p	novel_circ_004132	-0.840668	ncbi_102174157	NC_030826.1	+	49318574	49326476	405	annot_exons
chi-miR-129-3p	novel_circ_004539	-0.777542	ncbi_102191599	NC_030813.1	-	117437588	117438107	520	intronic
chi-miR-129-3p	novel_circ_005677	-0.777542	ncbi_108633218	NC_030815.1	+	90059026	90101981	593	annot_exons
chi-miR-129-3p	novel_circ_005695	-0.927634	ncbi_108637986	NC_030825.1	+	51617825	51680294	62464	exon_intron
chi-miR-129-3p	novel_circ_006745	-0.880406	ncbi_102179995	NC_030830.1	+	31753039	31759775	283	annot_exons
chi-miR-129-3p	novel_circ_006987	-0.753702	ncbi_102172880	NC_030813.1	-	86551735	86552935	345	annot_exons
chi-miR-129-3p	novel_circ_007280	-0.777542	ncbi_106502480	NC_030816.1	+	57212811	57262620	24722	exon_intron
chi-miR-129-3p	novel_circ_007554	-0.771429	ncbi_102186040	NW_017189530.1	+	310269	321671	737	annot_exons
chi-miR-129-3p	novel_circ_007585	-0.941124	ncbi_102190003	NC_030809.1	-	4350059	4389547	2327	exon_intron
chi-miR-129-3p	novel_circ_008149	-0.777542	ncbi_102169342	NC_030809.1	+	37929586	37986975	26974	exon_intron
chi-miR-129-3p	novel_circ_008519	-0.758971	ncbi_102183597	NC_030815.1	-	24877971	24882757	815	annot_exons
chi-miR-129-3p	novel_circ_008639	-0.782691	ncbi_102174999	NC_030811.1	+	49001222	49044014	1158	annot_exons
chi-miR-129-3p	novel_circ_009387	-0.880406	ncbi_102182560	NC_030810.1	+	40264006	40284666	702	annot_exons
chi-miR-129-3p	novel_circ_009594	-0.777542	ncbi_102185017	NC_030822.1	+	29510612	29521421	1556	annot_exons
chi-miR-129-3p	novel_circ_009790	-0.880406	ncbi_102169548	NC_030811.1	-	74041698	74076519	1199	annot_exons
chi-miR-129-3p	novel_circ_010085	-0.724714	ncbi_100861309	NC_030829.1	-	56698866	56781749	56375	exon_intron
chi-miR-129-3p	novel_circ_010402	-0.758971	ncbi_102190794	NC_030818.1	+	15626959	15676669	1482	annot_exons
chi-miR-129-5p	novel_circ_000973	-0.758971	ncbi_102175120	NC_030814.1	-	58788641	58794144	2542	annot_exons
chi-miR-129-5p	novel_circ_000980	-0.771429	ncbi_102174622	NC_030811.1	+	71702444	71711869	323	annot_exons
chi-miR-129-5p	novel_circ_001262	-0.885714	ncbi_102171636	NC_030823.1	-	52346715	52358643	375	annot_exons
chi-miR-129-5p	novel_circ_002075	-0.771429	ncbi_102191224	NW_017189516.1	-	48650558	48674668	651	annot_exons
chi-miR-129-5p	novel_circ_002212	-0.942857	ncbi_102177532	NC_030818.1	-	3832582	3844212	443	annot_exons
chi-miR-129-5p	novel_circ_004309	-0.782691	ncbi_102184172	NC_030822.1	+	20652102	20657832	350	annot_exons
chi-miR-129-5p	novel_circ_004983	-0.941124	ncbi_102176080	NC_030809.1	+	130861551	130891570	1277	annot_exons
chi-miR-129-5p	novel_circ_006157	-0.885714	ncbi_102191491	NC_030811.1	-	2480323	2518291	1013	annot_exons
chi-miR-129-5p	novel_circ_008406	-0.880406	ncbi_102189217	NC_030818.1	+	88132680	88161397	1914	annot_exons
chi-miR-1296	novel_circ_000883	-0.777542	NA	NC_030809.1	+	107508646	107575278	66633	intergenic
chi-miR-1296	novel_circ_001065	-0.714286	ncbi_102173015	NC_030819.1	-	812368	829039	2212	annot_exons
chi-miR-1296	novel_circ_001531	-0.753702	ncbi_102168785	NC_030810.1	+	100944675	100949774	338	annot_exons
chi-miR-1296	novel_circ_001928	-0.880406	ncbi_102176834	NC_030829.1	+	6044902	6051827	861	annot_exons
chi-miR-1296	novel_circ_001993	-0.845154	NA	NC_030833.1	-	39538738	39542406	3669	intergenic
chi-miR-1296	novel_circ_002512	-0.758971	ncbi_102170256	NC_030823.1	+	62786993	62798450	1781	annot_exons
chi-miR-1296	novel_circ_003936	-0.885714	ncbi_102189122	NC_030815.1	-	1389754	1403332	1037	annot_exons
chi-miR-1296	novel_circ_005392	-0.819689	ncbi_102187235	NC_030818.1	+	49070923	49084553	13631	antisense
chi-miR-1296	novel_circ_006878	-0.845154	ncbi_102169071	NC_030833.1	+	33712277	33728799	558	annot_exons
chi-miR-1296	novel_circ_007177	-0.777542	NA	NW_017189516.1	+	8597445	8600421	2977	intergenic
chi-miR-1296	novel_circ_008857	-0.845154	ncbi_102172194	NC_030808.1	+	417735	418480	271	annot_exons
chi-miR-1296	novel_circ_009156	-0.777542	ncbi_102173887	NC_030808.1	-	94893681	94964404	46007	exon_intron
chi-miR-1296	novel_circ_009648	-0.753702	NA	NC_030809.1	+	107508646	107575268	66623	intergenic
chi-miR-1306-5p	novel_circ_000074	-0.753702	ncbi_108636048	NC_030812.1	+	93750342	93767277	16853	exon_intron
chi-miR-1306-5p	novel_circ_002330	-0.714286	ncbi_102186745	NC_030812.1	-	8946662	8980304	503	annot_exons
chi-miR-1306-5p	novel_circ_002900	-0.845154	ncbi_102171090	NC_030824.1	+	8602577	8605395	401	annot_exons
chi-miR-1306-5p	novel_circ_003782	-0.828571	ncbi_102185621	NC_030810.1	+	86832215	86850654	18440	exon_intron
chi-miR-1306-5p	novel_circ_005002	-0.782691	ncbi_102191813	NC_030820.1	+	63406318	63431564	958	annot_exons
chi-miR-1306-5p	novel_circ_005449	-0.942857	ncbi_102176575	NC_030810.1	+	77487579	77495010	509	annot_exons
chi-miR-1306-5p	novel_circ_005552	-1	ncbi_102187964	NC_030820.1	+	76670056	76672963	487	annot_exons
chi-miR-1306-5p	novel_circ_005803	-0.845154	ncbi_102174880	NC_030828.1	-	41019884	41043602	706	annot_exons
chi-miR-1306-5p	novel_circ_005844	-0.840668	ncbi_102191314	NW_017189516.1	+	8553591	8585793	14384	exon_intron
chi-miR-1306-5p	novel_circ_006235	-0.898645	ncbi_102187408	NC_030818.1	-	37586016	37594556	988	annot_exons
chi-miR-1306-5p	novel_circ_006524	-0.885714	ncbi_102178974	NC_030833.1	+	29240204	29244032	415	annot_exons
chi-miR-1306-5p	novel_circ_007949	-0.941124	ncbi_102184916	NC_030820.1	+	32785695	32827043	1036	annot_exons
chi-miR-1306-5p	novel_circ_008149	-0.777542	ncbi_102169342	NC_030809.1	+	37929586	37986975	26974	exon_intron
chi-miR-1306-5p	novel_circ_008603	-0.880406	ncbi_102176547	NC_030824.1	-	7729660	7732736	285	annot_exons
chi-miR-1306-5p	novel_circ_008691	-0.758971	ncbi_102177286	NC_030829.1	-	6871780	6882815	894	annot_exons
chi-miR-1306-5p	novel_circ_009399	-0.777542	ncbi_102190003	NC_030809.1	-	4245888	4254068	943	annot_exons
chi-miR-1306-5p	novel_circ_009554	-0.898645	ncbi_102171895	NC_030822.1	+	77127033	77140759	987	annot_exons
chi-miR-1306-5p	novel_circ_010268	-0.828571	ncbi_102178974	NC_030833.1	+	29240204	29250491	510	annot_exons
chi-miR-1306-5p	novel_circ_010762	-0.942857	ncbi_102175575	NC_030815.1	-	37869216	37903161	13413	exon_intron
chi-miR-1307-3p	novel_circ_002142	-0.771429	ncbi_102184082	NW_017189896.1	-	135855	145885	2189	annot_exons
chi-miR-1307-3p	novel_circ_007411	-0.771429	ncbi_102179723	NC_030831.1	-	3933339	3943544	4784	annot_exons
chi-miR-1307-5p	novel_circ_002302	-0.869657	ncbi_102168421	NC_030811.1	+	1631739	1666726	438	annot_exons
chi-miR-1307-5p	novel_circ_002869	-0.758971	ncbi_102185098	NC_030820.1	+	18152981	18179246	1126	annot_exons
chi-miR-1307-5p	novel_circ_007723	-0.771429	ncbi_102182055	NC_030822.1	-	67110717	67119787	859	annot_exons
chi-miR-1307-5p	novel_circ_009104	-0.771429	ncbi_102185098	NC_030820.1	+	18152981	18193531	1358	annot_exons
chi-miR-1307-5p	novel_circ_010649	-0.941124	ncbi_106502678	NC_030818.1	-	104203358	104220469	2166	annot_exons
chi-miR-130a-3p	novel_circ_001065	-0.828571	ncbi_102173015	NC_030819.1	-	812368	829039	2212	annot_exons
chi-miR-130a-3p	novel_circ_001270	-0.880406	ncbi_102169294	NC_030817.1	+	64913806	64962950	1001	annot_exons
chi-miR-130a-3p	novel_circ_001440	-0.885714	ncbi_102191292	NC_030831.1	-	35090248	35122831	943	annot_exons
chi-miR-130a-3p	novel_circ_002119	-0.885714	ncbi_102191292	NC_030831.1	-	35099600	35122831	643	annot_exons
chi-miR-130a-3p	novel_circ_002164	-0.811679	ncbi_102173802	NC_030831.1	+	58188981	58199621	522	annot_exons
chi-miR-130a-3p	novel_circ_002335	-0.845154	ncbi_102177274	NC_030825.1	+	55026715	55043637	4022	annot_exons
chi-miR-130a-3p	novel_circ_002947	-0.758971	ncbi_102170642	NC_030809.1	+	92534724	92579616	675	annot_exons
chi-miR-130a-3p	novel_circ_003169	-0.811679	ncbi_102179243	NC_030829.1	-	36571124	36592726	21603	exon_intron
chi-miR-130a-3p	novel_circ_005812	-0.771429	ncbi_102191292	NC_030831.1	-	35111739	35112306	358	annot_exons
chi-miR-130a-3p	novel_circ_006952	-0.777542	ncbi_102180311	NC_030814.1	+	16727753	16760577	1387	annot_exons
chi-miR-130a-3p	novel_circ_007627	-0.777542	ncbi_102190740	NC_030809.1	-	83538545	83561827	418	annot_exons
chi-miR-130a-3p	novel_circ_008531	-0.777542	NA	NC_030825.1	+	56212303	56214828	2526	intergenic
chi-miR-130a-3p	novel_circ_009865	-0.777542	ncbi_102185138	NC_030810.1	-	63951762	63962759	10998	antisense
chi-miR-130a-3p	novel_circ_009900	-0.880406	ncbi_102186849	NC_030813.1	+	50641990	50647363	5374	exon_intron
chi-miR-130a-3p	novel_circ_010142	-0.942857	ncbi_102177243	NC_030817.1	-	42768822	42814506	1410	annot_exons
chi-miR-130a-5p	novel_circ_000008	-0.845154	ncbi_102180924	NC_030812.1	+	105055881	105063505	598	annot_exons
chi-miR-130a-5p	novel_circ_000370	-0.758971	ncbi_102190528	NC_030819.1	+	84920202	84930936	977	annot_exons
chi-miR-130a-5p	novel_circ_000472	-0.845154	ncbi_102173102	NC_030821.1	-	20020649	20036466	855	annot_exons
chi-miR-130a-5p	novel_circ_000519	-0.811679	ncbi_102178564	NC_030826.1	-	13536208	13554118	1772	annot_exons
chi-miR-130a-5p	novel_circ_000747	-0.753702	ncbi_102188258	NC_030808.1	+	130614319	130621939	498	annot_exons
chi-miR-130a-5p	novel_circ_001173	-0.845154	ncbi_102177627	NC_030815.1	-	76919148	76937279	1041	annot_exons
chi-miR-130a-5p	novel_circ_001421	-0.845154	ncbi_102179175	NW_017189524.1	-	32757	47676	1116	annot_exons
chi-miR-130a-5p	novel_circ_001424	-0.777542	ncbi_108636048	NC_030812.1	+	93819613	93824395	319	annot_exons
chi-miR-130a-5p	novel_circ_001700	-0.714286	ncbi_102186965	NC_030817.1	+	94397655	94406440	335	annot_exons
chi-miR-130a-5p	novel_circ_001810	-0.828571	ncbi_102176803	NC_030819.1	-	61337141	61352101	14961	exon_intron
chi-miR-130a-5p	novel_circ_001972	-0.758971	ncbi_102180128	NC_030817.1	+	51877798	51899539	1385	annot_exons
chi-miR-130a-5p	novel_circ_002114	-0.845154	ncbi_102179243	NC_030829.1	-	36571124	36647238	8095	exon_intron
chi-miR-130a-5p	novel_circ_002167	-0.811679	NA	NW_017189517.1	-	37778436	37785614	7179	intergenic
chi-miR-130a-5p	novel_circ_002727	-0.753702	ncbi_108636226	NC_030813.1	-	72369574	72373018	623	annot_exons
chi-miR-130a-5p	novel_circ_002836	-0.885714	ncbi_102172789	NC_030811.1	-	17481358	17487265	354	annot_exons
chi-miR-130a-5p	novel_circ_002899	-0.845154	ncbi_102177213	NC_030811.1	+	70666881	70668196	1165	annot_exons
chi-miR-130a-5p	novel_circ_002934	-0.777542	ncbi_102168826	NC_030815.1	+	30937356	30946977	7465	exon_intron
chi-miR-130a-5p	novel_circ_003041	-0.753702	ncbi_102190820	NC_030827.1	+	35219624	35220785	1162	one_exon
chi-miR-130a-5p	novel_circ_003273	-0.758971	ncbi_102172956	NC_030831.1	+	50636307	50646992	922	annot_exons
chi-miR-130a-5p	novel_circ_003330	-0.758971	ncbi_102187471	NC_030813.1	+	102784101	102800437	720	annot_exons
chi-miR-130a-5p	novel_circ_003419	-0.777542	ncbi_102181048	NC_030818.1	+	93650281	93657429	773	annot_exons
chi-miR-130a-5p	novel_circ_003841	-0.927634	ncbi_102177298	NC_030832.1	+	25185602	25186469	868	one_exon
chi-miR-130a-5p	novel_circ_004268	-0.777542	ncbi_108637126	NC_030818.1	-	30907	37503	304	annot_exons
chi-miR-130a-5p	novel_circ_004364	-0.782691	ncbi_100861047	NC_030833.1	+	13383407	13404591	897	annot_exons
chi-miR-130a-5p	novel_circ_004528	-0.771429	ncbi_102183004	NC_030826.1	+	30863206	30877128	404	annot_exons
chi-miR-130a-5p	novel_circ_004812	-0.758971	ncbi_102184804	NC_030814.1	-	71871396	71877070	476	annot_exons
chi-miR-130a-5p	novel_circ_004868	-0.771429	ncbi_102181048	NC_030818.1	+	93628870	93678796	1844	annot_exons
chi-miR-130a-5p	novel_circ_005551	-0.811679	ncbi_102175176	NC_030831.1	-	58722700	58739884	17185	intronic
chi-miR-130a-5p	novel_circ_005805	-0.885714	ncbi_102186965	NC_030817.1	+	94401887	94406440	251	annot_exons
chi-miR-130a-5p	novel_circ_005855	-0.753702	ncbi_106502449	NC_030815.1	+	100277906	100290950	13045	exon_intron
chi-miR-130a-5p	novel_circ_006219	-0.819689	ncbi_102172967	NC_030811.1	-	24968283	24977598	506	annot_exons
chi-miR-130a-5p	novel_circ_006438	-0.941124	ncbi_102186021	NC_030817.1	-	65961565	65963568	1118	annot_exons
chi-miR-130a-5p	novel_circ_006636	-0.714286	ncbi_102168517	NC_030812.1	+	95921755	95923610	730	annot_exons
chi-miR-130a-5p	novel_circ_007017	-0.758971	ncbi_102182045	NC_030818.1	-	10792010	10821801	1026	annot_exons
chi-miR-130a-5p	novel_circ_007101	-0.777542	ncbi_102187823	NC_030810.1	-	85674094	85695002	727	annot_exons
chi-miR-130a-5p	novel_circ_007134	-0.845154	ncbi_102179808	NC_030826.1	-	48171413	48192275	1401	annot_exons
chi-miR-130a-5p	novel_circ_007169	-0.819689	ncbi_102170524	NC_030817.1	+	44585407	44587216	352	annot_exons
chi-miR-130a-5p	novel_circ_007447	-0.771429	ncbi_102177151	NW_017189559.1	-	16971	27745	708	annot_exons
chi-miR-130a-5p	novel_circ_007691	-0.811679	ncbi_106503077	NC_030825.1	-	3999149	4005701	1332	annot_exons
chi-miR-130a-5p	novel_circ_007723	-0.771429	ncbi_102182055	NC_030822.1	-	67110717	67119787	859	annot_exons
chi-miR-130a-5p	novel_circ_009137	-0.714286	ncbi_102177311	NC_030836.1	-	42403889	42416376	804	annot_exons
chi-miR-130a-5p	novel_circ_009254	-0.724714	ncbi_102188690	NC_030821.1	-	25897009	25921678	856	annot_exons
chi-miR-130a-5p	novel_circ_009648	-0.811679	NA	NC_030809.1	+	107508646	107575268	66623	intergenic
chi-miR-130a-5p	novel_circ_009705	-0.819689	ncbi_102181576	NC_030813.1	-	44881101	44898099	309	annot_exons
chi-miR-130a-5p	novel_circ_010131	-0.941124	ncbi_102172967	NC_030811.1	-	24974401	24977598	403	annot_exons
chi-miR-130a-5p	novel_circ_010400	-0.758971	ncbi_102183640	NC_030808.1	+	111396190	111404862	906	annot_exons
chi-miR-130a-5p	novel_circ_010594	-0.845154	ncbi_108633260	NC_030819.1	-	57960600	58026851	58702	exon_intron
chi-miR-130a-5p	novel_circ_010824	-0.758971	ncbi_102184845	NC_030828.1	+	15757578	15779912	650	annot_exons
chi-miR-130b-3p	novel_circ_000282	-0.771429	ncbi_102189934	NC_030813.1	+	4873414	4876431	3018	exon_intron
chi-miR-130b-3p	novel_circ_001270	-0.941124	ncbi_102169294	NC_030817.1	+	64913806	64962950	1001	annot_exons
chi-miR-130b-3p	novel_circ_001440	-0.885714	ncbi_102191292	NC_030831.1	-	35090248	35122831	943	annot_exons
chi-miR-130b-3p	novel_circ_001581	-0.880406	ncbi_102170828	NC_030829.1	+	29855110	29879107	669	annot_exons
chi-miR-130b-3p	novel_circ_002119	-1	ncbi_102191292	NC_030831.1	-	35099600	35122831	643	annot_exons
chi-miR-130b-3p	novel_circ_002335	-0.777542	ncbi_102177274	NC_030825.1	+	55026715	55043637	4022	annot_exons
chi-miR-130b-3p	novel_circ_002365	-0.758971	ncbi_102181564	NC_030835.1	+	21105586	21162022	1700	annot_exons
chi-miR-130b-3p	novel_circ_002947	-0.880406	ncbi_102170642	NC_030809.1	+	92534724	92579616	675	annot_exons
chi-miR-130b-3p	novel_circ_003878	-0.771429	ncbi_102186021	NC_030817.1	-	65986381	65987511	1131	one_exon
chi-miR-130b-3p	novel_circ_004289	-0.758971	ncbi_102185413	NC_030810.1	-	104950392	105005267	5187	annot_exons
chi-miR-130b-3p	novel_circ_004456	-0.758971	ncbi_102177278	NC_030808.1	-	19824288	19873123	1802	annot_exons
chi-miR-130b-3p	novel_circ_004974	-0.724714	ncbi_102172439	NC_030814.1	+	28949798	28975337	8187	exon_intron
chi-miR-130b-3p	novel_circ_005812	-0.714286	ncbi_102191292	NC_030831.1	-	35111739	35112306	358	annot_exons
chi-miR-130b-3p	novel_circ_007386	-0.811679	ncbi_102176494	NC_030835.1	+	26070688	26098074	27387	exon_intron
chi-miR-130b-3p	novel_circ_007627	-0.845154	ncbi_102190740	NC_030809.1	-	83538545	83561827	418	annot_exons
chi-miR-130b-3p	novel_circ_008531	-0.845154	NA	NC_030825.1	+	56212303	56214828	2526	intergenic
chi-miR-130b-3p	novel_circ_008703	-0.811679	ncbi_102179061	NC_030832.1	+	39484732	39503506	1456	annot_exons
chi-miR-130b-3p	novel_circ_009648	-0.840668	NA	NC_030809.1	+	107508646	107575268	66623	intergenic
chi-miR-130b-3p	novel_circ_009865	-0.845154	ncbi_102185138	NC_030810.1	-	63951762	63962759	10998	antisense
chi-miR-130b-3p	novel_circ_010120	-0.758971	ncbi_102175180	NC_030832.1	-	30231555	30236777	5223	intronic
chi-miR-130b-3p	novel_circ_010142	-0.828571	ncbi_102177243	NC_030817.1	-	42768822	42814506	1410	annot_exons
chi-miR-130b-3p	novel_circ_010522	-0.828571	ncbi_102170828	NC_030829.1	+	29836036	29879107	1006	annot_exons
chi-miR-130b-5p	novel_circ_000447	-0.880406	ncbi_102185996	NC_030813.1	+	102317689	102321272	3584	intronic
chi-miR-130b-5p	novel_circ_000801	-0.845154	ncbi_102174392	NC_030815.1	+	64664280	64682789	7633	exon_intron
chi-miR-130b-5p	novel_circ_000883	-0.845154	NA	NC_030809.1	+	107508646	107575278	66633	intergenic
chi-miR-130b-5p	novel_circ_000886	-0.845154	ncbi_102179964	NC_030822.1	+	24866340	24870860	4521	exon_intron
chi-miR-130b-5p	novel_circ_001004	-0.845154	ncbi_102168387	NC_030808.1	+	37069458	37111079	1083	annot_exons
chi-miR-130b-5p	novel_circ_001160	-0.777542	ncbi_102187079	NC_030827.1	-	3772243	3854911	553	annot_exons
chi-miR-130b-5p	novel_circ_001281	-0.771429	ncbi_102169826	NC_030811.1	-	104993375	105006433	647	annot_exons
chi-miR-130b-5p	novel_circ_001583	-0.845154	ncbi_102179496	NC_030821.1	+	38197051	38212731	1390	annot_exons
chi-miR-130b-5p	novel_circ_001691	-0.828571	ncbi_102172974	NC_030812.1	+	83437964	83460950	978	annot_exons
chi-miR-130b-5p	novel_circ_002399	-0.845154	ncbi_102173764	NC_030821.1	-	50856907	50867851	566	exon_intron
chi-miR-130b-5p	novel_circ_002589	-1	ncbi_102168827	NC_030815.1	+	86441745	86441932	188	one_exon
chi-miR-130b-5p	novel_circ_003224	-0.828571	ncbi_102181215	NC_030817.1	-	89611358	89625445	364	annot_exons
chi-miR-130b-5p	novel_circ_003278	-0.941124	ncbi_102171036	NC_030812.1	+	63617570	63634808	837	annot_exons
chi-miR-130b-5p	novel_circ_003422	-0.771429	ncbi_102182522	NC_030823.1	+	25005420	25008952	448	annot_exons
chi-miR-130b-5p	novel_circ_003753	-0.771429	ncbi_102190892	NC_030821.1	-	17870491	17920253	2079	annot_exons
chi-miR-130b-5p	novel_circ_004058	-0.880406	ncbi_102182305	NC_030814.1	+	15533990	15567291	20645	exon_intron
chi-miR-130b-5p	novel_circ_004059	-0.880406	ncbi_102176803	NC_030819.1	-	61331658	61337487	5830	exon_intron
chi-miR-130b-5p	novel_circ_004289	-0.880406	ncbi_102185413	NC_030810.1	-	104950392	105005267	5187	annot_exons
chi-miR-130b-5p	novel_circ_004378	-0.942857	ncbi_102190760	NC_030812.1	+	12090221	12092129	1909	intronic
chi-miR-130b-5p	novel_circ_004734	-0.777542	ncbi_102188499	NC_030815.1	+	9339625	9367986	1038	annot_exons
chi-miR-130b-5p	novel_circ_005150	-0.942857	ncbi_102171036	NC_030812.1	+	63617570	63624227	389	annot_exons
chi-miR-130b-5p	novel_circ_006015	-0.880406	ncbi_102190892	NC_030821.1	-	17889070	17907276	1370	annot_exons
chi-miR-130b-5p	novel_circ_006090	-0.758971	ncbi_102183243	NC_030816.1	+	69105816	69125865	287	annot_exons
chi-miR-130b-5p	novel_circ_006243	-0.777542	ncbi_106503193	NC_030826.1	+	21621001	21635555	1091	annot_exons
chi-miR-130b-5p	novel_circ_006890	-0.845154	ncbi_102186655	NC_030811.1	-	63861584	63879563	483	annot_exons
chi-miR-130b-5p	novel_circ_006922	-0.845154	ncbi_102171036	NC_030812.1	+	63602890	63624227	547	annot_exons
chi-miR-130b-5p	novel_circ_009156	-0.845154	ncbi_102173887	NC_030808.1	-	94893681	94964404	46007	exon_intron
chi-miR-130b-5p	novel_circ_009192	-0.811679	ncbi_102173888	NC_030828.1	-	13376989	13382766	810	annot_exons
chi-miR-130b-5p	novel_circ_009216	-0.845154	ncbi_102178032	NC_030831.1	+	61335363	61363726	2712	exon_intron
chi-miR-130b-5p	novel_circ_009451	-0.845154	ncbi_102168548	NC_030818.1	-	27545559	27586229	27757	exon_intron
chi-miR-130b-5p	novel_circ_009524	-0.777542	ncbi_102171502	NC_030811.1	-	87854274	87875080	13070	exon_intron
chi-miR-130b-5p	novel_circ_009648	-0.724714	NA	NC_030809.1	+	107508646	107575268	66623	intergenic
chi-miR-130b-5p	novel_circ_010292	-0.777542	ncbi_102178223	NC_030829.1	-	35168440	35207954	15427	exon_intron
chi-miR-130b-5p	novel_circ_010891	-0.885714	ncbi_102181358	NC_030811.1	-	109976342	110001532	840	annot_exons
chi-miR-130b-5p	novel_circ_010908	-0.771429	ncbi_102172974	NC_030812.1	+	83440087	83460950	893	annot_exons
chi-miR-133a-3p	novel_circ_000295	-0.753702	ncbi_102182787	NC_030815.1	-	79000257	79008316	674	annot_exons
chi-miR-133a-3p	novel_circ_000353	-0.758971	ncbi_102171874	NC_030815.1	+	84541243	84578726	16975	exon_intron
chi-miR-133a-3p	novel_circ_001097	-0.845154	ncbi_102180672	NC_030816.1	+	26174862	26175054	193	one_exon
chi-miR-133a-3p	novel_circ_001865	-0.758971	ncbi_102183553	NC_030808.1	-	154254076	154292592	38517	exon_intron
chi-miR-133a-3p	novel_circ_003092	-0.828571	ncbi_102190790	NC_030817.1	-	89747751	89761850	394	annot_exons
chi-miR-133a-3p	novel_circ_004572	-0.777542	ncbi_102174472	NC_030815.1	-	38197452	38216002	748	annot_exons
chi-miR-133a-3p	novel_circ_005616	-0.880406	ncbi_102184303	NC_030810.1	-	26979901	26986480	1034	annot_exons
chi-miR-133a-3p	novel_circ_005695	-0.811679	ncbi_108637986	NC_030825.1	+	51617825	51680294	62464	exon_intron
chi-miR-133a-3p	novel_circ_006002	-0.777542	ncbi_102175025	NC_030817.1	-	67447535	67461673	599	annot_exons
chi-miR-133a-3p	novel_circ_007643	-0.845154	ncbi_102171374	NC_030808.1	+	53269765	53276078	940	annot_exons
chi-miR-133a-3p	novel_circ_008113	-0.845154	ncbi_102171478	NC_030810.1	-	68586010	68587429	389	annot_exons
chi-miR-133a-3p	novel_circ_008138	-0.845154	ncbi_102183001	NC_030826.1	-	18401641	18413344	1457	annot_exons
chi-miR-133a-3p	novel_circ_008170	-0.845154	ncbi_102186290	NC_030813.1	+	94068481	94082130	478	annot_exons
chi-miR-133a-3p	novel_circ_008284	-0.777542	ncbi_102191627	NC_030819.1	-	9218619	9289248	422	annot_exons
chi-miR-133a-3p	novel_circ_008725	-0.714286	ncbi_102176618	NC_030819.1	+	74520095	74553643	1184	annot_exons
chi-miR-133a-3p	novel_circ_009156	-0.777542	ncbi_102173887	NC_030808.1	-	94893681	94964404	46007	exon_intron
chi-miR-133a-5p	novel_circ_001077	-0.753702	ncbi_108638493	NC_030828.1	+	824449	835286	4203	exon_intron
chi-miR-133a-5p	novel_circ_001210	-0.771429	ncbi_102191049	NC_030817.1	+	96165560	96167146	1587	one_exon
chi-miR-133a-5p	novel_circ_001568	-0.714286	ncbi_102174430	NC_030827.1	-	8593442	8601959	531	annot_exons
chi-miR-133a-5p	novel_circ_002181	-0.771429	ncbi_102168688	NC_030811.1	-	74349732	74369700	19969	exon_intron
chi-miR-133a-5p	novel_circ_002898	-0.845154	ncbi_102178646	NC_030823.1	+	43412593	43459000	815	annot_exons
chi-miR-133a-5p	novel_circ_003584	-0.845154	ncbi_102168649	NC_030821.1	-	8432918	8462606	1603	annot_exons
chi-miR-133a-5p	novel_circ_003658	-0.714286	ncbi_102188284	NC_030834.1	+	12181534	12247598	8238	annot_exons
chi-miR-133a-5p	novel_circ_003688	-0.845154	ncbi_102175526	NC_030808.1	+	121561927	121571071	791	annot_exons
chi-miR-133a-5p	novel_circ_003701	-0.777542	ncbi_102178594	NC_030811.1	-	110971607	111011034	376	annot_exons
chi-miR-133a-5p	novel_circ_004117	-0.714286	ncbi_102183121	NC_030810.1	+	40095787	40121392	1337	annot_exons
chi-miR-133a-5p	novel_circ_004813	-0.714286	ncbi_102191783	NC_030813.1	-	92931473	92951509	485	annot_exons
chi-miR-133a-5p	novel_circ_004902	-0.753702	ncbi_102180505	NC_030820.1	+	1726938	1790072	63135	exon_intron
chi-miR-133a-5p	novel_circ_004910	-0.777542	ncbi_102187686	NC_030818.1	-	87594365	87599624	568	annot_exons
chi-miR-133a-5p	novel_circ_005609	-0.942857	ncbi_102182584	NC_030814.1	-	87786751	87819990	1107	annot_exons
chi-miR-133a-5p	novel_circ_005924	-0.771429	ncbi_102171177	NC_030823.1	+	30014292	30018889	263	annot_exons
chi-miR-133a-5p	novel_circ_005948	-0.777542	ncbi_102174134	NC_030821.1	-	81544264	81553793	974	annot_exons
chi-miR-133a-5p	novel_circ_006336	-0.828571	ncbi_102175021	NC_030816.1	+	89290312	89295808	546	annot_exons
chi-miR-133a-5p	novel_circ_006437	-0.714286	ncbi_102168283	NC_030824.1	-	18261963	18272844	895	annot_exons
chi-miR-133a-5p	novel_circ_006708	-0.811679	ncbi_100861019	NC_030831.1	+	50751818	50763852	1088	annot_exons
chi-miR-133a-5p	novel_circ_006796	-0.714286	ncbi_100861165	NC_030828.1	+	7090981	7091526	546	one_exon
chi-miR-133a-5p	novel_circ_006974	-0.880406	ncbi_102174049	NC_030822.1	-	62155680	62180890	21420	exon_intron
chi-miR-133a-5p	novel_circ_007539	-0.845154	ncbi_102178032	NC_030831.1	+	61280518	61335559	55042	exon_intron
chi-miR-133a-5p	novel_circ_008229	-0.771429	ncbi_108636201	NC_030813.1	-	9153389	9240508	82848	exon_intron
chi-miR-133a-5p	novel_circ_008594	-0.753702	ncbi_102190803	NC_030822.1	-	64456731	64458613	542	annot_exons
chi-miR-133a-5p	novel_circ_008879	-0.714286	ncbi_102168283	NC_030824.1	-	18261963	18270871	820	annot_exons
chi-miR-133a-5p	novel_circ_010279	-0.758971	ncbi_102181706	NC_030824.1	-	7400289	7402222	336	annot_exons
chi-miR-133a-5p	novel_circ_010320	-0.714286	ncbi_102180924	NC_030812.1	+	105055881	105065122	750	annot_exons
chi-miR-133a-5p	novel_circ_010332	-0.845154	ncbi_102172777	NC_030810.1	+	119492080	119494165	528	annot_exons
chi-miR-133b	novel_circ_000353	-0.758971	ncbi_102171874	NC_030815.1	+	84541243	84578726	16975	exon_intron
chi-miR-133b	novel_circ_001355	-0.758971	ncbi_102176618	NC_030819.1	+	74495943	74579509	1537	annot_exons
chi-miR-133b	novel_circ_001533	-0.758971	ncbi_102173711	NC_030811.1	-	101402051	101480628	1754	annot_exons
chi-miR-133b	novel_circ_001575	-0.880406	ncbi_102175270	NC_030834.1	-	19005272	19091501	45666	exon_intron
chi-miR-133b	novel_circ_001783	-0.885714	ncbi_102171156	NC_030817.1	-	86300979	86348865	804	annot_exons
chi-miR-133b	novel_circ_001865	-0.758971	ncbi_102183553	NC_030808.1	-	154254076	154292592	38517	exon_intron
chi-miR-133b	novel_circ_002575	-0.771429	ncbi_102181804	NC_030824.1	+	70563716	70580562	1337	annot_exons
chi-miR-133b	novel_circ_003439	-0.828571	ncbi_102174319	NC_030821.1	-	65554072	65565953	860	annot_exons
chi-miR-133b	novel_circ_004906	-0.840668	ncbi_102174319	NC_030821.1	-	65544032	65565953	1193	annot_exons
chi-miR-133b	novel_circ_005265	-0.880406	ncbi_102190130	NC_030814.1	-	8603501	8607522	602	annot_exons
chi-miR-133b	novel_circ_005616	-0.819689	ncbi_102184303	NC_030810.1	-	26979901	26986480	1034	annot_exons
chi-miR-133b	novel_circ_005695	-0.985611	ncbi_108637986	NC_030825.1	+	51617825	51680294	62464	exon_intron
chi-miR-133b	novel_circ_006488	-0.771429	ncbi_102175913	NC_030830.1	+	2290389	2300563	706	annot_exons
chi-miR-133b	novel_circ_007549	-0.845154	ncbi_102176934	NC_030811.1	+	70958797	70961062	320	annot_exons
chi-miR-133b	novel_circ_008725	-0.885714	ncbi_102176618	NC_030819.1	+	74520095	74553643	1184	annot_exons
chi-miR-133b	novel_circ_009852	-0.927634	ncbi_102169934	NC_030833.1	+	40385263	40392437	665	annot_exons
chi-miR-133b	novel_circ_010706	-0.845154	ncbi_102178364	NC_030818.1	-	5049032	5051037	817	annot_exons
chi-miR-134	novel_circ_000470	-0.880406	ncbi_102173648	NC_030813.1	+	59712204	59737374	3473	annot_exons
chi-miR-134	novel_circ_000603	-0.777542	ncbi_102173516	NC_030831.1	+	21321700	21327434	1410	annot_exons
chi-miR-134	novel_circ_000792	-0.845154	ncbi_102177343	NC_030817.1	+	82481447	82510648	2776	annot_exons
chi-miR-134	novel_circ_000862	-0.714286	ncbi_102171629	NC_030822.1	+	37008505	37019341	899	annot_exons
chi-miR-134	novel_circ_003014	-0.811679	ncbi_102183912	NC_030808.1	-	45626117	45688410	753	annot_exons
chi-miR-134	novel_circ_003081	-0.777542	ncbi_102173884	NC_030808.1	-	57133888	57135922	286	annot_exons
chi-miR-134	novel_circ_003490	-0.845154	ncbi_102177624	NC_030815.1	+	38550194	38590107	1789	annot_exons
chi-miR-134	novel_circ_003579	-0.845154	ncbi_102173039	NC_030808.1	+	55719955	55754585	22942	exon_intron
chi-miR-134	novel_circ_003750	-0.753702	ncbi_102191740	NC_030808.1	-	132852521	132868885	2616	annot_exons
chi-miR-134	novel_circ_004058	-0.758971	ncbi_102182305	NC_030814.1	+	15533990	15567291	20645	exon_intron
chi-miR-134	novel_circ_004461	-0.753702	ncbi_102188875	NC_030821.1	+	11724510	11728922	287	annot_exons
chi-miR-134	novel_circ_004974	-0.724714	ncbi_102172439	NC_030814.1	+	28949798	28975337	8187	exon_intron
chi-miR-134	novel_circ_005476	-0.714286	ncbi_102183243	NC_030816.1	+	68903550	68909603	771	annot_exons
chi-miR-134	novel_circ_005798	-0.845154	NA	NC_030812.1	+	24710277	24718968	8692	intergenic
chi-miR-134	novel_circ_006072	-0.758971	ncbi_102172021	NC_030831.1	-	20215490	20289024	964	annot_exons
chi-miR-134	novel_circ_006079	-0.941124	ncbi_102181124	NC_030816.1	+	26352817	26383744	6093	annot_exons
chi-miR-134	novel_circ_006151	-0.885714	ncbi_102171502	NC_030811.1	-	87832491	87875080	596	annot_exons
chi-miR-134	novel_circ_006243	-0.845154	ncbi_106503193	NC_030826.1	+	21621001	21635555	1091	annot_exons
chi-miR-134	novel_circ_008486	-0.845154	ncbi_102177624	NC_030815.1	+	38569957	38571374	1418	one_exon
chi-miR-134	novel_circ_008855	-0.845154	ncbi_102186236	NC_030823.1	-	29137958	29147427	620	annot_exons
chi-miR-134	novel_circ_009080	-0.811679	ncbi_102181925	NC_030811.1	+	5096928	5166415	1138	annot_exons
chi-miR-134	novel_circ_009156	-0.777542	ncbi_102173887	NC_030808.1	-	94893681	94964404	46007	exon_intron
chi-miR-134	novel_circ_009258	-0.758971	ncbi_102183243	NC_030816.1	+	68895044	68905955	927	annot_exons
chi-miR-134	novel_circ_009524	-0.845154	ncbi_102171502	NC_030811.1	-	87854274	87875080	13070	exon_intron
chi-miR-134	novel_circ_010120	-0.941124	ncbi_102175180	NC_030832.1	-	30231555	30236777	5223	intronic
chi-miR-134	novel_circ_010292	-0.845154	ncbi_102178223	NC_030829.1	-	35168440	35207954	15427	exon_intron
chi-miR-134	novel_circ_010617	-0.777542	ncbi_102186998	NC_030808.1	-	50172587	50250902	1709	annot_exons
chi-miR-134	novel_circ_010631	-0.880406	ncbi_102181925	NC_030811.1	+	5115826	5166415	1046	annot_exons
chi-miR-1343	novel_circ_000102	-0.771429	ncbi_102188594	NC_030816.1	-	49944084	49946935	370	annot_exons
chi-miR-1343	novel_circ_000445	-0.753702	ncbi_102182810	NC_030822.1	+	54919123	54925043	1546	annot_exons
chi-miR-1343	novel_circ_000537	-1	ncbi_100861132	NC_030836.1	+	12124128	12141564	633	annot_exons
chi-miR-1343	novel_circ_001424	-0.845154	ncbi_108636048	NC_030812.1	+	93819613	93824395	319	annot_exons
chi-miR-1343	novel_circ_001581	-0.758971	ncbi_102170828	NC_030829.1	+	29855110	29879107	669	annot_exons
chi-miR-1343	novel_circ_001649	-0.753702	ncbi_102188923	NC_030836.1	-	28693728	28729825	2813	annot_exons
chi-miR-1343	novel_circ_002512	-0.880406	ncbi_102170256	NC_030823.1	+	62786993	62798450	1781	annot_exons
chi-miR-1343	novel_circ_002621	-0.880406	ncbi_102184154	NC_030817.1	+	59915612	59935173	756	annot_exons
chi-miR-1343	novel_circ_002704	-0.753702	ncbi_102180921	NC_030812.1	-	66349177	66353522	478	annot_exons
chi-miR-1343	novel_circ_004003	-0.880406	ncbi_102185654	NC_030815.1	-	60298121	60299701	339	annot_exons
chi-miR-1343	novel_circ_004205	-0.777542	ncbi_102183578	NC_030812.1	-	81083994	81105064	433	annot_exons
chi-miR-1343	novel_circ_004717	-0.777542	ncbi_102171607	NC_030815.1	+	96457230	96475974	6442	annot_exons
chi-miR-1343	novel_circ_004762	-0.845154	ncbi_102181292	NW_017189516.1	+	65527340	65531131	557	annot_exons
chi-miR-1343	novel_circ_005744	-0.724714	ncbi_102189875	NC_030819.1	-	54326635	54344334	1120	annot_exons
chi-miR-1343	novel_circ_005963	-0.845154	ncbi_102174567	NC_030815.1	+	36283497	36306825	426	annot_exons
chi-miR-1343	novel_circ_006015	-0.880406	ncbi_102190892	NC_030821.1	-	17889070	17907276	1370	annot_exons
chi-miR-1343	novel_circ_006273	-0.758971	ncbi_102187133	NC_030815.1	+	52049120	52069956	444	annot_exons
chi-miR-1343	novel_circ_006674	-0.724714	ncbi_102174361	NC_030834.1	+	2980651	3030989	40397	exon_intron
chi-miR-1343	novel_circ_006786	-0.880406	ncbi_102169722	NC_030810.1	-	68935161	68966983	639	annot_exons
chi-miR-1343	novel_circ_006905	-0.880406	ncbi_102176705	NC_030820.1	+	64595234	64635853	912	annot_exons
chi-miR-1343	novel_circ_007002	-0.758971	ncbi_102169722	NC_030810.1	-	68938438	68943637	353	annot_exons
chi-miR-1343	novel_circ_007134	-0.777542	ncbi_102179808	NC_030826.1	-	48171413	48192275	1401	annot_exons
chi-miR-1343	novel_circ_007440	-0.845154	ncbi_102171523	NC_030818.1	-	74648601	74648939	245	annot_exons
chi-miR-1343	novel_circ_009117	-0.771429	ncbi_102186241	NC_030826.1	+	24023181	24033493	508	annot_exons
chi-miR-1343	novel_circ_009543	-0.941124	ncbi_102168770	NC_030827.1	-	35953053	35996396	1975	annot_exons
chi-miR-1343	novel_circ_009830	-0.758971	ncbi_102185400	NC_030828.1	+	30792692	30795867	349	annot_exons
chi-miR-1343	novel_circ_009955	-0.811679	ncbi_102172635	NC_030818.1	-	71340301	71430454	380	annot_exons
chi-miR-1343	novel_circ_010480	-0.714286	ncbi_102175025	NC_030817.1	-	67447535	67451368	383	annot_exons
chi-miR-135a	novel_circ_000162	-0.885714	ncbi_102173805	NC_030832.1	+	13956178	13960749	303	annot_exons
chi-miR-135a	novel_circ_001111	-0.885714	ncbi_102174500	NC_030823.1	+	77433744	77438340	908	annot_exons
chi-miR-135a	novel_circ_001797	-0.869657	ncbi_102174500	NC_030823.1	+	77433744	77493734	1028	annot_exons
chi-miR-135a	novel_circ_002644	-0.771429	ncbi_100861019	NC_030831.1	+	50751818	50771652	1441	annot_exons
chi-miR-135a	novel_circ_003136	-0.714286	ncbi_102177417	NC_030812.1	+	96176933	96177326	394	one_exon
chi-miR-135a	novel_circ_003264	-0.714286	ncbi_102189819	NC_030810.1	-	19032522	19043878	269	annot_exons
chi-miR-135a	novel_circ_003605	-0.885714	ncbi_102178775	NC_030809.1	-	92159817	92165129	664	annot_exons
chi-miR-135a	novel_circ_003914	-0.845154	ncbi_108633231	NC_030816.1	-	21476223	21506790	30568	exon_intron
chi-miR-135a	novel_circ_004009	-0.771429	ncbi_106503347	NC_030828.1	-	10964016	10967712	3697	intronic
chi-miR-135a	novel_circ_004153	-0.927634	ncbi_102184907	NC_030816.1	-	52676094	52699110	544	annot_exons
chi-miR-135a	novel_circ_004311	-0.771429	ncbi_108638483	NC_030828.1	+	67052820	67119616	38112	exon_intron
chi-miR-135a	novel_circ_004420	-0.985611	ncbi_102177542	NC_030821.1	-	40148414	40158874	482	annot_exons
chi-miR-135a	novel_circ_005896	-0.758971	ncbi_102182566	NC_030812.1	+	7210346	7213657	257	annot_exons
chi-miR-135a	novel_circ_006307	-0.845154	ncbi_102180021	NW_017189517.1	-	6636103	6636264	162	antisense
chi-miR-135a	novel_circ_006336	-0.828571	ncbi_102175021	NC_030816.1	+	89290312	89295808	546	annot_exons
chi-miR-135a	novel_circ_006501	-0.845154	ncbi_102185510	NC_030829.1	+	11744230	11748242	332	annot_exons
chi-miR-135a	novel_circ_006661	-0.819689	NA	NC_030830.1	+	13951209	13969020	17812	intergenic
chi-miR-135a	novel_circ_006667	-0.885714	ncbi_102184144	NC_030814.1	-	49065049	49084101	1492	annot_exons
chi-miR-135a	novel_circ_006705	-0.714286	ncbi_102191389	NC_030810.1	+	69484352	69487163	961	annot_exons
chi-miR-135a	novel_circ_007061	-0.811679	ncbi_102185005	NC_030817.1	+	35730730	35737766	581	annot_exons
chi-miR-135a	novel_circ_007469	-0.885714	ncbi_102185466	NC_030815.1	-	98382236	98387994	471	annot_exons
chi-miR-135a	novel_circ_007586	-0.885714	ncbi_102172748	NC_030825.1	+	22280072	22286845	911	annot_exons
chi-miR-135a	novel_circ_007597	-0.880406	ncbi_102178918	NC_030819.1	-	38918045	38932661	466	annot_exons
chi-miR-135a	novel_circ_008330	-0.828571	ncbi_102174457	NC_030833.1	-	5579399	5613520	1281	annot_exons
chi-miR-135a	novel_circ_008556	-0.771429	ncbi_102173567	NC_030815.1	+	85549867	85559831	300	annot_exons
chi-miR-135a	novel_circ_008663	-0.771429	ncbi_102175790	NC_030825.1	-	20585468	20609349	1150	annot_exons
chi-miR-135a	novel_circ_008834	-0.771429	ncbi_102174500	NC_030823.1	+	77433744	77499360	1176	annot_exons
chi-miR-135a	novel_circ_008945	-0.845154	NA	NC_030830.1	+	13951209	14004396	53188	intergenic
chi-miR-135a	novel_circ_009060	-0.771429	ncbi_102190275	NC_030809.1	-	39312992	39326268	1313	annot_exons
chi-miR-135a	novel_circ_009115	-0.771429	ncbi_102187104	NC_030835.1	-	10803912	10897300	41322	exon_intron
chi-miR-135a	novel_circ_010495	-0.714286	ncbi_102174457	NC_030833.1	-	5484341	5553446	613	annot_exons
chi-miR-135a	novel_circ_010586	-0.845154	ncbi_102169056	NC_030827.1	-	62853514	62855659	275	annot_exons
chi-miR-135b-5p	novel_circ_000043	-0.823193	ncbi_102182339	NC_030825.1	+	37687778	37705799	568	annot_exons
chi-miR-135b-5p	novel_circ_000088	-0.739249	ncbi_102171564	NC_030831.1	-	53816451	53843428	8625	exon_intron
chi-miR-135b-5p	novel_circ_000672	-0.823193	ncbi_102190745	NC_030830.1	-	23382957	23457218	63477	exon_intron
chi-miR-135b-5p	novel_circ_001076	-0.753702	ncbi_102177343	NC_030817.1	+	82495723	82510648	2516	annot_exons
chi-miR-135b-5p	novel_circ_001191	-0.924062	ncbi_102171991	NC_030820.1	-	11816728	11852670	675	annot_exons
chi-miR-135b-5p	novel_circ_001530	-0.924062	ncbi_102185203	NC_030823.1	+	58772738	58796218	385	annot_exons
chi-miR-135b-5p	novel_circ_001558	-0.753702	ncbi_102188239	NC_030821.1	+	26164890	26175776	323	annot_exons
chi-miR-135b-5p	novel_circ_002586	-0.823193	ncbi_102185466	NC_030815.1	-	98382236	98438280	1997	annot_exons
chi-miR-135b-5p	novel_circ_002591	-0.764706	ncbi_102189256	NC_030830.1	+	26939243	26944710	1123	annot_exons
chi-miR-135b-5p	novel_circ_002672	-0.782691	ncbi_102169456	NC_030811.1	-	19654237	19660908	6672	exon_intron
chi-miR-135b-5p	novel_circ_003070	-0.823193	ncbi_102172820	NC_030820.1	+	15822497	15829405	5495	exon_intron
chi-miR-135b-5p	novel_circ_003096	-0.823193	ncbi_106503784	NW_017189517.1	+	26703427	26731999	1287	annot_exons
chi-miR-135b-5p	novel_circ_003422	-0.927634	ncbi_102182522	NC_030823.1	+	25005420	25008952	448	annot_exons
chi-miR-135b-5p	novel_circ_003681	-0.811679	ncbi_102177493	NC_030832.1	-	14036736	14048550	503	annot_exons
chi-miR-135b-5p	novel_circ_003703	-0.924062	ncbi_102180403	NC_030819.1	+	58318851	58341369	666	annot_exons
chi-miR-135b-5p	novel_circ_003854	-0.823193	ncbi_102189190	NC_030835.1	-	20124365	20139785	724	annot_exons
chi-miR-135b-5p	novel_circ_003859	-0.823193	ncbi_102168467	NC_030820.1	+	72013551	72014480	930	exon_intron
chi-miR-135b-5p	novel_circ_003920	-0.831655	ncbi_102172822	NC_030820.1	-	47227904	47244347	527	annot_exons
chi-miR-135b-5p	novel_circ_004682	-0.823193	ncbi_102173533	NC_030812.1	+	10570355	10605088	748	annot_exons
chi-miR-135b-5p	novel_circ_005003	-0.823193	ncbi_102189954	NC_030815.1	-	100550800	100559370	1198	annot_exons
chi-miR-135b-5p	novel_circ_005136	-0.823193	ncbi_102177124	NC_030811.1	-	111153501	111156748	520	annot_exons
chi-miR-135b-5p	novel_circ_005551	-0.764706	ncbi_102175176	NC_030831.1	-	58722700	58739884	17185	intronic
chi-miR-135b-5p	novel_circ_005915	-0.753702	ncbi_102186974	NC_030819.1	+	32260823	32268802	566	annot_exons
chi-miR-135b-5p	novel_circ_005942	-0.823193	ncbi_102189759	NC_030816.1	-	76595656	76602702	796	annot_exons
chi-miR-135b-5p	novel_circ_006012	-0.823193	ncbi_102181358	NC_030811.1	-	109920951	110001532	1753	annot_exons
chi-miR-135b-5p	novel_circ_006040	-0.869657	ncbi_102176277	NC_030809.1	-	44470001	44483748	823	annot_exons
chi-miR-135b-5p	novel_circ_006332	-0.794118	ncbi_102178293	NC_030824.1	+	57478528	57486304	459	annot_exons
chi-miR-135b-5p	novel_circ_006394	-0.823193	ncbi_102178730	NC_030816.1	+	49649935	49668711	768	exon_intron
chi-miR-135b-5p	novel_circ_006674	-0.735294	ncbi_102174361	NC_030834.1	+	2980651	3030989	40397	exon_intron
chi-miR-135b-5p	novel_circ_006702	-0.911765	ncbi_102184132	NC_030813.1	-	26049272	26054024	415	annot_exons
chi-miR-135b-5p	novel_circ_006837	-0.831655	ncbi_102169284	NC_030814.1	+	53097176	53105065	519	annot_exons
chi-miR-135b-5p	novel_circ_007273	-0.823193	ncbi_102185203	NC_030823.1	+	58767425	58814547	741	annot_exons
chi-miR-135b-5p	novel_circ_007401	-0.811679	ncbi_102188535	NC_030828.1	+	21762533	21764388	1358	annot_exons
chi-miR-135b-5p	novel_circ_007684	-0.924062	ncbi_102182503	NC_030815.1	+	78919092	78954143	898	annot_exons
chi-miR-135b-5p	novel_circ_007844	-0.831655	ncbi_102181344	NC_030830.1	-	45673650	45676595	333	annot_exons
chi-miR-135b-5p	novel_circ_007918	-0.764706	ncbi_102176319	NC_030814.1	+	80026382	80035745	520	annot_exons
chi-miR-135b-5p	novel_circ_008047	-0.800853	ncbi_102169342	NC_030809.1	+	37929586	37965894	26769	exon_intron
chi-miR-135b-5p	novel_circ_008166	-0.724714	ncbi_108638496	NC_030828.1	-	69098549	69141930	43382	antisense
chi-miR-135b-5p	novel_circ_008368	-0.735294	ncbi_102189931	NC_030812.1	-	67243871	67248187	472	annot_exons
chi-miR-135b-5p	novel_circ_008483	-0.823193	ncbi_102177491	NC_030832.1	+	16987640	16989269	1630	one_exon
chi-miR-135b-5p	novel_circ_008755	-0.924062	ncbi_102179783	NC_030820.1	-	27763744	27774723	295	annot_exons
chi-miR-135b-5p	novel_circ_008915	-0.739249	ncbi_102184884	NC_030812.1	-	67172481	67184047	11567	exon_intron
chi-miR-135b-5p	novel_circ_009010	-0.823193	ncbi_102188466	NC_030811.1	+	32171093	32207799	1428	annot_exons
chi-miR-135b-5p	novel_circ_009054	-0.985611	ncbi_102184169	NC_030822.1	-	37975441	37986974	543	annot_exons
chi-miR-135b-5p	novel_circ_009295	-0.724714	ncbi_102189487	NC_030817.1	-	65387016	65391351	571	annot_exons
chi-miR-135b-5p	novel_circ_009527	-0.924062	ncbi_102180719	NC_030810.1	+	18283078	18295500	477	annot_exons
chi-miR-135b-5p	novel_circ_009648	-0.970588	NA	NC_030809.1	+	107508646	107575268	66623	intergenic
chi-miR-135b-5p	novel_circ_009964	-0.823193	ncbi_102190163	NC_030826.1	-	19576685	19601249	24565	antisense
chi-miR-135b-5p	novel_circ_010010	-0.724714	ncbi_102184132	NC_030813.1	-	26044163	26054024	481	annot_exons
chi-miR-135b-5p	novel_circ_010120	-0.739249	ncbi_102175180	NC_030832.1	-	30231555	30236777	5223	intronic
chi-miR-135b-5p	novel_circ_010337	-0.985611	ncbi_102185203	NC_030823.1	+	58772738	58814547	695	annot_exons
chi-miR-135b-5p	novel_circ_010400	-0.739249	ncbi_102183640	NC_030808.1	+	111396190	111404862	906	annot_exons
chi-miR-135b-5p	novel_circ_010418	-0.811679	ncbi_102176861	NC_030812.1	+	100133617	100149694	753	annot_exons
chi-miR-135b-5p	novel_circ_010453	-0.831655	ncbi_102182838	NC_030830.1	-	44520886	44528080	562	annot_exons
chi-miR-135b-5p	novel_circ_010891	-0.985611	ncbi_102181358	NC_030811.1	-	109976342	110001532	840	annot_exons
chi-miR-136-3p	novel_circ_000128	-0.771429	ncbi_106502734	NC_030820.1	-	33179100	33272240	632	annot_exons
chi-miR-136-3p	novel_circ_000470	-0.758971	ncbi_102173648	NC_030813.1	+	59712204	59737374	3473	annot_exons
chi-miR-136-3p	novel_circ_000860	-0.777542	ncbi_102179243	NC_030829.1	-	36571124	36665110	6023	exon_intron
chi-miR-136-3p	novel_circ_000883	-0.845154	NA	NC_030809.1	+	107508646	107575278	66633	intergenic
chi-miR-136-3p	novel_circ_002086	-0.753702	ncbi_102182257	NC_030808.1	+	23648635	23666275	824	annot_exons
chi-miR-136-3p	novel_circ_003410	-0.753702	ncbi_102171902	NC_030823.1	+	75680803	75718315	533	annot_exons
chi-miR-136-3p	novel_circ_003450	-0.758971	ncbi_102177343	NC_030817.1	+	82514219	82521288	429	annot_exons
chi-miR-136-3p	novel_circ_003524	-0.771429	ncbi_102171629	NC_030822.1	+	37018795	37019341	547	one_exon
chi-miR-136-3p	novel_circ_003579	-0.777542	ncbi_102173039	NC_030808.1	+	55719955	55754585	22942	exon_intron
chi-miR-136-3p	novel_circ_004058	-0.880406	ncbi_102182305	NC_030814.1	+	15533990	15567291	20645	exon_intron
chi-miR-136-3p	novel_circ_004409	-1	ncbi_102185611	NC_030808.1	+	130116103	130122846	521	annot_exons
chi-miR-136-3p	novel_circ_005272	-0.758971	ncbi_102180628	NC_030826.1	-	61698056	61709197	295	annot_exons
chi-miR-136-3p	novel_circ_005615	-0.845154	ncbi_102181048	NC_030818.1	+	93657272	93678796	1029	annot_exons
chi-miR-136-3p	novel_circ_006079	-0.880406	ncbi_102181124	NC_030816.1	+	26352817	26383744	6093	annot_exons
chi-miR-136-3p	novel_circ_007213	-0.885714	ncbi_102179243	NC_030829.1	-	36639157	36727492	3719	annot_exons
chi-miR-136-3p	novel_circ_007406	-0.714286	ncbi_102175589	NC_030818.1	+	67921433	67932027	591	annot_exons
chi-miR-136-3p	novel_circ_007916	-0.845154	ncbi_102168258	NC_030815.1	-	83896948	83899888	701	annot_exons
chi-miR-136-3p	novel_circ_007921	-0.777542	ncbi_102189992	NC_030808.1	+	77040536	77063694	844	annot_exons
chi-miR-136-3p	novel_circ_008138	-0.777542	ncbi_102183001	NC_030826.1	-	18401641	18413344	1457	annot_exons
chi-miR-136-3p	novel_circ_008166	-0.714286	ncbi_108638496	NC_030828.1	-	69098549	69141930	43382	antisense
chi-miR-136-3p	novel_circ_009156	-0.845154	ncbi_102173887	NC_030808.1	-	94893681	94964404	46007	exon_intron
chi-miR-136-3p	novel_circ_009319	-0.777542	ncbi_106503385	NC_030828.1	+	67540278	67562672	1489	annot_exons
chi-miR-136-3p	novel_circ_009572	-0.777542	ncbi_102182948	NC_030836.1	+	27753906	27785734	14649	exon_intron
chi-miR-136-3p	novel_circ_009648	-0.811679	NA	NC_030809.1	+	107508646	107575268	66623	intergenic
chi-miR-136-3p	novel_circ_009916	-0.845154	ncbi_102175589	NC_030818.1	+	67924665	67932027	493	annot_exons
chi-miR-136-3p	novel_circ_010617	-0.845154	ncbi_102186998	NC_030808.1	-	50172587	50250902	1709	annot_exons
chi-miR-136-3p	novel_circ_010644	-0.880406	ncbi_102179243	NC_030829.1	-	36639157	36659749	537	annot_exons
chi-miR-136-5p	novel_circ_000088	-0.758971	ncbi_102171564	NC_030831.1	-	53816451	53843428	8625	exon_intron
chi-miR-136-5p	novel_circ_000247	-0.771429	ncbi_102175447	NC_030830.1	+	39027788	39082554	785	annot_exons
chi-miR-136-5p	novel_circ_000370	-0.758971	ncbi_102190528	NC_030819.1	+	84920202	84930936	977	annot_exons
chi-miR-136-5p	novel_circ_000426	-0.771429	ncbi_102173584	NC_030821.1	+	4685394	4694437	823	annot_exons
chi-miR-136-5p	novel_circ_000447	-0.880406	ncbi_102185996	NC_030813.1	+	102317689	102321272	3584	intronic
chi-miR-136-5p	novel_circ_000470	-0.758971	ncbi_102173648	NC_030813.1	+	59712204	59737374	3473	annot_exons
chi-miR-136-5p	novel_circ_000739	-0.777542	ncbi_102187593	NC_030817.1	+	88686351	88695350	1382	annot_exons
chi-miR-136-5p	novel_circ_000759	-0.771429	ncbi_100861014	NC_030831.1	-	43285788	43287796	243	annot_exons
chi-miR-136-5p	novel_circ_000820	-0.714286	ncbi_102168482	NC_030826.1	-	45678134	45698539	556	annot_exons
chi-miR-136-5p	novel_circ_000883	-0.845154	NA	NC_030809.1	+	107508646	107575278	66633	intergenic
chi-miR-136-5p	novel_circ_000886	-0.845154	ncbi_102179964	NC_030822.1	+	24866340	24870860	4521	exon_intron
chi-miR-136-5p	novel_circ_001004	-0.845154	ncbi_102168387	NC_030808.1	+	37069458	37111079	1083	annot_exons
chi-miR-136-5p	novel_circ_001045	-0.777542	ncbi_102178402	NC_030809.1	-	63538415	63569458	31044	exon_intron
chi-miR-136-5p	novel_circ_001054	-0.777542	ncbi_102180425	NC_030808.1	-	17308955	17320565	866	annot_exons
chi-miR-136-5p	novel_circ_001281	-0.771429	ncbi_102169826	NC_030811.1	-	104993375	105006433	647	annot_exons
chi-miR-136-5p	novel_circ_001374	-0.771429	ncbi_102191824	NC_030824.1	-	52802678	52832182	880	annot_exons
chi-miR-136-5p	novel_circ_001438	-0.777542	NA	NC_030815.1	+	88618418	88635591	17174	intergenic
chi-miR-136-5p	novel_circ_001531	-0.724714	ncbi_102168785	NC_030810.1	+	100944675	100949774	338	annot_exons
chi-miR-136-5p	novel_circ_001558	-0.771429	ncbi_102188239	NC_030821.1	+	26164890	26175776	323	annot_exons
chi-miR-136-5p	novel_circ_002254	-0.880406	ncbi_102169356	NC_030833.1	-	11956232	11980319	1857	annot_exons
chi-miR-136-5p	novel_circ_002356	-0.811679	ncbi_102178981	NC_030836.1	+	17552665	17564299	464	annot_exons
chi-miR-136-5p	novel_circ_002450	-0.758971	ncbi_102176373	NC_030809.1	+	11430172	11459564	1134	annot_exons
chi-miR-136-5p	novel_circ_002627	-0.828571	ncbi_102180628	NC_030826.1	-	61678244	61688874	450	annot_exons
chi-miR-136-5p	novel_circ_003266	-0.777542	ncbi_102186725	NC_030808.1	-	138881933	138882826	894	one_exon
chi-miR-136-5p	novel_circ_003409	-0.880406	ncbi_102175447	NC_030830.1	+	39027788	39071237	640	annot_exons
chi-miR-136-5p	novel_circ_003425	-0.771429	ncbi_102170089	NC_030827.1	+	6753919	6757992	493	annot_exons
chi-miR-136-5p	novel_circ_003579	-0.777542	ncbi_102173039	NC_030808.1	+	55719955	55754585	22942	exon_intron
chi-miR-136-5p	novel_circ_003708	-0.880406	ncbi_102178160	NW_017189752.1	+	115642	132315	531	annot_exons
chi-miR-136-5p	novel_circ_003968	-0.771429	ncbi_102181994	NC_030827.1	+	18397546	18424169	850	annot_exons
chi-miR-136-5p	novel_circ_004058	-0.880406	ncbi_102182305	NC_030814.1	+	15533990	15567291	20645	exon_intron
chi-miR-136-5p	novel_circ_004289	-0.880406	ncbi_102185413	NC_030810.1	-	104950392	105005267	5187	annot_exons
chi-miR-136-5p	novel_circ_004324	-0.880406	ncbi_102177932	NC_030808.1	-	125800191	125837611	1621	annot_exons
chi-miR-136-5p	novel_circ_004409	-0.942857	ncbi_102185611	NC_030808.1	+	130116103	130122846	521	annot_exons
chi-miR-136-5p	novel_circ_004659	-0.777542	ncbi_100861165	NC_030828.1	+	7089944	7091526	1583	exon_intron
chi-miR-136-5p	novel_circ_004713	-0.758971	ncbi_102175882	NC_030823.1	+	65531809	65545923	928	annot_exons
chi-miR-136-5p	novel_circ_005527	-0.777542	ncbi_102190007	NC_030810.1	-	98551175	98563883	1081	annot_exons
chi-miR-136-5p	novel_circ_005925	-0.845154	ncbi_102185203	NC_030823.1	+	58790359	58814547	6170	exon_intron
chi-miR-136-5p	novel_circ_005927	-0.845154	ncbi_102189036	NC_030815.1	-	83026402	83062199	1183	annot_exons
chi-miR-136-5p	novel_circ_006072	-0.880406	ncbi_102172021	NC_030831.1	-	20215490	20289024	964	annot_exons
chi-miR-136-5p	novel_circ_006294	-1	ncbi_102181221	NC_030821.1	+	91264713	91282931	734	annot_exons
chi-miR-136-5p	novel_circ_006358	-0.771429	ncbi_102188881	NC_030823.1	-	5233603	5253014	1098	annot_exons
chi-miR-136-5p	novel_circ_006811	-0.753702	ncbi_102171075	NC_030817.1	+	72663225	72669981	740	annot_exons
chi-miR-136-5p	novel_circ_006878	-0.777542	ncbi_102169071	NC_030833.1	+	33712277	33728799	558	annot_exons
chi-miR-136-5p	novel_circ_006919	-0.880406	ncbi_102189487	NC_030817.1	-	65380460	65383914	884	annot_exons
chi-miR-136-5p	novel_circ_006922	-0.845154	ncbi_102171036	NC_030812.1	+	63602890	63624227	547	annot_exons
chi-miR-136-5p	novel_circ_007123	-0.777542	ncbi_102181684	NC_030815.1	+	95185411	95189160	392	annot_exons
chi-miR-136-5p	novel_circ_007232	-0.777542	ncbi_102177842	NC_030828.1	+	54264561	54299763	2406	annot_exons
chi-miR-136-5p	novel_circ_007278	-0.777542	ncbi_102181994	NC_030827.1	+	18397546	18408760	568	annot_exons
chi-miR-136-5p	novel_circ_007377	-0.771429	ncbi_102180006	NC_030810.1	-	16784100	16806036	1135	annot_exons
chi-miR-136-5p	novel_circ_007411	-0.828571	ncbi_102179723	NC_030831.1	-	3933339	3943544	4784	annot_exons
chi-miR-136-5p	novel_circ_008085	-0.777542	ncbi_102180426	NC_030808.1	-	81967863	81986478	378	annot_exons
chi-miR-136-5p	novel_circ_008113	-0.777542	ncbi_102171478	NC_030810.1	-	68586010	68587429	389	annot_exons
chi-miR-136-5p	novel_circ_008295	-0.880406	ncbi_102171036	NC_030812.1	+	63473780	63534938	502	annot_exons
chi-miR-136-5p	novel_circ_008349	-0.942857	ncbi_102190377	NC_030811.1	+	58963091	58983051	621	annot_exons
chi-miR-136-5p	novel_circ_008443	-0.942857	ncbi_102171036	NC_030812.1	+	63473780	63549357	679	annot_exons
chi-miR-136-5p	novel_circ_008486	-0.777542	ncbi_102177624	NC_030815.1	+	38569957	38571374	1418	one_exon
chi-miR-136-5p	novel_circ_008718	-0.777542	ncbi_102181681	NC_030815.1	-	46364472	46368544	4073	exon_intron
chi-miR-136-5p	novel_circ_008853	-0.777542	ncbi_102177268	NC_030824.1	-	57839116	57849014	6516	exon_intron
chi-miR-136-5p	novel_circ_008915	-0.880406	ncbi_102184884	NC_030812.1	-	67172481	67184047	11567	exon_intron
chi-miR-136-5p	novel_circ_009117	-0.771429	ncbi_102186241	NC_030826.1	+	24023181	24033493	508	annot_exons
chi-miR-136-5p	novel_circ_009156	-0.845154	ncbi_102173887	NC_030808.1	-	94893681	94964404	46007	exon_intron
chi-miR-136-5p	novel_circ_009572	-0.777542	ncbi_102182948	NC_030836.1	+	27753906	27785734	14649	exon_intron
chi-miR-136-5p	novel_circ_009648	-0.724714	NA	NC_030809.1	+	107508646	107575268	66623	intergenic
chi-miR-136-5p	novel_circ_009697	-0.941124	ncbi_102170089	NC_030827.1	+	6753919	6783762	915	annot_exons
chi-miR-136-5p	novel_circ_009923	-0.777542	ncbi_102169827	NC_030811.1	+	73668296	73684529	943	annot_exons
chi-miR-136-5p	novel_circ_009960	-0.880406	ncbi_102175013	NC_030813.1	+	58944973	58967632	1350	annot_exons
chi-miR-136-5p	novel_circ_009998	-0.771429	ncbi_102186562	NC_030812.1	+	53884170	53903439	2732	annot_exons
chi-miR-136-5p	novel_circ_010292	-0.777542	ncbi_102178223	NC_030829.1	-	35168440	35207954	15427	exon_intron
chi-miR-136-5p	novel_circ_010437	-0.777542	ncbi_102174683	NC_030824.1	-	17139327	17158431	1062	annot_exons
chi-miR-1388-3p	novel_circ_000447	-0.880406	ncbi_102185996	NC_030813.1	+	102317689	102321272	3584	intronic
chi-miR-1388-3p	novel_circ_000792	-0.777542	ncbi_102177343	NC_030817.1	+	82481447	82510648	2776	annot_exons
chi-miR-1388-3p	novel_circ_000883	-0.845154	NA	NC_030809.1	+	107508646	107575278	66633	intergenic
chi-miR-1388-3p	novel_circ_000886	-0.845154	ncbi_102179964	NC_030822.1	+	24866340	24870860	4521	exon_intron
chi-miR-1388-3p	novel_circ_001076	-0.828571	ncbi_102177343	NC_030817.1	+	82495723	82510648	2516	annot_exons
chi-miR-1388-3p	novel_circ_001444	-0.880406	ncbi_102191605	NC_030814.1	-	92050348	92056170	632	annot_exons
chi-miR-1388-3p	novel_circ_001583	-0.845154	ncbi_102179496	NC_030821.1	+	38197051	38212731	1390	annot_exons
chi-miR-1388-3p	novel_circ_002221	-0.811679	ncbi_102173019	NC_030821.1	-	80924612	80927709	1260	annot_exons
chi-miR-1388-3p	novel_circ_002263	-0.777542	ncbi_102184270	NC_030823.1	-	25980332	25981219	328	annot_exons
chi-miR-1388-3p	novel_circ_002296	-0.927634	ncbi_102175882	NC_030823.1	+	65532992	65535402	409	annot_exons
chi-miR-1388-3p	novel_circ_002400	-0.777542	ncbi_102185996	NC_030813.1	+	102395506	102396945	1045	annot_exons
chi-miR-1388-3p	novel_circ_003252	-0.753702	ncbi_102175042	NC_030821.1	-	49922931	49943834	838	annot_exons
chi-miR-1388-3p	novel_circ_003490	-0.777542	ncbi_102177624	NC_030815.1	+	38550194	38590107	1789	annot_exons
chi-miR-1388-3p	novel_circ_003579	-0.777542	ncbi_102173039	NC_030808.1	+	55719955	55754585	22942	exon_intron
chi-miR-1388-3p	novel_circ_004058	-0.880406	ncbi_102182305	NC_030814.1	+	15533990	15567291	20645	exon_intron
chi-miR-1388-3p	novel_circ_004289	-0.880406	ncbi_102185413	NC_030810.1	-	104950392	105005267	5187	annot_exons
chi-miR-1388-3p	novel_circ_004713	-0.758971	ncbi_102175882	NC_030823.1	+	65531809	65545923	928	annot_exons
chi-miR-1388-3p	novel_circ_005272	-0.758971	ncbi_102180628	NC_030826.1	-	61698056	61709197	295	annot_exons
chi-miR-1388-3p	novel_circ_005971	-0.885714	ncbi_102174343	NC_030829.1	+	11292962	11304102	438	annot_exons
chi-miR-1388-3p	novel_circ_006116	-0.714286	NA	NC_030834.1	+	18607920	18650811	42892	intergenic
chi-miR-1388-3p	novel_circ_006177	-1	ncbi_102190802	NC_030821.1	+	8940074	8952833	468	annot_exons
chi-miR-1388-3p	novel_circ_007626	-0.828571	ncbi_102190802	NC_030821.1	+	8940074	8966504	570	annot_exons
chi-miR-1388-3p	novel_circ_007898	-0.880406	ncbi_102175513	NC_030826.1	+	4843727	4846157	189	annot_exons
chi-miR-1388-3p	novel_circ_007921	-0.777542	ncbi_102189992	NC_030808.1	+	77040536	77063694	844	annot_exons
chi-miR-1388-3p	novel_circ_007925	-0.828571	ncbi_102170784	NC_030815.1	+	17288788	17312241	436	annot_exons
chi-miR-1388-3p	novel_circ_008486	-0.777542	ncbi_102177624	NC_030815.1	+	38569957	38571374	1418	one_exon
chi-miR-1388-3p	novel_circ_008718	-0.777542	ncbi_102181681	NC_030815.1	-	46364472	46368544	4073	exon_intron
chi-miR-1388-3p	novel_circ_009572	-0.777542	ncbi_102182948	NC_030836.1	+	27753906	27785734	14649	exon_intron
chi-miR-1388-3p	novel_circ_009708	-0.828571	ncbi_102185622	NC_030810.1	-	71250442	71278523	1731	annot_exons
chi-miR-1388-3p	novel_circ_009744	-0.777542	ncbi_102178111	NC_030808.1	+	80849491	80861990	658	annot_exons
chi-miR-1388-3p	novel_circ_010120	-0.880406	ncbi_102175180	NC_030832.1	-	30231555	30236777	5223	intronic
chi-miR-1388-5p	novel_circ_000890	-0.758971	ncbi_102175241	NC_030826.1	-	30007675	30017060	9386	antisense
chi-miR-1388-5p	novel_circ_001227	-0.753702	ncbi_102180410	NC_030823.1	-	24685806	24700736	350	annot_exons
chi-miR-1388-5p	novel_circ_001460	-0.811679	ncbi_102183120	NC_030810.1	+	52140823	52192869	2103	annot_exons
chi-miR-1388-5p	novel_circ_002268	-0.714286	ncbi_102189413	NC_030819.1	-	11846201	11846974	774	one_exon
chi-miR-1388-5p	novel_circ_002449	-0.942857	ncbi_102175241	NC_030826.1	-	30007675	30012671	4997	antisense
chi-miR-1388-5p	novel_circ_002562	-0.845154	ncbi_102185813	NC_030812.1	-	62777073	62782819	557	annot_exons
chi-miR-1388-5p	novel_circ_002639	-0.828571	ncbi_102189565	NC_030813.1	+	67617581	67629625	974	annot_exons
chi-miR-1388-5p	novel_circ_002752	-0.724714	ncbi_102183001	NC_030826.1	-	18401641	18402861	511	annot_exons
chi-miR-1388-5p	novel_circ_002807	-0.880406	ncbi_102171943	NC_030830.1	-	10591499	10594190	246	annot_exons
chi-miR-1388-5p	novel_circ_003293	-0.828571	ncbi_102191246	NC_030817.1	-	24166314	24259446	373	annot_exons
chi-miR-1388-5p	novel_circ_003866	-0.845154	ncbi_102178405	NC_030830.1	+	45595824	45615133	2304	annot_exons
chi-miR-1388-5p	novel_circ_003916	-0.942857	ncbi_102168209	NC_030828.1	-	23975771	23995586	651	annot_exons
chi-miR-1388-5p	novel_circ_004052	-0.714286	ncbi_102183120	NC_030810.1	+	52156084	52192869	1368	annot_exons
chi-miR-1388-5p	novel_circ_004162	-0.771429	ncbi_102173254	NC_030810.1	-	12761196	12767775	802	annot_exons
chi-miR-1388-5p	novel_circ_004285	-0.758971	ncbi_102179035	NC_030825.1	-	18134374	18173894	2088	annot_exons
chi-miR-1388-5p	novel_circ_004481	-0.927634	NA	NC_030811.1	+	111459929	111463485	3557	intergenic
chi-miR-1388-5p	novel_circ_004836	-0.777542	ncbi_102189870	NC_030818.1	+	15178453	15219449	879	annot_exons
chi-miR-1388-5p	novel_circ_004929	-0.819689	ncbi_102173323	NC_030824.1	+	60837732	60858799	405	annot_exons
chi-miR-1388-5p	novel_circ_005191	-0.819689	ncbi_102171478	NC_030810.1	-	68540718	68609777	3323	annot_exons
chi-miR-1388-5p	novel_circ_006100	-0.941124	ncbi_102181924	NC_030833.1	-	758529	769835	357	annot_exons
chi-miR-1388-5p	novel_circ_008887	-0.819689	ncbi_102168489	NC_030827.1	-	62559286	62561618	2333	antisense
chi-miR-1388-5p	novel_circ_009003	-0.880406	ncbi_102168694	NC_030811.1	-	1238642	1253045	3802	annot_exons
chi-miR-1388-5p	novel_circ_009065	-0.771429	ncbi_102186841	NC_030812.1	-	59264442	59278593	572	annot_exons
chi-miR-1388-5p	novel_circ_009096	-0.985611	ncbi_102169802	NC_030828.1	+	24334356	24340877	445	annot_exons
chi-miR-1388-5p	novel_circ_009607	-0.845154	ncbi_102168862	NC_030828.1	-	4802898	4816407	665	annot_exons
chi-miR-1388-5p	novel_circ_010723	-0.758971	ncbi_102184338	NC_030814.1	+	37572051	37587970	10321	exon_intron
chi-miR-140-3p	novel_circ_000087	-0.845154	ncbi_102178192	NC_030823.1	+	22158623	22159782	1160	intronic
chi-miR-140-3p	novel_circ_000223	-0.845154	ncbi_102170925	NC_030830.1	+	10942163	10945036	430	annot_exons
chi-miR-140-3p	novel_circ_000282	-0.828571	ncbi_102189934	NC_030813.1	+	4873414	4876431	3018	exon_intron
chi-miR-140-3p	novel_circ_000447	-0.941124	ncbi_102185996	NC_030813.1	+	102317689	102321272	3584	intronic
chi-miR-140-3p	novel_circ_000658	-0.753702	ncbi_102187134	NC_030815.1	+	60899674	60946597	46924	exon_intron
chi-miR-140-3p	novel_circ_000883	-0.777542	NA	NC_030809.1	+	107508646	107575278	66633	intergenic
chi-miR-140-3p	novel_circ_000886	-0.777542	ncbi_102179964	NC_030822.1	+	24866340	24870860	4521	exon_intron
chi-miR-140-3p	novel_circ_001054	-0.845154	ncbi_102180425	NC_030808.1	-	17308955	17320565	866	annot_exons
chi-miR-140-3p	novel_circ_001270	-0.758971	ncbi_102169294	NC_030817.1	+	64913806	64962950	1001	annot_exons
chi-miR-140-3p	novel_circ_001364	-0.714286	ncbi_102186481	NC_030816.1	+	37565949	37585449	836	annot_exons
chi-miR-140-3p	novel_circ_002400	-0.845154	ncbi_102185996	NC_030813.1	+	102395506	102396945	1045	annot_exons
chi-miR-140-3p	novel_circ_002415	-0.777542	ncbi_102177816	NC_030821.1	-	854733	894618	10244	exon_intron
chi-miR-140-3p	novel_circ_002496	-0.840668	ncbi_102179763	NC_030814.1	+	17534075	17626812	728	annot_exons
chi-miR-140-3p	novel_circ_002621	-0.758971	ncbi_102184154	NC_030817.1	+	59915612	59935173	756	annot_exons
chi-miR-140-3p	novel_circ_002653	-0.777542	ncbi_102180628	NC_030826.1	-	61535944	61604287	522	annot_exons
chi-miR-140-3p	novel_circ_002740	-0.941124	ncbi_102187642	NC_030810.1	+	26731647	26766719	1260	annot_exons
chi-miR-140-3p	novel_circ_002920	-0.777542	ncbi_100861019	NC_030831.1	+	50758508	50763852	504	annot_exons
chi-miR-140-3p	novel_circ_003254	-0.880406	ncbi_102180850	NC_030814.1	+	16313418	16366629	1173	annot_exons
chi-miR-140-3p	novel_circ_003267	-0.845154	ncbi_102180634	NC_030809.1	-	114554814	114575076	669	annot_exons
chi-miR-140-3p	novel_circ_003323	-0.714286	ncbi_102174853	NC_030819.1	-	74209755	74218548	575	annot_exons
chi-miR-140-3p	novel_circ_003425	-0.942857	ncbi_102170089	NC_030827.1	+	6753919	6757992	493	annot_exons
chi-miR-140-3p	novel_circ_003432	-0.885714	ncbi_102174853	NC_030819.1	-	74209755	74213665	452	annot_exons
chi-miR-140-3p	novel_circ_003526	-0.845154	ncbi_102181057	NC_030821.1	+	45091368	45167673	887	annot_exons
chi-miR-140-3p	novel_circ_003547	-0.845154	ncbi_102180449	NC_030810.1	+	10986116	11009571	704	annot_exons
chi-miR-140-3p	novel_circ_003579	-0.845154	ncbi_102173039	NC_030808.1	+	55719955	55754585	22942	exon_intron
chi-miR-140-3p	novel_circ_003612	-0.771429	ncbi_102185340	NC_030835.1	-	1441114	1446942	1669	annot_exons
chi-miR-140-3p	novel_circ_003920	-0.758971	ncbi_102172822	NC_030820.1	-	47227904	47244347	527	annot_exons
chi-miR-140-3p	novel_circ_004058	-0.758971	ncbi_102182305	NC_030814.1	+	15533990	15567291	20645	exon_intron
chi-miR-140-3p	novel_circ_004169	-0.845154	ncbi_102190787	NC_030816.1	+	57084777	57097444	975	annot_exons
chi-miR-140-3p	novel_circ_004293	-0.714286	ncbi_102176523	NC_030814.1	-	64323606	64324088	483	one_exon
chi-miR-140-3p	novel_circ_004307	-0.880406	ncbi_102178492	NC_030828.1	+	64162106	64169650	723	annot_exons
chi-miR-140-3p	novel_circ_004313	-0.782691	ncbi_102170271	NC_030808.1	+	134679232	134731778	1352	annot_exons
chi-miR-140-3p	novel_circ_004551	-0.714286	ncbi_102186394	NC_030814.1	-	14155208	14183277	1178	annot_exons
chi-miR-140-3p	novel_circ_005106	-0.777542	ncbi_102177440	NC_030816.1	+	25513215	25567985	655	annot_exons
chi-miR-140-3p	novel_circ_005286	-0.828571	ncbi_102168775	NC_030808.1	-	145923337	145925961	607	annot_exons
chi-miR-140-3p	novel_circ_005824	-0.941124	ncbi_102179776	NC_030818.1	+	45163250	45169604	375	annot_exons
chi-miR-140-3p	novel_circ_005925	-0.777542	ncbi_102185203	NC_030823.1	+	58790359	58814547	6170	exon_intron
chi-miR-140-3p	novel_circ_005971	-1	ncbi_102174343	NC_030829.1	+	11292962	11304102	438	annot_exons
chi-miR-140-3p	novel_circ_006072	-0.758971	ncbi_102172021	NC_030831.1	-	20215490	20289024	964	annot_exons
chi-miR-140-3p	novel_circ_006095	-0.777542	NA	NC_030818.1	+	15233544	15234462	919	intergenic
chi-miR-140-3p	novel_circ_006243	-0.845154	ncbi_106503193	NC_030826.1	+	21621001	21635555	1091	annot_exons
chi-miR-140-3p	novel_circ_006486	-0.714286	ncbi_102168283	NC_030824.1	-	18264783	18272844	773	annot_exons
chi-miR-140-3p	novel_circ_006887	-0.777542	ncbi_102182177	NC_030829.1	-	53781046	53792213	742	annot_exons
chi-miR-140-3p	novel_circ_006892	-0.828571	ncbi_102175241	NC_030826.1	-	30007675	30012231	4557	antisense
chi-miR-140-3p	novel_circ_007106	-0.941124	ncbi_102180850	NC_030814.1	+	16220226	16316259	923	annot_exons
chi-miR-140-3p	novel_circ_007177	-0.777542	NA	NW_017189516.1	+	8597445	8600421	2977	intergenic
chi-miR-140-3p	novel_circ_007324	-0.811679	ncbi_102175578	NC_030816.1	+	10248763	10285409	10670	exon_intron
chi-miR-140-3p	novel_circ_008488	-0.898645	ncbi_102189759	NC_030816.1	-	76531997	76539115	600	annot_exons
chi-miR-140-3p	novel_circ_008853	-0.845154	ncbi_102177268	NC_030824.1	-	57839116	57849014	6516	exon_intron
chi-miR-140-3p	novel_circ_008915	-0.941124	ncbi_102184884	NC_030812.1	-	67172481	67184047	11567	exon_intron
chi-miR-140-3p	novel_circ_009018	-0.885714	ncbi_102190286	NC_030810.1	+	26224605	26246223	620	annot_exons
chi-miR-140-3p	novel_circ_009156	-0.777542	ncbi_102173887	NC_030808.1	-	94893681	94964404	46007	exon_intron
chi-miR-140-3p	novel_circ_009210	-0.880406	ncbi_102187471	NC_030813.1	+	102775726	102800437	960	annot_exons
chi-miR-140-3p	novel_circ_009407	-0.840668	ncbi_102172443	NC_030815.1	-	98462276	98468970	471	annot_exons
chi-miR-140-3p	novel_circ_009451	-0.777542	ncbi_102168548	NC_030818.1	-	27545559	27586229	27757	exon_intron
chi-miR-140-3p	novel_circ_009524	-0.845154	ncbi_102171502	NC_030811.1	-	87854274	87875080	13070	exon_intron
chi-miR-140-3p	novel_circ_009697	-0.880406	ncbi_102170089	NC_030827.1	+	6753919	6783762	915	annot_exons
chi-miR-140-3p	novel_circ_009911	-0.880406	ncbi_102186394	NC_030814.1	-	14146713	14169474	1437	exon_intron
chi-miR-140-3p	novel_circ_009999	-0.845154	ncbi_102188297	NW_017189516.1	+	21827304	21827704	296	annot_exons
chi-miR-140-3p	novel_circ_010116	-0.777542	ncbi_102190248	NC_030823.1	-	27929449	27943161	1308	annot_exons
chi-miR-140-3p	novel_circ_010196	-0.828571	ncbi_102190794	NC_030818.1	+	15636370	15652199	694	annot_exons
chi-miR-140-3p	novel_circ_010225	-0.758971	ncbi_100861267	NC_030832.1	-	38882805	38889600	635	annot_exons
chi-miR-140-3p	novel_circ_010292	-0.845154	ncbi_102178223	NC_030829.1	-	35168440	35207954	15427	exon_intron
chi-miR-140-3p	novel_circ_010493	-0.941124	ncbi_102172215	NC_030809.1	-	13375735	13389300	723	annot_exons
chi-miR-140-3p	novel_circ_010617	-0.777542	ncbi_102186998	NC_030808.1	-	50172587	50250902	1709	annot_exons
chi-miR-140-3p	novel_circ_010865	-0.758971	ncbi_102169294	NC_030817.1	+	64947079	64962950	605	annot_exons
chi-miR-140-3p	novel_circ_010903	-0.777542	ncbi_102184382	NC_030808.1	+	157133204	157147023	574	annot_exons
chi-miR-140-5p	novel_circ_000063	-0.845154	ncbi_102169195	NC_030820.1	+	46132590	46163517	1387	annot_exons
chi-miR-140-5p	novel_circ_000883	-0.845154	NA	NC_030809.1	+	107508646	107575278	66633	intergenic
chi-miR-140-5p	novel_circ_000886	-0.845154	ncbi_102179964	NC_030822.1	+	24866340	24870860	4521	exon_intron
chi-miR-140-5p	novel_circ_001263	-0.771429	ncbi_102170515	NC_030815.1	+	23867051	23867761	711	one_exon
chi-miR-140-5p	novel_circ_001916	-0.771429	ncbi_102190420	NC_030817.1	-	57881637	57881971	335	one_exon
chi-miR-140-5p	novel_circ_002866	-0.714286	ncbi_102174942	NC_030818.1	+	78230041	78244842	1026	annot_exons
chi-miR-140-5p	novel_circ_003398	-0.811679	ncbi_102170271	NC_030808.1	+	134690831	134700145	434	annot_exons
chi-miR-140-5p	novel_circ_003547	-0.777542	ncbi_102180449	NC_030810.1	+	10986116	11009571	704	annot_exons
chi-miR-140-5p	novel_circ_003579	-0.777542	ncbi_102173039	NC_030808.1	+	55719955	55754585	22942	exon_intron
chi-miR-140-5p	novel_circ_004472	-0.927634	ncbi_102175294	NC_030816.1	-	10189553	10204102	413	annot_exons
chi-miR-140-5p	novel_circ_004572	-0.845154	ncbi_102174472	NC_030815.1	-	38197452	38216002	748	annot_exons
chi-miR-140-5p	novel_circ_005293	-0.758971	ncbi_102170820	NC_030808.1	-	70012056	70042204	1019	annot_exons
chi-miR-140-5p	novel_circ_005497	-0.942857	ncbi_102185062	NC_030812.1	-	5700951	5769223	43405	exon_intron
chi-miR-140-5p	novel_circ_006015	-0.758971	ncbi_102190892	NC_030821.1	-	17889070	17907276	1370	annot_exons
chi-miR-140-5p	novel_circ_006116	-0.828571	NA	NC_030834.1	+	18607920	18650811	42892	intergenic
chi-miR-140-5p	novel_circ_006478	-0.753702	NA	NC_030817.1	-	100672445	100719428	46984	intergenic
chi-miR-140-5p	novel_circ_006528	-0.942857	ncbi_102170820	NC_030808.1	-	70012056	70030025	793	annot_exons
chi-miR-140-5p	novel_circ_006878	-0.777542	ncbi_102169071	NC_030833.1	+	33712277	33728799	558	annot_exons
chi-miR-140-5p	novel_circ_008915	-0.758971	ncbi_102184884	NC_030812.1	-	67172481	67184047	11567	exon_intron
chi-miR-140-5p	novel_circ_009216	-0.845154	ncbi_102178032	NC_030831.1	+	61335363	61363726	2712	exon_intron
chi-miR-140-5p	novel_circ_009572	-0.777542	ncbi_102182948	NC_030836.1	+	27753906	27785734	14649	exon_intron
chi-miR-140-5p	novel_circ_009936	-0.771429	ncbi_102188509	NC_030819.1	+	54861188	54873880	1106	annot_exons
chi-miR-140-5p	novel_circ_010130	-0.771429	ncbi_102185774	NC_030826.1	-	44164067	44165653	660	annot_exons
chi-miR-140-5p	novel_circ_010829	-0.811679	ncbi_102181967	NC_030820.1	-	3172651	3191594	18944	exon_intron
chi-miR-141	novel_circ_000128	-0.771429	ncbi_106502734	NC_030820.1	-	33179100	33272240	632	annot_exons
chi-miR-141	novel_circ_000207	-0.758971	ncbi_102172599	NC_030835.1	-	35924272	35931779	520	annot_exons
chi-miR-141	novel_circ_000353	-0.758971	ncbi_102171874	NC_030815.1	+	84541243	84578726	16975	exon_intron
chi-miR-141	novel_circ_000577	-0.777542	ncbi_106502734	NC_030820.1	-	33172806	33272240	6926	exon_intron
chi-miR-141	novel_circ_000598	-0.828571	ncbi_102185894	NC_030811.1	+	33600215	33618663	1293	annot_exons
chi-miR-141	novel_circ_000787	-0.777542	ncbi_102173887	NC_030808.1	-	94727372	94750149	1541	annot_exons
chi-miR-141	novel_circ_000891	-0.777542	ncbi_102183695	NC_030817.1	-	49466831	49507457	1382	annot_exons
chi-miR-141	novel_circ_001010	-0.845154	ncbi_102189909	NC_030809.1	-	110859417	110878467	735	annot_exons
chi-miR-141	novel_circ_001461	-0.828571	ncbi_102172021	NC_030831.1	-	20283078	20289024	782	annot_exons
chi-miR-141	novel_circ_001910	-0.885714	NA	NC_030824.1	-	27105882	27109365	3484	intergenic
chi-miR-141	novel_circ_002058	-0.941124	ncbi_108637887	NC_030824.1	-	27095827	27109365	13539	exon_intron
chi-miR-141	novel_circ_002316	-0.880406	ncbi_102170784	NC_030815.1	+	17288788	17291687	362	annot_exons
chi-miR-141	novel_circ_002405	-0.777542	ncbi_102184919	NC_030821.1	-	72119346	72120743	1398	exon_intron
chi-miR-141	novel_circ_003119	-0.777542	ncbi_102174850	NC_030818.1	+	30485839	30494400	5693	exon_intron
chi-miR-141	novel_circ_003669	-0.845154	NA	NC_030815.1	+	48611757	48625191	13435	intergenic
chi-miR-141	novel_circ_003719	-0.828571	ncbi_102174881	NC_030808.1	+	149206080	149228251	3303	annot_exons
chi-miR-141	novel_circ_005497	-0.771429	ncbi_102185062	NC_030812.1	-	5700951	5769223	43405	exon_intron
chi-miR-141	novel_circ_006514	-0.828571	ncbi_102188975	NC_030808.1	-	9073414	9094506	1162	annot_exons
chi-miR-141	novel_circ_006756	-0.880406	ncbi_102173887	NC_030808.1	-	94734017	94740181	662	annot_exons
chi-miR-141	novel_circ_007147	-0.898645	ncbi_100861309	NC_030829.1	-	56710202	56781749	55924	exon_intron
chi-miR-141	novel_circ_007308	-0.782691	ncbi_102183583	NW_017189516.1	-	23196637	23221588	2565	annot_exons
chi-miR-141	novel_circ_007314	-0.758971	ncbi_102170255	NC_030823.1	-	50148455	50160183	1057	annot_exons
chi-miR-141	novel_circ_007762	-0.771429	ncbi_102170820	NC_030808.1	-	70029441	70045110	643	annot_exons
chi-miR-141	novel_circ_007880	-0.714286	ncbi_102187970	NC_030822.1	-	19332255	19339523	3971	annot_exons
chi-miR-141	novel_circ_008229	-0.828571	ncbi_108636201	NC_030813.1	-	9153389	9240508	82848	exon_intron
chi-miR-141	novel_circ_008550	-0.771429	ncbi_102177316	NW_017189516.1	-	5351379	5360159	852	annot_exons
chi-miR-141	novel_circ_008656	-0.777542	ncbi_100861161	NC_030809.1	+	23622178	23658929	27855	exon_intron
chi-miR-141	novel_circ_008764	-0.777542	ncbi_108636048	NC_030812.1	+	93763506	93767277	3689	exon_intron
chi-miR-141	novel_circ_008920	-0.777542	ncbi_102181285	NC_030813.1	-	100116319	100128718	335	annot_exons
chi-miR-141	novel_circ_009067	-0.758971	ncbi_102173036	NC_030826.1	+	47553429	47566495	335	annot_exons
chi-miR-141	novel_circ_010085	-0.753702	ncbi_100861309	NC_030829.1	-	56698866	56781749	56375	exon_intron
chi-miR-141	novel_circ_010656	-0.714286	ncbi_102181658	NC_030812.1	+	66411980	66415501	590	annot_exons
chi-miR-143-3p	novel_circ_000087	-0.845154	ncbi_102178192	NC_030823.1	+	22158623	22159782	1160	intronic
chi-miR-143-3p	novel_circ_000470	-0.880406	ncbi_102173648	NC_030813.1	+	59712204	59737374	3473	annot_exons
chi-miR-143-3p	novel_circ_000834	-0.753702	ncbi_102180203	NC_030813.1	-	42465231	42501277	1186	annot_exons
chi-miR-143-3p	novel_circ_000860	-0.845154	ncbi_102179243	NC_030829.1	-	36571124	36665110	6023	exon_intron
chi-miR-143-3p	novel_circ_000987	-0.885714	ncbi_102187993	NC_030809.1	+	111491687	111514582	1292	annot_exons
chi-miR-143-3p	novel_circ_001045	-0.845154	ncbi_102178402	NC_030809.1	-	63538415	63569458	31044	exon_intron
chi-miR-143-3p	novel_circ_001993	-0.845154	NA	NC_030833.1	-	39538738	39542406	3669	intergenic
chi-miR-143-3p	novel_circ_002912	-0.771429	ncbi_102189169	NC_030809.1	+	122925356	122932467	667	annot_exons
chi-miR-143-3p	novel_circ_003254	-0.880406	ncbi_102180850	NC_030814.1	+	16313418	16366629	1173	annot_exons
chi-miR-143-3p	novel_circ_003576	-0.758971	ncbi_102176312	NC_030813.1	+	71983996	71995386	984	annot_exons
chi-miR-143-3p	novel_circ_004058	-0.758971	ncbi_102182305	NC_030814.1	+	15533990	15567291	20645	exon_intron
chi-miR-143-3p	novel_circ_004289	-0.941124	ncbi_102185413	NC_030810.1	-	104950392	105005267	5187	annot_exons
chi-miR-143-3p	novel_circ_005601	-0.811679	NA	NC_030830.1	+	14206187	14213907	7721	intergenic
chi-miR-143-3p	novel_circ_005980	-0.885714	ncbi_100860950	NC_030809.1	+	31133737	31134382	401	annot_exons
chi-miR-143-3p	novel_circ_005998	-0.758971	ncbi_102191780	NC_030813.1	+	6242898	6299820	1244	annot_exons
chi-miR-143-3p	novel_circ_006079	-0.941124	ncbi_102181124	NC_030816.1	+	26352817	26383744	6093	annot_exons
chi-miR-143-3p	novel_circ_007106	-0.941124	ncbi_102180850	NC_030814.1	+	16220226	16316259	923	annot_exons
chi-miR-143-3p	novel_circ_007177	-0.777542	NA	NW_017189516.1	+	8597445	8600421	2977	intergenic
chi-miR-143-3p	novel_circ_007213	-0.942857	ncbi_102179243	NC_030829.1	-	36639157	36727492	3719	annot_exons
chi-miR-143-3p	novel_circ_007244	-0.777542	ncbi_102185421	NC_030810.1	+	38122091	38131560	539	annot_exons
chi-miR-143-3p	novel_circ_007316	-0.771429	ncbi_102174105	NW_017189516.1	+	58954285	58954541	257	one_exon
chi-miR-143-3p	novel_circ_008915	-0.941124	ncbi_102184884	NC_030812.1	-	67172481	67184047	11567	exon_intron
chi-miR-143-3p	novel_circ_009028	-0.845154	ncbi_102185485	NC_030822.1	-	9503709	9508438	504	annot_exons
chi-miR-143-3p	novel_circ_009059	-0.724714	ncbi_102184916	NC_030820.1	+	32834042	32863650	567	annot_exons
chi-miR-143-3p	novel_circ_009216	-0.777542	ncbi_102178032	NC_030831.1	+	61335363	61363726	2712	exon_intron
chi-miR-143-3p	novel_circ_009383	-0.828571	ncbi_102171295	NC_030810.1	+	31268676	31285372	694	annot_exons
chi-miR-143-3p	novel_circ_009524	-0.845154	ncbi_102171502	NC_030811.1	-	87854274	87875080	13070	exon_intron
chi-miR-143-3p	novel_circ_010243	-0.845154	ncbi_102180203	NC_030813.1	-	42474319	42501277	663	annot_exons
chi-miR-143-3p	novel_circ_010292	-0.845154	ncbi_102178223	NC_030829.1	-	35168440	35207954	15427	exon_intron
chi-miR-143-3p	novel_circ_010804	-0.758971	ncbi_102175264	NC_030832.1	+	10635558	10643312	877	annot_exons
chi-miR-143-3p	novel_circ_010814	-0.819689	ncbi_102184916	NC_030820.1	+	32834042	32872007	768	annot_exons
chi-miR-143-5p	novel_circ_000074	-0.753702	ncbi_108636048	NC_030812.1	+	93750342	93767277	16853	exon_intron
chi-miR-143-5p	novel_circ_000886	-0.845154	ncbi_102179964	NC_030822.1	+	24866340	24870860	4521	exon_intron
chi-miR-143-5p	novel_circ_001438	-0.777542	NA	NC_030815.1	+	88618418	88635591	17174	intergenic
chi-miR-143-5p	novel_circ_001509	-0.811679	ncbi_102178880	NC_030834.1	-	12579180	12580764	594	annot_exons
chi-miR-143-5p	novel_circ_001551	-0.777542	ncbi_100860894	NC_030820.1	-	77144811	77155453	730	exon_intron
chi-miR-143-5p	novel_circ_003143	-0.758971	ncbi_102188325	NC_030818.1	-	25545295	25582349	391	annot_exons
chi-miR-143-5p	novel_circ_003449	-0.811679	ncbi_102172748	NC_030825.1	+	22280072	22282383	320	annot_exons
chi-miR-143-5p	novel_circ_003579	-0.777542	ncbi_102173039	NC_030808.1	+	55719955	55754585	22942	exon_intron
chi-miR-143-5p	novel_circ_003711	-0.828571	ncbi_102184841	NC_030826.1	-	32516428	32520490	693	annot_exons
chi-miR-143-5p	novel_circ_004659	-0.777542	ncbi_100861165	NC_030828.1	+	7089944	7091526	1583	exon_intron
chi-miR-143-5p	novel_circ_006491	-0.880406	ncbi_102184021	NC_030831.1	-	61841420	61851294	1060	annot_exons
chi-miR-143-5p	novel_circ_006953	-0.819689	ncbi_102184841	NC_030826.1	-	32516381	32520490	740	exon_intron
chi-miR-143-5p	novel_circ_007585	-0.758971	ncbi_102190003	NC_030809.1	-	4350059	4389547	2327	exon_intron
chi-miR-143-5p	novel_circ_008405	-0.714286	ncbi_102187973	NC_030824.1	+	31409978	31413261	783	annot_exons
chi-miR-143-5p	novel_circ_008803	-0.845154	ncbi_102173278	NC_030813.1	-	97608400	97612630	805	annot_exons
chi-miR-143-5p	novel_circ_008898	-0.777542	ncbi_102172059	NC_030814.1	+	51844713	51853253	771	annot_exons
chi-miR-143-5p	novel_circ_009156	-0.845154	ncbi_102173887	NC_030808.1	-	94893681	94964404	46007	exon_intron
chi-miR-143-5p	novel_circ_009451	-0.845154	ncbi_102168548	NC_030818.1	-	27545559	27586229	27757	exon_intron
chi-miR-143-5p	novel_circ_009578	-0.985611	ncbi_102176171	NC_030828.1	-	60558572	60567549	762	annot_exons
chi-miR-143-5p	novel_circ_009911	-0.819689	ncbi_102186394	NC_030814.1	-	14146713	14169474	1437	exon_intron
chi-miR-143-5p	novel_circ_009998	-0.942857	ncbi_102186562	NC_030812.1	+	53884170	53903439	2732	annot_exons
chi-miR-144-3p	novel_circ_000055	-0.845154	ncbi_102188509	NC_030819.1	+	54787530	54849151	18120	exon_intron
chi-miR-144-3p	novel_circ_000403	-0.777542	ncbi_102187873	NC_030819.1	-	67133324	67136797	3474	exon_intron
chi-miR-144-3p	novel_circ_000444	-0.869657	ncbi_102169592	NC_030817.1	+	64834814	64843284	466	annot_exons
chi-miR-144-3p	novel_circ_000672	-0.777542	ncbi_102190745	NC_030830.1	-	23382957	23457218	63477	exon_intron
chi-miR-144-3p	novel_circ_000694	-0.845154	ncbi_102169592	NC_030817.1	+	64823514	64837965	647	annot_exons
chi-miR-144-3p	novel_circ_001076	-0.771429	ncbi_102177343	NC_030817.1	+	82495723	82510648	2516	annot_exons
chi-miR-144-3p	novel_circ_001727	-0.777542	ncbi_102170322	NC_030817.1	-	31670667	31682325	11659	exon_intron
chi-miR-144-3p	novel_circ_001876	-0.942857	ncbi_102182092	NC_030810.1	+	39532327	39537127	692	annot_exons
chi-miR-144-3p	novel_circ_001931	-0.714286	ncbi_102169565	NC_030812.1	-	89186305	89230769	1666	annot_exons
chi-miR-144-3p	novel_circ_002731	-0.771429	ncbi_102189619	NC_030808.1	-	9129841	9140428	564	annot_exons
chi-miR-144-3p	novel_circ_002740	-0.758971	ncbi_102187642	NC_030810.1	+	26731647	26766719	1260	annot_exons
chi-miR-144-3p	novel_circ_002996	-0.758971	ncbi_102168688	NC_030811.1	-	74349732	74361414	11683	exon_intron
chi-miR-144-3p	novel_circ_003143	-0.758971	ncbi_102188325	NC_030818.1	-	25545295	25582349	391	annot_exons
chi-miR-144-3p	novel_circ_003438	-0.880406	ncbi_102176337	NC_030819.1	-	75032751	75039032	289	annot_exons
chi-miR-144-3p	novel_circ_003452	-0.777542	ncbi_102169242	NC_030810.1	-	60941415	60977542	11305	exon_intron
chi-miR-144-3p	novel_circ_004324	-0.941124	ncbi_102177932	NC_030808.1	-	125800191	125837611	1621	annot_exons
chi-miR-144-3p	novel_circ_004378	-0.828571	ncbi_102190760	NC_030812.1	+	12090221	12092129	1909	intronic
chi-miR-144-3p	novel_circ_004456	-0.758971	ncbi_102177278	NC_030808.1	-	19824288	19873123	1802	annot_exons
chi-miR-144-3p	novel_circ_005177	-0.777542	ncbi_102176337	NC_030819.1	-	75020203	75039032	1876	annot_exons
chi-miR-144-3p	novel_circ_005605	-0.771429	ncbi_102175606	NC_030823.1	-	64901465	64903363	597	annot_exons
chi-miR-144-3p	novel_circ_005703	-0.758971	ncbi_102177932	NC_030808.1	-	125815983	125837611	1125	annot_exons
chi-miR-144-3p	novel_circ_005721	-0.828571	ncbi_102174881	NC_030808.1	+	149279534	149287398	1429	annot_exons
chi-miR-144-3p	novel_circ_006289	-0.782691	ncbi_102180233	NC_030819.1	-	68507919	68515871	3770	exon_intron
chi-miR-144-3p	novel_circ_007419	-0.777542	ncbi_102188320	NC_030817.1	-	93005882	93013555	763	annot_exons
chi-miR-144-3p	novel_circ_007445	-0.840668	ncbi_102169108	NC_030817.1	-	32615648	32631222	789	annot_exons
chi-miR-144-3p	novel_circ_008531	-0.845154	NA	NC_030825.1	+	56212303	56214828	2526	intergenic
chi-miR-144-3p	novel_circ_008915	-0.758971	ncbi_102184884	NC_030812.1	-	67172481	67184047	11567	exon_intron
chi-miR-144-3p	novel_circ_009054	-0.942857	ncbi_102184169	NC_030822.1	-	37975441	37986974	543	annot_exons
chi-miR-144-3p	novel_circ_009578	-0.811679	ncbi_102176171	NC_030828.1	-	60558572	60567549	762	annot_exons
chi-miR-144-3p	novel_circ_009598	-0.714286	ncbi_102171036	NC_030812.1	+	63602890	63621129	382	annot_exons
chi-miR-144-3p	novel_circ_009648	-0.840668	NA	NC_030809.1	+	107508646	107575268	66623	intergenic
chi-miR-144-3p	novel_circ_009804	-0.927634	ncbi_102191439	NC_030821.1	-	16648181	16672871	448	annot_exons
chi-miR-144-3p	novel_circ_009865	-0.845154	ncbi_102185138	NC_030810.1	-	63951762	63962759	10998	antisense
chi-miR-144-3p	novel_circ_010120	-0.758971	ncbi_102175180	NC_030832.1	-	30231555	30236777	5223	intronic
chi-miR-144-5p	novel_circ_000222	-0.777542	ncbi_102183497	NC_030813.1	-	83918931	83957845	1561	annot_exons
chi-miR-144-5p	novel_circ_000690	-0.777542	ncbi_100861209	NC_030829.1	+	12517939	12531975	600	annot_exons
chi-miR-144-5p	novel_circ_000801	-0.845154	ncbi_102174392	NC_030815.1	+	64664280	64682789	7633	exon_intron
chi-miR-144-5p	novel_circ_000883	-0.845154	NA	NC_030809.1	+	107508646	107575278	66633	intergenic
chi-miR-144-5p	novel_circ_001100	-0.771429	ncbi_100861137	NC_030809.1	-	104470711	104476606	335	annot_exons
chi-miR-144-5p	novel_circ_001438	-0.777542	NA	NC_030815.1	+	88618418	88635591	17174	intergenic
chi-miR-144-5p	novel_circ_001546	-0.714286	ncbi_102180186	NC_030811.1	-	26602865	26604253	357	annot_exons
chi-miR-144-5p	novel_circ_003347	-0.777542	ncbi_102177490	NC_030831.1	-	60736087	60746290	9549	exon_intron
chi-miR-144-5p	novel_circ_004058	-0.880406	ncbi_102182305	NC_030814.1	+	15533990	15567291	20645	exon_intron
chi-miR-144-5p	novel_circ_004812	-0.758971	ncbi_102184804	NC_030814.1	-	71871396	71877070	476	annot_exons
chi-miR-144-5p	novel_circ_005840	-0.880406	ncbi_100861209	NC_030829.1	+	12523989	12524822	343	annot_exons
chi-miR-144-5p	novel_circ_006079	-0.880406	ncbi_102181124	NC_030816.1	+	26352817	26383744	6093	annot_exons
chi-miR-144-5p	novel_circ_006476	-0.845154	ncbi_102170848	NC_030811.1	+	104313172	104411272	890	annot_exons
chi-miR-144-5p	novel_circ_007377	-0.771429	ncbi_102180006	NC_030810.1	-	16784100	16806036	1135	annot_exons
chi-miR-144-5p	novel_circ_008163	-0.880406	ncbi_102185984	NC_030836.1	-	23902038	23934910	593	annot_exons
chi-miR-144-5p	novel_circ_008915	-0.880406	ncbi_102184884	NC_030812.1	-	67172481	67184047	11567	exon_intron
chi-miR-144-5p	novel_circ_009445	-0.845154	ncbi_102170718	NC_030823.1	-	41702885	41720963	657	annot_exons
chi-miR-144-5p	novel_circ_009648	-0.724714	NA	NC_030809.1	+	107508646	107575268	66623	intergenic
chi-miR-144-5p	novel_circ_009962	-0.845154	ncbi_102187017	NC_030810.1	-	37951555	37953529	1565	exon_intron
chi-miR-144-5p	novel_circ_009998	-0.771429	ncbi_102186562	NC_030812.1	+	53884170	53903439	2732	annot_exons
chi-miR-144-5p	novel_circ_010061	-0.845154	ncbi_102188455	NC_030831.1	-	47713523	47718271	494	annot_exons
chi-miR-145-3p	novel_circ_000024	-0.880406	ncbi_102178881	NC_030835.1	+	36628929	36648058	1119	annot_exons
chi-miR-145-3p	novel_circ_000088	-0.880406	ncbi_102171564	NC_030831.1	-	53816451	53843428	8625	exon_intron
chi-miR-145-3p	novel_circ_000102	-0.771429	ncbi_102188594	NC_030816.1	-	49944084	49946935	370	annot_exons
chi-miR-145-3p	novel_circ_000159	-0.724714	ncbi_102176004	NC_030810.1	+	77591532	77683074	761	annot_exons
chi-miR-145-3p	novel_circ_000295	-0.811679	ncbi_102182787	NC_030815.1	-	79000257	79008316	674	annot_exons
chi-miR-145-3p	novel_circ_000394	-0.771429	ncbi_102175961	NC_030817.1	-	83348280	83384469	933	annot_exons
chi-miR-145-3p	novel_circ_000445	-0.724714	ncbi_102182810	NC_030822.1	+	54919123	54925043	1546	annot_exons
chi-miR-145-3p	novel_circ_000484	-0.845154	ncbi_102190939	NC_030812.1	+	42443471	42462030	2136	annot_exons
chi-miR-145-3p	novel_circ_000828	-1	ncbi_102174430	NC_030827.1	-	8615364	8626898	332	annot_exons
chi-miR-145-3p	novel_circ_000862	-0.771429	ncbi_102171629	NC_030822.1	+	37008505	37019341	899	annot_exons
chi-miR-145-3p	novel_circ_000883	-0.777542	NA	NC_030809.1	+	107508646	107575278	66633	intergenic
chi-miR-145-3p	novel_circ_001047	-0.771429	ncbi_102177543	NC_030821.1	+	17325515	17397222	1677	annot_exons
chi-miR-145-3p	novel_circ_001054	-0.845154	ncbi_102180425	NC_030808.1	-	17308955	17320565	866	annot_exons
chi-miR-145-3p	novel_circ_001072	-0.840668	ncbi_106501955	NC_030810.1	+	61620649	61659909	979	exon_intron
chi-miR-145-3p	novel_circ_001097	-0.845154	ncbi_102180672	NC_030816.1	+	26174862	26175054	193	one_exon
chi-miR-145-3p	novel_circ_001142	-0.942857	ncbi_102178395	NC_030808.1	+	56468359	56480276	593	annot_exons
chi-miR-145-3p	novel_circ_001223	-0.777542	ncbi_102186481	NC_030816.1	+	37600082	37611290	543	annot_exons
chi-miR-145-3p	novel_circ_001282	-0.777542	ncbi_102186307	NC_030815.1	-	26914600	26983976	1037	annot_exons
chi-miR-145-3p	novel_circ_001372	-0.771429	ncbi_102182876	NC_030817.1	+	50146573	50161713	665	annot_exons
chi-miR-145-3p	novel_circ_001583	-0.777542	ncbi_102179496	NC_030821.1	+	38197051	38212731	1390	annot_exons
chi-miR-145-3p	novel_circ_001649	-0.811679	ncbi_102188923	NC_030836.1	-	28693728	28729825	2813	annot_exons
chi-miR-145-3p	novel_circ_001686	-0.927634	ncbi_102174604	NC_030808.1	-	149181858	149184326	465	annot_exons
chi-miR-145-3p	novel_circ_001717	-0.880406	ncbi_102184945	NC_030827.1	-	10077921	10090495	558	annot_exons
chi-miR-145-3p	novel_circ_001722	-0.828571	ncbi_102187967	NC_030822.1	-	45894560	45904337	564	annot_exons
chi-miR-145-3p	novel_circ_001912	-0.758971	ncbi_102185471	NC_030817.1	-	59578101	59581034	488	annot_exons
chi-miR-145-3p	novel_circ_001928	-0.880406	ncbi_102176834	NC_030829.1	+	6044902	6051827	861	annot_exons
chi-miR-145-3p	novel_circ_002173	-0.885714	ncbi_102172025	NC_030810.1	-	29549425	29553839	434	annot_exons
chi-miR-145-3p	novel_circ_002213	-0.885714	ncbi_102178828	NC_030815.1	-	109633583	109657532	594	annot_exons
chi-miR-145-3p	novel_circ_002303	-0.782691	ncbi_102172443	NC_030815.1	-	98453791	98468970	7008	exon_intron
chi-miR-145-3p	novel_circ_002400	-0.845154	ncbi_102185996	NC_030813.1	+	102395506	102396945	1045	annot_exons
chi-miR-145-3p	novel_circ_002415	-0.777542	ncbi_102177816	NC_030821.1	-	854733	894618	10244	exon_intron
chi-miR-145-3p	novel_circ_002738	-0.758971	ncbi_102170782	NC_030814.1	-	23552945	23590322	1791	annot_exons
chi-miR-145-3p	novel_circ_002858	-0.845154	ncbi_102190794	NC_030818.1	+	15562508	15594065	444	annot_exons
chi-miR-145-3p	novel_circ_002947	-0.880406	ncbi_102170642	NC_030809.1	+	92534724	92579616	675	annot_exons
chi-miR-145-3p	novel_circ_002996	-0.758971	ncbi_102168688	NC_030811.1	-	74349732	74361414	11683	exon_intron
chi-miR-145-3p	novel_circ_003316	-0.942857	ncbi_102189971	NC_030820.1	-	37909806	37923941	688	annot_exons
chi-miR-145-3p	novel_circ_003347	-0.845154	ncbi_102177490	NC_030831.1	-	60736087	60746290	9549	exon_intron
chi-miR-145-3p	novel_circ_003394	-0.777542	ncbi_102176960	NC_030815.1	-	76773251	76797289	255	annot_exons
chi-miR-145-3p	novel_circ_003397	-0.845154	ncbi_102178142	NC_030811.1	-	41391542	41395613	4072	intronic
chi-miR-145-3p	novel_circ_003499	-0.942857	ncbi_102184945	NC_030827.1	-	10049533	10056399	1249	annot_exons
chi-miR-145-3p	novel_circ_003524	-0.714286	ncbi_102171629	NC_030822.1	+	37018795	37019341	547	one_exon
chi-miR-145-3p	novel_circ_003579	-0.845154	ncbi_102173039	NC_030808.1	+	55719955	55754585	22942	exon_intron
chi-miR-145-3p	novel_circ_003728	-0.758971	ncbi_108636050	NC_030812.1	-	94009207	94029225	1003	annot_exons
chi-miR-145-3p	novel_circ_004010	-0.758971	ncbi_102173857	NC_030818.1	-	99819071	99819980	205	annot_exons
chi-miR-145-3p	novel_circ_004058	-0.758971	ncbi_102182305	NC_030814.1	+	15533990	15567291	20645	exon_intron
chi-miR-145-3p	novel_circ_004059	-0.758971	ncbi_102176803	NC_030819.1	-	61331658	61337487	5830	exon_intron
chi-miR-145-3p	novel_circ_004473	-0.777542	ncbi_102171806	NC_030823.1	-	41934047	41960248	785	annot_exons
chi-miR-145-3p	novel_circ_004734	-0.845154	ncbi_102188499	NC_030815.1	+	9339625	9367986	1038	annot_exons
chi-miR-145-3p	novel_circ_004749	-0.885714	ncbi_102182257	NC_030808.1	+	23585644	23597118	479	annot_exons
chi-miR-145-3p	novel_circ_005182	-0.777542	ncbi_102168761	NC_030826.1	+	25082964	25087485	613	annot_exons
chi-miR-145-3p	novel_circ_005258	-0.714286	ncbi_102168882	NC_030833.1	-	12055254	12076303	1685	annot_exons
chi-miR-145-3p	novel_circ_005527	-0.845154	ncbi_102190007	NC_030810.1	-	98551175	98563883	1081	annot_exons
chi-miR-145-3p	novel_circ_005608	-0.845154	ncbi_102191049	NC_030817.1	+	96184552	96200013	524	annot_exons
chi-miR-145-3p	novel_circ_005615	-0.777542	ncbi_102181048	NC_030818.1	+	93657272	93678796	1029	annot_exons
chi-miR-145-3p	novel_circ_005652	-0.942857	ncbi_102168787	NC_030831.1	+	37322091	37326775	745	annot_exons
chi-miR-145-3p	novel_circ_005711	-0.845154	ncbi_102174683	NC_030824.1	-	17152158	17158431	540	annot_exons
chi-miR-145-3p	novel_circ_005831	-0.758971	ncbi_102190530	NC_030820.1	+	22231086	22327236	1470	annot_exons
chi-miR-145-3p	novel_circ_005919	-0.845154	ncbi_102170608	NC_030818.1	-	223277	233524	679	annot_exons
chi-miR-145-3p	novel_circ_005961	-0.845154	ncbi_102171991	NC_030820.1	-	11799941	11852670	885	annot_exons
chi-miR-145-3p	novel_circ_006043	-0.724714	ncbi_102177371	NC_030826.1	-	27828436	27841182	668	annot_exons
chi-miR-145-3p	novel_circ_006079	-0.941124	ncbi_102181124	NC_030816.1	+	26352817	26383744	6093	annot_exons
chi-miR-145-3p	novel_circ_006149	-0.771429	ncbi_102177543	NC_030821.1	+	17282252	17325749	621	annot_exons
chi-miR-145-3p	novel_circ_006219	-0.758971	ncbi_102172967	NC_030811.1	-	24968283	24977598	506	annot_exons
chi-miR-145-3p	novel_circ_006309	-0.714286	ncbi_102182257	NC_030808.1	+	23581605	23633118	1454	annot_exons
chi-miR-145-3p	novel_circ_006714	-0.714286	ncbi_102190060	NC_030823.1	+	69237125	69240749	771	annot_exons
chi-miR-145-3p	novel_circ_006756	-0.758971	ncbi_102173887	NC_030808.1	-	94734017	94740181	662	annot_exons
chi-miR-145-3p	novel_circ_006938	-0.714286	ncbi_102178395	NC_030808.1	+	56471428	56480276	449	annot_exons
chi-miR-145-3p	novel_circ_006996	-0.771429	ncbi_102184156	NC_030817.1	-	26994737	26998289	3553	exon_intron
chi-miR-145-3p	novel_circ_007323	-0.758971	ncbi_102180021	NW_017189517.1	-	6636506	6636670	165	antisense
chi-miR-145-3p	novel_circ_007613	-0.714286	ncbi_102190297	NC_030812.1	+	28402775	28403875	278	annot_exons
chi-miR-145-3p	novel_circ_007643	-0.845154	ncbi_102171374	NC_030808.1	+	53269765	53276078	940	annot_exons
chi-miR-145-3p	novel_circ_007861	-0.942857	ncbi_102190340	NC_030822.1	-	7770680	7772087	492	annot_exons
chi-miR-145-3p	novel_circ_008180	-0.777542	ncbi_102185142	NC_030833.1	-	27745439	27747016	1578	intronic
chi-miR-145-3p	novel_circ_008694	-0.771429	ncbi_102178625	NC_030815.1	+	59461393	59504886	1396	annot_exons
chi-miR-145-3p	novel_circ_008915	-0.941124	ncbi_102184884	NC_030812.1	-	67172481	67184047	11567	exon_intron
chi-miR-145-3p	novel_circ_009156	-0.777542	ncbi_102173887	NC_030808.1	-	94893681	94964404	46007	exon_intron
chi-miR-145-3p	novel_circ_009210	-0.880406	ncbi_102187471	NC_030813.1	+	102775726	102800437	960	annot_exons
chi-miR-145-3p	novel_circ_009216	-0.777542	ncbi_102178032	NC_030831.1	+	61335363	61363726	2712	exon_intron
chi-miR-145-3p	novel_circ_009451	-0.777542	ncbi_102168548	NC_030818.1	-	27545559	27586229	27757	exon_intron
chi-miR-145-3p	novel_circ_009543	-0.880406	ncbi_102168770	NC_030827.1	-	35953053	35996396	1975	annot_exons
chi-miR-145-3p	novel_circ_009561	-0.828571	ncbi_102171564	NC_030831.1	-	53823635	53843428	1441	exon_intron
chi-miR-145-3p	novel_circ_010052	-0.941124	ncbi_102188499	NC_030815.1	+	9405062	9431282	621	annot_exons
chi-miR-145-3p	novel_circ_010393	-0.811679	ncbi_102188854	NC_030815.1	+	53203773	53213775	1194	annot_exons
chi-miR-145-3p	novel_circ_010437	-0.845154	ncbi_102174683	NC_030824.1	-	17139327	17158431	1062	annot_exons
chi-miR-145-3p	novel_circ_010453	-0.758971	ncbi_102182838	NC_030830.1	-	44520886	44528080	562	annot_exons
chi-miR-145-3p	novel_circ_010556	-0.777542	ncbi_102185575	NC_030818.1	+	47093367	47106583	727	annot_exons
chi-miR-145-3p	novel_circ_010649	-0.880406	ncbi_106502678	NC_030818.1	-	104203358	104220469	2166	annot_exons
chi-miR-145-5p	novel_circ_000002	-0.771429	ncbi_102183810	NC_030824.1	+	35690718	35691558	379	annot_exons
chi-miR-145-5p	novel_circ_000519	-0.753702	ncbi_102178564	NC_030826.1	-	13536208	13554118	1772	annot_exons
chi-miR-145-5p	novel_circ_000768	-0.845154	ncbi_102173768	NC_030823.1	-	32237719	32274151	380	annot_exons
chi-miR-145-5p	novel_circ_000857	-0.758971	ncbi_102188005	NC_030831.1	+	54467559	54478437	489	annot_exons
chi-miR-145-5p	novel_circ_001045	-0.845154	ncbi_102178402	NC_030809.1	-	63538415	63569458	31044	exon_intron
chi-miR-145-5p	novel_circ_001072	-0.753702	ncbi_106501955	NC_030810.1	+	61620649	61659909	979	exon_intron
chi-miR-145-5p	novel_circ_001364	-0.942857	ncbi_102186481	NC_030816.1	+	37565949	37585449	836	annot_exons
chi-miR-145-5p	novel_circ_001810	-0.771429	ncbi_102176803	NC_030819.1	-	61337141	61352101	14961	exon_intron
chi-miR-145-5p	novel_circ_002141	-0.942857	ncbi_102174051	NC_030823.1	+	32011911	32048869	383	annot_exons
chi-miR-145-5p	novel_circ_002167	-0.753702	NA	NW_017189517.1	-	37778436	37785614	7179	intergenic
chi-miR-145-5p	novel_circ_002219	-0.845154	ncbi_102182802	NC_030818.1	+	74000041	74000931	288	annot_exons
chi-miR-145-5p	novel_circ_002554	-0.845154	ncbi_102183243	NC_030816.1	+	68867145	68878956	870	annot_exons
chi-miR-145-5p	novel_circ_002599	-0.724714	ncbi_102186098	NW_017189596.1	-	394936	402545	776	annot_exons
chi-miR-145-5p	novel_circ_002947	-0.880406	ncbi_102170642	NC_030809.1	+	92534724	92579616	675	annot_exons
chi-miR-145-5p	novel_circ_003374	-0.771429	ncbi_102173593	NC_030824.1	-	60429014	60429927	405	annot_exons
chi-miR-145-5p	novel_circ_003579	-0.845154	ncbi_102173039	NC_030808.1	+	55719955	55754585	22942	exon_intron
chi-miR-145-5p	novel_circ_003747	-0.758971	ncbi_102173346	NC_030810.1	+	119148800	119173167	1501	annot_exons
chi-miR-145-5p	novel_circ_004510	-1	ncbi_102185341	NC_030812.1	+	37981121	37981446	326	exon_intron
chi-miR-145-5p	novel_circ_004580	-0.819689	ncbi_102180727	NC_030811.1	+	5559758	5571838	5453	exon_intron
chi-miR-145-5p	novel_circ_004838	-0.758971	ncbi_102176246	NC_030820.1	-	57218210	57259672	21235	exon_intron
chi-miR-145-5p	novel_circ_005476	-0.771429	ncbi_102183243	NC_030816.1	+	68903550	68909603	771	annot_exons
chi-miR-145-5p	novel_circ_005662	-0.819689	ncbi_102191549	NC_030825.1	-	62445122	62447031	337	annot_exons
chi-miR-145-5p	novel_circ_006079	-0.941124	ncbi_102181124	NC_030816.1	+	26352817	26383744	6093	annot_exons
chi-miR-145-5p	novel_circ_006256	-0.811679	ncbi_102191818	NC_030821.1	+	8512468	8515254	496	annot_exons
chi-miR-145-5p	novel_circ_006405	-0.714286	ncbi_102191110	NC_030835.1	-	39090924	39111412	747	annot_exons
chi-miR-145-5p	novel_circ_007312	-0.758971	ncbi_102188221	NC_030816.1	-	28499417	28516467	847	annot_exons
chi-miR-145-5p	novel_circ_008329	-0.941124	ncbi_102182525	NC_030823.1	-	55835405	55880383	515	annot_exons
chi-miR-145-5p	novel_circ_008805	-0.880406	ncbi_102182744	NC_030830.1	-	12547725	12550153	377	annot_exons
chi-miR-145-5p	novel_circ_009028	-0.845154	ncbi_102185485	NC_030822.1	-	9503709	9508438	504	annot_exons
chi-miR-145-5p	novel_circ_009258	-0.758971	ncbi_102183243	NC_030816.1	+	68895044	68905955	927	annot_exons
chi-miR-145-5p	novel_circ_009671	-0.758971	ncbi_102178625	NC_030815.1	+	59461393	59488203	881	annot_exons
chi-miR-145-5p	novel_circ_009683	-0.758971	ncbi_102172106	NC_030829.1	-	44353160	44359673	936	annot_exons
chi-miR-145-5p	novel_circ_010166	-0.724714	ncbi_102185148	NC_030835.1	+	20841606	20858406	1147	annot_exons
chi-miR-145-5p	novel_circ_010292	-0.845154	ncbi_102178223	NC_030829.1	-	35168440	35207954	15427	exon_intron
chi-miR-1468-5p	novel_circ_000878	-0.753702	ncbi_102187229	NC_030817.1	-	26413393	26421675	654	exon_intron
chi-miR-1468-5p	novel_circ_000883	-0.845154	NA	NC_030809.1	+	107508646	107575278	66633	intergenic
chi-miR-1468-5p	novel_circ_001160	-0.777542	ncbi_102187079	NC_030827.1	-	3772243	3854911	553	annot_exons
chi-miR-1468-5p	novel_circ_001301	-0.777542	ncbi_102185075	NC_030813.1	+	46293390	46304522	567	annot_exons
chi-miR-1468-5p	novel_circ_001438	-0.777542	NA	NC_030815.1	+	88618418	88635591	17174	intergenic
chi-miR-1468-5p	novel_circ_003753	-0.771429	ncbi_102190892	NC_030821.1	-	17870491	17920253	2079	annot_exons
chi-miR-1468-5p	novel_circ_004058	-0.880406	ncbi_102182305	NC_030814.1	+	15533990	15567291	20645	exon_intron
chi-miR-1468-5p	novel_circ_004289	-0.880406	ncbi_102185413	NC_030810.1	-	104950392	105005267	5187	annot_exons
chi-miR-1468-5p	novel_circ_006015	-0.880406	ncbi_102190892	NC_030821.1	-	17889070	17907276	1370	annot_exons
chi-miR-1468-5p	novel_circ_006079	-0.880406	ncbi_102181124	NC_030816.1	+	26352817	26383744	6093	annot_exons
chi-miR-1468-5p	novel_circ_008389	-0.811679	ncbi_102190700	NC_030818.1	-	38100187	38107596	680	annot_exons
chi-miR-1468-5p	novel_circ_008693	-1	ncbi_102169055	NC_030808.1	-	69493384	69530360	683	annot_exons
chi-miR-1468-5p	novel_circ_008845	-0.758971	ncbi_102178625	NC_030815.1	+	59463124	59488203	737	annot_exons
chi-miR-1468-5p	novel_circ_008915	-0.880406	ncbi_102184884	NC_030812.1	-	67172481	67184047	11567	exon_intron
chi-miR-1468-5p	novel_circ_009648	-0.724714	NA	NC_030809.1	+	107508646	107575268	66623	intergenic
chi-miR-1468-5p	novel_circ_009887	-0.880406	ncbi_102180263	NC_030808.1	+	149552171	149555641	337	annot_exons
chi-miR-1468-5p	novel_circ_010556	-0.845154	ncbi_102185575	NC_030818.1	+	47093367	47106583	727	annot_exons
chi-miR-146a	novel_circ_000282	-0.771429	ncbi_102189934	NC_030813.1	+	4873414	4876431	3018	exon_intron
chi-miR-146a	novel_circ_000672	-0.777542	ncbi_102190745	NC_030830.1	-	23382957	23457218	63477	exon_intron
chi-miR-146a	novel_circ_000831	-0.880406	ncbi_102180426	NC_030808.1	-	81869816	81883698	582	annot_exons
chi-miR-146a	novel_circ_001727	-0.777542	ncbi_102170322	NC_030817.1	-	31670667	31682325	11659	exon_intron
chi-miR-146a	novel_circ_001934	-0.828571	ncbi_102170482	NC_030811.1	+	56393857	56421601	1595	annot_exons
chi-miR-146a	novel_circ_002052	-0.758971	ncbi_102184156	NC_030817.1	-	26758847	26759858	326	annot_exons
chi-miR-146a	novel_circ_002173	-0.714286	ncbi_102172025	NC_030810.1	-	29549425	29553839	434	annot_exons
chi-miR-146a	novel_circ_002296	-0.811679	ncbi_102175882	NC_030823.1	+	65532992	65535402	409	annot_exons
chi-miR-146a	novel_circ_002324	-0.941124	ncbi_102178749	NC_030822.1	-	39681316	39713029	1241	annot_exons
chi-miR-146a	novel_circ_002996	-0.758971	ncbi_102168688	NC_030811.1	-	74349732	74361414	11683	exon_intron
chi-miR-146a	novel_circ_003535	-0.885714	ncbi_102182086	NC_030810.1	+	88328261	88337484	700	annot_exons
chi-miR-146a	novel_circ_004289	-0.758971	ncbi_102185413	NC_030810.1	-	104950392	105005267	5187	annot_exons
chi-miR-146a	novel_circ_004713	-0.880406	ncbi_102175882	NC_030823.1	+	65531809	65545923	928	annot_exons
chi-miR-146a	novel_circ_005429	-0.845154	ncbi_102191203	NC_030811.1	+	51858957	51864314	426	annot_exons
chi-miR-146a	novel_circ_005831	-0.941124	ncbi_102190530	NC_030820.1	+	22231086	22327236	1470	annot_exons
chi-miR-146a	novel_circ_006125	-0.777542	ncbi_102185017	NC_030822.1	+	29516855	29521421	662	annot_exons
chi-miR-146a	novel_circ_006289	-0.782691	ncbi_102180233	NC_030819.1	-	68507919	68515871	3770	exon_intron
chi-miR-146a	novel_circ_006704	-0.777542	ncbi_102186729	NC_030830.1	-	39709064	39736915	1575	annot_exons
chi-miR-146a	novel_circ_007411	-0.714286	ncbi_102179723	NC_030831.1	-	3933339	3943544	4784	annot_exons
chi-miR-146a	novel_circ_007654	-0.885714	ncbi_102171036	NC_030812.1	+	63644326	63652286	421	annot_exons
chi-miR-146a	novel_circ_007684	-0.880406	ncbi_102182503	NC_030815.1	+	78919092	78954143	898	annot_exons
chi-miR-146a	novel_circ_007732	-0.777542	ncbi_102188922	NC_030812.1	+	41044287	41108539	889	annot_exons
chi-miR-146a	novel_circ_008084	-0.880406	ncbi_102182787	NC_030815.1	-	79008187	79036847	468	annot_exons
chi-miR-146a	novel_circ_008211	-0.819689	ncbi_102176004	NC_030810.1	+	77717875	77723298	624	annot_exons
chi-miR-146a	novel_circ_009531	-0.845154	ncbi_102181925	NC_030811.1	+	5125350	5182470	1918	annot_exons
chi-miR-146a	novel_circ_009617	-0.845154	ncbi_102175120	NC_030814.1	-	58797310	58804601	1313	annot_exons
chi-miR-146a	novel_circ_009624	-0.845154	ncbi_102174314	NC_030820.1	-	27487874	27506618	1489	annot_exons
chi-miR-146a	novel_circ_009708	-0.714286	ncbi_102185622	NC_030810.1	-	71250442	71278523	1731	annot_exons
chi-miR-146a	novel_circ_010393	-0.811679	ncbi_102188854	NC_030815.1	+	53203773	53213775	1194	annot_exons
chi-miR-146a	novel_circ_010608	-0.771429	ncbi_102187236	NC_030818.1	-	85880073	85895124	637	annot_exons
chi-miR-146a	novel_circ_010644	-0.758971	ncbi_102179243	NC_030829.1	-	36639157	36659749	537	annot_exons
chi-miR-146b-3p	novel_circ_001727	-0.777542	ncbi_102170322	NC_030817.1	-	31670667	31682325	11659	exon_intron
chi-miR-146b-3p	novel_circ_004282	-0.758971	ncbi_102187044	NC_030818.1	+	5906995	5908690	336	exon_intron
chi-miR-146b-3p	novel_circ_004974	-0.724714	ncbi_102172439	NC_030814.1	+	28949798	28975337	8187	exon_intron
chi-miR-146b-3p	novel_circ_007186	-0.714286	ncbi_102177490	NC_030831.1	-	60762147	60773729	637	annot_exons
chi-miR-146b-3p	novel_circ_007386	-0.811679	ncbi_102176494	NC_030835.1	+	26070688	26098074	27387	exon_intron
chi-miR-146b-3p	novel_circ_009648	-0.840668	NA	NC_030809.1	+	107508646	107575268	66623	intergenic
chi-miR-146b-5p	novel_circ_000473	-0.782691	ncbi_102190528	NC_030819.1	+	84860800	84870318	364	annot_exons
chi-miR-146b-5p	novel_circ_000818	-0.845154	ncbi_102189592	NC_030818.1	+	15004023	15015241	647	annot_exons
chi-miR-146b-5p	novel_circ_000831	-0.758971	ncbi_102180426	NC_030808.1	-	81869816	81883698	582	annot_exons
chi-miR-146b-5p	novel_circ_000883	-0.845154	NA	NC_030809.1	+	107508646	107575278	66633	intergenic
chi-miR-146b-5p	novel_circ_001045	-0.777542	ncbi_102178402	NC_030809.1	-	63538415	63569458	31044	exon_intron
chi-miR-146b-5p	novel_circ_001301	-0.777542	ncbi_102185075	NC_030813.1	+	46293390	46304522	567	annot_exons
chi-miR-146b-5p	novel_circ_001438	-0.777542	NA	NC_030815.1	+	88618418	88635591	17174	intergenic
chi-miR-146b-5p	novel_circ_001934	-0.885714	ncbi_102170482	NC_030811.1	+	56393857	56421601	1595	annot_exons
chi-miR-146b-5p	novel_circ_002296	-0.927634	ncbi_102175882	NC_030823.1	+	65532992	65535402	409	annot_exons
chi-miR-146b-5p	novel_circ_002324	-0.880406	ncbi_102178749	NC_030822.1	-	39681316	39713029	1241	annot_exons
chi-miR-146b-5p	novel_circ_003347	-0.777542	ncbi_102177490	NC_030831.1	-	60736087	60746290	9549	exon_intron
chi-miR-146b-5p	novel_circ_003526	-0.777542	ncbi_102181057	NC_030821.1	+	45091368	45167673	887	annot_exons
chi-miR-146b-5p	novel_circ_003535	-0.828571	ncbi_102182086	NC_030810.1	+	88328261	88337484	700	annot_exons
chi-miR-146b-5p	novel_circ_004142	-0.845154	ncbi_102188690	NC_030821.1	-	25909642	25923364	632	annot_exons
chi-miR-146b-5p	novel_circ_004289	-0.880406	ncbi_102185413	NC_030810.1	-	104950392	105005267	5187	annot_exons
chi-miR-146b-5p	novel_circ_004710	-0.782691	ncbi_102191676	NC_030834.1	+	26276464	26281959	527	annot_exons
chi-miR-146b-5p	novel_circ_004713	-0.758971	ncbi_102175882	NC_030823.1	+	65531809	65545923	928	annot_exons
chi-miR-146b-5p	novel_circ_005497	-0.828571	ncbi_102185062	NC_030812.1	-	5700951	5769223	43405	exon_intron
chi-miR-146b-5p	novel_circ_005711	-0.777542	ncbi_102174683	NC_030824.1	-	17152158	17158431	540	annot_exons
chi-miR-146b-5p	novel_circ_005831	-0.880406	ncbi_102190530	NC_030820.1	+	22231086	22327236	1470	annot_exons
chi-miR-146b-5p	novel_circ_005925	-0.845154	ncbi_102185203	NC_030823.1	+	58790359	58814547	6170	exon_intron
chi-miR-146b-5p	novel_circ_006116	-0.714286	NA	NC_030834.1	+	18607920	18650811	42892	intergenic
chi-miR-146b-5p	novel_circ_007188	-0.777542	ncbi_102175350	NC_030810.1	+	85793377	85824048	903	annot_exons
chi-miR-146b-5p	novel_circ_007654	-0.828571	ncbi_102171036	NC_030812.1	+	63644326	63652286	421	annot_exons
chi-miR-146b-5p	novel_circ_007684	-0.758971	ncbi_102182503	NC_030815.1	+	78919092	78954143	898	annot_exons
chi-miR-146b-5p	novel_circ_008084	-0.941124	ncbi_102182787	NC_030815.1	-	79008187	79036847	468	annot_exons
chi-miR-146b-5p	novel_circ_008718	-0.777542	ncbi_102181681	NC_030815.1	-	46364472	46368544	4073	exon_intron
chi-miR-146b-5p	novel_circ_009018	-1	ncbi_102190286	NC_030810.1	+	26224605	26246223	620	annot_exons
chi-miR-146b-5p	novel_circ_009156	-0.845154	ncbi_102173887	NC_030808.1	-	94893681	94964404	46007	exon_intron
chi-miR-146b-5p	novel_circ_009216	-0.845154	ncbi_102178032	NC_030831.1	+	61335363	61363726	2712	exon_intron
chi-miR-146b-5p	novel_circ_009451	-0.845154	ncbi_102168548	NC_030818.1	-	27545559	27586229	27757	exon_intron
chi-miR-146b-5p	novel_circ_009708	-0.828571	ncbi_102185622	NC_030810.1	-	71250442	71278523	1731	annot_exons
chi-miR-146b-5p	novel_circ_009923	-0.777542	ncbi_102169827	NC_030811.1	+	73668296	73684529	943	annot_exons
chi-miR-146b-5p	novel_circ_010393	-0.840668	ncbi_102188854	NC_030815.1	+	53203773	53213775	1194	annot_exons
chi-miR-146b-5p	novel_circ_010437	-0.777542	ncbi_102174683	NC_030824.1	-	17139327	17158431	1062	annot_exons
chi-miR-146b-5p	novel_circ_010644	-0.880406	ncbi_102179243	NC_030829.1	-	36639157	36659749	537	annot_exons
chi-miR-147-5p	novel_circ_000136	-0.771429	ncbi_102174551	NC_030813.1	+	97702305	97709256	562	annot_exons
chi-miR-147-5p	novel_circ_000371	-0.714286	ncbi_102188890	NC_030825.1	-	50857466	50858772	291	annot_exons
chi-miR-147-5p	novel_circ_000447	-0.758971	ncbi_102185996	NC_030813.1	+	102317689	102321272	3584	intronic
chi-miR-147-5p	novel_circ_000801	-0.845154	ncbi_102174392	NC_030815.1	+	64664280	64682789	7633	exon_intron
chi-miR-147-5p	novel_circ_000860	-0.777542	ncbi_102179243	NC_030829.1	-	36571124	36665110	6023	exon_intron
chi-miR-147-5p	novel_circ_000883	-0.845154	NA	NC_030809.1	+	107508646	107575278	66633	intergenic
chi-miR-147-5p	novel_circ_000886	-0.845154	ncbi_102179964	NC_030822.1	+	24866340	24870860	4521	exon_intron
chi-miR-147-5p	novel_circ_001045	-0.777542	ncbi_102178402	NC_030809.1	-	63538415	63569458	31044	exon_intron
chi-miR-147-5p	novel_circ_001054	-0.777542	ncbi_102180425	NC_030808.1	-	17308955	17320565	866	annot_exons
chi-miR-147-5p	novel_circ_001438	-0.777542	NA	NC_030815.1	+	88618418	88635591	17174	intergenic
chi-miR-147-5p	novel_circ_001781	-0.753702	ncbi_102168985	NC_030812.1	-	89005130	89059722	17491	exon_intron
chi-miR-147-5p	novel_circ_001993	-0.777542	NA	NC_030833.1	-	39538738	39542406	3669	intergenic
chi-miR-147-5p	novel_circ_002027	-0.819689	ncbi_102187416	NC_030821.1	-	27063740	27086642	1026	annot_exons
chi-miR-147-5p	novel_circ_002296	-0.985611	ncbi_102175882	NC_030823.1	+	65532992	65535402	409	annot_exons
chi-miR-147-5p	novel_circ_002567	-0.942857	ncbi_102170858	NC_030812.1	+	81999799	82052582	646	annot_exons
chi-miR-147-5p	novel_circ_002740	-0.758971	ncbi_102187642	NC_030810.1	+	26731647	26766719	1260	annot_exons
chi-miR-147-5p	novel_circ_003082	-0.845154	ncbi_102171177	NC_030823.1	+	29962243	30018889	545	annot_exons
chi-miR-147-5p	novel_circ_003347	-0.777542	ncbi_102177490	NC_030831.1	-	60736087	60746290	9549	exon_intron
chi-miR-147-5p	novel_circ_003711	-0.714286	ncbi_102184841	NC_030826.1	-	32516428	32520490	693	annot_exons
chi-miR-147-5p	novel_circ_004734	-0.777542	ncbi_102188499	NC_030815.1	+	9339625	9367986	1038	annot_exons
chi-miR-147-5p	novel_circ_005919	-0.777542	ncbi_102170608	NC_030818.1	-	223277	233524	679	annot_exons
chi-miR-147-5p	novel_circ_006064	-0.771429	ncbi_102178862	NC_030808.1	+	148513322	148518254	614	annot_exons
chi-miR-147-5p	novel_circ_006177	-0.942857	ncbi_102190802	NC_030821.1	+	8940074	8952833	468	annot_exons
chi-miR-147-5p	novel_circ_006309	-0.714286	ncbi_102182257	NC_030808.1	+	23581605	23633118	1454	annot_exons
chi-miR-147-5p	novel_circ_006478	-0.753702	NA	NC_030817.1	-	100672445	100719428	46984	intergenic
chi-miR-147-5p	novel_circ_006953	-0.819689	ncbi_102184841	NC_030826.1	-	32516381	32520490	740	exon_intron
chi-miR-147-5p	novel_circ_006988	-0.941124	ncbi_102172439	NC_030814.1	+	28954555	28975337	3430	exon_intron
chi-miR-147-5p	novel_circ_007324	-0.811679	ncbi_102175578	NC_030816.1	+	10248763	10285409	10670	exon_intron
chi-miR-147-5p	novel_circ_007386	-0.811679	ncbi_102176494	NC_030835.1	+	26070688	26098074	27387	exon_intron
chi-miR-147-5p	novel_circ_008180	-0.845154	ncbi_102185142	NC_030833.1	-	27745439	27747016	1578	intronic
chi-miR-147-5p	novel_circ_008354	-0.845154	ncbi_102186890	NC_030823.1	+	70332468	70344407	616	annot_exons
chi-miR-147-5p	novel_circ_008718	-0.777542	ncbi_102181681	NC_030815.1	-	46364472	46368544	4073	exon_intron
chi-miR-147-5p	novel_circ_008915	-0.758971	ncbi_102184884	NC_030812.1	-	67172481	67184047	11567	exon_intron
chi-miR-147-5p	novel_circ_009149	-1	ncbi_102168885	NC_030834.1	-	26044975	26054357	2438	annot_exons
chi-miR-147-5p	novel_circ_009451	-0.845154	ncbi_102168548	NC_030818.1	-	27545559	27586229	27757	exon_intron
chi-miR-147-5p	novel_circ_009524	-0.777542	ncbi_102171502	NC_030811.1	-	87854274	87875080	13070	exon_intron
chi-miR-147-5p	novel_circ_009546	-0.927634	ncbi_102179243	NC_030829.1	-	36639157	36665169	5957	exon_intron
chi-miR-147-5p	novel_circ_009572	-0.777542	ncbi_102182948	NC_030836.1	+	27753906	27785734	14649	exon_intron
chi-miR-147-5p	novel_circ_009728	-0.845154	ncbi_102174754	NC_030820.1	+	27614314	27620108	424	annot_exons
chi-miR-147-5p	novel_circ_009762	-0.758971	ncbi_108637671	NC_030822.1	+	34764770	34790902	19685	exon_intron
chi-miR-147-5p	novel_circ_009923	-0.777542	ncbi_102169827	NC_030811.1	+	73668296	73684529	943	annot_exons
chi-miR-147-5p	novel_circ_010140	-0.845154	ncbi_102179104	NC_030818.1	-	20985658	20991247	594	annot_exons
chi-miR-147-5p	novel_circ_010292	-0.777542	ncbi_102178223	NC_030829.1	-	35168440	35207954	15427	exon_intron
chi-miR-147-5p	novel_circ_010816	-0.724714	ncbi_102186841	NC_030812.1	-	59243295	59246188	325	annot_exons
chi-miR-147-5p	novel_circ_010829	-0.811679	ncbi_102181967	NC_030820.1	-	3172651	3191594	18944	exon_intron
chi-miR-147-5p	novel_circ_010833	-0.758971	ncbi_102178771	NC_030808.1	+	126170716	126173506	213	annot_exons
chi-miR-148a-3p	novel_circ_000063	-0.777542	ncbi_102169195	NC_030820.1	+	46132590	46163517	1387	annot_exons
chi-miR-148a-3p	novel_circ_000242	-0.845154	ncbi_102178489	NC_030808.1	+	126020412	126030330	2008	annot_exons
chi-miR-148a-3p	novel_circ_000301	-0.845154	ncbi_102188826	NC_030834.1	-	29302146	29309876	882	annot_exons
chi-miR-148a-3p	novel_circ_000860	-0.845154	ncbi_102179243	NC_030829.1	-	36571124	36665110	6023	exon_intron
chi-miR-148a-3p	novel_circ_001065	-0.885714	ncbi_102173015	NC_030819.1	-	812368	829039	2212	annot_exons
chi-miR-148a-3p	novel_circ_001270	-0.758971	ncbi_102169294	NC_030817.1	+	64913806	64962950	1001	annot_exons
chi-miR-148a-3p	novel_circ_001438	-0.845154	NA	NC_030815.1	+	88618418	88635591	17174	intergenic
chi-miR-148a-3p	novel_circ_001649	-0.811679	ncbi_102188923	NC_030836.1	-	28693728	28729825	2813	annot_exons
chi-miR-148a-3p	novel_circ_002783	-0.771429	ncbi_102191125	NW_017189516.1	-	27260196	27260484	289	one_exon
chi-miR-148a-3p	novel_circ_003064	-0.811679	ncbi_102176274	NC_030808.1	-	138501613	138502771	238	annot_exons
chi-miR-148a-3p	novel_circ_003143	-0.941124	ncbi_102188325	NC_030818.1	-	25545295	25582349	391	annot_exons
chi-miR-148a-3p	novel_circ_003750	-0.753702	ncbi_102191740	NC_030808.1	-	132852521	132868885	2616	annot_exons
chi-miR-148a-3p	novel_circ_004138	-0.771429	ncbi_102169156	NC_030833.1	-	11416825	11431888	389	annot_exons
chi-miR-148a-3p	novel_circ_004560	-0.845154	ncbi_102187234	NC_030818.1	+	24604411	24613313	374	annot_exons
chi-miR-148a-3p	novel_circ_004659	-0.845154	ncbi_100861165	NC_030828.1	+	7089944	7091526	1583	exon_intron
chi-miR-148a-3p	novel_circ_005692	-0.753702	ncbi_100861010	NC_030831.1	+	32709431	32793714	939	annot_exons
chi-miR-148a-3p	novel_circ_005798	-0.845154	NA	NC_030812.1	+	24710277	24718968	8692	intergenic
chi-miR-148a-3p	novel_circ_005925	-0.777542	ncbi_102185203	NC_030823.1	+	58790359	58814547	6170	exon_intron
chi-miR-148a-3p	novel_circ_005930	-0.885714	ncbi_102183150	NC_030818.1	+	11581823	11611635	556	annot_exons
chi-miR-148a-3p	novel_circ_006080	-0.758971	ncbi_102183353	NC_030825.1	+	23586820	23656143	469	annot_exons
chi-miR-148a-3p	novel_circ_006887	-0.777542	ncbi_102182177	NC_030829.1	-	53781046	53792213	742	annot_exons
chi-miR-148a-3p	novel_circ_007025	-0.828571	ncbi_102189183	NC_030833.1	-	16387152	16399896	536	annot_exons
chi-miR-148a-3p	novel_circ_007177	-0.777542	NA	NW_017189516.1	+	8597445	8600421	2977	intergenic
chi-miR-148a-3p	novel_circ_008243	-0.880406	ncbi_102179661	NC_030814.1	-	73213966	73226824	435	annot_exons
chi-miR-148a-3p	novel_circ_008915	-0.941124	ncbi_102184884	NC_030812.1	-	67172481	67184047	11567	exon_intron
chi-miR-148a-3p	novel_circ_009104	-0.828571	ncbi_102185098	NC_030820.1	+	18152981	18193531	1358	annot_exons
chi-miR-148a-3p	novel_circ_009204	-0.880406	ncbi_102168613	NW_017189630.1	+	336274	337333	393	annot_exons
chi-miR-148a-3p	novel_circ_009216	-0.777542	ncbi_102178032	NC_030831.1	+	61335363	61363726	2712	exon_intron
chi-miR-148a-3p	novel_circ_009295	-0.771429	ncbi_102189487	NC_030817.1	-	65387016	65391351	571	annot_exons
chi-miR-148a-3p	novel_circ_009538	-0.724714	ncbi_102173643	NW_017189517.1	+	36266867	36280395	805	annot_exons
chi-miR-148a-3p	novel_circ_009543	-0.880406	ncbi_102168770	NC_030827.1	-	35953053	35996396	1975	annot_exons
[truncated: 20,024 more rows]
