# Supplementary material for: Characterization and Comparative Analysis of Whole-Transcriptome Sequencing in High- and Low-Fecundity Chongming White Goat Ovaries during the Estrus Phase
Source: Animals (Basel). 2024 Mar 22;14(7):988. doi: 10.3390/ani14070988 (PMC11010919; doi:10.3390/ani14070988)
Supplement: Supplementary file 1 [file animals-14-00988-s001.zip › Table S18. The top 10 mRNAs and lncRNAs with connectivity and miRNA targeted regulation..xls]

## Sheet: Sheet1
RNA-ID	Type	Symbol
MSTRG.16877.3	lncRNA	-
XR_001295746.2	lncRNA	-
MSTRG.7978.1	lncRNA	-
MSTRG.10497.1	lncRNA	-
MSTRG.6873.2	lncRNA	-
MSTRG.6368.1	lncRNA	-
MSTRG.3844.6	lncRNA	-
XR_001297208.2	lncRNA	-
MSTRG.7008.1	lncRNA	-
XR_311079.3	lncRNA	-
ncbi_102179132	mRNA	LOC102179132
ncbi_102168879	mRNA	SEC14L5
ncbi_102183735	mRNA	IL17RE
ncbi_102184338	mRNA	GABRB2
ncbi_102179034	mRNA	FAT4
ncbi_102185692	mRNA	ADSSL1
ncbi_102170515	mRNA	MLLT3
ncbi_102186809	mRNA	LYPD6
ncbi_102175577	mRNA	FRMD3
ncbi_102184424	mRNA	ADGRB1
