# Supplementary material for: Characterization and Comparative Analysis of Whole-Transcriptome Sequencing in High- and Low-Fecundity Chongming White Goat Ovaries during the Estrus Phase
Source: Animals (Basel). 2024 Mar 22;14(7):988. doi: 10.3390/ani14070988 (PMC11010919; doi:10.3390/ani14070988)
Supplement: Supplementary file 1 [file animals-14-00988-s001.zip › Table S2. Differentially expressed CircRNAs between LP and HP groups..xls]

## Sheet: Sheet1
id	baseMean_LF	baseMean_HF	log2FoldChange	PValue	padj	up_down	source_gene	circRNA_chr	strand	genomic_start	genomic_end	spliced_length	annot_type
novel_circ_003567	0.001	160.355	17.2909	0.0115569	1	Up	ncbi_102180253	NC_030826.1	-	22894654	22898630	324	annot_exons
novel_circ_008790	0.001	154.724	17.2393	0.00999135	1	Up	ncbi_102187628	NC_030828.1	-	55984331	56003680	1103	annot_exons
novel_circ_009201	0.001	144.69	17.1426	0.000911707	1	Up	ncbi_102171374	NC_030808.1	+	53215907	53231334	445	annot_exons
novel_circ_009938	0.001	138.641	17.081	0.0172445	1	Up	ncbi_102189207	NC_030814.1	-	48112842	48113095	254	one_exon
novel_circ_000816	0.001	134.904	17.0416	0.00949502	1	Up	ncbi_102173809	NC_030833.1	+	37429353	37446353	501	annot_exons
novel_circ_005719	0.001	130.631	16.9951	0.0126133	1	Up	ncbi_102181653	NC_030812.1	-	24499694	24516097	1105	annot_exons
novel_circ_003155	0.001	129.856	16.9866	0.0140854	1	Up	ncbi_102179705	NC_030828.1	-	29148035	29206302	358	annot_exons
novel_circ_008193	0.001	115.687	16.8199	0.0183243	1	Up	ncbi_102174500	NC_030823.1	+	77493615	77499360	268	annot_exons
novel_circ_003776	0.001	109.528	16.7409	0.0381056	1	Up	ncbi_102188364	NC_030809.1	+	22714238	22754784	293	annot_exons
novel_circ_002889	0.001	106.256	16.6972	0.0175867	1	Up	ncbi_102173356	NC_030810.1	-	45911316	45913956	316	annot_exons
novel_circ_004744	0.001	105.454	16.6863	0.00637135	1	Up	ncbi_102184382	NC_030808.1	+	157133204	157153815	837	annot_exons
novel_circ_003616	0.001	104.096	16.6676	0.00723298	1	Up	ncbi_102180372	NC_030833.1	-	7517688	7538687	1039	annot_exons
novel_circ_003318	0.001	95.5299	16.5437	0.0409923	1	Up	ncbi_102170615	NC_030820.1	-	51016113	51042247	13242	exon_intron
novel_circ_009281	0.001	94.0003	16.5204	0.0270439	1	Up	ncbi_102188999	NC_030832.1	+	28203947	28208013	240	annot_exons
novel_circ_001339	0.001	93.8631	16.5183	0.029852	1	Up	ncbi_102191269	NC_030808.1	-	538040	539071	318	annot_exons
novel_circ_006570	0.001	93.3075	16.5097	0.0329776	1	Up	ncbi_102176312	NC_030813.1	+	71995282	71998416	216	annot_exons
novel_circ_002051	0.001	88.8153	16.4385	0.0214494	1	Up	ncbi_102188830	NC_030812.1	+	61526836	61541794	620	annot_exons
novel_circ_003688	0.001	87.4574	16.4163	0.040798	1	Up	ncbi_102175526	NC_030808.1	+	121561927	121571071	791	annot_exons
novel_circ_010366	0.001	85.9899	16.3919	0.045396	1	Up	ncbi_102187919	NC_030835.1	+	4789800	4790084	285	one_exon
novel_circ_005524	0.001	84.8787	16.3731	0.014997	1	Up	ncbi_102179324	NC_030828.1	+	4528070	4528565	496	one_exon
novel_circ_004509	0.001	84.3232	16.3636	0.026907	1	Up	ncbi_100861008	NC_030830.1	+	30398616	30420917	22302	exon_intron
novel_circ_008285	0.001	83.7676	16.3541	0.0493081	1	Up	ncbi_102184827	NC_030821.1	-	33358612	33377845	2215	annot_exons
novel_circ_007978	0.001	76.0039	16.2138	0.043034	1	Up	ncbi_102188594	NC_030816.1	-	49944084	49964779	18214	exon_intron
novel_circ_007138	0.001	70.7094	16.1096	0.0287354	1	Up	ncbi_102180986	NC_030810.1	-	54160585	54169096	1923	annot_exons
novel_circ_000356	0.001	70.1538	16.0982	0.0472232	1	Up	ncbi_102178142	NC_030811.1	-	41186085	41254724	1130	annot_exons
novel_circ_008871	7.20285	141.666	4.29778	0.0111907	1	Up	ncbi_102173836	NC_030814.1	+	84780570	84782424	292	annot_exons
novel_circ_002883	7.20285	139.196	4.27241	0.0253815	1	Up	ncbi_102179961	NC_030820.1	-	66666166	66668589	298	annot_exons
novel_circ_008532	7.20285	135.815	4.23694	0.00861908	1	Up	ncbi_102178956	NC_030809.1	+	11091276	11094425	285	annot_exons
novel_circ_004552	7.20285	132.126	4.1972	0.0496986	1	Up	ncbi_102178525	NC_030813.1	+	114712232	114714705	622	annot_exons
novel_circ_006296	7.20285	131.323	4.18841	0.0139298	1	Up	ncbi_102186998	NC_030808.1	+	50197621	50199025	1405	antisense
novel_circ_004640	7.95507	136.508	4.10097	0.0351134	1	Up	ncbi_102180591	NC_030815.1	-	45473155	45474414	1260	one_exon
novel_circ_008779	7.95507	130.103	4.03163	0.0474723	1	Up	ncbi_102178775	NC_030809.1	-	92148816	92165129	930	annot_exons
novel_circ_005543	7.95507	124.78	3.97137	0.0389532	1	Up	ncbi_102183184	NC_030828.1	-	9815789	9819215	716	annot_exons
novel_circ_004534	15.1579	214.289	3.82141	0.000205098	0.745736	Up	ncbi_102180282	NC_030834.1	+	12109160	12109426	267	one_exon
novel_circ_003448	7.95507	111.057	3.80328	0.0331407	1	Up	ncbi_102174719	NC_030811.1	-	49080244	49084339	489	annot_exons
novel_circ_000076	13.0091	162.378	3.64176	0.028286	1	Up	ncbi_106502192	NC_030813.1	-	58389071	58396313	340	annot_exons
novel_circ_001221	7.95507	97.1345	3.61004	0.0384917	1	Up	ncbi_102177627	NC_030815.1	-	76892050	76901009	787	annot_exons
novel_circ_002915	13.0091	157.193	3.59494	0.0134489	1	Up	ncbi_102190003	NC_030809.1	-	4352181	4389547	205	annot_exons
novel_circ_006352	13.0091	157.083	3.59393	0.0176966	1	Up	ncbi_102187628	NC_030828.1	-	55989362	56003680	911	annot_exons
novel_circ_001001	15.9101	188.22	3.5644	0.0250655	1	Up	ncbi_102191486	NC_030833.1	-	40714735	40722201	7467	antisense
novel_circ_002650	15.1579	178.323	3.55635	0.0025503	1	Up	ncbi_102182617	NC_030823.1	-	27162484	27171726	344	annot_exons
novel_circ_006626	15.9101	161.129	3.3402	0.0432978	1	Up	ncbi_102175176	NC_030831.1	-	58581625	58589949	225	annot_exons
novel_circ_007021	15.9101	157.639	3.30861	0.0369059	1	Up	ncbi_102174051	NC_030823.1	+	32063619	32072105	267	annot_exons
novel_circ_009634	21.6085	203.391	3.23458	0.00291763	1	Up	ncbi_102175233	NC_030824.1	-	23749624	23750512	889	one_exon
novel_circ_010024	20.9642	184.976	3.14134	0.0298107	1	Up	ncbi_108636462	NC_030814.1	-	75330646	75333789	259	annot_exons
novel_circ_003097	36.1221	295.896	3.03413	0.000565852	1	Up	ncbi_100861266	NC_030832.1	+	20053988	20066142	586	annot_exons
novel_circ_009789	14.4057	113.217	2.97438	0.0315551	1	Up	ncbi_106503372	NC_030828.1	-	39655643	39727651	432	annot_exons
novel_circ_007862	20.9642	164.045	2.96809	0.0276652	1	Up	ncbi_102174235	NC_030824.1	+	41102485	41105141	297	annot_exons
novel_circ_008028	26.0183	197.541	2.92455	0.00802333	1	Up	ncbi_102175180	NC_030832.1	-	29639679	29641668	720	annot_exons
novel_circ_004815	15.1579	109.39	2.85134	0.0239631	1	Up	ncbi_102188275	NC_030831.1	-	32594767	32608681	607	annot_exons
novel_circ_009742	15.1579	106.812	2.81693	0.0292729	1	Up	ncbi_102191137	NC_030815.1	-	101383587	101394584	482	annot_exons
novel_circ_003478	14.4057	99.0481	2.78149	0.0428658	1	Up	ncbi_102175575	NC_030815.1	-	37869216	37949403	938	annot_exons
novel_circ_005059	14.4057	98.4925	2.77337	0.0487653	1	Up	ncbi_102180865	NC_030820.1	-	29144638	29165143	480	annot_exons
novel_circ_008277	23.113	157.502	2.76859	0.00949587	1	Up	ncbi_102174935	NC_030814.1	-	15502458	15522034	820	annot_exons
novel_circ_009949	21.6085	142.221	2.71846	0.0260507	1	Up	ncbi_102178828	NC_030815.1	-	109583290	109586037	795	annot_exons
novel_circ_008552	22.3608	146.158	2.70849	0.0219319	1	Up	ncbi_102174975	NC_030808.1	-	58755270	58756874	1605	one_exon
novel_circ_009219	14.4057	91.2844	2.66373	0.043846	1	Up	ncbi_102180226	NC_030816.1	-	12519456	12549623	1179	annot_exons
novel_circ_007189	30.3158	189.53	2.64428	0.00764636	1	Up	ncbi_102176003	NC_030831.1	-	40395069	40420526	707	annot_exons
novel_circ_009364	70.7398	422.727	2.57913	0.000146198	0.745736	Up	ncbi_102187885	NC_030823.1	-	64540562	64552427	415	annot_exons
novel_circ_008834	161.155	939.029	2.54272	0.00527656	1	Up	ncbi_102174500	NC_030823.1	+	77433744	77499360	1176	annot_exons
novel_circ_003272	23.113	132.99	2.52454	0.0337491	1	Up	ncbi_102178032	NC_030831.1	+	61409409	61429437	616	annot_exons
novel_circ_008724	23.113	131.879	2.51244	0.029639	1	Up	ncbi_102185680	NC_030823.1	+	58993135	59003099	700	annot_exons
novel_circ_000762	52.0323	295.677	2.50654	0.00760014	1	Up	ncbi_102176609	NC_030817.1	-	82639913	82640804	379	annot_exons
novel_circ_005756	28.1671	159.771	2.50393	0.0406032	1	Up	ncbi_102169801	NC_030808.1	-	117834975	117848254	291	annot_exons
novel_circ_010320	35.3699	199.564	2.49625	0.0138901	1	Up	ncbi_102180924	NC_030812.1	+	105055881	105065122	750	annot_exons
novel_circ_008636	23.113	126.694	2.45457	0.0411193	1	Up	ncbi_102190528	NC_030819.1	+	84813480	84847672	312	annot_exons
novel_circ_008060	50.5278	269.882	2.41718	0.0445736	1	Up	ncbi_100861386	NC_030813.1	+	70747035	70763364	1167	annot_exons
novel_circ_003462	23.8652	124.671	2.38514	0.0443843	1	Up	ncbi_102173323	NC_030824.1	+	60583724	60656283	880	annot_exons
novel_circ_010060	54.181	277.653	2.35742	0.0275421	1	Up	ncbi_102170946	NC_030836.1	-	562538	575033	688	annot_exons
novel_circ_005463	31.8203	157.748	2.30961	0.0469703	1	Up	ncbi_102175993	NC_030808.1	-	138464073	138464348	276	one_exon
novel_circ_010486	43.2171	203.144	2.23283	0.0390038	1	Up	ncbi_100861211	NC_030813.1	-	29915099	29947714	1093	annot_exons
novel_circ_006812	43.9693	197.541	2.16758	0.034413	1	Up	ncbi_102178646	NC_030823.1	+	43412593	43466290	1040	annot_exons
novel_circ_007583	68.5867	305.573	2.15552	0.00555294	1	Up	ncbi_102183618	NC_030822.1	-	38329884	38331704	510	annot_exons
novel_circ_007359	57.6228	250.946	2.12267	0.0417159	1	Up	ncbi_102180212	NW_017189541.1	-	363259	366011	2753	intronic
novel_circ_003408	51.9244	217.978	2.0697	0.0160449	1	Up	ncbi_102172797	NC_030812.1	+	106561317	106571117	552	annot_exons
novel_circ_000709	49.1313	205.414	2.06382	0.0338006	1	Up	ncbi_102174063	NC_030826.1	+	55759266	55760341	435	annot_exons
novel_circ_005343	49.7756	205.723	2.04719	0.0157489	1	Up	ncbi_102172200	NC_030827.1	-	66412881	66426883	1659	annot_exons
novel_circ_002890	99.6548	399.464	2.00305	0.0114351	1	Up	ncbi_102188266	NC_030809.1	+	29788651	29798577	1079	annot_exons
novel_circ_006366	50.5278	200.01	1.98492	0.0273949	1	Up	ncbi_102180128	NC_030817.1	+	51877798	51878696	899	one_exon
novel_circ_005593	75.0374	293.626	1.9683	0.0184673	1	Up	ncbi_102174051	NC_030823.1	+	32011911	32072105	650	annot_exons
novel_circ_010003	396.584	1474.21	1.89425	0.0341408	1	Up	ncbi_102171360	NC_030823.1	+	74953105	74954014	910	one_exon
novel_circ_004224	85.1455	291.76	1.77678	0.0491845	1	Up	ncbi_102190525	NC_030818.1	+	14756469	14770365	518	annot_exons
novel_circ_005749	129.007	435.847	1.75637	0.0340818	1	Up	ncbi_102180865	NC_030820.1	-	29158878	29165143	321	annot_exons
novel_circ_005312	87.9386	290.848	1.7257	0.0464843	1	Up	ncbi_102190735	NC_030808.1	+	63877814	63892424	387	annot_exons
novel_circ_000587	52.6766	169.757	1.68824	0.0457261	1	Up	ncbi_102182591	NC_030814.1	-	1802847	1838619	445	annot_exons
novel_circ_002470	206.521	663.249	1.68326	0.0178712	1	Up	ncbi_108634250	NC_030836.1	+	46054166	46079297	24410	exon_intron
novel_circ_003060	62.7847	198.652	1.66176	0.0488097	1	Up	ncbi_102184473	NC_030808.1	-	5513881	5516955	387	annot_exons
novel_circ_010748	85.8977	267.139	1.6369	0.032958	1	Up	ncbi_102190830	NC_030809.1	-	4080594	4093728	471	annot_exons
novel_circ_003319	158.038	490.412	1.63372	0.0205734	1	Up	ncbi_102179538	NC_030810.1	-	2990397	2992240	701	annot_exons
novel_circ_009897	85.8977	260.377	1.59991	0.0454453	1	Up	ncbi_102186548	NC_030810.1	+	19769665	19781341	11677	antisense
novel_circ_001778	119.119	342.402	1.52329	0.0298377	1	Up	ncbi_102188802	NC_030808.1	+	66819424	66843323	435	annot_exons
novel_circ_004787	103.957	294.984	1.50465	0.0414271	1	Up	ncbi_102183810	NC_030824.1	+	35636360	35638012	492	annot_exons
novel_circ_007660	234.147	647.029	1.46641	0.0316825	1	Up	ncbi_102179423	NC_030829.1	+	36786792	36843029	2896	annot_exons
novel_circ_010227	299.085	789.544	1.40046	0.0367256	1	Up	ncbi_102178549	NC_030819.1	-	70964537	70965871	209	annot_exons
novel_circ_005024	361.866	934.79	1.36919	0.0152492	1	Up	ncbi_102190648	NC_030829.1	+	33970870	33984926	402	annot_exons
novel_circ_003689	675.145	329.282	-1.03587	0.0350819	1	Down	ncbi_102188944	NC_030816.1	+	2488189	2504251	298	annot_exons
novel_circ_007531	460.773	207.08	-1.15386	0.0396123	1	Down	ncbi_102183695	NC_030817.1	-	49481331	49507457	752	annot_exons
novel_circ_000726	391.438	148.627	-1.39709	0.041645	1	Down	ncbi_102180263	NC_030808.1	+	149492161	149544864	283	annot_exons
novel_circ_000919	278.013	102.182	-1.44401	0.0463824	1	Down	ncbi_102175517	NC_030826.1	+	30145998	30146868	871	one_exon
novel_circ_002560	1040.01	380.219	-1.4517	0.00279815	1	Down	ncbi_102171567	NC_030810.1	-	31123352	31123509	158	one_exon
novel_circ_009954	301.234	109.946	-1.45409	0.0468763	1	Down	ncbi_102190335	NC_030821.1	+	18062292	18068580	427	annot_exons
novel_circ_003749	359.609	128.052	-1.4897	0.0170471	1	Down	ncbi_102183969	NC_030818.1	-	36076017	36083670	368	annot_exons
novel_circ_008227	630.856	223.828	-1.49492	0.0149137	1	Down	ncbi_102186482	NC_030816.1	+	86169411	86235089	404	annot_exons
novel_circ_002194	501.525	164.71	-1.60639	0.0319303	1	Down	ncbi_100861228	NC_030823.1	+	20428760	20432602	576	annot_exons
novel_circ_005878	313.387	100.406	-1.6421	0.0272254	1	Down	ncbi_102187370	NC_030833.1	-	27203748	27208047	364	annot_exons
novel_circ_006412	327.144	104.343	-1.6486	0.0191491	1	Down	ncbi_102177743	NC_030824.1	-	18690708	18692095	337	annot_exons
novel_circ_006485	350.262	106.674	-1.71522	0.0302005	1	Down	ncbi_102174198	NW_017189517.1	+	26360819	26378335	816	annot_exons
novel_circ_006651	363.374	109.946	-1.72466	0.0171003	1	Down	ncbi_102181802	NC_030823.1	+	25863230	25863972	743	one_exon
novel_circ_009664	170.291	51.4923	-1.72557	0.0498364	1	Down	ncbi_102172115	NC_030832.1	+	26582978	26583420	284	annot_exons
novel_circ_004454	226.084	68.2403	-1.72817	0.0409731	1	Down	ncbi_102186997	NC_030808.1	+	8834660	8859456	425	annot_exons
novel_circ_006460	790.593	235.329	-1.74825	0.0485867	1	Down	ncbi_102172513	NC_030835.1	+	10610221	10612264	2044	exon_intron
novel_circ_002072	245.548	69.3515	-1.82401	0.0329026	1	Down	ncbi_102185996	NC_030813.1	+	102395509	102396945	1042	annot_exons
novel_circ_007371	403.245	110.502	-1.86759	0.0381003	1	Down	ncbi_102168877	NC_030831.1	+	56452379	56453378	233	annot_exons
novel_circ_008645	209.53	57.0957	-1.8757	0.0490343	1	Down	ncbi_102178159	NC_030813.1	-	98247343	98260863	980	annot_exons
novel_circ_010721	317.135	80.3866	-1.98007	0.0198289	1	Down	ncbi_102178172	NC_030815.1	-	9846224	9857613	402	annot_exons
novel_circ_009043	159.539	37.323	-2.09577	0.0350136	1	Down	ncbi_102169801	NC_030808.1	-	117876259	117898289	337	annot_exons
novel_circ_003649	781.889	178.989	-2.1271	0.00313595	1	Down	ncbi_102187423	NC_030824.1	-	2211680	2212292	207	annot_exons
novel_circ_004193	236.085	52.0479	-2.18139	0.00928812	1	Down	ncbi_102188094	NC_030809.1	+	23089490	23114813	312	annot_exons
novel_circ_005637	200.715	43.7287	-2.19849	0.0179747	1	Down	ncbi_102191097	NC_030810.1	-	69747884	69753555	435	annot_exons
novel_circ_001665	152.448	32.8308	-2.21519	0.0466171	1	Down	ncbi_102188461	NC_030832.1	+	28133190	28138413	614	annot_exons
novel_circ_006195	262.319	55.3194	-2.24546	0.0255649	1	Down	ncbi_102168996	NC_030814.1	-	95979343	95979664	322	one_exon
novel_circ_005080	221.679	45.6422	-2.28003	0.00803612	1	Down	ncbi_102179551	NW_017189517.1	+	11394901	11395595	695	one_exon
novel_circ_006771	163.084	32.0285	-2.34819	0.0431805	1	Down	ncbi_102169348	NC_030831.1	+	10350695	10351868	436	annot_exons
novel_circ_005698	175.453	33.3864	-2.39375	0.0272456	1	Down	ncbi_102186035	NC_030823.1	+	70189748	70191958	368	annot_exons
novel_circ_007987	144.489	26.9807	-2.42095	0.0365968	1	Down	ncbi_102171895	NC_030822.1	+	77059726	77067194	494	annot_exons
novel_circ_009080	217.269	38.4342	-2.49902	0.0110787	1	Down	ncbi_102181925	NC_030811.1	+	5096928	5166415	1138	annot_exons
novel_circ_002197	202.751	33.3864	-2.60238	0.041373	1	Down	ncbi_102169335	NC_030808.1	-	69664118	69672120	218	annot_exons
novel_circ_006576	192.975	31.4729	-2.61624	0.0160097	1	Down	ncbi_102175563	NW_017189517.1	-	25877296	25885898	515	annot_exons
novel_circ_004219	250.715	40.5944	-2.62669	0.0194616	1	Down	ncbi_102169801	NC_030808.1	-	117834975	117898289	716	annot_exons
novel_circ_007839	122.02	19.2171	-2.66665	0.0342373	1	Down	ncbi_100861368	NC_030836.1	+	47010878	47026730	386	annot_exons
novel_circ_007802	137.182	19.2171	-2.83563	0.0422846	1	Down	ncbi_102186097	NC_030812.1	+	110533301	110540351	446	annot_exons
novel_circ_010868	93.1006	12.8114	-2.86136	0.0436148	1	Down	ncbi_102190437	NC_030822.1	-	44090854	44092554	243	annot_exons
novel_circ_000786	150.939	20.575	-2.875	0.00873935	1	Down	ncbi_102177243	NC_030817.1	-	42782086	42790720	499	annot_exons
novel_circ_010480	150.079	18.6615	-3.00759	0.0129953	1	Down	ncbi_102175025	NC_030817.1	-	67447535	67451368	383	annot_exons
novel_circ_001510	151.799	18.6615	-3.02403	0.0288686	1	Down	ncbi_102180449	NC_030810.1	+	11002562	11009571	467	annot_exons
novel_circ_000511	101.056	12.2558	-3.04361	0.027529	1	Down	ncbi_102168787	NC_030831.1	+	37350025	37357511	916	annot_exons
novel_circ_001215	160.295	19.2171	-3.06027	0.014015	1	Down	ncbi_102181905	NC_030808.1	+	153129078	153137778	249	annot_exons
novel_circ_010058	111.272	12.8114	-3.11859	0.0422806	1	Down	ncbi_102187484	NC_030814.1	-	172120	230877	298	annot_exons
novel_circ_002040	123.524	14.1693	-3.12395	0.0374857	1	Down	ncbi_102185611	NC_030808.1	+	130179562	130181589	511	annot_exons
novel_circ_002034	117.074	12.8114	-3.19192	0.0291432	1	Down	ncbi_102181388	NC_030814.1	+	15752737	15758326	343	annot_exons
novel_circ_007139	123.524	12.8114	-3.2693	0.0129707	1	Down	ncbi_102185929	NC_030818.1	+	95700128	95700702	270	annot_exons
novel_circ_002023	145.245	14.1693	-3.35765	0.0472567	1	Down	ncbi_102171773	NC_030813.1	+	69497718	69518242	361	annot_exons
novel_circ_008886	88.7987	6.4057	-3.79311	0.0487127	1	Down	ncbi_102188552	NC_030831.1	+	31984414	31987470	248	annot_exons
novel_circ_003130	188.674	12.8114	-3.88039	0.00599858	1	Down	ncbi_102175563	NW_017189517.1	-	25867687	25885898	649	annot_exons
novel_circ_008357	94.605	6.4057	-3.88449	0.0391867	1	Down	ncbi_102188080	NC_030826.1	+	33024219	33040910	691	annot_exons
novel_circ_002856	191.359	12.8114	-3.90078	0.000716897	1	Down	ncbi_102169342	NC_030809.1	+	37986771	38012597	479	annot_exons
novel_circ_008444	106.11	6.4057	-4.05006	0.0272028	1	Down	ncbi_102169541	NC_030810.1	+	58726566	58732407	768	annot_exons
novel_circ_004335	112.772	6.4057	-4.13791	0.0474396	1	Down	ncbi_108638493	NC_030828.1	+	831609	835286	220	exon_intron
novel_circ_001891	244.031	12.8114	-4.25157	0.00255776	1	Down	ncbi_102191126	NC_030813.1	+	40574035	40580333	216	annot_exons
novel_circ_005339	126.966	6.4057	-4.30894	0.0201758	1	Down	ncbi_102184289	NC_030828.1	-	67633695	67643121	345	annot_exons
novel_circ_007077	142.988	6.4057	-4.4804	0.0176165	1	Down	ncbi_102189244	NC_030827.1	+	23506438	23537922	859	annot_exons
novel_circ_005047	63.537	0.001	-15.9553	0.0431876	1	Down	ncbi_102186307	NC_030815.1	-	26849340	26930774	1773	annot_exons
novel_circ_004708	64.2892	0.001	-15.9723	0.0448597	1	Down	ncbi_102179536	NC_030810.1	+	42227058	42268770	1014	annot_exons
novel_circ_006425	64.2892	0.001	-15.9723	0.044831	1	Down	ncbi_102191186	NC_030809.1	-	104797894	104798855	962	intronic
novel_circ_003091	72.2443	0.001	-16.1406	0.0450258	1	Down	ncbi_102191726	NC_030824.1	+	69353678	69369507	666	annot_exons
novel_circ_006325	72.9965	0.001	-16.1555	0.0432978	1	Down	ncbi_102169681	NC_030819.1	-	7204934	7209033	1450	annot_exons
novel_circ_000252	79.4471	0.001	-16.2777	0.0248266	1	Down	ncbi_102185658	NC_030817.1	+	26479930	26500339	1495	annot_exons
novel_circ_005646	80.1993	0.001	-16.2913	0.0309558	1	Down	ncbi_102191249	NC_030819.1	+	65093519	65107239	910	annot_exons
novel_circ_008004	80.9516	0.001	-16.3048	0.0438149	1	Down	ncbi_102189579	NC_030814.1	-	60346919	60358509	761	annot_exons
novel_circ_007165	85.1455	0.001	-16.3776	0.0203674	1	Down	ncbi_102181366	NC_030836.1	+	16934779	16991603	548	annot_exons
novel_circ_004426	85.2491	0.001	-16.3794	0.0481262	1	Down	ncbi_102169055	NC_030808.1	-	69539854	69548742	217	annot_exons
novel_circ_001943	86.7579	0.001	-16.4047	0.0483769	1	Down	ncbi_102191054	NC_030817.1	+	764468	765860	354	annot_exons
novel_circ_000680	87.4022	0.001	-16.4154	0.0168947	1	Down	ncbi_102182389	NW_017189516.1	+	682346	708454	6854	exon_intron
novel_circ_004391	90.9475	0.001	-16.4727	0.0290938	1	Down	ncbi_102191627	NC_030819.1	-	9311321	9318871	364	annot_exons
novel_circ_000409	91.8119	0.001	-16.4864	0.048141	1	Down	ncbi_102185249	NC_030812.1	+	61410633	61427125	3637	annot_exons
novel_circ_009727	95.3616	0.001	-16.5411	0.0312277	1	Down	ncbi_102172817	NC_030818.1	-	74750881	74761497	599	annot_exons
novel_circ_009679	99.6634	0.001	-16.6048	0.0461558	1	Down	ncbi_102189613	NC_030825.1	+	62357936	62358103	168	antisense
novel_circ_008701	102.664	0.001	-16.6476	0.0442702	1	Down	ncbi_102176042	NC_030815.1	+	59229847	59244341	416	annot_exons
novel_circ_009176	102.668	0.001	-16.6476	0.0278487	1	Down	ncbi_102182503	NC_030815.1	+	78919092	78922351	358	annot_exons
novel_circ_010141	104.065	0.001	-16.6671	0.0122482	1	Down	ncbi_102178391	NC_030826.1	+	35538421	35538984	564	one_exon
novel_circ_001572	110.412	0.001	-16.7525	0.0136742	1	Down	ncbi_102174361	NC_030834.1	+	2980651	2990827	235	annot_exons
novel_circ_004362	113.524	0.001	-16.7926	0.0239524	1	Down	ncbi_102170624	NC_030823.1	-	10644166	10644584	124	annot_exons
novel_circ_005730	115.677	0.001	-16.8197	0.0193854	1	Down	ncbi_102184827	NC_030821.1	-	33340957	33377845	2819	annot_exons
novel_circ_002993	123.632	0.001	-16.9157	0.0148284	1	Down	ncbi_102188460	NC_030810.1	+	37047173	37057240	367	annot_exons
novel_circ_010133	126.425	0.001	-16.9479	0.00388543	1	Down	ncbi_102175575	NC_030815.1	-	37938305	37949403	452	annot_exons
novel_circ_010339	130.839	0.001	-16.9974	0.0168426	1	Down	ncbi_102189230	NC_030823.1	+	59874249	59876604	357	annot_exons
novel_circ_004688	149.543	0.001	-17.1902	0.00115546	1	Down	ncbi_102168779	NC_030809.1	+	29325332	29332134	629	annot_exons
novel_circ_009084	496.591	0.001	-18.9217	0.000171325	0.745736	Down	ncbi_102179713	NC_030829.1	+	53226783	53248270	21482	exon_intron
