# Supplementary material for: Characterization and Comparative Analysis of Whole-Transcriptome Sequencing in High- and Low-Fecundity Chongming White Goat Ovaries during the Estrus Phase
Source: Animals (Basel). 2024 Mar 22;14(7):988. doi: 10.3390/ani14070988 (PMC11010919; doi:10.3390/ani14070988)
Supplement: Supplementary file 1 [file animals-14-00988-s001.zip › Table S3. Enriched GO terms for differentially expressed circRNA source genes..xls]

## Sheet: Sheet1
GO ID (level1)	GO Term (level1)	GO ID (level2)	GO Term (level2)	number_of_LP-vs-HP (All)	Genes_of_LP-vs-HP
GO:0008150	Biological Process	GO:0071840	cellular component organization or biogenesis	47	ncbi_100861211(BMPR1B),ncbi_100861228(TGFB2),ncbi_100861386(KIT),ncbi_102168787(SMCHD1),ncbi_102168996(INSR),ncbi_102170624(CDC73),ncbi_102171360(CRB1),ncbi_102171895(DYNC2H1),ncbi_102172115(ITGAL),ncbi_102172817(UBXN2A),ncbi_102173323(ARHGAP10),ncbi_102173809(IDE),ncbi_102176003(LAMA1),ncbi_102176042(UNC13B),ncbi_102176312(CEP135),ncbi_102176609(THSD4),ncbi_102178142(GLI3),ncbi_102178646(RERE),n…
GO:0008150	Biological Process	GO:0040011	locomotion	19	ncbi_100861211(BMPR1B),ncbi_100861228(TGFB2),ncbi_100861386(KIT),ncbi_102168996(INSR),ncbi_102175176(CCBE1),ncbi_102176003(LAMA1),ncbi_102178142(GLI3),ncbi_102179705(CHRNA7),ncbi_102179713(LOC102179713),ncbi_102180372(ZRANB1),ncbi_102182617(ENAH),ncbi_102183184(NR2F2),ncbi_102186997(APP),ncbi_102188094(CUL3),ncbi_102188266(TNS1),ncbi_102188364(DOCK10),ncbi_102189579(CTNNA1),ncbi_102191126(SLIT2),…
GO:0008150	Biological Process	GO:0048511	rhythmic process	5	ncbi_100861211(BMPR1B),ncbi_100861228(TGFB2),ncbi_102179705(CHRNA7),ncbi_102180263(DYRK1A),ncbi_102188080(NCOR1)
GO:0008150	Biological Process	GO:0032502	developmental process	45	ncbi_100861211(BMPR1B),ncbi_100861228(TGFB2),ncbi_100861386(KIT),ncbi_102168996(INSR),ncbi_102169055(ZNF148),ncbi_102170615(ATRN),ncbi_102170624(CDC73),ncbi_102171360(CRB1),ncbi_102171567(PLPP3),ncbi_102171895(DYNC2H1),ncbi_102173809(IDE),ncbi_102173836(SLC12A2),ncbi_102174198(PLS3),ncbi_102174500(NR5A2),ncbi_102174719(DFNA5),ncbi_102175176(CCBE1),ncbi_102176003(LAMA1),ncbi_102178142(GLI3),ncbi_1…
GO:0008150	Biological Process	GO:0050789	regulation of biological process	82	ncbi_100861211(BMPR1B),ncbi_100861228(TGFB2),ncbi_100861368(PPP6R3),ncbi_100861386(KIT),ncbi_102168787(SMCHD1),ncbi_102168996(INSR),ncbi_102169055(ZNF148),ncbi_102169541(ADGRL2),ncbi_102169681(ERCC5),ncbi_102170615(ATRN),ncbi_102170624(CDC73),ncbi_102171567(PLPP3),ncbi_102171895(DYNC2H1),ncbi_102172115(ITGAL),ncbi_102172797(WNK1),ncbi_102172817(UBXN2A),ncbi_102173323(ARHGAP10),ncbi_102173809(IDE)…
GO:0008150	Biological Process	GO:0065007	biological regulation	83	ncbi_100861211(BMPR1B),ncbi_100861228(TGFB2),ncbi_100861368(PPP6R3),ncbi_100861386(KIT),ncbi_102168787(SMCHD1),ncbi_102168996(INSR),ncbi_102169055(ZNF148),ncbi_102169541(ADGRL2),ncbi_102169681(ERCC5),ncbi_102170615(ATRN),ncbi_102170624(CDC73),ncbi_102171567(PLPP3),ncbi_102171895(DYNC2H1),ncbi_102172115(ITGAL),ncbi_102172797(WNK1),ncbi_102172817(UBXN2A),ncbi_102173323(ARHGAP10),ncbi_102173809(IDE)…
GO:0008150	Biological Process	GO:0048518	positive regulation of biological process	28	ncbi_100861211(BMPR1B),ncbi_100861228(TGFB2),ncbi_100861386(KIT),ncbi_102168996(INSR),ncbi_102170624(CDC73),ncbi_102171567(PLPP3),ncbi_102173809(IDE),ncbi_102174361(LOC102174361),ncbi_102175176(CCBE1),ncbi_102178142(GLI3),ncbi_102178391(TOB1),ncbi_102179536(SGIP1),ncbi_102179551(GPC3),ncbi_102179705(CHRNA7),ncbi_102179713(LOC102179713),ncbi_102180263(DYRK1A),ncbi_102180282(FGFR1),ncbi_102180372(Z…
GO:0008150	Biological Process	GO:0008152	metabolic process	84	ncbi_100861211(BMPR1B),ncbi_100861228(TGFB2),ncbi_100861266(METTL9),ncbi_100861368(PPP6R3),ncbi_100861386(KIT),ncbi_102168787(SMCHD1),ncbi_102168996(INSR),ncbi_102169055(ZNF148),ncbi_102169681(ERCC5),ncbi_102169801(RNF13),ncbi_102170624(CDC73),ncbi_102171567(PLPP3),ncbi_102171895(DYNC2H1),ncbi_102172797(WNK1),ncbi_102172817(UBXN2A),ncbi_102173323(ARHGAP10),ncbi_102173809(IDE),ncbi_102174051(AKT3)…
GO:0008150	Biological Process	GO:0023052	signaling	45	ncbi_100861211(BMPR1B),ncbi_100861228(TGFB2),ncbi_100861386(KIT),ncbi_102168996(INSR),ncbi_102169541(ADGRL2),ncbi_102170624(CDC73),ncbi_102171567(PLPP3),ncbi_102171895(DYNC2H1),ncbi_102172115(ITGAL),ncbi_102173809(IDE),ncbi_102174500(NR5A2),ncbi_102174719(DFNA5),ncbi_102174935(RHOBTB3),ncbi_102175025(EIF2AK4),ncbi_102175176(CCBE1),ncbi_102176003(LAMA1),ncbi_102176042(UNC13B),ncbi_102178142(GLI3),…
GO:0008150	Biological Process	GO:0022414	reproductive process	12	ncbi_100861211(BMPR1B),ncbi_100861228(TGFB2),ncbi_100861386(KIT),ncbi_102168996(INSR),ncbi_102169055(ZNF148),ncbi_102179538(ASB1),ncbi_102179705(CHRNA7),ncbi_102183184(NR2F2),ncbi_102186482(QKI),ncbi_102186997(APP),ncbi_102190003(EIF4G3),ncbi_102191126(SLIT2)
GO:0008150	Biological Process	GO:0000003	reproduction	12	ncbi_100861211(BMPR1B),ncbi_100861228(TGFB2),ncbi_100861386(KIT),ncbi_102168996(INSR),ncbi_102169055(ZNF148),ncbi_102179538(ASB1),ncbi_102179705(CHRNA7),ncbi_102183184(NR2F2),ncbi_102186482(QKI),ncbi_102186997(APP),ncbi_102190003(EIF4G3),ncbi_102191126(SLIT2)
GO:0008150	Biological Process	GO:0040007	growth	10	ncbi_100861228(TGFB2),ncbi_102168996(INSR),ncbi_102170615(ATRN),ncbi_102173836(SLC12A2),ncbi_102178142(GLI3),ncbi_102179551(GPC3),ncbi_102180591(APBA1),ncbi_102186997(APP),ncbi_102188080(NCOR1),ncbi_102191126(SLIT2)
GO:0008150	Biological Process	GO:0022610	biological adhesion	12	ncbi_100861228(TGFB2),ncbi_100861386(KIT),ncbi_102169348(CDH19),ncbi_102171567(PLPP3),ncbi_102172115(ITGAL),ncbi_102176003(LAMA1),ncbi_102178142(GLI3),ncbi_102186997(APP),ncbi_102186998(CBLB),ncbi_102188080(NCOR1),ncbi_102189579(CTNNA1),ncbi_102191126(SLIT2)
GO:0008150	Biological Process	GO:0050896	response to stimulus	54	ncbi_100861211(BMPR1B),ncbi_100861228(TGFB2),ncbi_100861386(KIT),ncbi_102168996(INSR),ncbi_102169541(ADGRL2),ncbi_102169681(ERCC5),ncbi_102170624(CDC73),ncbi_102171567(PLPP3),ncbi_102171895(DYNC2H1),ncbi_102172115(ITGAL),ncbi_102172200(PAPD7),ncbi_102173809(IDE),ncbi_102174361(LOC102174361),ncbi_102174500(NR5A2),ncbi_102174719(DFNA5),ncbi_102174935(RHOBTB3),ncbi_102175025(EIF2AK4),ncbi_102175176(…
GO:0008150	Biological Process	GO:0009987	cellular process	100	ncbi_100861211(BMPR1B),ncbi_100861228(TGFB2),ncbi_100861368(PPP6R3),ncbi_100861386(KIT),ncbi_102168787(SMCHD1),ncbi_102168996(INSR),ncbi_102169055(ZNF148),ncbi_102169541(ADGRL2),ncbi_102169681(ERCC5),ncbi_102169801(RNF13),ncbi_102170615(ATRN),ncbi_102170624(CDC73),ncbi_102171360(CRB1),ncbi_102171567(PLPP3),ncbi_102171895(DYNC2H1),ncbi_102172115(ITGAL),ncbi_102172797(WNK1),ncbi_102172817(UBXN2A),n…
GO:0008150	Biological Process	GO:0051179	localization	36	ncbi_100861228(TGFB2),ncbi_100861386(KIT),ncbi_102168996(INSR),ncbi_102169335(SNX4),ncbi_102171895(DYNC2H1),ncbi_102172115(ITGAL),ncbi_102172797(WNK1),ncbi_102173836(SLC12A2),ncbi_102174935(RHOBTB3),ncbi_102175176(CCBE1),ncbi_102176003(LAMA1),ncbi_102176042(UNC13B),ncbi_102177743(PITPNM2),ncbi_102178142(GLI3),ncbi_102178391(TOB1),ncbi_102178775(STAM2),ncbi_102179536(SGIP1),ncbi_102179551(GPC3),nc…
GO:0008150	Biological Process	GO:0048519	negative regulation of biological process	20	ncbi_100861211(BMPR1B),ncbi_100861228(TGFB2),ncbi_102170624(CDC73),ncbi_102172797(WNK1),ncbi_102178142(GLI3),ncbi_102178391(TOB1),ncbi_102178828(CDK5RAP2),ncbi_102179551(GPC3),ncbi_102179705(CHRNA7),ncbi_102179713(LOC102179713),ncbi_102180449(AGO3),ncbi_102186097(TNRC6B),ncbi_102186482(QKI),ncbi_102186997(APP),ncbi_102186998(CBLB),ncbi_102188080(NCOR1),ncbi_102188094(CUL3),ncbi_102189579(CTNNA1),…
GO:0008150	Biological Process	GO:0032501	multicellular organismal process	42	ncbi_100861211(BMPR1B),ncbi_100861228(TGFB2),ncbi_100861386(KIT),ncbi_102168996(INSR),ncbi_102170615(ATRN),ncbi_102170624(CDC73),ncbi_102171360(CRB1),ncbi_102171567(PLPP3),ncbi_102171895(DYNC2H1),ncbi_102173809(IDE),ncbi_102173836(SLC12A2),ncbi_102174198(PLS3),ncbi_102174500(NR5A2),ncbi_102174719(DFNA5),ncbi_102175176(CCBE1),ncbi_102176003(LAMA1),ncbi_102176042(UNC13B),ncbi_102178142(GLI3),ncbi_1…
GO:0008150	Biological Process	GO:0051704	multi-organism process	11	ncbi_100861386(KIT),ncbi_102168996(INSR),ncbi_102170624(CDC73),ncbi_102173809(IDE),ncbi_102174500(NR5A2),ncbi_102179324(CHSY1),ncbi_102184382(KAT2B),ncbi_102186482(QKI),ncbi_102186997(APP),ncbi_102190003(EIF4G3),ncbi_102191486(ACTA2)
GO:0008150	Biological Process	GO:0001906	cell killing	1	ncbi_100861228(TGFB2)
GO:0008150	Biological Process	GO:0044848	biological phase	1	ncbi_100861228(TGFB2)
GO:0008150	Biological Process	GO:0007610	behavior	4	ncbi_102179705(CHRNA7),ncbi_102180591(APBA1),ncbi_102186997(APP),ncbi_102191126(SLIT2)
GO:0008150	Biological Process	GO:0002376	immune system process	11	ncbi_100861228(TGFB2),ncbi_100861386(KIT),ncbi_102172115(ITGAL),ncbi_102178142(GLI3),ncbi_102179551(GPC3),ncbi_102179705(CHRNA7),ncbi_102179713(LOC102179713),ncbi_102180449(AGO3),ncbi_102186998(CBLB),ncbi_102188080(NCOR1),ncbi_102191126(SLIT2)
GO:0008150	Biological Process	GO:0044699	single-organism process	83	ncbi_100861211(BMPR1B),ncbi_100861228(TGFB2),ncbi_100861386(KIT),ncbi_102168996(INSR),ncbi_102169055(ZNF148),ncbi_102169541(ADGRL2),ncbi_102169681(ERCC5),ncbi_102170615(ATRN),ncbi_102170624(CDC73),ncbi_102171360(CRB1),ncbi_102171567(PLPP3),ncbi_102171895(DYNC2H1),ncbi_102172115(ITGAL),ncbi_102172797(WNK1),ncbi_102173323(ARHGAP10),ncbi_102173809(IDE),ncbi_102173836(SLC12A2),ncbi_102174198(PLS3),nc…
GO:0005575	Cellular Component	GO:0005623	cell	97	ncbi_100861228(TGFB2),ncbi_100861368(PPP6R3),ncbi_100861386(KIT),ncbi_102168787(SMCHD1),ncbi_102168996(INSR),ncbi_102169055(ZNF148),ncbi_102169335(SNX4),ncbi_102169681(ERCC5),ncbi_102169801(RNF13),ncbi_102170624(CDC73),ncbi_102171360(CRB1),ncbi_102171374(DZIP3),ncbi_102171567(PLPP3),ncbi_102171773(FIP1L1),ncbi_102171895(DYNC2H1),ncbi_102172115(ITGAL),ncbi_102172797(WNK1),ncbi_102172817(UBXN2A),nc…
GO:0005575	Cellular Component	GO:0044464	cell part	97	ncbi_100861228(TGFB2),ncbi_100861368(PPP6R3),ncbi_100861386(KIT),ncbi_102168787(SMCHD1),ncbi_102168996(INSR),ncbi_102169055(ZNF148),ncbi_102169335(SNX4),ncbi_102169681(ERCC5),ncbi_102169801(RNF13),ncbi_102170624(CDC73),ncbi_102171360(CRB1),ncbi_102171374(DZIP3),ncbi_102171567(PLPP3),ncbi_102171773(FIP1L1),ncbi_102171895(DYNC2H1),ncbi_102172115(ITGAL),ncbi_102172797(WNK1),ncbi_102172817(UBXN2A),nc…
GO:0005575	Cellular Component	GO:0031974	membrane-enclosed lumen	16	ncbi_100861228(TGFB2),ncbi_102169681(ERCC5),ncbi_102170624(CDC73),ncbi_102171773(FIP1L1),ncbi_102173809(IDE),ncbi_102174051(AKT3),ncbi_102174500(NR5A2),ncbi_102178142(GLI3),ncbi_102180263(DYRK1A),ncbi_102180372(ZRANB1),ncbi_102180986(ZZZ3),ncbi_102181653(NR2C1),ncbi_102184382(KAT2B),ncbi_102185658(ZBTB25),ncbi_102188080(NCOR1),ncbi_102188094(CUL3)
GO:0005575	Cellular Component	GO:0044421	extracellular region part	12	ncbi_100861228(TGFB2),ncbi_100861386(KIT),ncbi_102170615(ATRN),ncbi_102173809(IDE),ncbi_102175176(CCBE1),ncbi_102176003(LAMA1),ncbi_102179423(ADAMTS9),ncbi_102186548(ZSWIM5),ncbi_102186997(APP),ncbi_102189207(GPX3),ncbi_102191126(SLIT2),ncbi_102191486(ACTA2)
GO:0005575	Cellular Component	GO:0005576	extracellular region	12	ncbi_100861228(TGFB2),ncbi_100861386(KIT),ncbi_102170615(ATRN),ncbi_102173809(IDE),ncbi_102175176(CCBE1),ncbi_102176003(LAMA1),ncbi_102179423(ADAMTS9),ncbi_102186548(ZSWIM5),ncbi_102186997(APP),ncbi_102189207(GPX3),ncbi_102191126(SLIT2),ncbi_102191486(ACTA2)
GO:0005575	Cellular Component	GO:0032991	macromolecular complex	33	ncbi_102168996(INSR),ncbi_102169335(SNX4),ncbi_102169681(ERCC5),ncbi_102170624(CDC73),ncbi_102171773(FIP1L1),ncbi_102171895(DYNC2H1),ncbi_102172115(ITGAL),ncbi_102173809(IDE),ncbi_102175517(DNAH9),ncbi_102176003(LAMA1),ncbi_102178142(GLI3),ncbi_102178391(TOB1),ncbi_102179536(SGIP1),ncbi_102179705(CHRNA7),ncbi_102180128(RNF111),ncbi_102180253(SMG6),ncbi_102180263(DYRK1A),ncbi_102180282(FGFR1),ncbi…
GO:0005575	Cellular Component	GO:0031012	extracellular matrix	4	ncbi_102175176(CCBE1),ncbi_102176003(LAMA1),ncbi_102179423(ADAMTS9),ncbi_102179551(GPC3)
GO:0005575	Cellular Component	GO:0030054	cell junction	8	ncbi_100861386(KIT),ncbi_102172115(ITGAL),ncbi_102176003(LAMA1),ncbi_102182617(ENAH),ncbi_102186997(APP),ncbi_102188266(TNS1),ncbi_102189579(CTNNA1),ncbi_106503372(PRKD1)
GO:0005575	Cellular Component	GO:0045202	synapse	3	ncbi_102176042(UNC13B),ncbi_102179705(CHRNA7),ncbi_102186997(APP)
GO:0005575	Cellular Component	GO:0043226	organelle	81	ncbi_100861228(TGFB2),ncbi_100861386(KIT),ncbi_102168787(SMCHD1),ncbi_102168996(INSR),ncbi_102169055(ZNF148),ncbi_102169335(SNX4),ncbi_102169681(ERCC5),ncbi_102169801(RNF13),ncbi_102170615(ATRN),ncbi_102170624(CDC73),ncbi_102171567(PLPP3),ncbi_102171773(FIP1L1),ncbi_102171895(DYNC2H1),ncbi_102172115(ITGAL),ncbi_102172817(UBXN2A),ncbi_102173809(IDE),ncbi_102173836(SLC12A2),ncbi_102174051(AKT3),ncb…
GO:0005575	Cellular Component	GO:0044420	extracellular matrix component	1	ncbi_102176003(LAMA1)
GO:0005575	Cellular Component	GO:0044422	organelle part	33	ncbi_100861228(TGFB2),ncbi_102169335(SNX4),ncbi_102169681(ERCC5),ncbi_102169801(RNF13),ncbi_102170624(CDC73),ncbi_102171567(PLPP3),ncbi_102171773(FIP1L1),ncbi_102171895(DYNC2H1),ncbi_102173809(IDE),ncbi_102174051(AKT3),ncbi_102174500(NR5A2),ncbi_102175517(DNAH9),ncbi_102176312(CEP135),ncbi_102178142(GLI3),ncbi_102178828(CDK5RAP2),ncbi_102179324(CHSY1),ncbi_102180263(DYRK1A),ncbi_102180372(ZRANB1)…
GO:0005575	Cellular Component	GO:0099512	supramolecular fiber	1	ncbi_102188094(CUL3)
GO:0005575	Cellular Component	GO:0044456	synapse part	1	ncbi_102179705(CHRNA7)
GO:0005575	Cellular Component	GO:0016020	membrane	42	ncbi_100861211(BMPR1B),ncbi_100861368(PPP6R3),ncbi_100861386(KIT),ncbi_102168996(INSR),ncbi_102169335(SNX4),ncbi_102169348(CDH19),ncbi_102169541(ADGRL2),ncbi_102169801(RNF13),ncbi_102170615(ATRN),ncbi_102171360(CRB1),ncbi_102171567(PLPP3),ncbi_102172115(ITGAL),ncbi_102173323(ARHGAP10),ncbi_102173809(IDE),ncbi_102173836(SLC12A2),ncbi_102174051(AKT3),ncbi_102174935(RHOBTB3),ncbi_102175233(TMEM132D)…
GO:0005575	Cellular Component	GO:0044425	membrane part	27	ncbi_100861211(BMPR1B),ncbi_100861386(KIT),ncbi_102168996(INSR),ncbi_102169348(CDH19),ncbi_102169541(ADGRL2),ncbi_102169801(RNF13),ncbi_102170615(ATRN),ncbi_102171567(PLPP3),ncbi_102172115(ITGAL),ncbi_102173836(SLC12A2),ncbi_102174935(RHOBTB3),ncbi_102175233(TMEM132D),ncbi_102178172(EXTL3),ncbi_102179324(CHSY1),ncbi_102179536(SGIP1),ncbi_102179551(GPC3),ncbi_102179705(CHRNA7),ncbi_102179713(LOC10…
	Molecular Function	GO:0005488	binding	100	ncbi_100861211(BMPR1B),ncbi_100861228(TGFB2),ncbi_100861368(PPP6R3),ncbi_100861386(KIT),ncbi_102168787(SMCHD1),ncbi_102168996(INSR),ncbi_102169055(ZNF148),ncbi_102169335(SNX4),ncbi_102169541(ADGRL2),ncbi_102169681(ERCC5),ncbi_102169801(RNF13),ncbi_102170624(CDC73),ncbi_102171374(DZIP3),ncbi_102171567(PLPP3),ncbi_102171773(FIP1L1),ncbi_102171895(DYNC2H1),ncbi_102172115(ITGAL),ncbi_102172513(ZCCHC2…
	Molecular Function	GO:0001071	nucleic acid binding transcription factor activity	10	ncbi_102169055(ZNF148),ncbi_102174500(NR5A2),ncbi_102174975(ZBTB20),ncbi_102178142(GLI3),ncbi_102178646(RERE),ncbi_102181653(NR2C1),ncbi_102183184(NR2F2),ncbi_102184827(TRPS1),ncbi_102185658(ZBTB25),ncbi_102188080(NCOR1)
	Molecular Function	GO:0003824	catalytic activity	47	ncbi_100861211(BMPR1B),ncbi_100861228(TGFB2),ncbi_100861266(METTL9),ncbi_100861386(KIT),ncbi_102168996(INSR),ncbi_102169681(ERCC5),ncbi_102169801(RNF13),ncbi_102171374(DZIP3),ncbi_102171567(PLPP3),ncbi_102171895(DYNC2H1),ncbi_102172200(PAPD7),ncbi_102172797(WNK1),ncbi_102173809(IDE),ncbi_102174051(AKT3),ncbi_102174361(LOC102174361),ncbi_102174935(RHOBTB3),ncbi_102175025(EIF2AK4),ncbi_102175517(DN…
	Molecular Function	GO:0098772	molecular function regulator	8	ncbi_102179551(GPC3),ncbi_102179705(CHRNA7),ncbi_102184382(KAT2B),ncbi_102185929(GAPVD1),ncbi_102186997(APP),ncbi_102188080(NCOR1),ncbi_102188364(DOCK10),ncbi_102191126(SLIT2)
	Molecular Function	GO:0000988	transcription factor activity, protein binding	5	ncbi_102183184(NR2F2),ncbi_102184382(KAT2B),ncbi_102184473(USP16),ncbi_102188080(NCOR1),ncbi_102190528(TDRD3)
	Molecular Function	GO:0016209	antioxidant activity	1	ncbi_102189207(GPX3)
	Molecular Function	GO:0004871	signal transducer activity	11	ncbi_100861211(BMPR1B),ncbi_100861386(KIT),ncbi_102168996(INSR),ncbi_102169541(ADGRL2),ncbi_102172115(ITGAL),ncbi_102174500(NR5A2),ncbi_102179705(CHRNA7),ncbi_102179713(LOC102179713),ncbi_102180282(FGFR1),ncbi_102181653(NR2C1),ncbi_102183184(NR2F2)
	Molecular Function	GO:0060089	molecular transducer activity	12	ncbi_100861211(BMPR1B),ncbi_100861386(KIT),ncbi_102168996(INSR),ncbi_102169541(ADGRL2),ncbi_102172115(ITGAL),ncbi_102174500(NR5A2),ncbi_102179705(CHRNA7),ncbi_102179713(LOC102179713),ncbi_102180282(FGFR1),ncbi_102181653(NR2C1),ncbi_102183184(NR2F2),ncbi_102186998(CBLB)
	Molecular Function	GO:0005198	structural molecule activity	1	ncbi_102176003(LAMA1)
	Molecular Function	GO:0005215	transporter activity	2	ncbi_102173836(SLC12A2),ncbi_102179705(CHRNA7)
