# Supplementary material for: Characterization and Comparative Analysis of Whole-Transcriptome Sequencing in High- and Low-Fecundity Chongming White Goat Ovaries during the Estrus Phase
Source: Animals (Basel). 2024 Mar 22;14(7):988. doi: 10.3390/ani14070988 (PMC11010919; doi:10.3390/ani14070988)
Supplement: Supplementary file 1 [file animals-14-00988-s001.zip › Table S4. Enriched KEGG pathways for differentially expressed circRNA source genes..xls]

## Sheet: Sheet1
KEGG_A_class	KEGG_B_class	Pathway	LP-vs-HP (64)	All (8322)	Pvalue	Qvalue	Pathway ID	Genes	K_IDs
Environmental Information Processing	Signal transduction	Rap1 signaling pathway	6	210	0.0053328	0.387475	ko04015	ncbi_100861386(KIT);ncbi_102168996(INSR);ncbi_102172115(ITGAL);ncbi_102174051(AKT3);ncbi_102180282(FGFR1);ncbi_106503372(PRKD1)	K05091+K04527+K05718+K04456+K04362+K06070
Environmental Information Processing	Signal transduction	Hippo signaling pathway	5	155	0.006623	0.387475	ko04390	ncbi_100861211(BMPR1B);ncbi_100861228(TGFB2);ncbi_102171360(CRB1);ncbi_102188460(PATJ);ncbi_102189579(CTNNA1)	K13578+K13376+K16681+K06092+K05691
Human Diseases	Cancers	Pathways in cancer	10	538	0.00750702	0.387475	ko05200	ncbi_100861228(TGFB2);ncbi_100861386(KIT);ncbi_102174051(AKT3);ncbi_102176003(LAMA1);ncbi_102178142(GLI3);ncbi_102180282(FGFR1);ncbi_102188830(APAF1);ncbi_102189579(CTNNA1);ncbi_102191054(RPS6KA5);ncbi_102191269(IFNGR2)	K13376+K05091+K04456+K05637+K06230+K04362+K02084+K05691+K04445+K05133
Human Diseases	Infectious diseases	Toxoplasmosis	4	113	0.01096	0.387475	ko05145	ncbi_100861228(TGFB2);ncbi_102174051(AKT3);ncbi_102176003(LAMA1);ncbi_102191269(IFNGR2)	K13376+K04456+K05637+K05133
Human Diseases	Cardiovascular diseases	Viral myocarditis	3	70	0.016472	0.387475	ko05416	ncbi_102172115(ITGAL);ncbi_102176003(LAMA1);ncbi_102190003(EIF4G3)	K05718+K05637+K03260
Organismal Systems	Development	Osteoclast differentiation	4	128	0.016677	0.387475	ko04380	ncbi_100861228(TGFB2);ncbi_102174051(AKT3);ncbi_102187484(CAMK4);ncbi_102191269(IFNGR2)	K13376+K04456+K05869+K05133
Human Diseases	Cancers	Central carbon metabolism in cancer	3	71	0.017106	0.387475	ko05230	ncbi_100861386(KIT);ncbi_102174051(AKT3);ncbi_102180282(FGFR1)	K05091+K04456+K04362
Cellular Processes	Cellular community - eukaryotes	Adherens junction	3	74	0.0190893	0.387475	ko04520	ncbi_102168996(INSR);ncbi_102180282(FGFR1);ncbi_102189579(CTNNA1)	K04527+K04362+K05691
Genetic Information Processing	Folding, sorting and degradation	RNA degradation	3	80	0.0234238	0.387475	ko03018	ncbi_102172200(PAPD7);ncbi_102178391(TOB1);ncbi_102181388(TTC37)	K03514+K14443+K12600
Metabolism	Carbohydrate metabolism	Propanoate metabolism	2	32	0.0249013	0.387475	ko00640	ncbi_102190648(SUCLG2);ncbi_102191627(PCCA)	K01900+K01965
Human Diseases	Infectious diseases	Measles	4	145	0.0250849	0.387475	ko05162	ncbi_102174051(AKT3);ncbi_102175025(EIF2AK4);ncbi_102186998(CBLB);ncbi_102191269(IFNGR2)	K04456+K16196+K22517+K05133
Environmental Information Processing	Signal transduction	MAPK signaling pathway	6	299	0.0267915	0.387475	ko04010	ncbi_100861228(TGFB2);ncbi_100861386(KIT);ncbi_102168996(INSR);ncbi_102174051(AKT3);ncbi_102180282(FGFR1);ncbi_102191054(RPS6KA5)	K13376+K05091+K04527+K04456+K04362+K04445
Environmental Information Processing	Signal transduction	Phospholipase D signaling pathway	4	149	0.027376	0.387475	ko04072	ncbi_100861386(KIT);ncbi_102168996(INSR);ncbi_102171567(PLPP3);ncbi_102174051(AKT3)	K05091+K04527+K01080+K04456
Organismal Systems	Aging	Longevity regulating pathway - mammal	3	91	0.0326453	0.429052	ko04211	ncbi_102168996(INSR);ncbi_102174051(AKT3);ncbi_102187484(CAMK4)	K04527+K04456+K05869
Human Diseases	Cancers	Small cell lung cancer	3	99	0.0403783	0.471531	ko05222	ncbi_102174051(AKT3);ncbi_102176003(LAMA1);ncbi_102188830(APAF1)	K04456+K05637+K02084
Metabolism	Lipid metabolism	Sphingolipid metabolism	2	48	0.0523792	0.471531	ko00600	ncbi_102171567(PLPP3);ncbi_102181802(DEGS1)	K01080+K04712
Environmental Information Processing	Signal transduction	Hedgehog signaling pathway	2	48	0.0523792	0.471531	ko04340	ncbi_102178142(GLI3);ncbi_102188094(CUL3)	K06230+K03869
Human Diseases	Infectious diseases	Tuberculosis	4	185	0.053566	0.471531	ko05152	ncbi_100861228(TGFB2);ncbi_102174051(AKT3);ncbi_102188830(APAF1);ncbi_102191269(IFNGR2)	K13376+K04456+K02084+K05133
Organismal Systems	Nervous system	Cholinergic synapse	3	114	0.0571376	0.471531	ko04725	ncbi_102174051(AKT3);ncbi_102179705(CHRNA7);ncbi_102187484(CAMK4)	K04456+K04809+K05869
Human Diseases	Infectious diseases	Chagas disease (American trypanosomiasis)	3	114	0.0571376	0.471531	ko05142	ncbi_100861228(TGFB2);ncbi_102174051(AKT3);ncbi_102191269(IFNGR2)	K13376+K04456+K05133
Environmental Information Processing	Signal transduction	HIF-1 signaling pathway	3	115	0.0583564	0.471531	ko04066	ncbi_102168996(INSR);ncbi_102174051(AKT3);ncbi_102191269(IFNGR2)	K04527+K04456+K05133
Human Diseases	Infectious diseases	Malaria	2	52	0.0603907	0.471531	ko05144	ncbi_100861228(TGFB2);ncbi_102172115(ITGAL)	K13376+K05718
Organismal Systems	Nervous system	Neurotrophin signaling pathway	3	122	0.0672303	0.471531	ko04722	ncbi_102174051(AKT3);ncbi_102187484(CAMK4);ncbi_102191054(RPS6KA5)	K04456+K05869+K04445
Environmental Information Processing	Signal transduction	PI3K-Akt signaling pathway	6	382	0.0723113	0.471531	ko04151	ncbi_100861386(KIT);ncbi_102168996(INSR);ncbi_102174051(AKT3);ncbi_102176003(LAMA1);ncbi_102178032(PHLPP1);ncbi_102180282(FGFR1)	K05091+K04527+K04456+K05637+K16340+K04362
Human Diseases	Cancers	Endometrial cancer	2	58	0.073131	0.471531	ko05213	ncbi_102174051(AKT3);ncbi_102189579(CTNNA1)	K04456+K05691
Organismal Systems	Endocrine system	Thyroid hormone signaling pathway	3	127	0.0739262	0.471531	ko04919	ncbi_102174051(AKT3);ncbi_102184382(KAT2B);ncbi_102188080(NCOR1)	K04456+K06062+K04650
Organismal Systems	Endocrine system	Regulation of lipolysis in adipocyte	2	59	0.0753327	0.471531	ko04923	ncbi_102168996(INSR);ncbi_102174051(AKT3)	K04527+K04456
Environmental Information Processing	Signal transduction	FoxO signaling pathway	3	132	0.0809095	0.471531	ko04068	ncbi_100861228(TGFB2);ncbi_102168996(INSR);ncbi_102174051(AKT3)	K13376+K04527+K04456
Human Diseases	Immune diseases	Inflammatiory bowel disease (IBD)	2	63	0.0843466	0.471531	ko05321	ncbi_100861228(TGFB2);ncbi_102191269(IFNGR2)	K13376+K05133
Organismal Systems	Aging	Longevity regulating pathway - multiple species	2	64	0.0866496	0.471531	ko04213	ncbi_102168996(INSR);ncbi_102174051(AKT3)	K04527+K04456
Cellular Processes	Transport and catabolism	Autophagy - animal	3	138	0.0896548	0.471531	ko04140	ncbi_102174051(AKT3);ncbi_102175025(EIF2AK4);ncbi_102187423(MTMR3)	K04456+K16196+K18082
Human Diseases	Cancers	Proteoglycans in cancer	4	221	0.0897318	0.471531	ko05205	ncbi_100861228(TGFB2);ncbi_102174051(AKT3);ncbi_102179551(GPC3);ncbi_102180282(FGFR1)	K13376+K04456+K08109+K04362
Environmental Information Processing	Signal transduction	Apelin signaling pathway	3	140	0.0926557	0.471531	ko04371	ncbi_102174051(AKT3);ncbi_102187484(CAMK4);ncbi_102191486(ACTA2)	K04456+K05869+K12313
Cellular Processes	Cellular community - eukaryotes	Signaling pathways regulating pluripotency of stem cells	3	141	0.0941718	0.471531	ko04550	ncbi_100861211(BMPR1B);ncbi_102174051(AKT3);ncbi_102180282(FGFR1)	K13578+K04456+K04362
Human Diseases	Infectious diseases	Leishmaniasis	2	68	0.0960477	0.471531	ko05140	ncbi_100861228(TGFB2);ncbi_102191269(IFNGR2)	K13376+K05133
Organismal Systems	Endocrine system	Insulin signaling pathway	3	144	0.0987818	0.471531	ko04910	ncbi_102168996(INSR);ncbi_102174051(AKT3);ncbi_102186998(CBLB)	K04527+K04456+K22517
Genetic Information Processing	Folding, sorting and degradation	Ubiquitin mediated proteolysis	3	145	0.100339	0.471531	ko04120	ncbi_102174361(LOC102174361);ncbi_102186998(CBLB);ncbi_102188094(CUL3)	K20217+K22517+K03869
Human Diseases	Cancers	Acute myeloid leukemia	2	70	0.100852	0.471531	ko05221	ncbi_100861386(KIT);ncbi_102174051(AKT3)	K05091+K04456
Human Diseases	Cancers	Renal cell carcinoma	2	71	0.10328	0.471531	ko05211	ncbi_100861228(TGFB2);ncbi_102174051(AKT3)	K13376+K04456
Human Diseases	Cancers	Melanoma	2	71	0.10328	0.471531	ko05218	ncbi_102174051(AKT3);ncbi_102180282(FGFR1)	K04456+K04362
Human Diseases	Cancers	Breast cancer	3	148	0.105069	0.471531	ko05224	ncbi_100861386(KIT);ncbi_102174051(AKT3);ncbi_102180282(FGFR1)	K05091+K04456+K04362
Environmental Information Processing	Signal transduction	Ras signaling pathway	4	237	0.108816	0.472448	ko04014	ncbi_100861386(KIT);ncbi_102168996(INSR);ncbi_102174051(AKT3);ncbi_102180282(FGFR1)	K05091+K04527+K04456+K04362
Human Diseases	Infectious diseases	Hepatitis B	3	152	0.111513	0.472448	ko05161	ncbi_100861228(TGFB2);ncbi_102174051(AKT3);ncbi_102188830(APAF1)	K13376+K04456+K02084
Human Diseases	Cancers	Gastric cancer	3	154	0.114791	0.472448	ko05226	ncbi_100861228(TGFB2);ncbi_102174051(AKT3);ncbi_102189579(CTNNA1)	K13376+K04456+K05691
Human Diseases	Infectious diseases	Bacterial invasion of epithelial cells	2	77	0.118171	0.472448	ko05100	ncbi_102173323(ARHGAP10);ncbi_102189579(CTNNA1)	K13736+K05691
Human Diseases	Cancers	Pancreatic cancer	2	78	0.120704	0.472448	ko05212	ncbi_100861228(TGFB2);ncbi_102174051(AKT3)	K13376+K04456
Environmental Information Processing	Signal transduction	mTOR signaling pathway	3	159	0.123146	0.472448	ko04150	ncbi_102168996(INSR);ncbi_102174051(AKT3);ncbi_102189244(SLC38A9)	K04527+K04456+K14995
Human Diseases	Drug resistance	Platinum drug resistance	2	81	0.128383	0.472448	ko01524	ncbi_102174051(AKT3);ncbi_102188830(APAF1)	K04456+K02084
Human Diseases	Cancers	Chronic myeloid leukemia	2	81	0.128383	0.472448	ko05220	ncbi_100861228(TGFB2);ncbi_102174051(AKT3)	K13376+K04456
Human Diseases	Cardiovascular diseases	Arrhythmogenic right ventricular cardiomyopathy (ARVC)	2	81	0.128383	0.472448	ko05412	ncbi_102176003(LAMA1);ncbi_102189579(CTNNA1)	K05637+K05691
Cellular Processes	Cell growth and death	Cellular senescence	3	166	0.135207	0.474886	ko04218	ncbi_100861228(TGFB2);ncbi_102174051(AKT3);ncbi_102178159(LIN54)	K13376+K04456+K21776
Metabolism	Glycan biosynthesis and metabolism	Glycosaminoglycan biosynthesis - chondroitin sulfate / dermatan sulfate	1	19	0.13657	0.474886	ko00532	ncbi_102179324(CHSY1)	K13499
Human Diseases	Neurodegenerative diseases	Alzheimer disease	3	169	0.140499	0.474886	ko05010	ncbi_102173809(IDE);ncbi_102186997(APP);ncbi_102188830(APAF1)	K01408+K04520+K02084
Environmental Information Processing	Signal transduction	ErbB signaling pathway	2	87	0.14407	0.474886	ko04012	ncbi_102174051(AKT3);ncbi_102186998(CBLB)	K04456+K22517
Environmental Information Processing	Signal transduction	TGF-beta signaling pathway	2	87	0.14407	0.474886	ko04350	ncbi_100861211(BMPR1B);ncbi_100861228(TGFB2)	K13578+K13376
Organismal Systems	Aging	Longevity regulating pathway - worm	2	89	0.149387	0.474886	ko04212	ncbi_102168996(INSR);ncbi_102174051(AKT3)	K04527+K04456
Human Diseases	Cardiovascular diseases	Hypertrophic cardiomyopathy (HCM)	2	90	0.152061	0.474886	ko05410	ncbi_100861228(TGFB2);ncbi_102176003(LAMA1)	K13376+K05637
Human Diseases	Infectious diseases	HTLV-I infection	4	271	0.154786	0.474886	ko05166	ncbi_100861228(TGFB2);ncbi_102172115(ITGAL);ncbi_102174051(AKT3);ncbi_102184382(KAT2B)	K13376+K05718+K04456+K06062
Genetic Information Processing	Translation	mRNA surveillance pathway	2	93	0.160139	0.474886	ko03015	ncbi_102171773(FIP1L1);ncbi_102180253(SMG6)	K14405+K11124
Human Diseases	Cancers	Colorectal cancer	2	93	0.160139	0.474886	ko05210	ncbi_100861228(TGFB2);ncbi_102174051(AKT3)	K13376+K04456
Human Diseases	Immune diseases	Rheumatoid arthritis	2	94	0.16285	0.474886	ko05323	ncbi_100861228(TGFB2);ncbi_102172115(ITGAL)	K13376+K05718
Human Diseases	Cardiovascular diseases	Dilated cardiomyopathy (DCM)	2	94	0.16285	0.474886	ko05414	ncbi_100861228(TGFB2);ncbi_102176003(LAMA1)	K13376+K05637
Human Diseases	Drug resistance	Endocrine resistance	2	96	0.168297	0.474886	ko01522	ncbi_102174051(AKT3);ncbi_102188080(NCOR1)	K04456+K04650
Metabolism	Glycan biosynthesis and metabolism	Glycosaminoglycan biosynthesis - heparan sulfate / heparin	1	24	0.169346	0.474886	ko00534	ncbi_102178172(EXTL3)	K02370
Organismal Systems	Development	Axon guidance	3	185	0.169848	0.474886	ko04360	ncbi_100861211(BMPR1B);ncbi_102182617(ENAH);ncbi_102191126(SLIT2)	K13578+K05746+K06839
Human Diseases	Infectious diseases	Influenza A	3	186	0.17174	0.474886	ko05164	ncbi_102174051(AKT3);ncbi_102175025(EIF2AK4);ncbi_102191269(IFNGR2)	K04456+K16196+K05133
Organismal Systems	Immune system	Fc gamma R-mediated phagocytosis	2	99	0.176526	0.474886	ko04666	ncbi_102171567(PLPP3);ncbi_102174051(AKT3)	K01080+K04456
Human Diseases	Infectious diseases	Salmonella infection	2	100	0.179284	0.474886	ko05132	ncbi_102171895(DYNC2H1);ncbi_102191269(IFNGR2)	K10414+K05133
Organismal Systems	Endocrine system	Aldosterone synthesis and secretion	2	101	0.182048	0.474886	ko04925	ncbi_102187484(CAMK4);ncbi_106503372(PRKD1)	K05869+K06070
Human Diseases	Endocrine and metabolic diseases	Maturity onset diabetes of the young	1	26	0.182111	0.474886	ko04950	ncbi_102174500(NR5A2)	K08027
Organismal Systems	Immune system	C-type lectin receptor signaling pathway	2	103	0.187596	0.474886	ko04625	ncbi_102174051(AKT3);ncbi_102186998(CBLB)	K04456+K22517
Human Diseases	Cancers	Choline metabolism in cancer	2	103	0.187596	0.474886	ko05231	ncbi_102171567(PLPP3);ncbi_102174051(AKT3)	K01080+K04456
Organismal Systems	Immune system	T cell receptor signaling pathway	2	104	0.19038	0.474886	ko04660	ncbi_102174051(AKT3);ncbi_102186998(CBLB)	K04456+K22517
Human Diseases	Cancers	Transcriptional misregulation in cancers	3	196	0.190987	0.474886	ko05202	ncbi_100861008(SUPT3H);ncbi_102185996(AFF1);ncbi_102188080(NCOR1)	K11313+K15184+K04650
Metabolism	Carbohydrate metabolism	Citrate cycle (TCA cycle)	1	30	0.207063	0.507995	ko00020	ncbi_102190648(SUCLG2)	K01900
Environmental Information Processing	Signal transduction	Jak-STAT signaling pathway	3	207	0.212769	0.513473	ko04630	ncbi_102174051(AKT3);ncbi_102178775(STAM2);ncbi_102191269(IFNGR2)	K04456+K04705+K05133
Human Diseases	Endocrine and metabolic diseases	Insulin resistance	2	114	0.218494	0.513473	ko04931	ncbi_102168996(INSR);ncbi_102174051(AKT3)	K04527+K04456
Metabolism	Carbohydrate metabolism	Glyoxylate and dicarboxylate metabolism	1	32	0.219257	0.513473	ko00630	ncbi_102191627(PCCA)	K01965
Organismal Systems	Immune system	Leukocyte transendothelial migration	2	115	0.221328	0.513473	ko04670	ncbi_102172115(ITGAL);ncbi_102189579(CTNNA1)	K05718+K05691
Environmental Information Processing	Signal transduction	Hedgehog signaling pathway - fly	1	33	0.225284	0.513473	ko04341	ncbi_102188094(CUL3)	K03869
Human Diseases	Infectious diseases	Epstein-Barr virus infection	3	215	0.228947	0.513473	ko05169	ncbi_102172115(ITGAL);ncbi_102174051(AKT3);ncbi_102175025(EIF2AK4)	K05718+K04456+K16196
Metabolism	Global and overview maps	Carbon metabolism	2	118	0.22985	0.513473	ko01200	ncbi_102190648(SUCLG2);ncbi_102191627(PCCA)	K01900+K01965
Human Diseases	Cancers	Prostate cancer	2	119	0.232696	0.513473	ko05215	ncbi_102174051(AKT3);ncbi_102180282(FGFR1)	K04456+K04362
Environmental Information Processing	Signal transduction	Sphingolipid signaling pathway	2	120	0.235544	0.513473	ko04071	ncbi_102174051(AKT3);ncbi_102181802(DEGS1)	K04456+K04712
Cellular Processes	Cell growth and death	Apoptosis - multiple species	1	35	0.237202	0.513473	ko04215	ncbi_102188830(APAF1)	K02084
Environmental Information Processing	Signal transduction	TNF signaling pathway	2	122	0.241248	0.516158	ko04668	ncbi_102174051(AKT3);ncbi_102191054(RPS6KA5)	K04456+K04445
Cellular Processes	Cell motility	Regulation of actin cytoskeleton	3	224	0.247426	0.523291	ko04810	ncbi_102172115(ITGAL);ncbi_102180282(FGFR1);ncbi_102182617(ENAH)	K05718+K04362+K05746
Environmental Information Processing	Signal transduction	AMPK signaling pathway	2	128	0.258396	0.538559	ko04152	ncbi_102168996(INSR);ncbi_102174051(AKT3)	K04527+K04456
Human Diseases	Cancers	Bladder cancer	1	39	0.260499	0.538559	ko05219	ncbi_102191054(RPS6KA5)	K04445
Organismal Systems	Excretory system	Aldosterone-regulated sodium reabsorption	1	40	0.266213	0.53928	ko04960	ncbi_102168996(INSR)	K04527
Environmental Information Processing	Signaling molecules and interaction	Cytokine-cytokine receptor interaction	4	342	0.268465	0.53928	ko04060	ncbi_100861211(BMPR1B);ncbi_100861228(TGFB2);ncbi_102179713(LOC102179713);ncbi_102191269(IFNGR2)	K13578+K13376+K04176+K05133
Environmental Information Processing	Signal transduction	cAMP signaling pathway	3	235	0.270324	0.53928	ko04024	ncbi_102174051(AKT3);ncbi_102178142(GLI3);ncbi_102187484(CAMK4)	K04456+K06230+K05869
Human Diseases	Endocrine and metabolic diseases	AGE-RAGE signaling pathway in diabetic complications	2	133	0.272708	0.53928	ko04933	ncbi_100861228(TGFB2);ncbi_102174051(AKT3)	K13376+K04456
Human Diseases	Substance dependence	Nicotine addiction	1	42	0.27751	0.53928	ko05033	ncbi_102179705(CHRNA7)	K04809
Human Diseases	Infectious diseases	Hepatitis C	2	135	0.278432	0.53928	ko05160	ncbi_102174051(AKT3);ncbi_102175025(EIF2AK4)	K04456+K16196
Genetic Information Processing	Translation	Aminoacyl-tRNA biosynthesis	1	44	0.288637	0.547517	ko00970	ncbi_102181366(NARS2)	K01893
Genetic Information Processing	Replication and repair	Nucleotide excision repair	1	44	0.288637	0.547517	ko03420	ncbi_102169681(ERCC5)	K10846
Environmental Information Processing	Signal transduction	Notch signaling pathway	1	46	0.299594	0.558249	ko04330	ncbi_102184382(KAT2B)	K06062
Human Diseases	Cardiovascular diseases	Fluid shear stress and atherosclerosis	2	144	0.304152	0.558249	ko05418	ncbi_100861211(BMPR1B);ncbi_102174051(AKT3)	K13578+K04456
Organismal Systems	Excretory system	Vasopressin-regulated water reabsorption	1	47	0.305011	0.558249	ko04962	ncbi_102171895(DYNC2H1)	K10414
Human Diseases	Endocrine and metabolic diseases	Type II diabetes mellitus	1	49	0.31572	0.558249	ko04930	ncbi_102168996(INSR)	K04527
Organismal Systems	Digestive system	Carbohydrate digestion and absorption	1	49	0.31572	0.558249	ko04973	ncbi_102174051(AKT3)	K04456
Cellular Processes	Transport and catabolism	Endocytosis	3	259	0.321011	0.558249	ko04144	ncbi_102169335(SNX4);ncbi_102178775(STAM2);ncbi_102186998(CBLB)	K17919+K04705+K22517
Human Diseases	Endocrine and metabolic diseases	Non-alcoholic fatty liver disease (NAFLD)	2	152	0.326894	0.558249	ko04932	ncbi_102168996(INSR);ncbi_102174051(AKT3)	K04527+K04456
Human Diseases	Infectious diseases	Amoebiasis	2	152	0.326894	0.558249	ko05146	ncbi_100861228(TGFB2);ncbi_102176003(LAMA1)	K13376+K05637
Organismal Systems	Circulatory system	Adrenergic signaling in cardiomyocytes	2	153	0.329725	0.558249	ko04261	ncbi_102174051(AKT3);ncbi_102191054(RPS6KA5)	K04456+K04445
Metabolism	Glycan biosynthesis and metabolism	N-Glycan biosynthesis	1	52	0.33148	0.558249	ko00510	ncbi_102182591(MAN2A1)	K01231
Metabolism	Lipid metabolism	Ether lipid metabolism	1	52	0.33148	0.558249	ko00565	ncbi_102171567(PLPP3)	K01080
Cellular Processes	Cell growth and death	Apoptosis - fly	1	52	0.33148	0.558249	ko04214	ncbi_102188830(APAF1)	K02084
Human Diseases	Neurodegenerative diseases	Amyotrophic lateral sclerosis (ALS)	1	54	0.341788	0.558249	ko05014	ncbi_102188830(APAF1)	K02084
Cellular Processes	Cell growth and death	Apoptosis	2	158	0.343833	0.558249	ko04210	ncbi_102174051(AKT3);ncbi_102188830(APAF1)	K04456+K02084
Metabolism	Amino acid metabolism	Valine, leucine and isoleucine degradation	1	55	0.346883	0.558249	ko00280	ncbi_102191627(PCCA)	K01965
Organismal Systems	Endocrine system	Ovarian Steroidogenesis	1	55	0.346883	0.558249	ko04913	ncbi_102168996(INSR)	K04527
Human Diseases	Infectious diseases	Vibrio cholerae infection	1	55	0.346883	0.558249	ko05110	ncbi_102173836(SLC12A2)	K10951
Organismal Systems	Endocrine system	Relaxin signaling pathway	2	160	0.349452	0.558249	ko04926	ncbi_102174051(AKT3);ncbi_102191486(ACTA2)	K04456+K12313
Organismal Systems	Digestive system	Fat digestion and absorption	1	56	0.351939	0.558249	ko04975	ncbi_102171567(PLPP3)	K01080
Environmental Information Processing	Signal transduction	cGMP - PKG signaling pathway	2	166	0.366214	0.567273	ko04022	ncbi_102168996(INSR);ncbi_102174051(AKT3)	K04527+K04456
Environmental Information Processing	Signal transduction	VEGF signaling pathway	1	59	0.366878	0.567273	ko04370	ncbi_102174051(AKT3)	K04456
Human Diseases	Infectious diseases	Legionellosis	1	59	0.366878	0.567273	ko05134	ncbi_102188830(APAF1)	K02084
Human Diseases	Cancers	MicroRNAs in cancer	2	169	0.374537	0.568059	ko05206	ncbi_100861228(TGFB2);ncbi_102191054(RPS6KA5)	K13376+K04445
Environmental Information Processing	Signal transduction	Hippo signaling pathway -fly	1	61	0.376648	0.568059	ko04391	ncbi_102171360(CRB1)	K16681
Human Diseases	Endocrine and metabolic diseases	Type I diabetes mellitus	1	61	0.376648	0.568059	ko04940	ncbi_102191726(CPE)	K01294
Metabolism	Amino acid metabolism	Lysine degradation	1	62	0.381477	0.570665	ko00310	ncbi_102181925(KMT2C)	K09188
Human Diseases	Cancers	Basal cell carcinoma	1	63	0.38627	0.573174	ko05217	ncbi_102178142(GLI3)	K06230
Organismal Systems	Nervous system	Synaptic vesicle cycle	1	64	0.391026	0.575589	ko04721	ncbi_102176042(UNC13B)	K15293
Organismal Systems	Immune system	Natural killer cell mediated cytotoxicity	2	178	0.399242	0.577462	ko04650	ncbi_102172115(ITGAL);ncbi_102191269(IFNGR2)	K05718+K05133
Human Diseases	Cancers	Hepatocellular carcinoma	2	178	0.399242	0.577462	ko05225	ncbi_100861228(TGFB2);ncbi_102174051(AKT3)	K13376+K04456
Organismal Systems	Nervous system	Long-term potentiation	1	67	0.405077	0.577462	ko04720	ncbi_102187484(CAMK4)	K05869
Organismal Systems	Immune system	Chemokine signaling pathway	2	182	0.410083	0.577462	ko04062	ncbi_102174051(AKT3);ncbi_102179713(LOC102179713)	K04456+K04176
Metabolism	Lipid metabolism	Glycerolipid metabolism	1	69	0.414266	0.577462	ko00561	ncbi_102171567(PLPP3)	K01080
Organismal Systems	Immune system	Fc epsilon RI signaling pathway	1	69	0.414266	0.577462	ko04664	ncbi_102174051(AKT3)	K04456
Human Diseases	Cancers	Non-small cell lung cancer	1	69	0.414266	0.577462	ko05223	ncbi_102174051(AKT3)	K04456
Human Diseases	Substance dependence	Amphetamine addiction	1	72	0.427789	0.587412	ko05031	ncbi_102187484(CAMK4)	K05869
Human Diseases	Cancers	Glioma	1	72	0.427789	0.587412	ko05214	ncbi_102174051(AKT3)	K04456
Human Diseases	Neurodegenerative diseases	Huntington disease	2	191	0.434132	0.590739	ko05016	ncbi_102175517(DNAH9);ncbi_102188830(APAF1)	K10408+K02084
Organismal Systems	Endocrine system	Adipocytokine signaling pathway	1	74	0.436633	0.590739	ko04920	ncbi_102174051(AKT3)	K04456
Metabolism	Carbohydrate metabolism	Inositol phosphate metabolism	1	75	0.441004	0.592298	ko00562	ncbi_102187423(MTMR3)	K18082
Environmental Information Processing	Signal transduction	Calcium signaling pathway	2	195	0.444659	0.592878	ko04020	ncbi_102179705(CHRNA7);ncbi_102187484(CAMK4)	K04809+K05869
Organismal Systems	Immune system	B cell receptor signaling pathway	1	77	0.449647	0.595217	ko04662	ncbi_102174051(AKT3)	K04456
Human Diseases	Infectious diseases	Kaposi sarcoma-associated herpesvirus infection	2	200	0.457667	0.599122	ko05167	ncbi_102174051(AKT3);ncbi_102179713(LOC102179713)	K04456+K04176
Organismal Systems	Endocrine system	Prolactin signaling pathway	1	80	0.462366	0.599122	ko04917	ncbi_102174051(AKT3)	K04456
Human Diseases	Infectious diseases	Staphylococcus aureus infection	1	80	0.462366	0.599122	ko05150	ncbi_102172115(ITGAL)	K05718
Human Diseases	Drug resistance	EGFR tyrosine kinase inhibitor resistance	1	82	0.470683	0.602498	ko01521	ncbi_102174051(AKT3)	K04456
Human Diseases	Infectious diseases	Herpes simplex infection	2	206	0.473052	0.602498	ko05168	ncbi_102175025(EIF2AK4);ncbi_102191269(IFNGR2)	K16196+K05133
Environmental Information Processing	Signal transduction	MAPK signaling pathway - fly	1	83	0.474794	0.602498	ko04013	ncbi_100861211(BMPR1B)	K13578
Organismal Systems	Immune system	Th1 and Th2 cell differentiation	1	88	0.494884	0.623689	ko04658	ncbi_102191269(IFNGR2)	K05133
Cellular Processes	Cellular community - eukaryotes	Focal adhesion	2	217	0.500583	0.624985	ko04510	ncbi_102174051(AKT3);ncbi_102176003(LAMA1)	K04456+K05637
Cellular Processes	Cell growth and death	p53 signaling pathway	1	90	0.502706	0.624985	ko04115	ncbi_102188830(APAF1)	K02084
Organismal Systems	Endocrine system	Progesterone-mediated oocyte maturation	1	91	0.506572	0.625565	ko04914	ncbi_102174051(AKT3)	K04456
Human Diseases	Cancers	Chemical carcinogenesis	1	95	0.521743	0.639609	ko05204	ncbi_102179705(CHRNA7)	K04809
Organismal Systems	Environmental adaptation	Circadian entrainment	1	97	0.529156	0.639609	ko04713	ncbi_102191054(RPS6KA5)	K04445
Organismal Systems	Digestive system	Salivary secretion	1	97	0.529156	0.639609	ko04970	ncbi_102173836(SLC12A2)	K10951
Organismal Systems	Endocrine system	Melanogenesis	1	100	0.540063	0.639609	ko04916	ncbi_100861386(KIT)	K05091
Environmental Information Processing	Signaling molecules and interaction	ECM-receptor interaction	1	102	0.547196	0.639609	ko04512	ncbi_102176003(LAMA1)	K05637
Metabolism	Lipid metabolism	Glycerophospholipid metabolism	1	103	0.550721	0.639609	ko00564	ncbi_102171567(PLPP3)	K01080
Environmental Information Processing	Signal transduction	Phosphatidylinositol signaling system	1	103	0.550721	0.639609	ko04070	ncbi_102187423(MTMR3)	K18082
Organismal Systems	Immune system	Hematopoietic cell lineage	1	104	0.55422	0.639609	ko04640	ncbi_100861386(KIT)	K05091
Organismal Systems	Immune system	Th17 cell differentiation	1	105	0.557691	0.639609	ko04659	ncbi_102191269(IFNGR2)	K05133
Organismal Systems	Endocrine system	Glucagon signaling pathway	1	105	0.557691	0.639609	ko04922	ncbi_102174051(AKT3)	K04456
Organismal Systems	Digestive system	Pancreatic secretion	1	106	0.561136	0.639609	ko04972	ncbi_102173836(SLC12A2)	K10951
Human Diseases	Infectious diseases	Human cytomegalovirus infection	2	243	0.561976	0.639609	ko05163	ncbi_102174051(AKT3);ncbi_102179713(LOC102179713)	K04456+K04176
Human Diseases	Infectious diseases	Human papillomavirus infection	3	379	0.563134	0.639609	ko05165	ncbi_102174051(AKT3);ncbi_102176003(LAMA1);ncbi_102188460(PATJ)	K04456+K05637+K06092
Organismal Systems	Endocrine system	Parathyroid hormone synthesis, secretion and action	1	108	0.567947	0.641118	ko04928	ncbi_102180282(FGFR1)	K04362
Organismal Systems	Immune system	Toll-like receptor signaling pathway	1	110	0.574654	0.644734	ko04620	ncbi_102174051(AKT3)	K04456
Cellular Processes	Cell growth and death	Oocyte meiosis	1	119	0.603589	0.673093	ko04114	ncbi_102187370(SLK)	K08836
Cellular Processes	Cell growth and death	Cell cycle	1	127	0.627676	0.695737	ko04110	ncbi_100861228(TGFB2)	K13376
Organismal Systems	Nervous system	Serotonergic synapse	1	129	0.633469	0.697954	ko04726	ncbi_102186997(APP)	K04520
Human Diseases	Neurodegenerative diseases	Parkinson disease	1	131	0.639173	0.700047	ko05012	ncbi_102188830(APAF1)	K02084
Organismal Systems	Nervous system	Dopaminergic synapse	1	135	0.650321	0.703877	ko04728	ncbi_102174051(AKT3)	K04456
Organismal Systems	Endocrine system	Estrogen signaling pathway	1	135	0.650321	0.703877	ko04915	ncbi_102174051(AKT3)	K04456
Environmental Information Processing	Signaling molecules and interaction	Neuroactive ligand-receptor interaction	2	288	0.655323	0.705142	ko04080	ncbi_102179705(CHRNA7);ncbi_102187919(GRID1)	K04809+K05206
Organismal Systems	Circulatory system	Vascular smooth muscle contraction	1	139	0.66113	0.707255	ko04270	ncbi_102191486(ACTA2)	K12313
Organismal Systems	Immune system	Platelet activation	1	151	0.69162	0.73475	ko04611	ncbi_102174051(AKT3)	K04456
Organismal Systems	Endocrine system	Oxytocin signaling pathway	1	153	0.696433	0.73475	ko04921	ncbi_102187484(CAMK4)	K05869
Environmental Information Processing	Signaling molecules and interaction	Cell adhesion molecules (CAMs)	1	154	0.698811	0.73475	ko04514	ncbi_102172115(ITGAL)	K05718
Cellular Processes	Transport and catabolism	Phagosome	1	166	0.725959	0.754858	ko04145	ncbi_102171895(DYNC2H1)	K10414
Genetic Information Processing	Translation	RNA transport	1	168	0.730243	0.754858	ko03013	ncbi_102190003(EIF4G3)	K03260
Genetic Information Processing	Folding, sorting and degradation	Protein processing in endoplasmic reticulum	1	168	0.730243	0.754858	ko04141	ncbi_102175025(EIF2AK4)	K16196
Cellular Processes	Cell growth and death	Necroptosis	1	178	0.750694	0.771663	ko04217	ncbi_102191269(IFNGR2)	K05133
Cellular Processes	Cellular community - eukaryotes	Tight junction	1	181	0.756527	0.773338	ko04530	ncbi_102188460(PATJ)	K06092
Human Diseases	Substance dependence	Alcoholism	1	188	0.769618	0.782374	ko05034	ncbi_102187484(CAMK4)	K05869
Human Diseases	Cancers	Viral carcinogenesis	1	211	0.80794	0.816818	ko05203	ncbi_102184382(KAT2B)	K06062
Organismal Systems	Environmental adaptation	Thermogenesis	1	227	0.830824	0.835364	ko04714	ncbi_102180282(FGFR1)	K04362
Metabolism	Global and overview maps	Metabolic pathways	8	1360	0.84291	0.84291	ko01100	ncbi_102171567(PLPP3);ncbi_102178172(EXTL3);ncbi_102179324(CHSY1);ncbi_102181802(DEGS1);ncbi_102182591(MAN2A1);ncbi_102187423(MTMR3);ncbi_102190648(SUCLG2);ncbi_102191627(PCCA)	K01080+K02370+K13499+K04712+K01231+K18082+K01900+K01965
