# Supplementary material for: Characterization and Comparative Analysis of Whole-Transcriptome Sequencing in High- and Low-Fecundity Chongming White Goat Ovaries during the Estrus Phase
Source: Animals (Basel). 2024 Mar 22;14(7):988. doi: 10.3390/ani14070988 (PMC11010919; doi:10.3390/ani14070988)
Supplement: Supplementary file 1 [file animals-14-00988-s001.zip › Table S5. The sequence and expression of identified miRNAs..xls]

## Sheet: Sheet1
id	length	seq	total	LP-1_count	LP-2_count	LP-3_count	HP-1_count	HP-2_count	HP-3_count	LP-1_TPM	LP-2_TPM	LP-3_TPM	HP-1_TPM	HP-2_TPM	HP-3_TPM
bantam-y	22	TGAGATCATTGTGAAAGCTGAT	6	3	0	0	3	0	0	0.2566	0.01	0.01	0.2258	0.01	0.01
chi-let-7a-3p	22	CTATACAATCTACTGTCTTTCC	384	55	27	58	109	25	110	4.7035	2.0882	5.6084	8.2025	1.6665	11.0132
chi-let-7a-5p	22	TGAGGTAGTAGGTTGTATAGTT	779071	97166	88444	141941	188198	95214	168108	8309.38	6840.37	13725.1	14162.3	6346.87	16831
chi-let-7b-3p	22	CTATACAACCTACTGCCTTCCT	530	93	41	88	115	63	130	7.9531	3.171	8.5093	8.654	4.1995	13.0156
chi-let-7b-5p	22	TGAGGTAGTAGGTTGTGTGGTT	296334	37274	37261	48012	63059	42787	67941	3187.58	2881.81	4642.57	4745.32	2852.14	6802.26
chi-let-7c-3p	22	CTGTACAACCTTCTAGCTTTCC	54	14	6	8	8	8	10	1.1972	0.464	0.7736	0.602	0.5333	1.0012
chi-let-7c-5p	22	TGAGGTAGTAGGTTGTATGGTT	277435	39319	37819	41451	57898	51205	49743	3362.46	2924.97	4008.15	4356.95	3413.28	4980.27
chi-let-7d-3p	21	CTATACGACCTGCTGCCTTTC	597	83	51	118	135	85	125	7.0979	3.9444	11.4101	10.159	5.666	12.515
chi-let-7d-5p	22	AGAGGTAGTAGGTTGCATAGTT	16950	2144	1792	3081	4331	2284	3318	183.349	138.595	297.921	325.917	152.249	332.198
chi-let-7e-3p	22	CTATACGGCCTCCTAGCTTTCC	108	14	15	14	31	15	19	1.1972	1.1601	1.3537	2.3328	0.9999	1.9023
chi-let-7e-5p	22	TGAGGTAGGAGGTTGTATAGTT	50716	6938	5578	9500	11184	7650	9866	593.32	431.409	918.613	841.62	509.942	987.785
chi-let-7f-3p	22	CTATACAATCTATTGCCTTCCC	11	2	0	3	4	1	1	0.171	0.01	0.2901	0.301	0.0667	0.1001
chi-let-7f-5p	22	TGAGGTAGTAGATTGTATAGTT	528627	60270	56846	112402	129193	58207	111709	5154.13	4396.54	10868.8	9722.05	3880.02	11184.3
chi-let-7g-3p	22	CTGTACAGGCCACTGCCTTGCC	5	0	0	0	4	1	0	0.01	0.01	0.01	0.301	0.0667	0.01
chi-let-7g-5p	22	TGAGGTAGTAGTTTGTACAGTT	229749	29419	30907	45712	52181	33919	37611	2515.84	2390.38	4420.17	3926.73	2261.01	3765.62
chi-let-7i-3p	22	CTGCGCAAGCTACTGCCTTGCT	198	23	12	59	51	19	34	1.9669	0.9281	5.7051	3.8379	1.2665	3.4041
chi-let-7i-5p	22	TGAGGTAGTAGTTTGTGCTGTT	260992	33799	25221	62701	64423	24157	50691	2890.4	1950.62	6062.94	4847.97	1610.28	5075.19
chi-miR-1	22	TGGAATGTAAAGAAGTATGTAT	7374	1766	1053	1024	1492	1039	1000	151.024	81.4403	99.0168	112.276	69.2587	100.12
chi-miR-100-3p	21	CAAGCTTGTGTCTATAGGTAT	4	0	0	2	0	0	2	0.01	0.01	0.1934	0.01	0.01	0.2002
chi-miR-100-5p	21	AACCCGTAGATCCGAACTTGT	1331625	212481	254257	200910	222604	281412	159961	18170.8	19664.5	19427.2	16751.4	18758.7	16015.3
chi-miR-101-3p	20	TACAGTACTGTGATAACTGA	34987	5936	5128	4994	6848	6986	5095	507.631	396.606	482.9	515.327	465.68	510.112
chi-miR-101-5p	22	TCAGTTATCACAGTGCTGATGC	97	15	15	19	16	23	9	1.2828	1.1601	1.8372	1.204	1.5332	0.9011
chi-miR-103-3p	23	AGCAGCATTGTACAGGGCTATGA	51233	5657	3828	11152	15322	3467	11807	483.772	296.062	1078.35	1153.01	231.107	1182.12
chi-miR-105a	22	TCAAATGCTCAGACTCCTGTGG	37	11	6	0	5	11	4	0.9407	0.464	0.01	0.3763	0.7332	0.4005
chi-miR-106a-5p	24	AAAAGTGCTTACAGTGCAGGTAGC	95	8	12	36	29	4	6	0.6841	0.9281	3.4811	2.1823	0.2666	0.6007
chi-miR-106b-3p	20	CCGCACTGTGGGTACTTGCT	1310	175	239	235	274	210	177	14.9655	18.4845	22.7236	20.6191	13.9984	17.7213
chi-miR-106b-5p	21	TAAAGTGCTGACAGTGCAGAT	1093	131	154	218	261	148	181	11.2028	11.9105	21.0797	19.6408	9.8655	18.1217
chi-miR-107-3p	21	AGCAGCATTGTACAGGGCTAT	7240	637	486	1572	1982	520	2043	54.4746	37.5878	152.006	149.15	34.6627	204.545
chi-miR-10a-3p	21	CAAATTCGTATCTAGGGGAAT	71	37	9	6	9	2	8	3.1641	0.6961	0.5802	0.6773	0.1333	0.801
chi-miR-10a-5p	22	TACCCTGTAGATCCGAATTTGT	472212	199527	65546	57451	35455	70455	43778	17063	5069.41	5555.29	2668.06	4696.46	4383.06
chi-miR-10b-3p	22	ACAGATTCGATTCTAGGGGAAT	1756	260	184	313	441	204	354	22.2345	14.2308	30.2659	33.1862	13.5984	35.4425
chi-miR-10b-5p	22	TACCCTGTAGAACCGAATTTGT	7785912	1396969	1265174	1053491	1207158	1646009	1217111	119465	97850.1	101868	90841.2	109721	121857
chi-miR-1185-3p	22	ATATACAGAGGGAGACTCTTAT	9	1	1	0	0	0	7	0.0855	0.0773	0.01	0.01	0.01	0.7008
chi-miR-1185-5p	20	AGAGGATACCCTTTGTATGT	26	3	1	10	7	0	5	0.2566	0.0773	0.967	0.5268	0.01	0.5006
chi-miR-1197-3p	21	TAGGACACATGGTCTACTTCT	97	11	5	18	21	2	40	0.9407	0.3867	1.7405	1.5803	0.1333	4.0048
chi-miR-122	22	TGGAGTGTGACAATGGTGTTTG	721	42	2	2	38	634	3	3.5917	0.1547	0.1934	2.8596	42.2618	0.3004
chi-miR-1249	22	ACGCCCTTCCCCCCCTTCTTCA	100	11	7	24	22	20	16	0.9407	0.5414	2.3207	1.6555	1.3332	1.6019
chi-miR-124a	20	TAAGGCACGCGGTGAATGCC	104	57	1	0	41	4	1	4.8745	0.0773	0.01	3.0853	0.2666	0.1001
chi-miR-125a-3p	21	ACAGGTGAGGTTCTTGGGAGC	189	28	20	28	52	26	35	2.3945	1.5468	2.7075	3.9131	1.7331	3.5042
chi-miR-125a-5p	22	TCCCTGAGACCCTTTAACCTGT	845616	169226	140897	94233	140880	184230	116150	14471.8	10897.1	9111.96	10601.5	12280.6	11628.9
chi-miR-125b-3p	21	ACAAGTCAGGCTCTTGGGACC	22759	4439	2421	3220	5512	3541	3626	379.612	187.243	311.361	414.79	236.04	363.035
chi-miR-125b-5p	20	TCCCTGAGACCCTAACTTGT	3633598	634895	629508	454797	597433	792512	524453	54294.6	48686.9	43977.1	44958.1	52828.1	52508.3
chi-miR-126-3p	21	TCGTACCGTGAGTAATAATGC	76379	7686	6028	12492	19774	5915	24484	657.287	466.213	1207.93	1488.04	394.288	2451.34
chi-miR-126-5p	22	CATTATTACTTTTGGTACGCGC	45309	4667	3407	7829	10029	4026	15351	399.11	263.502	757.034	754.703	268.369	1536.94
chi-miR-1271-5p	20	CTTGGCACCTAGTAAGTACT	37938	3846	4233	7797	9578	5856	6628	328.9	327.385	753.939	720.765	390.355	663.596
chi-miR-127-3p	20	TCGGATCCGTCTGAGCTTGG	104376	13797	4654	26882	25347	3234	30462	1179.88	359.946	2599.38	1907.42	215.575	3049.86
chi-miR-127-5p	22	GAAGCTCAGAGGGCTCTGATTC	501	53	17	129	155	13	134	4.5324	1.3148	12.4738	11.6641	0.8666	13.4161
chi-miR-128-3p	21	TCACAGTGAACCGGTCTCTTT	2189	221	215	355	488	331	579	18.8993	16.6284	34.3271	36.723	22.0641	57.9695
chi-miR-129-3p	22	AAGCCCTTACCCCAAAAAGCAT	143	36	10	12	45	19	21	3.0786	0.7734	1.1604	3.3863	1.2665	2.1025
chi-miR-129-5p	21	CTTTTTGCGGTCTGGGCTTGC	95	16	16	9	34	15	5	1.3683	1.2375	0.8703	2.5586	0.9999	0.5006
chi-miR-1296	22	TTAGGGCCCTGGCTCCATCTCC	155	22	11	33	35	18	36	1.8814	0.8508	3.191	2.6338	1.1999	3.6043
chi-miR-1306-5p	21	CCACCTCCCCTGCAAACGTCC	63	13	7	6	14	9	14	1.1117	0.5414	0.5802	1.0535	0.5999	1.4017
chi-miR-1307-3p	23	ACTCGGCGTGGCGTCGGTCGTGG	854	85	24	163	226	50	306	7.269	1.8562	15.7615	17.007	3.333	30.6367
chi-miR-1307-5p	17	TCGACCGGACCTCGACC	25	2	1	6	4	4	8	0.171	0.0773	0.5802	0.301	0.2666	0.801
chi-miR-130a-3p	21	CAGTGCAATGTTAAAAGGGCA	1548	181	230	261	377	262	237	15.4786	17.7885	25.2377	28.37	17.4647	23.7285
chi-miR-130a-5p	22	GCTCTTTTCACATTGTGCTACT	46	6	7	7	8	10	8	0.5131	0.5414	0.6769	0.602	0.6666	0.801
chi-miR-130b-3p	22	CAGTGCAATGATGAAAGGGCAT	82	6	11	24	23	3	15	0.5131	0.8508	2.3207	1.7308	0.2	1.5018
chi-miR-130b-5p	22	ACTCTTTCCCTGTTGCACTACT	887	97	59	167	268	53	243	8.2952	4.5631	16.1482	20.1676	3.5329	24.3292
chi-miR-133a-3p	23	TTTGGTCCCCTTCAACCAGCTGT	1271	324	154	155	283	196	159	27.7076	11.9105	14.9879	21.2963	13.0652	15.9191
chi-miR-133a-5p	22	AGCTGGTAAAATGGAACCAAAT	71	14	13	10	11	13	10	1.1972	1.0054	0.967	0.8278	0.8666	1.0012
chi-miR-133b	21	TTTGGTCCCCTTCAACCAGCT	53	18	3	4	13	11	4	1.5393	0.232	0.3868	0.9783	0.7332	0.4005
chi-miR-134	22	TGTGACTGGTTGACCAGAGGGG	35	3	0	4	11	2	15	0.2566	0.01	0.3868	0.8278	0.1333	1.5018
chi-miR-1343	22	CTCCTGGGGCCCGCACTCTCGC	783	78	75	88	215	116	211	6.6704	5.8006	8.5093	16.1792	7.7324	21.1253
chi-miR-135a	23	TATGGCTTTTTATTCCTATGTGA	109	32	23	2	19	22	11	2.7366	1.7788	0.1934	1.4298	1.4665	1.1013
chi-miR-135b-5p	23	TATGGCTTTTCATTCCTATGTGA	11	0	1	2	2	0	6	0.01	0.0773	0.1934	0.1505	0.01	0.6007
chi-miR-136-3p	21	ATCATCGTCTCAAATGAGTCT	2349	233	110	553	661	87	705	19.9256	8.5075	53.4729	49.7416	5.7993	70.5846
chi-miR-136-5p	22	ACTCCATTTGTTTTGATGATGG	339	40	14	60	102	5	118	3.4207	1.0828	5.8018	7.6757	0.3333	11.8142
chi-miR-1388-3p	22	ATCTCAGGTTCGTCAGCCCGCA	275	37	35	46	90	35	32	3.1641	2.7069	4.448	6.7727	2.3331	3.2038
chi-miR-1388-5p	21	AGGACTGTCCAACCTGAGAAT	1177	155	226	249	274	180	93	13.2552	17.4791	24.0773	20.6191	11.9986	9.3112
chi-miR-140-3p	22	ACCACAGGGTAGAACCACGGAC	26764	3509	3407	5199	6570	4305	3774	300.08	263.502	502.723	494.406	286.967	377.853
chi-miR-140-5p	22	CAGTGGTTTTACCCTATGGTAG	2264	379	320	412	635	250	268	32.4111	24.7492	39.8388	47.7851	16.6648	26.8322
chi-miR-141	22	TAACACTGTCTGGTAAAGATGG	113	60	11	3	23	4	12	5.131	0.8508	0.2901	1.7308	0.2666	1.2014
chi-miR-143-3p	22	TGAGATGAAGCACTGTAGCTCG	2529768	301450	162185	533316	655033	292950	584834	25779.2	12543.6	51569.6	49292.6	19527.8	58553.6
chi-miR-143-5p	21	GGTGCAGTGCTGCATCTCTGG	6207	1150	577	960	1716	558	1246	98.345	44.6259	92.8283	129.133	37.1957	124.75
chi-miR-144-3p	19	TACAGTATAGATGATGTAC	86	7	10	15	25	5	24	0.5986	0.7734	1.4504	1.8813	0.3333	2.4029
chi-miR-144-5p	21	TGGGATATCATCATATACTGT	25	3	2	3	7	2	8	0.2566	0.1547	0.2901	0.5268	0.1333	0.801
chi-miR-145-3p	21	ATTCCTGGAAATACTGTTCTT	42930	6499	3466	8214	11738	4601	8412	555.778	268.065	794.262	883.309	306.698	842.21
chi-miR-145-5p	23	GTCCAGTTTTCCCAGGAATCCCT	1803976	277506	171684	293250	376809	226703	458024	23731.6	13278.2	28356.1	28355.7	15111.8	45857.4
chi-miR-1468-5p	22	CTCCGTTTGCCTGTTTTGCTGA	15697	1783	1889	2028	3147	1741	5109	152.477	146.097	196.1	236.818	116.053	511.513
chi-miR-146a	22	TGAGAACTGAATTCCATAGGTT	10059	665	1127	2960	3285	831	1191	56.8691	87.1635	286.22	247.203	55.3937	119.243
chi-miR-146b-3p	23	TGCCCTAGGGACTCAGTTCTGGT	175	6	13	64	74	1	17	0.5131	1.0054	6.1886	5.5687	0.0667	1.702
chi-miR-146b-5p	24	TGAGAACTGAATTCCATAGGCTGT	26602	1864	1459	8608	11808	1116	1747	159.404	112.841	832.36	888.577	74.3915	174.91
chi-miR-147-5p	22	TGGAAACACTTCTGCACAAACT	19	4	2	4	6	0	3	0.3421	0.1547	0.3868	0.4515	0.01	0.3004
chi-miR-148a-3p	22	TCAGTGCACTACAGAACTTTGT	757313	106751	73101	132643	213551	97314	133953	9129.07	5653.72	12826.1	16070.2	6486.86	13411.4
chi-miR-148a-5p	22	AAAGTTCTGAGACACTCCGACT	1608	212	144	304	402	188	358	18.1297	11.1371	29.3956	30.2514	12.5319	35.843
chi-miR-148b-3p	22	TCAGTGCATCACAGAACTTTGT	126925	20731	16652	23936	32499	14984	18123	1772.86	1287.89	2314.52	2445.62	998.819	1814.48
chi-miR-148b-5p	23	GAAGTTCTGTTATACACTCAGGC	321	39	29	58	90	29	76	3.3352	2.2429	5.6084	6.7727	1.9331	7.6091
chi-miR-150	22	TCTCCCAACCCTTGTACCAGTG	3658	405	595	969	977	443	269	34.6345	46.018	93.6985	73.5213	29.53	26.9323
chi-miR-151-3p	21	CTAGACTGAAGCTCCTTGAGG	11608	2009	1570	1584	2872	1491	2082	171.804	121.426	153.167	216.124	99.3886	208.45
chi-miR-151-5p	21	TCGAGGAGCTCACAGTCTAGT	216995	29089	40369	29921	39121	38395	40100	2487.62	3122.19	2893.24	2943.94	2559.37	4014.81
chi-miR-153	22	TTGCATAGTCACAAAAGTGATC	340	24	12	32	106	9	157	2.0524	0.9281	3.0943	7.9767	0.5999	15.7189
chi-miR-154a-3p	22	AATCATACACGGTTCACCTACT	96	4	3	19	24	3	43	0.3421	0.232	1.8372	1.8061	0.2	4.3052
chi-miR-154b-3p	23	ATCATACATGGTTGACCTTTTTT	5	3	0	2	0	0	0	0.2566	0.01	0.1934	0.01	0.01	0.01
chi-miR-154b-5p	22	AGAGGTCTTCCATGGTGCATTC	616	71	33	94	197	7	214	6.0717	2.5523	9.0894	14.8247	0.4666	21.4257
chi-miR-155-5p	23	TTAATGCTAATCGTGATAGGGGT	10129	1687	961	1971	2770	794	1946	144.268	74.3249	190.588	208.448	52.9273	194.834
chi-miR-15a-5p	23	TAGCAGCACATAATGGTTTGTGG	1432	130	115	350	404	105	328	11.1173	8.8942	33.8436	30.4019	6.9992	32.8394
chi-miR-15b-3p	21	CGAATCATTATTTGCTGCTCT	38	5	5	3	14	4	7	0.4276	0.3867	0.2901	1.0535	0.2666	0.7008
chi-miR-15b-5p	22	TAGCAGCACATCATGGTTTACA	2706	209	227	542	887	205	636	17.8731	17.5565	52.4093	66.7486	13.6651	63.6764
chi-miR-16a-3p	28	AAATTATCTCCAGTATTAACTGTGCTGC	4	0	0	1	1	0	2	0.01	0.01	0.0967	0.0753	0.01	0.2002
chi-miR-16a-5p	22	TAGCAGCACGTAAATATTGGAG	60005	8307	5441	11198	15065	8437	11557	710.393	420.813	1082.8	1133.67	562.402	1157.09
chi-miR-16b-3p	22	ACCAATATTATTGTGCTGCTTT	17	1	0	4	7	2	3	0.0855	0.01	0.3868	0.5268	0.1333	0.3004
chi-miR-16b-5p	22	TAGCAGCACGTAAATATTGGGG	11105	1190	839	2408	2689	1009	2970	101.766	64.8893	232.844	202.353	67.259	297.357
chi-miR-17-3p	24	ACTGCAGTGAAGGCACTTGTAGCA	208	25	17	52	57	12	45	2.1379	1.3148	5.0282	4.2894	0.7999	4.5054
chi-miR-17-5p	24	CAAAGTGCTTACAGTGCAGGTAGT	4701	530	399	1020	1470	428	854	45.3242	30.8591	98.63	110.621	28.5301	85.5025
chi-miR-1814	18	GTTTTGTTTGGGTTTGTT	6	0	0	3	0	0	3	0.01	0.01	0.2901	0.01	0.01	0.3004
chi-miR-181b-5p	23	AACATTCATTGCTGTCGGTGGGT	9158	926	906	1860	2071	991	2404	79.1891	70.0711	179.855	155.847	66.0591	240.689
chi-miR-181c-3p	22	ACCATCGACCGTTGAGTGGACC	133	26	8	26	34	15	24	2.2235	0.6187	2.5141	2.5586	0.9999	2.4029
chi-miR-181c-5p	21	AACATTCAACCTGTCGGTGAG	601	90	81	129	106	83	112	7.6966	6.2646	12.4738	7.9767	5.5327	11.2134
chi-miR-181d	23	AACATTCATTGTTGTCGGTGGGT	661	113	126	86	85	140	111	9.6635	9.745	8.3159	6.3964	9.3323	11.1133
chi-miR-182	21	TTTGGCAATGGTAGAACTCAC	114	54	6	5	33	10	6	4.6179	0.464	0.4835	2.4833	0.6666	0.6007
chi-miR-183	22	TATGGCACTGGTAGAATTCACT	557	230	19	20	206	69	13	19.669	1.4695	1.9339	15.5019	4.5995	1.3016
chi-miR-184	22	TGGACGGAGAACTGATAAGGGT	104	46	1	1	53	2	1	3.9338	0.0773	0.0967	3.9884	0.1333	0.1001
chi-miR-186-5p	22	CAAAGAATTCTCCTTTTGGGCT	59235	9044	7355	9027	13440	8722	11647	773.419	568.845	872.876	1011.39	581.4	1166.1
chi-miR-187	20	TCGTGTCTTGTGTTGCAGCC	9	0	2	4	3	0	0	0.01	0.1547	0.3868	0.2258	0.01	0.01
chi-miR-188-3p	21	CTCCCACATGCAGGGTTTGCA	134	20	12	17	51	12	22	1.7103	0.9281	1.6438	3.8379	0.7999	2.2026
chi-miR-188-5p	21	CATCCCTTGCATGGTGGAGGG	43	10	2	7	11	4	9	0.8552	0.1547	0.6769	0.8278	0.2666	0.9011
chi-miR-18a-3p	23	ACTGCCCTAAGTGCTCCTTCTGG	8	0	0	0	1	2	5	0.01	0.01	0.01	0.0753	0.1333	0.5006
chi-miR-18a-5p	23	TAAGGTGCATCTAGTGCAGATAG	247	32	21	58	75	19	42	2.7366	1.6242	5.6084	5.6439	1.2665	4.205
chi-miR-190a-3p	21	CTATATATCAAACATATTCCT	49	11	9	6	13	7	3	0.9407	0.6961	0.5802	0.9783	0.4666	0.3004
chi-miR-190a-5p	23	TGATATGTTTGATATATTAGGTT	23	2	4	3	9	2	3	0.171	0.3094	0.2901	0.6773	0.1333	0.3004
chi-miR-190b	22	TGATATGTTTGATATTGGGTTG	43	7	2	6	9	6	13	0.5986	0.1547	0.5802	0.6773	0.4	1.3016
chi-miR-191-3p	21	CTGCGCTTGGATTTCGTTCCC	104	5	6	24	35	10	24	0.4276	0.464	2.3207	2.6338	0.6666	2.4029
chi-miR-191-5p	22	CAACGGAATCCCAAAAGCAGCT	369757	36044	38156	79525	93408	42441	80183	3082.39	2951.03	7689.76	7029.15	2829.08	8027.93
chi-miR-192-5p	21	CTGACCTATGAATTGACAGCC	29893	5169	4387	5693	5660	5268	3716	442.039	339.296	550.491	425.927	351.16	372.046
chi-miR-193a	19	AACTGGCCCACAAAGTCCC	25	0	3	5	3	6	8	0.01	0.232	0.4835	0.2258	0.4	0.801
chi-miR-193b-3p	22	AACTGGCCCACAAAGTCCCGCT	718	72	38	167	193	80	168	6.1573	2.939	16.1482	14.5237	5.3327	16.8202
chi-miR-193b-5p	22	CGGGGTTTTGAGGGCGAGATGA	17	1	2	0	8	3	3	0.0855	0.1547	0.01	0.602	0.2	0.3004
chi-miR-194	22	TGTAACAGCAACTCCATGTGGA	1542	245	180	275	359	267	216	20.9518	13.9214	26.5914	27.0155	17.798	21.6259
chi-miR-195-3p	21	CCAATATTGGCTGTGCTGCTC	1464	248	238	165	356	180	277	21.2083	18.4072	15.9549	26.7898	11.9986	27.7333
chi-miR-195-5p	20	TAGCAGCACAGAAATGTTGG	581	91	105	87	130	95	73	7.7821	8.1208	8.4126	9.7828	6.3326	7.3088
chi-miR-196a	21	TAGGTAGTTTCATGTTGTTGG	693	162	42	70	16	205	198	13.8538	3.2483	6.7687	1.204	13.6651	19.8238
chi-miR-196b	21	TAGGTAGTTTCCTGTTGTTGG	3010	757	183	152	20	793	1105	64.7367	14.1534	14.6978	1.505	52.8606	110.633
chi-miR-197-3p	22	TTCACCACCTTCTCCACCCAGC	1366	253	105	260	328	165	255	21.6359	8.1208	25.141	24.6827	10.9987	25.5306
chi-miR-199a-3p	21	ACAGTAGTCTGCACATTGGTT	200445	31404	21560	46961	55365	17693	27462	2685.59	1667.48	4540.95	4166.33	1179.4	2749.5
chi-miR-199a-5p	23	CCCAGTGTTCAGACTACCTGTTC	1119068	145211	101092	215875	373187	95448	188255	12418.1	7818.58	20874.3	28083.1	6362.47	18848.1
chi-miR-199b-3p	21	ACAGTAGTCTGCACATTGGTT	200445	31404	21560	46961	55365	17693	27462	2685.59	1667.48	4540.95	4166.33	1179.4	2749.5
chi-miR-199b-5p	23	CCCAGTGTTTAGACTATCTGTTC	58867	9125	4039	11099	20528	5202	8874	780.346	312.381	1073.23	1544.78	346.76	888.465
chi-miR-199c-3p	21	ACAGTAGTCTGCACATTGGTT	200445	31404	21560	46961	55365	17693	27462	2685.59	1667.48	4540.95	4166.33	1179.4	2749.5
chi-miR-199c-5p	23	CCCAGTGTTTAGACTATCTGTTC	58867	9125	4039	11099	20528	5202	8874	780.346	312.381	1073.23	1544.78	346.76	888.465
chi-miR-19a	23	TGTGCAAATCTATGCAAAACTGA	4229	735	546	813	995	497	643	62.8553	42.2283	78.6139	74.8759	33.1295	64.3772
chi-miR-19b-3p	23	TGTGCAAATCCATGCAAAACTGA	27661	5095	3858	4531	6471	3960	3746	435.711	298.382	438.13	486.956	263.97	375.05
chi-miR-19b-5p	23	AGTTTTGCAGGTTTGCATCCAGC	5	0	0	3	1	1	0	0.01	0.01	0.2901	0.0753	0.0667	0.01
chi-miR-200a	21	TAACACTGTCTGGTAACGATG	407	188	11	26	98	17	67	16.0773	0.8508	2.5141	7.3747	1.1332	6.708
chi-miR-200b	22	TAATACTGCCTGGTAATGATGA	453	233	8	31	76	17	88	19.9256	0.6187	2.9976	5.7192	1.1332	8.8106
chi-miR-200c	23	TAATACTGCCGGGTAATGATGGA	84	54	4	3	12	2	9	4.6179	0.3094	0.2901	0.903	0.1333	0.9011
chi-miR-202-3p	20	AGAGGTGTAGGGCATGGGAA	91	7	14	8	4	14	44	0.5986	1.0828	0.7736	0.301	0.9332	4.4053
chi-miR-202-5p	21	TTCCTATGCATATACTTCTTT	5437	659	148	684	1085	343	2518	56.356	11.4465	66.1401	81.6485	22.8641	252.102
chi-miR-204-3p	19	GCTGGGAAGGCAAAGGGAC	13	1	3	2	2	1	4	0.0855	0.232	0.1934	0.1505	0.0667	0.4005
chi-miR-204-5p	22	TTCCCTTTGTCATCCTATGCCT	3763	835	307	591	1016	401	613	71.407	23.7437	57.1474	76.4561	26.7303	61.3736
chi-miR-206	23	TGGAATGTAAGGAAGTGTGTGGT	899	491	11	10	375	12	0	41.989	0.8508	0.967	28.2195	0.7999	0.01
chi-miR-20a-3p	21	ACTGCATTATGAGCACTTAAA	74	10	14	15	17	8	10	0.8552	1.0828	1.4504	1.2793	0.5333	1.0012
chi-miR-20a-5p	23	TAAAGTGCTTATAGTGCAGGTAG	18669	2269	2086	3835	5065	2360	3054	194.039	161.334	370.829	381.152	157.315	305.767
chi-miR-20b	23	CAAAGTGCTCACAGTGCAGGTAG	88	10	11	25	37	1	4	0.8552	0.8508	2.4174	2.7843	0.0667	0.4005
chi-miR-211	22	TTCCCTTTGTCATCCTTTGCCC	134	24	25	18	22	20	25	2.0524	1.9335	1.7405	1.6555	1.3332	2.503
chi-miR-21-3p	21	CAACAGCAGTCGATGGGCTGT	862	37	9	331	315	8	162	3.1641	0.6961	32.0064	23.7044	0.5333	16.2195
chi-miR-214-3p	20	TACAGCAGGCACAGACAGGC	1015	133	100	224	279	94	185	11.3738	7.7341	21.6599	20.9953	6.2659	18.5222
chi-miR-214-5p	22	TGCCTGTCTACACTTGCTGTGC	131	16	25	24	33	14	19	1.3683	1.9335	2.3207	2.4833	0.9332	1.9023
chi-miR-215-5p	21	ATGACCTATGAATTGACAGAC	15	0	2	4	4	4	1	0.01	0.1547	0.3868	0.301	0.2666	0.1001
chi-miR-21-5p	23	TAGCTTATCAGACTGATGTTGAC	4687787	569305	556755	1302419	1499153	180565	579590	48685.5	43060.1	125939	112814	12036.3	58028.6
chi-miR-216b	23	AAATCTCTGCAGGCAAATGTGAT	5	0	1	0	2	0	2	0.01	0.0773	0.01	0.1505	0.01	0.2002
chi-miR-217-5p	23	TACTGCATCAGGAACTGATTGGA	21	5	1	3	10	0	2	0.4276	0.0773	0.2901	0.7525	0.01	0.2002
chi-miR-218	21	TTGTGCTTGATCTAACCATGT	359	76	59	58	89	38	39	6.4993	4.5631	5.6084	6.6974	2.533	3.9047
chi-miR-219	21	TGATTGTCCAAACGCAATTCT	18	4	0	5	5	2	2	0.3421	0.01	0.4835	0.3763	0.1333	0.2002
chi-miR-221-3p	22	AGCTACATTGTCTGCTGGGTTT	6699	1457	654	1086	1801	726	975	124.599	50.5811	105.012	135.529	48.3945	97.6171
chi-miR-221-5p	21	ACCTGGCATACAATGTAGATT	2206	394	338	313	526	366	269	33.6939	26.1413	30.2659	39.5826	24.3972	26.9323
chi-miR-222-3p	24	AGCTACATCTGGCTACTGGGTCTC	10122	2198	736	1791	2780	889	1728	187.967	56.9231	173.183	209.201	59.2599	173.007
chi-miR-223-3p	22	TGTCAGTTTGTCAAATACCCCA	451	23	6	225	164	4	29	1.9669	0.464	21.7566	12.3413	0.2666	2.9035
chi-miR-223-5p	23	TGTGTATTTGACAAGCTGAGTTG	255	12	1	115	107	6	14	1.0262	0.0773	11.1201	8.052	0.4	1.4017
chi-miR-22-3p	19	AAGCTGCCAGTTGAAGAAC	5490	527	577	1538	1128	612	1108	45.0677	44.6259	148.719	84.8844	40.7953	110.933
chi-miR-224-3p	22	AAATGGTACCCTAGTGACTACA	102	13	15	8	23	11	32	1.1117	1.1601	0.7736	1.7308	0.7332	3.2038
chi-miR-224-5p	22	CAAGTCACTAGTGGTTCCGTTT	25140	4866	3340	3377	5396	3640	4521	416.128	258.32	326.543	406.06	242.639	452.643
chi-miR-22-5p	21	AGTTCTTCAGTGGCAAGCTTT	189	13	18	47	54	11	46	1.1117	1.3921	4.5447	4.0636	0.7332	4.6055
chi-miR-23a	21	ATCACATTGCCAGGGATTTCC	81928	8474	8427	15938	22698	9885	16506	724.674	651.754	1541.14	1708.07	658.925	1652.58
chi-miR-23b-3p	21	ATCACATTGCCAGGGATTACC	60480	7498	6774	11228	13334	7880	13766	641.209	523.909	1085.7	1003.41	525.273	1378.25
chi-miR-23b-5p	22	TGGGTTCCTGGCATGCTGATTT	43	11	5	10	8	6	3	0.9407	0.3867	0.967	0.602	0.4	0.3004
chi-miR-2411-5p	27	GTGGAGTGACTGTCAGATGCAGCCAGC	14	1	2	2	4	2	3	0.0855	0.1547	0.1934	0.301	0.1333	0.3004
chi-miR-24-3p	20	TGGCTCAGTTCAGCAGGAAC	107921	14137	15096	22957	21531	17691	16509	1208.96	1167.54	2219.85	1620.25	1179.27	1652.88
chi-miR-24-5p	20	GTGCCTACTGAGCTGATATC	107	17	18	19	18	23	12	1.4538	1.3921	1.8372	1.3545	1.5332	1.2014
chi-miR-2483-3p	22	AAACATCTGGTTGGTTGAGAGA	173	16	30	33	25	34	35	1.3683	2.3202	3.191	1.8813	2.2664	3.5042
chi-miR-2483-5p	22	CGTCAACCATCCAGCTGTTTGA	312	48	38	45	96	37	48	4.1048	2.939	4.3513	7.2242	2.4664	4.8058
chi-miR-25-3p	22	CATTGCACTTGTCTCGGTCTGA	54892	6506	7833	8877	12660	9619	9397	556.376	605.814	858.371	952.692	641.193	940.828
chi-miR-25-5p	23	AGGCGGAGACTTGGGCAATTGCT	237	35	53	31	36	43	39	2.9931	4.0991	2.9976	2.7091	2.8663	3.9047
chi-miR-26a-5p	22	TTCAAGTAATCCAGGATAGGCT	3363282	430662	427709	444692	769046	639162	652011	36829.1	33079.5	43000	57872.3	42605.9	65279.4
chi-miR-26b-3p	22	CCTGTTCTCCATTACTTGGCTC	200	30	26	37	48	28	31	2.5655	2.0109	3.5778	3.6121	1.8665	3.1037
chi-miR-26b-5p	22	TTCAAGTAATTCAGGATAGGTT	66000	10086	8498	10367	15213	11070	10766	862.529	657.245	1002.45	1144.81	737.916	1077.89
chi-miR-27a-3p	20	TTCACAGTGGCTAAGTTCCG	76954	9793	8403	16126	23301	8505	10826	837.472	649.898	1559.32	1753.45	566.935	1083.9
chi-miR-27a-5p	22	AGGGCTTAGCTGCTTGTGAGCA	96	7	14	21	19	15	20	0.5986	1.0828	2.0306	1.4298	0.9999	2.0024
chi-miR-27b-3p	21	TTCACAGTGGCTAAGTTCTGC	695288	92729	77969	127778	157645	101650	137517	7929.94	6030.22	12355.6	11863.1	6775.89	13768.2
chi-miR-27b-5p	22	AGAGCTTAGCTGATTGGTGAAC	139	25	11	34	30	22	17	2.1379	0.8508	3.2877	2.2576	1.4665	1.702
chi-miR-28-3p	22	CACTAGATTGAGAGCTCCTGGA	9974	1237	1025	1460	2811	1228	2213	105.785	79.2747	141.176	211.534	81.8573	221.566
chi-miR-28-5p	21	AAGGAGCTCACAGTCTATTGA	26086	3989	6224	3288	4442	4173	3970	341.129	481.372	317.937	334.27	278.168	397.477
chi-miR-296-3p	22	AGGGTTGGGCGGAGGCTTTCCT	846	66	59	128	222	88	283	5.6441	4.5631	12.3771	16.706	5.866	28.334
chi-miR-29a-3p	21	TAGCACCATCTGAAATCGGTT	86438	13759	11073	11414	19952	15351	14889	1176.63	856.399	1103.69	1501.43	1023.28	1490.69
chi-miR-29a-5p	21	ACTGATTTCTTTTGGTGTTCA	16	3	2	3	1	2	5	0.2566	0.1547	0.2901	0.0753	0.1333	0.5006
chi-miR-29b-3p	20	TAGCACCATTTGAAATCAGT	2072	475	331	220	351	414	281	40.6208	25.5999	21.2731	26.4135	27.5968	28.1337
chi-miR-29b-5p	23	CTGGTTTCACATGGTGGCTTAGA	158	29	21	22	41	13	32	2.48	1.6242	2.1273	3.0853	0.8666	3.2038
chi-miR-29c-5p	23	TGACCGATTTCTCCTGGTGTTCA	218	39	31	29	45	30	44	3.3352	2.3976	2.8042	3.3863	1.9998	4.4053
chi-miR-301a-3p	23	CAGTGCAATAGTATTGTCAAAGC	207	25	23	47	60	8	44	2.1379	1.7788	4.5447	4.5151	0.5333	4.4053
chi-miR-301a-5p	21	GCTCTGACTTTATTGCACTAC	74	5	5	15	24	4	21	0.4276	0.3867	1.4504	1.8061	0.2666	2.1025
chi-miR-301b	23	CAGTGCAATGATATTGTCAAAGC	17	3	2	3	3	0	6	0.2566	0.1547	0.2901	0.2258	0.01	0.6007
chi-miR-30a-3p	21	CTTTCAGTCGGATGTTTGCAG	1305	207	129	209	317	209	234	17.7021	9.977	20.2095	23.8549	13.9317	23.4281
chi-miR-30a-5p	24	TGTAAACATCCTCGACTGGAAGCT	127795	18715	21657	20147	25912	20316	21048	1600.46	1674.98	1948.14	1949.93	1354.25	2107.33
chi-miR-30b-3p	22	CTGGGAGGTGGATGTTTACTTC	17	6	1	2	5	1	2	0.5131	0.0773	0.1934	0.3763	0.0667	0.2002
chi-miR-30b-5p	22	TGTAAACATCCTACACTCAGCT	6500	838	672	1103	1495	976	1416	71.6636	51.9733	106.656	112.502	65.0592	141.77
chi-miR-30c-3p	21	CTGGGAGAGGGTTGTTTACTC	44	1	7	6	9	6	15	0.0855	0.5414	0.5802	0.6773	0.4	1.5018
chi-miR-30c-5p	23	TGTAAACATCCTACACTCTCAGC	44978	5709	4035	8450	10960	4778	11046	488.219	312.072	817.082	824.763	318.497	1105.93
chi-miR-30d-3p	21	TTTCAGTCAGATGTTTGCTGC	181	30	21	19	50	24	37	2.5655	1.6242	1.8372	3.7626	1.5998	3.7044
chi-miR-30e-3p	21	CTTTCAGTCGGATGTTTACAG	2088	284	193	310	536	320	445	24.2869	14.9269	29.9758	40.3351	21.3309	44.5534
chi-miR-30e-5p	24	TGTAAACATCCTTGACTGGAAGCT	149555	17116	17620	25441	31801	18398	39179	1463.72	1362.75	2460.05	2393.09	1226.39	3922.6
chi-miR-30f-3p	22	CTGGGAGGAGGCTGTTTACTCT	70	11	3	18	17	8	13	0.9407	0.232	1.7405	1.2793	0.5333	1.3016
chi-miR-30f-5p	23	TGTAAACACCCTACACTCTCAGC	8016	1449	792	1423	2043	785	1524	123.915	61.2542	137.599	153.74	52.3273	152.583
chi-miR-320-3p	22	AAAAGCTGGGTTGAGAGGGCGA	10755	1014	1115	1616	2282	1638	3090	86.7146	86.2354	156.261	171.725	109.188	309.371
chi-miR-323a-3p	21	CACATTACACGGTCGACCTCT	157	19	10	37	39	3	49	1.6248	0.7734	3.5778	2.9348	0.2	4.9059
chi-miR-323b	21	CACAATACACGGTCGGCCTCT	268	22	11	54	46	8	127	1.8814	0.8508	5.2216	3.4616	0.5333	12.7152
chi-miR-324-5p	23	CGCATCCCCTAGGGCATTGGTGT	156	26	14	23	46	6	41	2.2235	1.0828	2.224	3.4616	0.4	4.1049
chi-miR-326-3p	21	CCTCTGGGCCCTTCCTCCAGC	21	6	2	6	4	0	3	0.5131	0.1547	0.5802	0.301	0.01	0.3004
chi-miR-328-3p	22	CTGGCCCTCTCTGCCCTTCCGT	235	35	7	44	64	22	63	2.9931	0.5414	4.2546	4.8161	1.4665	6.3076
chi-miR-329a-3p	20	AACACACCTGGTTAACCTTT	4	1	0	0	2	0	1	0.0855	0.01	0.01	0.1505	0.01	0.1001
chi-miR-329b-3p	20	AACACACCTGGTTAACCTCT	283	30	20	77	61	10	85	2.5655	1.5468	7.4456	4.5904	0.6666	8.5102
chi-miR-330-3p	22	CAAAGCACACGGCCTGCAGAGA	718	83	60	146	197	44	188	7.0979	4.6405	14.1176	14.8247	2.933	18.8226
chi-miR-330-5p	20	TCTCTGGGCCTGTGTCTTAG	28	3	1	8	8	6	2	0.2566	0.0773	0.7736	0.602	0.4	0.2002
chi-miR-331-3p	21	CCCCTGGGCCTATCCTAGAAC	1378	178	132	270	380	95	323	15.2221	10.209	26.1079	28.5958	6.3326	32.3388
chi-miR-331-5p	21	TCTAGGTATGGTCCCAGGGAT	392	51	43	56	129	43	70	4.3614	3.3257	5.415	9.7075	2.8663	7.0084
chi-miR-335-3p	22	TTTTTCATTATTGCTCCTGACC	1498	149	208	276	393	203	269	12.7421	16.087	26.6881	29.5741	13.5318	26.9323
chi-miR-335-5p	21	TCAAGAGCAATAACGAAAAAT	3613	388	605	648	803	560	609	33.1808	46.7914	62.6591	60.4274	37.3291	60.9731
chi-miR-338-3p	21	TCCAGCATCAGTGATTTTGTT	304	68	45	70	48	31	42	5.8152	3.4804	6.7687	3.6121	2.0664	4.205
chi-miR-338-5p	21	AACAATATCCTGGTGCTGAGT	60	7	7	19	9	3	15	0.5986	0.5414	1.8372	0.6773	0.2	1.5018
chi-miR-33a-3p	21	CAATGTTTCCACAGTGCATCA	35	3	0	6	11	6	9	0.2566	0.01	0.5802	0.8278	0.4	0.9011
chi-miR-33a-5p	20	GTGCATTGTAGTTGCATTGC	22	1	2	7	7	1	4	0.0855	0.1547	0.6769	0.5268	0.0667	0.4005
chi-miR-340-3p	22	TCCGTCTCAGTTACTTTATAGC	298	40	37	50	77	18	76	3.4207	2.8616	4.8348	5.7944	1.1999	7.6091
chi-miR-340-5p	22	TTATAAAGCAATGAGACTGATT	1019	106	113	200	305	83	212	9.0648	8.7396	19.3392	22.9519	5.5327	21.2255
chi-miR-342-3p	22	TCTCACACAGAAATCGCACCCA	152656	24969	25071	22084	35697	18148	26687	2135.28	1939.02	2135.44	2686.27	1209.73	2671.9
chi-miR-342-5p	23	AGGGGTGCTATCTGTGGTTGAGG	77	10	5	20	9	8	25	0.8552	0.3867	1.9339	0.6773	0.5333	2.503
chi-miR-3431-3p	22	ATCTAGAGGACTGACTGAAATT	338	57	51	47	75	58	50	4.8745	3.9444	4.5447	5.6439	3.8662	5.006
chi-miR-3431-5p	22	CCTCAGTCAGCCTTGTGGATGT	4678	584	726	649	1081	849	789	49.9422	56.1497	62.7558	81.3475	56.5935	78.9947
chi-miR-3432-3p	22	CAGCAACTAAAGATCCCTCAGG	28	4	3	3	9	2	7	0.3421	0.232	0.2901	0.6773	0.1333	0.7008
chi-miR-3432-5p	22	TGCGGGATCTTTAGTTGTGGCG	2006	236	218	441	431	256	424	20.1821	16.8604	42.643	32.4337	17.0647	42.4509
chi-miR-345-3p	22	CCCTGAACTAGGGGTCTGGAGG	44	3	1	5	11	3	21	0.2566	0.0773	0.4835	0.8278	0.2	2.1025
chi-miR-345-5p	21	GCTGACTCCTAGTCCAGTGCT	177	15	14	35	60	13	40	1.2828	1.0828	3.3844	4.5151	0.8666	4.0048
chi-miR-34a	22	TGGCAGTGTCTTAGCTGGTTGT	879	100	51	212	272	51	193	8.5517	3.9444	20.4996	20.4686	3.3996	19.3232
chi-miR-34b-3p	22	AATCACTAGTTCCACTGCCATC	52	29	4	0	9	3	7	2.48	0.3094	0.01	0.6773	0.2	0.7008
chi-miR-34c-5p	23	AGGCAGTGTAGTTAGCTGATTGC	672	433	28	21	121	16	53	37.029	2.1656	2.0306	9.1055	1.0665	5.3064
chi-miR-361-3p	22	TCCCCCAGGTGTGATTCTGATT	941	142	120	166	223	127	163	12.1435	9.2809	16.0516	16.7812	8.4657	16.3196
chi-miR-361-5p	22	TTATCAGAATCTCCAGGGGTAC	12996	1270	1138	1882	3332	1630	3744	108.607	88.0143	181.982	250.74	108.654	374.849
chi-miR-362-3p	21	AACACACCTATTCAAGGATTC	39	7	3	6	5	5	13	0.5986	0.232	0.5802	0.3763	0.3333	1.3016
chi-miR-362-5p	24	AATCCTTGGAACCTAGGTGTGAGT	4794	965	558	780	1119	441	931	82.5243	43.1564	75.423	84.2071	29.3966	93.2118
chi-miR-363-3p	22	AATTGCACGGTATCCATCTGCG	199	23	21	48	73	13	21	1.9669	1.6242	4.6414	5.4934	0.8666	2.1025
chi-miR-365-3p	22	TAATGCCCCTAAAAATCCTTAT	5497	937	394	1095	1319	426	1326	80.1298	30.4724	105.882	99.2575	28.3968	132.759
chi-miR-369-3p	21	AATAATACATGGTTGATCTTT	579	76	22	136	176	14	155	6.4993	1.7015	13.1507	13.2444	0.9332	15.5186
chi-miR-369-5p	21	AGATCGACCGTGTTATATTCG	124	15	8	23	34	8	36	1.2828	0.6187	2.224	2.5586	0.5333	3.6043
chi-miR-374a-3p	22	CTTATCAGGTTGTATTGTAATT	1077	125	117	194	328	125	188	10.6897	9.0489	18.759	24.6827	8.3324	18.8226
chi-miR-374a-5p	21	TTATAATACAACCTGATAAGT	30202	5082	6474	2888	5590	6777	3391	434.599	500.707	279.258	420.659	451.748	339.507
chi-miR-374b-3p	22	CTTATCAGGTTGTATTATCATT	105	20	8	13	32	12	20	1.7103	0.6187	1.257	2.4081	0.7999	2.0024
chi-miR-374b-5p	22	ATATAATACAACCTGCTAAGTG	9817	1245	1117	1715	2661	1206	1873	106.469	86.3901	165.834	200.246	80.3908	187.525
chi-miR-376a	21	GTAGATTCTCCTTCTATGAGT	7	0	1	3	2	0	1	0.01	0.0773	0.2901	0.1505	0.01	0.1001
chi-miR-376b-3p	19	ATCATAGAGGAAAATCCAT	14	0	1	4	1	0	8	0.01	0.0773	0.3868	0.0753	0.01	0.801
chi-miR-376b-5p	22	GGTGGATATTCCTTCTATGTTT	41	10	3	8	8	5	7	0.8552	0.232	0.7736	0.602	0.3333	0.7008
chi-miR-376c-3p	21	AACATAGAGGAAATTCCACGT	197	29	11	50	54	7	46	2.48	0.8508	4.8348	4.0636	0.4666	4.6055
chi-miR-376c-5p	22	GGTGGATATTCCTTCTATGTTT	41	10	3	8	8	5	7	0.8552	0.232	0.7736	0.602	0.3333	0.7008
chi-miR-376d	21	ATCATAGAGGAAAATCCACAT	25	3	1	3	6	1	11	0.2566	0.0773	0.2901	0.4515	0.0667	1.1013
chi-miR-376e-3p	22	AACATAGAGGAAAATCCACATT	244	28	9	58	80	9	60	2.3945	0.6961	5.6084	6.0202	0.5999	6.0072
chi-miR-376e-5p	22	GGTGGATATTCCTTCTATGTTT	41	10	3	8	8	5	7	0.8552	0.232	0.7736	0.602	0.3333	0.7008
chi-miR-377	22	AATCACACAAAGGCAACTTTTG	81	11	8	20	18	1	23	0.9407	0.6187	1.9339	1.3545	0.0667	2.3028
chi-miR-378-3p	22	ACTGGACTTGGAGTCAGAAGGC	8537	886	583	2239	2619	468	1742	75.7684	45.0899	216.503	197.085	31.1964	174.409
chi-miR-378-5p	22	CTCCTGACTCCAGGTCCTGTGT	140	27	6	25	32	25	25	2.309	0.464	2.4174	2.4081	1.6665	2.503
chi-miR-379-3p	21	TATGTAACATGGTCCACTAAC	705	77	30	122	193	29	254	6.5848	2.3202	11.7969	14.5237	1.9331	25.4305
chi-miR-379-5p	21	TGGTAGACTATGGAACGTAGG	6094	532	213	1463	1755	178	1953	45.4953	16.4737	141.466	132.067	11.8653	195.535
chi-miR-380-3p	21	TATGTAATGTGGTCCACGTCT	1177	126	49	238	303	28	433	10.7752	3.7897	23.0137	22.8014	1.8665	43.352
chi-miR-380-5p	23	ATGGTTGACCACAGAACATGCGC	6	1	0	2	2	0	1	0.0855	0.01	0.1934	0.1505	0.01	0.1001
chi-miR-381	22	TATACAAGGGCAAGCTCTCTGT	153	16	7	37	32	5	56	1.3683	0.5414	3.5778	2.4081	0.3333	5.6067
chi-miR-382-3p	21	AATCATTCACGGACAACACTT	603	69	25	143	182	25	159	5.9007	1.9335	13.8275	13.6959	1.6665	15.9191
chi-miR-382-5p	22	GAAGTTGTTCGTGGTGGATTCG	1693	222	84	393	445	46	503	18.9849	6.4967	38.0016	33.4872	3.0663	50.3604
chi-miR-383	23	AGATCAGAAGGTGATTGTGGCTT	170	8	22	21	72	15	32	0.6841	1.7015	2.0306	5.4182	0.9999	3.2038
chi-miR-3955-3p	23	TGGGATTTTAGTCCATCATAGAG	14	1	0	2	4	0	7	0.0855	0.01	0.1934	0.301	0.01	0.7008
chi-miR-3955-5p	22	TTTGATGGCTGATCCTCTCACT	119	11	8	24	49	5	22	0.9407	0.6187	2.3207	3.6874	0.3333	2.2026
chi-miR-3958-3p	22	AGATATTGCACGGTTGATCTCT	12666	981	316	2845	4305	212	4007	83.8926	24.4398	275.1	323.96	14.1317	401.181
chi-miR-3959-3p	22	TGTATGTCAACTGATCCACAGT	341	48	10	70	106	12	95	4.1048	0.7734	6.7687	7.9767	0.7999	9.5114
chi-miR-3959-5p	22	GGTTGATCAGAGAACATACATT	3657	369	165	875	1186	97	965	31.5559	12.7613	84.6091	89.249	6.4659	96.6159
chi-miR-409-3p	21	GAATGTTGCTCGGTGAACCCC	11672	1226	353	2496	3229	203	4165	104.844	27.3014	241.353	242.989	13.5318	417
chi-miR-409-5p	23	AGGTTACCCGAGCAACTTTGCAT	49577	6870	3098	10866	14532	1318	12893	587.505	239.603	1050.7	1093.56	87.8566	1290.85
chi-miR-410-3p	21	AATATAACACAGATGGCCTGT	389	45	9	94	105	8	128	3.8483	0.6961	9.0894	7.9015	0.5333	12.8154
chi-miR-411a-3p	21	TATGTAACACGGTCCACTAAC	1710	139	57	329	434	56	695	11.8869	4.4084	31.813	32.6594	3.7329	69.5834
chi-miR-411a-5p	21	ATAGTAGACCGTATAGCGTAC	12692	1340	588	3006	3762	519	3477	114.593	45.4766	290.668	283.099	34.596	348.118
chi-miR-411b-3p	21	TATGTCACATGGTCCACTAAT	4	1	0	1	2	0	0	0.0855	0.01	0.0967	0.1505	0.01	0.01
chi-miR-411b-5p	22	TGGTCGACCATAAAACGTACGT	46	3	1	13	9	4	16	0.2566	0.0773	1.257	0.6773	0.2666	1.6019
chi-miR-412-5p	23	TGGTCGACCAGTTGGAAAGTAAT	629	39	17	124	188	8	253	3.3352	1.3148	11.9903	14.1474	0.5333	25.3304
chi-miR-421-3p	23	ATCAACAGACATTAATTGGGCGC	496	36	29	83	145	23	180	3.0786	2.2429	8.0258	10.9116	1.5332	18.0216
chi-miR-423-3p	23	AGCTCGGTCTGAGGCCCCTCAGT	13659	1298	576	2793	3824	1021	4147	111.002	44.5485	270.072	287.764	68.0589	415.198
chi-miR-423-5p	23	TGAGGGGCAGAGAGCGAGACTTT	12525	1337	1173	2051	3401	1503	3060	114.337	90.7212	198.324	255.932	100.189	306.367
chi-miR-424-3p	21	CAAAACGTGAGGCGCTGCTAT	487	33	38	128	119	49	120	2.8221	2.939	12.3771	8.955	3.2663	12.0144
chi-miR-424-5p	21	CAGCAGCAATTCATGTTTTGA	10905	813	1005	2790	2985	881	2431	69.5256	77.7279	269.782	224.628	58.7266	243.392
chi-miR-425-3p	22	CATCGGGAATGTCGTGTCCGCC	102	4	13	20	30	13	22	0.3421	1.0054	1.9339	2.2576	0.8666	2.2026
chi-miR-425-5p	23	AATGACACGATCACTCCCGTTGA	685	58	47	163	205	37	175	4.96	3.635	15.7615	15.4267	2.4664	17.521
chi-miR-429	21	TAATACTGTCTGGTAATGCCG	5	2	0	0	1	0	2	0.171	0.01	0.01	0.0753	0.01	0.2002
chi-miR-432-3p	22	ACTGGATGGCTCCTCCATGTCT	5	0	0	0	2	1	2	0.01	0.01	0.01	0.1505	0.0667	0.2002
chi-miR-432-5p	23	TCTTGGAGTAGGTCATTGGGTGG	824	68	38	170	205	15	328	5.8152	2.939	16.4383	15.4267	0.9999	32.8394
chi-miR-433	22	ATCATGATGGGCTCCTCGGTGT	180	15	9	40	52	2	62	1.2828	0.6961	3.8678	3.9131	0.1333	6.2074
chi-miR-449a-5p	21	TGGCAGTGTATTGTTAGCTGG	11	5	0	1	4	0	1	0.4276	0.01	0.0967	0.301	0.01	0.1001
chi-miR-450-3p	18	ATTGGGAACATTTTGCAT	4	0	1	2	0	0	1	0.01	0.0773	0.1934	0.01	0.01	0.1001
chi-miR-450-5p	20	TTTTGCGATGTGTTCCTAAT	11479	536	608	3092	3553	510	3180	45.8373	47.0235	298.984	267.371	33.9961	318.382
chi-miR-451-5p	19	AAACCGTTACCATTACTGA	476	56	56	80	106	47	131	4.789	4.3311	7.7357	7.9767	3.133	13.1157
chi-miR-454-3p	23	TAGTGCAATATTGCTTATAGGGT	141	19	9	26	32	10	45	1.6248	0.6961	2.5141	2.4081	0.6666	4.5054
chi-miR-454-5p	21	ACCCTATCGATATTGTCTCTG	14	0	0	2	7	0	5	0.01	0.01	0.1934	0.5268	0.01	0.5006
chi-miR-455-3p	22	GCAGTCCATGGGCATATACACT	5691	855	605	690	1564	1012	965	73.1174	46.7914	66.7203	117.694	67.4589	96.6159
chi-miR-455-5p	22	TATGTGCCTTTGGACTACATCG	2792	362	375	432	782	380	461	30.9573	29.003	41.7727	58.8472	25.3304	46.1553
chi-miR-483	22	CACTCCTCTCCTCCCGTCTTCT	59	9	3	10	17	11	9	0.7697	0.232	0.967	1.2793	0.7332	0.9011
chi-miR-485-3p	23	AGTCATACACGGCTCTCCTCTCT	91	15	4	21	20	2	29	1.2828	0.3094	2.0306	1.505	0.1333	2.9035
chi-miR-485-5p	22	AGAGGCTGGCCGTGATGAATTC	345	45	25	85	101	13	76	3.8483	1.9335	8.2192	7.6005	0.8666	7.6091
chi-miR-487a-3p	22	AATCATACAGGGACATCCAGTT	137	17	9	23	28	5	55	1.4538	0.6961	2.224	2.1071	0.3333	5.5066
chi-miR-487b-3p	22	AATCGTACAGGGTCATCCACTT	396	36	20	99	121	19	101	3.0786	1.5468	9.5729	9.1055	1.2665	10.1121
chi-miR-487b-5p	21	CTAACCTTTGGTACTTGGAGA	4	0	0	0	2	0	2	0.01	0.01	0.01	0.1505	0.01	0.2002
chi-miR-490	23	CAACCTGGAGGACTCCATGCTGT	773	120	124	87	192	132	118	10.2621	9.5903	8.4126	14.4484	8.799	11.8142
chi-miR-491-5p	22	AGTGGGGAACCCTTCCATGAGG	76	17	11	5	23	11	9	1.4538	0.8508	0.4835	1.7308	0.7332	0.9011
chi-miR-493-3p	22	TGAAGGTCTACTGTGTGCCAGG	999	85	27	247	264	28	348	7.269	2.0882	23.8839	19.8666	1.8665	34.8418
chi-miR-493-5p	22	TTGTACATGGTAGGCTTTCATT	4077	365	204	1163	916	92	1337	31.2139	15.7776	112.458	68.9309	6.1326	133.861
chi-miR-494	23	TGAAACATACACGGGAAACCTCT	13483	1355	322	2857	3589	217	5143	115.876	24.9039	276.261	270.08	14.465	514.918
chi-miR-495-3p	22	AAACAAACATGGTGCACTTCTT	454	68	12	91	136	17	130	5.8152	0.9281	8.7993	10.2343	1.1332	13.0156
chi-miR-496-3p	21	TGAGTATTACATGGCCAATCT	32	3	2	7	10	0	10	0.2566	0.1547	0.6769	0.7525	0.01	1.0012
chi-miR-497-3p	21	TCCAAACCACACTGTGATGTT	435	1	134	0	169	131	0	0.0855	10.3637	0.01	12.7176	8.7323	0.01
chi-miR-497-5p	22	AGCAGCACACTGTGGTTTGTAC	5846	1050	933	773	1481	686	923	89.7933	72.1593	74.7461	111.448	45.7281	92.4108
chi-miR-499-3p	22	GAACATCACAGCAAGTCTGTGC	10	0	1	1	3	2	3	0.01	0.0773	0.0967	0.2258	0.1333	0.3004
chi-miR-499-5p	21	TTAAGACTTGCAGTGATGTTT	263	35	52	32	42	53	49	2.9931	4.0217	3.0943	3.1606	3.5329	4.9059
chi-miR-500-3p	21	ATGCACCTGGGCAAGGATTCT	9362	1493	1252	1628	2332	1104	1553	127.677	96.8312	157.421	175.488	73.5916	155.487
chi-miR-500-5p	23	TAATCCTTGCTACCTGGGTGAGA	750	136	75	121	217	58	143	11.6304	5.8006	11.7002	16.3297	3.8662	14.3172
chi-miR-502b-3p	24	ATCCACCTGGGCAAGGATTCTGAA	72	4	4	8	26	6	24	0.3421	0.3094	0.7736	1.9566	0.4	2.4029
chi-miR-502b-5p	22	TAATTCTTGCTCCCCAGGTGAG	13	6	1	2	3	0	1	0.5131	0.0773	0.1934	0.2258	0.01	0.1001
chi-miR-504	21	AGACCCTGGTCTGCACTCTGT	88	18	1	12	25	25	7	1.5393	0.0773	1.1604	1.8813	1.6665	0.7008
chi-miR-505-3p	22	TCAACACTTGCTGGTTTCCTCT	1602	234	168	214	412	180	394	20.0111	12.9933	20.693	31.0039	11.9986	39.4473
chi-miR-532-3p	21	CCTCCCACACCCAAGGCTTGC	1369	246	154	223	396	121	229	21.0373	11.9105	21.5632	29.7998	8.0657	22.9275
chi-miR-532-5p	22	CATGCCTTGAGTGTAGGACCGT	6144	702	427	1105	2097	658	1155	60.0332	33.0247	106.849	157.804	43.8616	115.639
chi-miR-542-3p	20	TGTGACAGATTGATAACTGA	3422	235	299	910	869	243	866	20.0966	23.125	87.9934	65.3941	16.1981	86.704
chi-miR-542-5p	23	TCGGGGATCATCATGTCACGAGA	254	11	12	74	74	15	68	0.9407	0.9281	7.1555	5.5687	0.9999	6.8082
chi-miR-543-3p	21	AAACATTCGCGGTGCACTTCT	342	43	8	59	88	0	144	3.6772	0.6187	5.7051	6.6222	0.01	14.4173
chi-miR-544-5p	21	TCTTGTTAAAAGGCAGATTCT	236	27	15	53	70	11	60	2.309	1.1601	5.1249	5.2676	0.7332	6.0072
chi-miR-545-3p	22	TCAACAAACATTTATTGTGTGC	37	4	1	12	14	2	4	0.3421	0.0773	1.1604	1.0535	0.1333	0.4005
chi-miR-582-5p	22	TACAGTTGTTCAACCAGTTACT	68	15	3	16	17	4	13	1.2828	0.232	1.5471	1.2793	0.2666	1.3016
chi-miR-592	22	TTGTGTCAATATGCGATGATGT	32	7	1	7	3	6	8	0.5986	0.0773	0.6769	0.2258	0.4	0.801
chi-miR-628-5p	23	ATGCTGACATATTTACTAGAGGG	27	4	2	5	9	2	5	0.3421	0.1547	0.4835	0.6773	0.1333	0.5006
chi-miR-655	22	ATAATACATGGTTAACCTCTCT	515	72	22	122	127	11	161	6.1573	1.7015	11.7969	9.557	0.7332	16.1193
chi-miR-656	21	AATATTATACAGTCAACCTCT	29	0	0	9	15	1	4	0.01	0.01	0.8703	1.1288	0.0667	0.4005
chi-miR-660	23	TACCCATTGCATATCGGAGCTGT	4950	600	315	998	1570	338	1129	51.3104	24.3625	96.5027	118.146	22.5308	113.036
chi-miR-665	20	ACCAGTAGGCCGAGGCCCCT	51	1	0	20	7	3	20	0.0855	0.01	1.9339	0.5268	0.2	2.0024
chi-miR-671-3p	21	TCCGGTTCTCAGGGCTCCACC	159	25	14	26	32	21	41	2.1379	1.0828	2.5141	2.4081	1.3998	4.1049
chi-miR-671-5p	24	AGGAAGCCCTGGAGGGGCTGGAGG	58	14	6	5	14	6	13	1.1972	0.464	0.4835	1.0535	0.4	1.3016
chi-miR-708-3p	23	CATCTAGACTGTGAGCTTCTAGA	5360	567	469	783	1262	333	1946	48.4884	36.273	75.713	94.9682	22.1975	194.834
chi-miR-708-5p	23	AAGGAGCTTACAATCTAGCTGGG	867	108	90	123	184	60	302	9.2359	6.9607	11.8936	13.8464	3.9995	30.2363
chi-miR-7-3p	21	AACAAATCACAGTCTGCCATA	240	29	38	44	52	48	29	2.48	2.939	4.2546	3.9131	3.1996	2.9035
chi-miR-758	22	TTTGTGACCTGGTCCACTAACC	165	10	3	32	57	4	59	0.8552	0.232	3.0943	4.2894	0.2666	5.9071
chi-miR-7-5p	24	TGGAAGACTAGTGATTTTGTTGTT	5579	735	529	1201	1337	483	1294	62.8553	40.9135	116.132	100.612	32.1963	129.555
chi-miR-767	22	TGCACCATGGTTGTCTGAGCAT	198	56	38	3	31	46	24	4.789	2.939	0.2901	2.3328	3.0663	2.4029
chi-miR-873-5p	19	TGCAGGAACTTGTGAGTCT	5	3	1	0	1	0	0	0.2566	0.0773	0.01	0.0753	0.01	0.01
chi-miR-874-3p	23	CTGCCCTGGCCCGAGGGACCGAC	2771	384	309	306	980	337	455	32.8387	23.8984	29.589	73.7471	22.4641	45.5546
chi-miR-874-5p	23	CGGCCCCACGCACCAGGGTAAGA	86	23	11	7	33	8	4	1.9669	0.8508	0.6769	2.4833	0.5333	0.4005
chi-miR-877-5p	21	GTAGAGGAGATGGCGCAGGGG	22	0	0	3	4	2	13	0.01	0.01	0.2901	0.301	0.1333	1.3016
chi-miR-92a-3p	22	TATTGCACTTGTCCCGGCCTGT	85607	10728	8083	11900	18530	19139	17227	917.431	625.149	1150.68	1394.42	1275.79	1724.77
chi-miR-92a-5p	23	AGGTTGGGATCAGTTGCAATGCT	12	0	2	0	6	0	4	0.01	0.1547	0.01	0.4515	0.01	0.4005
chi-miR-92b	22	TATTGCACTTGTCCCGGCCTGT	64383	7830	6129	9122	14153	14104	13045	669.601	474.024	882.062	1065.04	940.159	1306.07
chi-miR-93-3p	23	ACTGCTGAGCCAGCACTTCCCGA	70	14	7	10	20	1	18	1.1972	0.5414	0.967	1.505	0.0667	1.8022
chi-miR-93-5p	23	CAAAGTGCTGTTCGTGCAGGTAG	7108	1002	752	1282	1758	980	1334	85.6884	58.1606	123.964	132.293	65.3259	133.56
chi-miR-9-3p	20	ATAAAGCTAGATAACCGAAA	32	8	2	6	8	5	3	0.6841	0.1547	0.5802	0.602	0.3333	0.3004
chi-miR-9-5p	23	TCTTTGGTTATCTAGCTGTATGA	607	131	50	76	207	94	49	11.2028	3.8671	7.3489	15.5772	6.2659	4.9059
chi-miR-96	21	TTTGGCACTAGCACATTTTTG	304	103	37	26	85	43	10	8.8083	2.8616	2.5141	6.3964	2.8663	1.0012
chi-miR-98-5p	22	TGAGGTAGTAAGTTGTATTGTT	22686	2227	2198	4814	4982	2040	6425	190.447	169.996	465.495	374.906	135.984	643.271
chi-miR-99a-3p	23	CAAGCTCGCTTCTATGGGTCTGT	2461	465	236	246	690	452	372	39.7656	18.2525	23.7872	51.924	30.1299	37.2447
chi-miR-99a-5p	21	AACCCGTAGATCCGATCTTGT	19640577	3552950	4877763	1808765	2364595	5419281	1617223	303839	377252	174901	177941	361244	161916
chi-miR-99b-3p	20	CAAGCTCGTGTCTGTGGGTC	90	11	6	21	23	11	18	0.9407	0.464	2.0306	1.7308	0.7332	1.8022
chi-miR-99b-5p	22	CACCCGTAGAACCGACCTTGCG	1035367	212244	216471	143063	163360	204104	96125	18150.6	16742.1	13833.6	12293.2	13605.4	9624.04
let-7-x	24	TGAGGTAGTAGGTTGTGTGGTTTT	37485	5152	5364	6098	6678	6617	7576	440.586	414.858	589.653	502.534	441.083	758.51
let-7-y	22	CTATACAGTCTACTGTCTTTCT	548	56	66	79	160	67	120	4.789	5.1045	7.639	12.0403	4.4662	12.0144
let-7-z	24	TGAGGTAGTAGTTTGTGCTGTTAT	4581	633	690	945	796	642	875	54.1325	53.3654	91.3778	59.9007	42.7951	87.6051
lin-4-x	19	TCCCTGAGACCCTACTTGT	83	17	19	10	11	15	11	1.4538	1.4695	0.967	0.8278	0.9999	1.1013
lin-4-z	19	TCCCTGAGACCTAACTTGT	91	10	14	17	14	23	13	0.8552	1.0828	1.6438	1.0535	1.5332	1.3016
miR-100-x	23	AACCCGTAGATCCGAACTTGTGT	331803	60287	80195	39817	42514	80258	28732	5155.59	6202.38	3850.15	3199.27	5349.92	2876.65
miR-100-z	23	AACCCGTAGATCCGAACTTGTGA	435300	61072	84160	68665	77056	90458	53889	5222.72	6509.04	6639.64	5798.63	6029.84	5395.37
miR-10172-x	22	AAGTACAGGATGCCCAATGAAT	9	1	1	1	3	1	2	0.0855	0.0773	0.0967	0.2258	0.0667	0.2002
miR-10172-y	22	TCACTGGGCATCCTCTGCTTTA	79	7	3	7	26	7	29	0.5986	0.232	0.6769	1.9566	0.4666	2.9035
miR-10174-x	23	TGGGTTCCTGGCATGCTGATTTA	4	1	0	1	0	1	1	0.0855	0.01	0.0967	0.01	0.0667	0.1001
miR-10174-y	23	ATCACATTGCCAGGGATTACCAT	1002	151	108	185	223	135	200	12.9131	8.3528	17.8888	16.7812	8.999	20.024
miR-10182-x	25	CAGTCCGGTCCCGCGGTGTCTCCGC	20	2	0	4	4	0	10	0.171	0.01	0.3868	0.301	0.01	1.0012
miR-101-y	22	TACAGTACTGTGATAACTGACT	89930	14111	11102	10638	21565	19168	13346	1206.74	858.642	1028.65	1622.81	1277.72	1336.2
miR-101-z	21	ACAGTACTGTGATAACTGACC	220	41	37	23	40	56	23	3.5062	2.8616	2.224	3.0101	3.7329	2.3028
miR-103-y	25	AGCAGCATTGTACAGGGCTATGATT	1767	210	183	460	516	106	292	17.9587	14.1534	44.4802	38.8301	7.0659	29.2351
miR-103-z	23	AGCAGCATTGTACAGGGCTATCT	752	57	23	140	275	27	230	4.8745	1.7788	13.5375	20.6943	1.7998	23.0276
miR-10400-x	18	GGCGGCGGCGACTCTGGA	17	2	3	7	3	2	0	0.171	0.232	0.6769	0.2258	0.1333	0.01
miR-105-x	23	AAATGCTCAGACTCCTGTGGTGT	9	1	5	0	1	2	0	0.0855	0.3867	0.01	0.0753	0.1333	0.01
miR-106-x	25	TAAAGTGCTTATAGTGCAGGTAGAA	166	18	19	46	33	23	27	1.5393	1.4695	4.448	2.4833	1.5332	2.7032
miR-106-y	22	CCGCACTGTGGGTACTTGCTGT	745	112	111	116	160	105	141	9.5779	8.5849	11.2167	12.0403	6.9992	14.1169
miR-106-z	26	TAAAGTGCTTATAGTGCAGGTAGAAA	38	7	3	9	5	7	7	0.5986	0.232	0.8703	0.3763	0.4666	0.7008
miR-107-y	23	AGCAGCATTGTACAGGGCTATCT	1233	87	59	253	425	61	348	7.44	4.5631	24.4641	31.9821	4.0662	34.8418
miR-107-z	25	AGCAGCATTGTACAGGGCTATGATT	1328	177	149	333	375	79	215	15.1366	11.5238	32.1998	28.2195	5.2661	21.5258
miR-10926-z	18	ATCCCAGCGGTGCCTCCA	42	3	0	12	5	2	20	0.2566	0.01	1.1604	0.3763	0.1333	2.0024
miR-10955-z	18	TCCCCGTACGGGCCACCA	55	2	4	7	5	2	35	0.171	0.3094	0.6769	0.3763	0.1333	3.5042
miR-10-x	24	TACCCTGTAGAACCGAATTTGTGA	250690	51256	38388	39362	29487	52490	39707	4383.28	2968.97	3806.15	2218.96	3498.93	3975.47
miR-10-y	22	AGATTCGATTCTAGGGGAATAA	17	3	5	0	5	3	1	0.2566	0.3867	0.01	0.3763	0.2	0.1001
miR-10-z	21	ACCCTGTAGAACCGATCTTGT	3599	590	685	547	453	886	438	50.4553	52.9787	52.8928	34.0892	59.0599	43.8526
miR-11202-x	18	TTCCGGCTCGAAGGACCA	101	17	4	25	17	4	34	1.4538	0.3094	2.4174	1.2793	0.2666	3.4041
miR-11980-z	18	AACGGGCTTGGCGGAATC	12	2	1	2	0	4	3	0.171	0.0773	0.1934	0.01	0.2666	0.3004
miR-11986-z	22	TAACTGAGTCCTTTGGAAAATA	50	5	2	20	13	2	8	0.4276	0.1547	1.9339	0.9783	0.1333	0.801
miR-11987-z	19	AGAGGAAACTCTGGTGGAG	5	1	0	2	2	0	0	0.0855	0.01	0.1934	0.1505	0.01	0.01
miR-11989-z	23	CCCAGGGATGTAGCTCCTAGTGC	21	0	0	2	8	3	8	0.01	0.01	0.1934	0.602	0.2	0.801
miR-12044-z	21	AATGGATTACTTCTGATTGCT	5	0	0	2	3	0	0	0.01	0.01	0.1934	0.2258	0.01	0.01
miR-12051-z	22	ACTCCTGCAGCATCTGTTCCGA	12	3	2	2	3	1	1	0.2566	0.1547	0.1934	0.2258	0.0667	0.1001
miR-122-x	24	TGGAGTGTGACAATGGTGTTTGTT	11	1	0	0	0	10	0	0.0855	0.01	0.01	0.01	0.6666	0.01
miR-1247-x	23	CACCCGTCCCGTGCGTCCCCGGA	418	72	38	43	55	25	185	6.1573	2.939	4.1579	4.1389	1.6665	18.5222
miR-1247-y	21	CGGGAACGTCGGGACTGGAGC	9	2	1	1	1	0	4	0.171	0.0773	0.0967	0.0753	0.01	0.4005
miR-1249-y	22	ACGCCCTTCCCCCCCTTCTTAA	4	0	1	0	1	1	1	0.01	0.0773	0.01	0.0753	0.0667	0.1001
miR-124-y	22	TCAAGGTCCGCTGTGAACACGG	16	2	6	1	5	1	1	0.171	0.464	0.0967	0.3763	0.0667	0.1001
miR-125-x	22	TCCCTGAGACCCTAACTTGTGT	344764	49116	53140	38431	60345	84701	59031	4200.27	4109.91	3716.13	4541.09	5646.09	5910.19
miR-125-y	23	ACAAGTCAGGCTCTTGGGACCTT	7363	1535	829	936	1761	1003	1299	131.269	64.1159	90.5075	132.519	66.859	130.056
miR-125-z	23	TCCCTGAGACCCTAACTTGTGAA	573712	71148	79591	83652	117710	118383	103228	6084.39	6155.66	8088.82	8857.93	7891.3	10335.2
miR-1260-z	18	ATCCCACCGCTGCCACCA	376	22	22	95	58	36	143	1.8814	1.7015	9.1861	4.3646	2.3997	14.3172
miR-126-x	23	CATTATTACTTTTGGTACGCGAA	1357	235	178	253	226	224	241	20.0966	13.7667	24.4641	17.007	14.9316	24.1289
miR-126-y	22	CGTACCGTGAGTAATAATGCGA	6062	859	620	1171	1330	729	1353	73.4594	47.9515	113.231	100.085	48.5944	135.462
miR-1271-x	22	CTTGGCACCTAGTAAGTACTCT	931	152	107	150	218	164	140	12.9986	8.2755	14.5044	16.405	10.9321	14.0168
miR-1271-z	23	CTTGGCACCTAGTAAGTACTCAA	3536	405	650	538	795	745	403	34.6345	50.2718	52.0225	59.8254	49.661	40.3484
miR-1277-x	22	TATATATATATATGTACGTATG	5	0	0	0	3	0	2	0.01	0.01	0.01	0.2258	0.01	0.2002
miR-1277-y	21	TACGTAGATATATATGTATTT	17	1	1	5	5	1	4	0.0855	0.0773	0.4835	0.3763	0.0667	0.4005
miR-127-x	23	CTGAAGCTCAGAGGGCTCTGAAA	24	4	0	7	3	1	9	0.3421	0.01	0.6769	0.2258	0.0667	0.9011
miR-127-y	23	TCGGATCCGTCTGAGCTTGGCTT	54621	8514	3396	11103	14339	2278	14991	728.095	262.651	1073.62	1079.04	151.849	1500.9
miR-127-z	25	TCGGATCCGTCTGAGCTTGGCTTTT	2797	568	131	484	534	62	1018	48.5739	10.1317	46.8009	40.1846	4.1329	101.922
miR-1285-z	19	CCTGGGCAACATAGCGAGA	20	3	2	2	8	2	3	0.2566	0.1547	0.1934	0.602	0.1333	0.3004
miR-128-y	23	TCACAGTGAACCGGTCTCTTTAA	146	11	23	29	40	12	31	0.9407	1.7788	2.8042	3.0101	0.7999	3.1037
miR-128-z	23	TCACAGTGAACCGGTCTCTTTAG	15	0	2	6	2	1	4	0.01	0.1547	0.5802	0.1505	0.0667	0.4005
miR-1296-x	25	TTAGGGCCCTGGCTCCATCTCCTTT	9	1	0	2	3	0	3	0.0855	0.01	0.1934	0.2258	0.01	0.3004
miR-129-y	22	AAGCCCTTACCCCAAAAAGTAT	4	0	0	2	0	0	2	0.01	0.01	0.1934	0.01	0.01	0.2002
miR-1306-y	23	ACGTTGGCTCTGGTGGTGATGTT	8	0	1	1	2	2	2	0.01	0.0773	0.0967	0.1505	0.1333	0.2002
miR-1307-x	21	TCGACCGGACCTCGACCGGCT	822	96	54	152	247	63	210	8.2097	4.1764	14.6978	18.5873	4.1995	21.0252
miR-1307-y	25	ACTCGGCGTGGCGTCGGTCGTGGTT	50	1	1	4	18	4	22	0.0855	0.0773	0.3868	1.3545	0.2666	2.2026
miR-1307-z	26	ACTCGGCGTGGCGTCGGTCGTGGTTT	21	3	3	1	4	1	9	0.2566	0.232	0.0967	0.301	0.0667	0.9011
miR-130-x	22	ACTCTTTCCCTGTTGCACTACA	4	0	0	3	0	0	1	0.01	0.01	0.2901	0.01	0.01	0.1001
miR-130-y	23	CAGTGCAATGTTAAAAGGGCATA	91	12	8	16	26	16	13	1.0262	0.6187	1.5471	1.9566	1.0665	1.3016
miR-1329-x	23	TACAGTGACCAGGTGACGACGGA	13	1	0	3	3	0	6	0.0855	0.01	0.2901	0.2258	0.01	0.6007
miR-132-x	22	ACCGTGGCTTTCGATTGTTACT	695	74	19	140	332	23	107	6.3283	1.4695	13.5375	24.9837	1.5332	10.7128
miR-132-y	22	TAACAGTCTACAGCCATGGTCG	975	104	16	160	492	35	168	8.8938	1.2375	15.4714	37.024	2.3331	16.8202
miR-1338-x	23	AGGACTGTCCAACCTGAGAATGA	68	7	12	20	15	12	2	0.5986	0.9281	1.9339	1.1288	0.7999	0.2002
miR-133-y	24	TTGGTCCCCTTCAACCAGCTGTTA	7	1	0	4	1	1	0	0.0855	0.01	0.3868	0.0753	0.0667	0.01
miR-133-z	24	TTGGTCCCCTTCAACCAGCTGTAT	44	21	3	6	4	7	3	1.7959	0.232	0.5802	0.301	0.4666	0.3004
miR-1343-y	24	CTCCTGGGGCCCGCACTCTCGCAT	59	6	2	8	21	8	14	0.5131	0.1547	0.7736	1.5803	0.5333	1.4017
miR-134-x	23	TGTGACTGGTTGACCAGAGGGAA	43	6	1	16	10	0	10	0.5131	0.0773	1.5471	0.7525	0.01	1.0012
miR-136-y	22	AATCATCGTCTCAAATGAGTCT	4	1	0	0	0	0	3	0.0855	0.01	0.01	0.01	0.01	0.3004
miR-1386-z	18	CTCCTGGCTGGCTCGCCA	142	24	9	41	27	7	34	2.0524	0.6961	3.9645	2.0318	0.4666	3.4041
miR-1388-x	23	AGGACTGTCCAACCTGAGAATGT	450	35	74	110	123	70	38	2.9931	5.7232	10.6366	9.256	4.6661	3.8046
miR-1388-y	24	ATCTCAGGTTCGTCAGCCCGCATT	140	17	31	27	31	19	15	1.4538	2.3976	2.6108	2.3328	1.2665	1.5018
miR-139-x	23	TCTACAGTGCACGTGTCTCCAGT	832	132	66	73	177	107	277	11.2883	5.1045	7.0588	13.3196	7.1325	27.7333
miR-139-y	23	TGGAGACGCGGCCCTGTTGGAGT	139	14	20	17	24	16	48	1.1972	1.5468	1.6438	1.8061	1.0665	4.8058
miR-140-x	24	CAGTGGTTTTACCCTATGGTAGGA	63	8	5	16	16	7	11	0.6841	0.3867	1.5471	1.204	0.4666	1.1013
miR-140-y	23	ACCACAGGGTAGAACCACGGAAT	1443	219	221	245	320	235	203	18.7283	17.0924	23.6905	24.0807	15.6649	20.3244
miR-140-z	23	CAGTGGTTTTACCCTATGGTACC	5	2	2	1	0	0	0	0.171	0.1547	0.0967	0.01	0.01	0.01
miR-142-x	20	CCCATAAAGTAGAAAGCACT	13165	1161	1621	4153	3965	1160	1105	99.2857	125.37	401.579	298.375	77.3245	110.633
miR-142-y	22	TGTAGTGTTTCCTACTTTATGG	1896	182	160	596	722	93	143	15.5642	12.3746	57.6309	54.332	6.1993	14.3172
miR-1434-x	24	GTACATGATGACTGAAATTTCTTC	11	4	1	2	2	0	2	0.3421	0.0773	0.1934	0.1505	0.01	0.2002
miR-1434-y	22	TGAAGAAATCTAAGGTCTGAGG	5	0	0	2	1	0	2	0.01	0.01	0.1934	0.0753	0.01	0.2002
miR-143-x	23	GGTGCAGTGCTGCATCTCTGGTA	1992	379	273	295	496	234	315	32.4111	21.1141	28.5253	37.325	15.5982	31.5378
miR-143-y	23	TGAGATGAAGCACTGTAGCTCTT	234186	37199	17486	48498	45133	31906	53964	3181.16	1352.39	4689.57	3396.35	2126.82	5402.88
miR-143-z	24	GATCTGAGATGAAGCACTGTAGCT	84	13	7	20	19	13	12	1.1117	0.5414	1.9339	1.4298	0.8666	1.2014
miR-144-x	23	GGATATCATCATATACTGTAAGT	15	3	2	3	3	3	1	0.2566	0.1547	0.2901	0.2258	0.2	0.1001
miR-144-y	22	TACAGTATAGATGATGTACTCT	143	25	17	33	29	9	30	2.1379	1.3148	3.191	2.1823	0.5999	3.0036
miR-145-x	21	GTCCAGTTTTCCCAGGAAAAA	15654	2461	2255	2228	2659	3070	2981	210.458	174.404	215.439	200.095	204.643	298.458
miR-145-y	22	ATTCCTGGAAATACTGTTCTAA	1073	190	100	189	278	99	217	16.2483	7.7341	18.2756	20.9201	6.5992	21.7261
miR-145-z	21	GTCCAGTTTTCCCAGGAAATT	70	16	14	6	15	10	9	1.3683	1.0828	0.5802	1.1288	0.6666	0.9011
miR-1468-x	24	CTCCGTTTGCCTGTTTTGCTGAAA	181	21	24	25	32	34	45	1.7959	1.8562	2.4174	2.4081	2.2664	4.5054
miR-146-x	23	TGAGAACTGAATTCCATAGGTAA	2884	331	271	1041	788	231	222	28.3063	20.9595	100.661	59.2987	15.3982	22.2267
miR-146-z	24	TTGAGAACTGAATTCCATAGGTAA	63	2	3	22	22	12	2	0.171	0.232	2.1273	1.6555	0.7999	0.2002
miR-147-y	22	GTGTGCGGAAATGCTTCTGCTA	70	11	3	21	18	3	14	0.9407	0.232	2.0306	1.3545	0.2	1.4017
miR-148-x	23	AAGTTCTGTGATACACTTAGACT	10	5	0	2	2	0	1	0.4276	0.01	0.1934	0.1505	0.01	0.1001
miR-148-y	22	TCAGTGCATGACAGAACTTGGT	54799	9036	9074	10339	10992	7737	7621	772.735	701.794	999.741	827.171	515.741	763.015
miR-148-z	24	TCAGTGCACTACAGAACTTTGTTA	1238	217	130	225	292	141	233	18.5573	10.0544	21.7566	21.9736	9.3989	23.328
miR-149-x	23	TCTGGCTCCGTGTCTTCACTCCC	323	42	12	52	116	40	61	3.5917	0.9281	5.0282	8.7292	2.6664	6.1073
miR-150-x	24	TCTCCCAACCCTTGTACCAGTGAA	43	7	8	7	11	10	0	0.5986	0.6187	0.6769	0.8278	0.6666	0.01
miR-150-z	22	ACTCCCAATCCTTGTACCAGTG	21	15	1	0	3	1	1	1.2828	0.0773	0.01	0.2258	0.0667	0.1001
miR-151-x	23	TCGAGGAGCTCACAGTCTAGTAT	12681	1799	2492	1684	2122	2431	2153	153.846	192.734	162.836	159.685	162.048	215.559
miR-151-y	23	CTAGACTGAAGCTCCTTGAGGAA	6924	1218	1072	763	1506	1381	984	104.16	82.9098	73.7791	113.33	92.0561	98.5181
miR-151-z	25	CTAGACTGAAGCTCCTTGAGGAAAT	15	4	2	0	3	3	3	0.3421	0.1547	0.01	0.2258	0.2	0.3004
miR-152-x	23	AGGTTCTGTGATGCACTCCGACT	5	0	0	0	1	4	0	0.01	0.01	0.01	0.0753	0.2666	0.01
miR-152-y	21	TCAGTGCATGACAGAACTTGG	188559	30547	29423	38318	39667	24083	26521	2612.3	2275.61	3705.2	2985.03	1605.35	2655.28
miR-152-z	21	TCAGTGCATGACAGAACTTGA	662	113	107	138	120	98	86	9.6635	8.2755	13.3441	9.0303	6.5326	8.6103
miR-153-x	22	GTCATTTTTGTGATCTGCAGCT	29	2	0	2	5	3	17	0.171	0.01	0.1934	0.3763	0.2	1.702
miR-153-y	24	TTGCATAGTCACAAAAGTGATCAT	34	5	1	2	9	0	17	0.4276	0.0773	0.1934	0.6773	0.01	1.702
miR-154-x	24	AGAGGTCTTCCATGGTGCATTCGT	50	4	1	7	13	1	24	0.3421	0.0773	0.6769	0.9783	0.0667	2.4029
miR-154-z	22	AGATATTGCACGGGTGATCTCT	28	0	1	9	7	0	11	0.01	0.0773	0.8703	0.5268	0.01	1.1013
miR-155-x	23	TTAATGCTAATCGTGATAGGGAA	564	81	62	136	120	54	111	6.9269	4.7952	13.1507	9.0303	3.5996	11.1133
miR-155-z	27	TTAATGCTAATCGTGATAGGGGTTTTT	68	14	2	27	8	0	17	1.1972	0.1547	2.6108	0.602	0.01	1.702
miR-15-x	24	TAGCAGCACATAATGGTTTGTGTT	51	8	1	12	14	3	13	0.6841	0.0773	1.1604	1.0535	0.2	1.3016
miR-15-y	23	CGAATCATTATTTGCTGCTCTAT	21	2	2	7	6	0	4	0.171	0.1547	0.6769	0.4515	0.01	0.4005
miR-15-z	21	TAGCAGCACGGAATGGTTTGT	4	2	0	0	2	0	0	0.171	0.01	0.01	0.1505	0.01	0.01
miR-16-x	24	TAGCAGCACGTAAATATTGGAGAA	10172	1331	1240	1640	2145	2101	1715	113.824	95.9031	158.582	161.416	140.051	171.706
miR-16-y	23	CCAGTATTAACTGTGCTGCTGAA	20	1	2	8	4	0	5	0.0855	0.1547	0.7736	0.301	0.01	0.5006
miR-16-z	24	TAGCAGCACGTAAATATTGGAGAC	9	0	1	4	2	1	1	0.01	0.0773	0.3868	0.1505	0.0667	0.1001
miR-17-x	25	CAAAGTGCTTACAGTGCAGGTAGAA	64	14	5	19	11	7	8	1.1972	0.3867	1.8372	0.8278	0.4666	0.801
miR-17-y	22	ACTGCAGTGAAGGCACTTGAAA	26	3	4	3	3	7	6	0.2566	0.3094	0.2901	0.2258	0.4666	0.6007
miR-181-x	23	AACATTCAACGCTGTCGGTGAGT	148932	14589	15079	30447	34462	19784	34571	1247.61	1166.23	2944.11	2593.34	1318.78	3461.25
miR-181-y	22	ACCACCGACCGTTGACTGTACC	1463	179	153	304	383	182	262	15.3076	11.8332	29.3956	28.8216	12.1319	26.2315
miR-181-z	27	AACATTCATTGCTGTCGGTGGGTTAGT	4	1	0	3	0	0	0	0.0855	0.01	0.2901	0.01	0.01	0.01
miR-182-x	24	TTTGGCAATGGTAGAACTCACACT	211	75	23	21	48	26	18	6.4138	1.7788	2.0306	3.6121	1.7331	1.8022
miR-1839-x	23	AAGGTAGATAGAACAGGTCTTGA	441	56	63	71	117	37	97	4.789	4.8725	6.8654	8.8045	2.4664	9.7116
miR-1839-y	23	AGACCTACTTATCTACCAACAGC	118	27	7	20	28	5	31	2.309	0.5414	1.9339	2.1071	0.3333	3.1037
miR-1839-z	25	AGGTAGATAGAACAGGTCTTGTGTT	5	1	1	0	2	1	0	0.0855	0.0773	0.01	0.1505	0.0667	0.01
miR-183-x	23	ATGGCACTGGTAGAATTCACTGA	14	3	2	6	0	3	0	0.2566	0.1547	0.5802	0.01	0.2	0.01
miR-1842-x	23	TTGGCTCTGCGAGGTCGGCTCAT	16	0	0	4	4	1	7	0.01	0.01	0.3868	0.301	0.0667	0.7008
miR-185-x	22	TGGAGAGAAAGGCAGTTCCTGA	8826	1076	919	1737	2377	843	1874	92.0167	71.0766	167.961	178.874	56.1936	187.625
miR-185-y	22	CAGGGGCTGGCTTTCCTCTGGC	10	0	0	5	2	0	3	0.01	0.01	0.4835	0.1505	0.01	0.3004
miR-185-z	23	CTGGAGAGAAAGGCAGTTCCTGA	21	3	1	3	4	1	9	0.2566	0.0773	0.2901	0.301	0.0667	0.9011
miR-186-x	22	CAAAGAATTCTCCTTTTGGGAA	1140	172	169	150	228	215	206	14.709	13.0707	14.5044	17.1575	14.3317	20.6247
miR-186-y	22	GCCCAAAGGTGAATTTTTTGAA	5	0	1	0	1	1	2	0.01	0.0773	0.01	0.0753	0.0667	0.2002
miR-187-y	23	TCGTGTCTTGTGTTGCAGCCGGA	113	5	7	35	48	6	12	0.4276	0.5414	3.3844	3.6121	0.4	1.2014
miR-188-x	23	CATCCCTTGCATGGTGGAGGGTT	21	5	0	5	9	0	2	0.4276	0.01	0.4835	0.6773	0.01	0.2002
miR-188-y	21	CTCCCACATGCAGGGTTTGCT	4	0	2	0	2	0	0	0.01	0.1547	0.01	0.1505	0.01	0.01
miR-18-x	23	TAAGGTGCATCTAGTGCAGTTAG	4	2	1	1	0	0	0	0.171	0.0773	0.0967	0.01	0.01	0.01
miR-191-x	24	CAACGGAATCCCAAAAGCAGCTGA	4457	527	454	940	1053	600	883	45.0677	35.1129	90.8943	79.2405	39.9954	88.406
miR-191-y	23	CTGCGCTTGGATTTCGTTCCCTT	4	0	0	2	1	1	0	0.01	0.01	0.1934	0.0753	0.0667	0.01
miR-191-z	22	GAACGAAATCCAAGCGCAGCTG	58	6	6	15	13	5	13	0.5131	0.464	1.4504	0.9783	0.3333	1.3016
miR-192-x	23	TGACCTATGAATTGACAGCCAGT	2926	438	362	479	575	593	479	37.4566	27.9975	46.3174	43.27	39.5288	47.9575
miR-192-y	23	CTGCCAATTCCATAGGTCACAGT	4	2	1	0	0	0	1	0.171	0.0773	0.01	0.01	0.01	0.1001
miR-192-z	24	CTGACCTATGAATTGACAGCCATT	400	62	36	63	78	93	68	5.3021	2.7843	6.0919	5.8697	6.1993	6.8082
miR-193-x	22	TGGGTCTTTGCGGGCGAGATGA	1208	138	198	145	215	224	288	11.8014	15.3136	14.0209	16.1792	14.9316	28.8346
miR-193-y	25	AACTGGCCCACAAAGTCCCGCTTTT	65	12	9	13	9	9	13	1.0262	0.6961	1.257	0.6773	0.5999	1.3016
miR-1949-z	23	TATACCAGGATGCCAGCACAGTT	15	4	0	3	1	3	4	0.3421	0.01	0.2901	0.0753	0.2	0.4005
miR-194-x	24	TGTAACAGCAACTCCATGTGGAAA	76	15	12	12	15	10	12	1.2828	0.9281	1.1604	1.1288	0.6666	1.2014
miR-194-y	23	CCAGTGGGGCTGCTGTTATCTGT	24	2	2	2	9	6	3	0.171	0.1547	0.1934	0.6773	0.4	0.3004
miR-195-x	19	TAGCAGCACAGAAATGTAA	28	1	9	2	2	11	3	0.0855	0.6961	0.1934	0.1505	0.7332	0.3004
miR-195-y	23	CCAATATTGGCTGTGCTGCTCCT	579	106	74	59	147	76	117	9.0648	5.7232	5.7051	11.0621	5.0661	11.714
miR-196-x	23	TAGGTAGTTTCCTGTTGTTGGGT	861	185	44	46	4	206	376	15.8207	3.403	4.448	0.301	13.7318	37.6451
miR-197-y	24	TTCACCACCTTCTCCACCCAGCAT	22	2	1	6	4	6	3	0.171	0.0773	0.5802	0.301	0.4	0.3004
miR-1983-z	21	CTCACCTGGAGCATGTTTTCT	520	74	33	59	134	29	191	6.3283	2.5523	5.7051	10.0838	1.9331	19.1229
miR-199-x	24	CCCAGTGTTCAGACTACCTGTTAT	1853	321	229	375	349	248	331	27.4511	17.7111	36.261	26.263	16.5314	33.1397
miR-199-y	24	TACAGTAGTCTGCACATTGGTTAT	2791	539	316	525	692	278	441	46.0939	24.4398	50.7655	52.0745	18.5312	44.1529
miR-199-z	21	ACAGTAGTCTGCACATTGGCA	10	3	1	4	1	1	0	0.2566	0.0773	0.3868	0.0753	0.0667	0.01
miR-19-y	24	TGTGCAAATCCATGCAAAACTGTA	152	23	28	32	30	24	15	1.9669	2.1656	3.0943	2.2576	1.5998	1.5018
miR-19-z	23	TGTGCAAATCTATGCAAAAATGA	4	0	0	3	0	1	0	0.01	0.01	0.2901	0.01	0.0667	0.01
miR-1-y	23	TGGAATGTAAAGAAGTATGTACC	929	176	180	59	199	190	125	15.0511	13.9214	5.7051	14.9752	12.6652	12.515
miR-1-z	23	CTGGAATGTAAAGAAGTATGTAT	37	7	4	7	5	7	7	0.5986	0.3094	0.6769	0.3763	0.4666	0.7008
miR-200-x	22	CATCTTACCGGACAGTGCTGGA	8	5	0	0	0	0	3	0.4276	0.01	0.01	0.01	0.01	0.3004
miR-200-y	24	TAATACTGCCTGGTAATGATGACT	401	196	11	26	73	24	71	16.7614	0.8508	2.5141	5.4934	1.5998	7.1085
miR-200-z	23	AATACTGCCTGGTAATGATGACA	4	2	0	0	0	1	1	0.171	0.01	0.01	0.01	0.0667	0.1001
miR-202-x	23	TTCCTATGCATATACTTCTTTGT	24	4	1	1	10	1	7	0.3421	0.0773	0.0967	0.7525	0.0667	0.7008
miR-202-y	22	AGAGGTGTAGGGCATGGGAAAT	15	2	1	1	0	3	8	0.171	0.0773	0.0967	0.01	0.2	0.801
miR-203-y	22	GTGAAATGTTTAGGACCACTTG	152	73	1	0	75	0	3	6.2428	0.0773	0.01	5.6439	0.01	0.3004
miR-204-x	24	TTCCCTTTGTCATCCTATGCCTGT	1280	330	126	151	304	166	203	28.2207	9.745	14.6011	22.8766	11.0654	20.3244
miR-204-y	20	GCTGGGAAGGCAAAGGGAAA	4	0	0	0	0	0	4	0.01	0.01	0.01	0.01	0.01	0.4005
miR-205-x	22	TCCTTCATTCCACCGGAGTCTG	186	98	2	1	81	1	3	8.3807	0.1547	0.0967	6.0954	0.0667	0.3004
miR-20-x	25	TAAAGTGCTTATAGTGCAGGTAGAA	118	12	16	39	22	11	18	1.0262	1.2375	3.7711	1.6555	0.7332	1.8022
miR-20-y	24	ACTGCATTATGAGCACTTAAAGAA	5	0	4	0	1	0	0	0.01	0.3094	0.01	0.0753	0.01	0.01
miR-210-x	22	AGCCACTGCCCACCGCACACTG	25	11	0	5	5	3	1	0.9407	0.01	0.4835	0.3763	0.2	0.1001
miR-210-y	23	ACTGTGCGTGTGACAGCGGCTGA	77	9	5	29	26	2	6	0.7697	0.3867	2.8042	1.9566	0.1333	0.6007
miR-210-z	22	CTGTGCGTGTGACAGCGGCTGA	1231	154	79	310	408	123	157	13.1697	6.11	29.9758	30.7029	8.1991	15.7189
miR-211-z	23	TTCCCTTTGTCATCCTATGCCAT	22	12	1	1	4	2	2	1.0262	0.0773	0.0967	0.301	0.1333	0.2002
miR-212-x	23	ACCTTGGCTCTAGACTGCTTACT	3025	657	164	477	1194	166	367	56.1849	12.684	46.124	89.851	11.0654	36.7441
miR-212-y	22	TAACAGTCTCCAGTCACGGCCA	265	32	5	51	117	9	51	2.7366	0.3867	4.9315	8.8045	0.5999	5.1061
miR-214-x	24	TGCCTGTCTACACTTGCTGTGAAA	4	0	1	0	0	3	0	0.01	0.0773	0.01	0.01	0.2	0.01
miR-214-y	22	ACAGCAGGCACAGACAGGCAGT	6573	880	610	1359	2074	553	1097	75.2553	47.1781	131.41	156.073	36.8624	109.832
miR-214-z	23	ACAGCAGGCACAGACAGGCAGAA	280	32	30	61	81	37	39	2.7366	2.3202	5.8985	6.0954	2.4664	3.9047
miR-215-x	22	ATGACCTATGAATTGACAGCCT	33	9	4	6	9	2	3	0.7697	0.3094	0.5802	0.6773	0.1333	0.3004
miR-215-z	22	TGACCTATGAATTGACAGCCAT	170	26	17	30	34	36	27	2.2235	1.3148	2.9009	2.5586	2.3997	2.7032
miR-216-x	22	TAATCTCAGCTGGCAACTGTGA	74	29	2	4	30	1	8	2.48	0.1547	0.3868	2.2576	0.0667	0.801
miR-2188-x	22	AAGGTCCAACCTCACATGTCCT	17	7	0	0	9	1	0	0.5986	0.01	0.01	0.6773	0.0667	0.01
miR-2188-y	22	GCTGTGTGAGGTCGGACCTATC	4	3	0	0	1	0	0	0.2566	0.01	0.01	0.0753	0.01	0.01
miR-218-x	23	TTGTGCTTGATCTAACCATGTGT	220	38	29	44	65	14	30	3.2497	2.2429	4.2546	4.8914	0.9332	3.0036
miR-218-y	23	AAACATGGTTCCGTCAAGCACCA	14	1	1	5	3	3	1	0.0855	0.0773	0.4835	0.2258	0.2	0.1001
miR-218-z	23	TTGTGCTTGATCTAACCATGTGA	193	43	21	35	64	15	15	3.6772	1.6242	3.3844	4.8161	0.9999	1.5018
miR-219-y	21	TCGAGAATTGCGTTTGGACAA	8	1	3	0	0	2	2	0.0855	0.232	0.01	0.01	0.1333	0.2002
miR-21-x	23	CTAGCTTATCAGACTGATGTTGA	23510	3330	3020	7185	5790	1184	3001	284.773	233.57	694.761	435.71	78.9243	300.46
miR-21-y	23	CAACAGCAGTCGATGGGCTGTCA	58	8	1	25	15	0	9	0.6841	0.0773	2.4174	1.1288	0.01	0.9011
miR-21-z	27	TAGCTTATCAGACTGATGTTGACTGTT	198	31	22	57	50	10	28	2.651	1.7015	5.5117	3.7626	0.6666	2.8034
miR-221-x	26	ACCTGGCATACAATGTAGATTTCTGT	2613	445	164	749	617	227	411	38.0552	12.684	72.4254	46.4306	15.1316	41.1493
miR-221-y	24	AGCTACATTGTCTGCTGGGTTTCT	2766	597	230	542	745	176	476	51.0539	17.7885	52.4093	56.0628	11.732	47.6572
miR-221-z	23	AGCTACATTGTCTGCTGGGTTCT	280	69	33	32	56	49	41	5.9007	2.5523	3.0943	4.2141	3.2663	4.1049
miR-222-y	26	AGCTACATCTGGCTACTGGGTCTCTT	655	152	72	106	120	110	95	12.9986	5.5686	10.2498	9.0303	7.3325	9.5114
miR-222-z	26	AGCTACATCTGGCTACTGGGTCTCTA	27	4	0	6	9	2	6	0.3421	0.01	0.5802	0.6773	0.1333	0.6007
miR-223-x	25	TGTGTATTTGACAAGCTGAGTTGGT	14	2	0	5	6	0	1	0.171	0.01	0.4835	0.4515	0.01	0.1001
miR-223-y	24	TGTCAGTTTGTCAAATACCCCATT	102	12	3	54	30	1	2	1.0262	0.232	5.2216	2.2576	0.0667	0.2002
miR-224-x	25	CAAGTCACTAGTGGTTCCGTTTAGT	1626	327	158	270	322	188	361	27.9642	12.2199	26.1079	24.2312	12.5319	36.1433
miR-2284-z	22	TGAAAAGTTCGTTCGGGTTTTT	5980	859	699	988	1516	835	1083	73.4594	54.0615	95.5357	114.082	55.6603	108.43
miR-2285-x	22	GAAAAGTTCGTTTGGGTTTTCC	69	4	10	2	19	25	9	0.3421	0.7734	0.1934	1.4298	1.6665	0.9011
miR-2285-z	21	AAAACACGAACAAACTTTTCG	11287	2119	1740	1684	2753	1352	1639	181.211	134.574	162.836	207.169	90.123	164.097
miR-22-x	23	AGTTCTTCAGTGGCAAGCTTTAA	8	0	0	1	6	0	1	0.01	0.01	0.0967	0.4515	0.01	0.1001
miR-22-y	22	AAGCTGCCAGTTGAAGAACTGT	65297	4399	2916	13547	22722	2583	19130	376.191	225.527	1309.94	1709.88	172.18	1915.3
miR-22-z	22	AAGCTGCCAGCTGAAGAACTGC	9	5	0	1	3	0	0	0.4276	0.01	0.0967	0.2258	0.01	0.01
miR-2311-z	23	TACTGAAACTGGGCTCGTAGTGT	4	0	0	2	1	0	1	0.01	0.01	0.1934	0.0753	0.01	0.1001
miR-2312-z	22	AAAACCTGAATGATCTTTTCGG	14	1	3	1	8	1	0	0.0855	0.232	0.0967	0.602	0.0667	0.01
miR-2331-x	23	GGCTTCCGTGCCTGCAGATGTCT	7	2	1	1	1	2	0	0.171	0.0773	0.0967	0.0753	0.1333	0.01
miR-2331-y	23	ACCCTGCAGCCAAAGAAGCTACT	17	0	0	6	6	1	4	0.01	0.01	0.5802	0.4515	0.0667	0.4005
miR-2355-x	22	ATCCCCAGATACAATGGACAAT	375	26	45	107	94	22	81	2.2235	3.4804	10.3465	7.0737	1.4665	8.1097
miR-2355-y	22	ATTGTCCTTGCTGTTTGGAGAT	60	6	7	12	18	2	15	0.5131	0.5414	1.1604	1.3545	0.1333	1.5018
miR-235-y	22	TATTGCACTCGTCCCGGCCTCA	162	17	19	22	32	41	31	1.4538	1.4695	2.1273	2.4081	2.733	3.1037
miR-235-z	24	TATTGCACTTGTCCCGGCCTGACT	5	0	1	2	1	0	1	0.01	0.0773	0.1934	0.0753	0.01	0.1001
miR-2366-z	23	TGGGTCACAGAAGAGGGTCTGGT	24	2	0	3	8	1	10	0.171	0.01	0.2901	0.602	0.0667	1.0012
miR-2387-x	23	TGGAAGGCCTGGCTTTGCAGCGT	86	5	1	12	35	2	31	0.4276	0.0773	1.1604	2.6338	0.1333	3.1037
miR-23-x	23	TGGGTTCCTGGCATGCTGATTTA	4	1	0	1	0	1	1	0.0855	0.01	0.0967	0.01	0.0667	0.1001
miR-23-y	23	ATCACATTGCCAGGGATTTCCAT	4498	667	357	868	1160	439	1007	57.0401	27.6108	83.9322	87.2925	29.2633	100.821
miR-23-z	24	ATCACATTGCCAGGGATTACCACT	20513	3513	1721	3436	4824	1885	5134	300.423	133.104	332.248	363.016	125.652	514.016
miR-2411-y	26	GGCTGAACTGTCTTACTCCCACATCT	106	19	8	19	29	9	22	1.6248	0.6187	1.8372	2.1823	0.5999	2.2026
miR-2435-z	22	AAACTCGAATGAACTTTTTGGT	10	0	0	3	6	0	1	0.01	0.01	0.2901	0.4515	0.01	0.1001
miR-2440-z	18	GTTCAGTGATGAGACCCT	100	13	5	21	21	16	24	1.1117	0.3867	2.0306	1.5803	1.0665	2.4029
miR-2448-y	22	GTGGTTGATTGGATCCGTGGGT	10	1	1	4	4	0	0	0.0855	0.0773	0.3868	0.301	0.01	0.01
miR-2474-z	22	TACCGGGCCAGCTGGAAGGAGA	4	2	1	0	0	0	1	0.171	0.0773	0.01	0.01	0.01	0.1001
miR-2478-z	18	ATCCCACTTCTGACACCA	1260	180	125	260	166	104	425	15.3931	9.6677	25.141	12.4919	6.9325	42.551
miR-2484-z	25	GAGCTGTGATGACTTCGATTGCATT	75	12	9	17	15	12	10	1.0262	0.6961	1.6438	1.1288	0.7999	1.0012
miR-24-x	24	GTGCCTACTGAGCTGAAACACAGT	832	103	45	217	260	62	145	8.8083	3.4804	20.9831	19.5655	4.1329	14.5174
miR-24-y	23	TGGCTCAGTTCAGCAGGAACAGT	18750	3330	2476	3186	4944	2181	2633	284.773	191.497	308.074	372.046	145.383	263.616
miR-24-z	23	TGGCTCAGTTCAGCAGGAACAGA	3701	525	450	704	1035	385	602	44.8966	34.8035	68.0741	77.8859	25.6637	60.2723
miR-25-x	25	AGGCGGAGACTTGGGCAATTGCTTT	7	3	0	0	1	0	3	0.2566	0.01	0.01	0.0753	0.01	0.3004
miR-25-y	23	CATTGCACTTGTCTCGGTCTGTT	1071	118	94	168	253	211	227	10.0911	7.2701	16.2449	19.0388	14.0651	22.7273
miR-25-z	25	CATTGCACTTGTCTCGGTCTGAAAA	20	4	2	4	2	4	4	0.3421	0.1547	0.3868	0.1505	0.2666	0.4005
miR-263-x	23	AATGGCACTGGAAGAATTCACGG	4	1	0	0	1	2	0	0.0855	0.01	0.01	0.0753	0.1333	0.01
miR-2683-z	23	TGATTGGAAGACACTCTGCAACT	66	3	5	17	17	1	23	0.2566	0.3867	1.6438	1.2793	0.0667	2.3028
miR-26-x	23	CTTCAAGTAATCCAGGATAGGCT	101523	13471	14210	13044	20595	19577	20626	1152	1099.02	1261.3	1549.82	1304.98	2065.08
miR-26-y	22	CCTATTCTTGATTACTTGTTTC	19	2	0	3	7	3	4	0.171	0.01	0.2901	0.5268	0.2	0.4005
miR-26-z	23	TTCAAGTAATCCAGGATAGGAAA	3349	401	518	499	533	806	592	34.2925	40.0627	48.2514	40.1094	53.7272	59.2711
miR-276-y	22	TAGGAACTTCATACCGTGCTCT	11	3	1	0	1	6	0	0.2566	0.0773	0.01	0.0753	0.4	0.01
miR-2779-z	18	TTCCGGCTCGAAGGACCA	154	22	6	38	28	8	52	1.8814	0.464	3.6745	2.1071	0.5333	5.2062
miR-279-y	22	TGACTAGATCCATACTCACCCA	5	0	0	0	5	0	0	0.01	0.01	0.01	0.3763	0.01	0.01
miR-27-x	25	AGAGCTTAGCTGATTGGTGAACAGT	11	3	2	2	1	0	3	0.2566	0.1547	0.1934	0.0753	0.01	0.3004
miR-27-y	22	TTCACAGTGGCTAAGTTCCGCT	20659	3316	2604	3748	4613	3222	3156	283.576	201.397	362.417	347.138	214.775	315.979
miR-27-z	22	TTCACAGTGGCTAAGTTCCGCG	671	99	83	124	141	102	122	8.4662	6.4193	11.9903	10.6105	6.7992	12.2146
miR-282-x	22	AGAGGTGTAGGGCATGGGAAAT	8	0	1	1	0	2	4	0.01	0.0773	0.0967	0.01	0.1333	0.4005
miR-285-z	22	TAGCACCATTTGAAATCAGTTC	8	2	3	0	1	0	2	0.171	0.232	0.01	0.0753	0.01	0.2002
miR-28-x	23	AAGGAGCTCACAGTCTATTGAGA	3969	561	669	529	1003	579	628	47.9753	51.7413	51.1522	75.4779	38.5956	62.8754
miR-28-y	24	CACTAGATTGAGAGCTCCTGGAAA	1630	219	120	258	432	130	471	18.7283	9.2809	24.9476	32.5089	8.6657	47.1566
miR-28-z	23	TCGAGGAGCTCACAGTCTAGTAG	962	112	187	135	163	176	189	9.5779	14.4628	13.054	12.2661	11.732	18.9227
miR-2904-z	20	GCGGGAGCCTCGGTCGGCCT	7	0	0	4	1	0	2	0.01	0.01	0.3868	0.0753	0.01	0.2002
miR-296-x	21	GAGGGCCCCCCCCAATCCTGT	10	1	0	1	3	1	4	0.0855	0.01	0.0967	0.2258	0.0667	0.4005
miR-296-y	24	AGGGTTGGGCGGAGGCTTTCCTTT	120	5	8	29	27	10	41	0.4276	0.6187	2.8042	2.0318	0.6666	4.1049
miR-299-x	22	TGGTTTACCGTCCCACATACAT	123	21	7	33	32	7	23	1.7959	0.5414	3.191	2.4081	0.4666	2.3028
miR-299-y	21	TATGTGGGACGGTAAACCGCT	612	72	23	179	175	21	142	6.1573	1.7788	17.3086	13.1691	1.3998	14.217
miR-29-x	24	GCTGGTTTCATATGGTGGTTTAGA	49	8	6	14	6	6	9	0.6841	0.464	1.3537	0.4515	0.4	0.9011
miR-29-y	23	TAGCACCATCTGAAATCGGTTAA	10052	1627	1480	1090	2125	2262	1468	139.137	114.465	105.399	159.911	150.783	146.976
miR-29-z	22	TAGCACCATTTGAAATCGGAAT	118	19	11	22	24	22	20	1.6248	0.8508	2.1273	1.8061	1.4665	2.0024
miR-3065-x	23	TCAACAAAATCACTGATGCTGGA	5	0	0	2	2	0	1	0.01	0.01	0.1934	0.1505	0.01	0.1001
miR-30-x	24	TGTAAACATCCCCGACTGGAAGCT	112032	15866	14217	18057	23788	15419	24685	1356.82	1099.56	1746.04	1790.1	1027.82	2471.46
miR-30-y	23	CTTTCAGTCGGATGTTTACAGCA	548	73	42	88	171	84	90	6.2428	3.2483	8.5093	12.8681	5.5994	9.0108
miR-30-z	26	TGTAAACACCCTACACTCTCAGCTTT	39	3	5	8	2	3	18	0.2566	0.3867	0.7736	0.1505	0.2	1.8022
miR-31-x	23	AGGCAAGATGCTGGCATAGCTGT	6275	374	665	1285	1960	894	1097	31.9835	51.4319	124.254	147.494	59.5932	109.832
miR-31-y	23	TGCTATGCCAACATATTGCCATC	276	18	24	68	90	30	46	1.5393	1.8562	6.5753	6.7727	1.9998	4.6055
miR-320-y	24	AAAAGCTGGGTTGAGAGGGCGAAT	7228	944	840	1044	1401	1285	1714	80.7284	64.9666	100.951	105.428	85.6569	171.606
miR-320-z	25	AAAAGCTGGGTTGAGAGGGCGAATT	1783	226	227	330	290	362	348	19.3269	17.5565	31.9097	21.8231	24.1306	34.8418
miR-322-x	18	CAGCAGCAATTCATGTTA	4	1	1	0	1	1	0	0.0855	0.0773	0.01	0.0753	0.0667	0.01
miR-323-y	21	CCCAATACACGGTCGATCTCT	16	2	0	5	3	1	5	0.171	0.01	0.4835	0.2258	0.0667	0.5006
miR-324-x	22	CGCATCCCCTAGGGCATTGGTA	4	0	0	3	0	0	1	0.01	0.01	0.2901	0.01	0.01	0.1001
miR-324-y	22	ACTGCCCCAGGTGCTGCTGGTT	37	5	1	5	15	4	7	0.4276	0.0773	0.4835	1.1288	0.2666	0.7008
miR-326-y	22	CCTCTGGGCCCTTCCTCCAGTA	37	5	3	8	13	3	5	0.4276	0.232	0.7736	0.9783	0.2	0.5006
miR-328-y	24	CTGGCCCTCTCTGCCCTTCCGTTT	204	19	13	46	54	22	50	1.6248	1.0054	4.448	4.0636	1.4665	5.006
miR-329-y	22	AACACACCTGGTTAACCTCTCC	39	7	1	7	13	0	11	0.5986	0.0773	0.6769	0.9783	0.01	1.1013
miR-32-x	21	TATTGCACATTACTAAGTTGC	255	24	14	46	92	16	63	2.0524	1.0828	4.448	6.9232	1.0665	6.3076
miR-32-y	21	CAATTTAGTGTGTGTGATATT	5	0	0	0	3	0	2	0.01	0.01	0.01	0.2258	0.01	0.2002
miR-330-x	23	TCTCTGGGCCTGTGTCTTAGGCT	84	9	3	19	31	7	15	0.7697	0.232	1.8372	2.3328	0.4666	1.5018
miR-330-y	24	CAAAGCACACGGCCTGCAGAGAGT	109	15	6	24	26	9	29	1.2828	0.464	2.3207	1.9566	0.5999	2.9035
miR-330-z	25	CAAAGCACACGGCCTGCAGAGAGGT	316	37	17	93	69	16	84	3.1641	1.3148	8.9927	5.1924	1.0665	8.4101
miR-331-x	24	TCTAGGTATGGTCCCAGGGATCCT	155	21	10	22	42	26	34	1.7959	0.7734	2.1273	3.1606	1.7331	3.4041
miR-331-y	23	GCCCCTGGGCCTATCCTAGAAAA	302	45	22	66	55	37	77	3.8483	1.7015	6.3819	4.1389	2.4664	7.7092
miR-335-x	23	TCAAGAGCAATAACGAAAAATGA	78	12	8	15	20	9	14	1.0262	0.6187	1.4504	1.505	0.5999	1.4017
miR-335-y	23	CTTTTTCATTATTGCTCCTGACC	11	2	1	0	3	0	5	0.171	0.0773	0.01	0.2258	0.01	0.5006
miR-338-y	23	TCCAGCATCAGTGATTTTGTTGC	4	2	0	0	2	0	0	0.171	0.01	0.01	0.1505	0.01	0.01
miR-339-x	23	TCCCTGTCCTCCAGGAGCTCACT	20149	2627	1895	3874	5350	2424	3979	224.654	146.562	374.601	402.599	161.582	398.378
miR-339-z	22	TCCCTGTCCTCCAGGAGCTCAT	530	84	53	111	114	92	76	7.1835	4.0991	10.7333	8.5787	6.1326	7.6091
miR-340-y	24	TCCGTCTCAGTTACTTTATAGCCT	15	7	0	0	1	2	5	0.5986	0.01	0.01	0.0753	0.1333	0.5006
miR-342-y	24	TCTCACACAGAAATCGCACCCATT	2043	317	305	411	482	173	355	27.109	23.5891	39.7421	36.2715	11.532	35.5426
miR-342-z	25	TCTCACACAGAAATCGCACCCATCT	15033	2385	1394	3183	2904	1023	4144	203.959	107.814	307.784	218.532	68.1922	414.897
miR-3431-x	23	CTCAGTCAGCCTTGTGGATGTAA	255	24	57	30	58	45	41	2.0524	4.4084	2.9009	4.3646	2.9997	4.1049
miR-3431-y	22	ATCTAGAGGACTGACTGAAAAA	8	0	1	0	3	0	4	0.01	0.0773	0.01	0.2258	0.01	0.4005
miR-3432-x	22	TGCGGGATCTTTAGTTGTGGAA	389	49	62	85	85	51	57	4.1904	4.7952	8.2192	6.3964	3.3996	5.7068
miR-3432-y	23	AGCAACTAAAGATCCCTCAGGCA	10	2	2	1	2	2	1	0.171	0.1547	0.0967	0.1505	0.1333	0.1001
miR-3432-z	22	TGCGGGATCTTTAGTTGTGGTA	4	0	0	0	1	0	3	0.01	0.01	0.01	0.0753	0.01	0.3004
miR-345-x	22	GCTGACTCCTAGTCCAGTGCTA	4	0	0	2	0	0	2	0.01	0.01	0.1934	0.01	0.01	0.2002
miR-345-y	23	CCCTGAACTAGGGGTCTGGAGAA	33	2	2	3	9	8	9	0.171	0.1547	0.2901	0.6773	0.5333	0.9011
miR-34-x	24	TGGCAGTGTCTTAGCTGGTTGTTT	207	39	15	47	58	5	43	3.3352	1.1601	4.5447	4.3646	0.3333	4.3052
miR-34-y	22	CAATCAGCAAGTATACTGCCCT	19	1	0	4	7	3	4	0.0855	0.01	0.3868	0.5268	0.2	0.4005
miR-3535-z	26	TGGATATGATGACTGATTATCTGAGA	4371	778	755	879	803	513	643	66.5325	58.3926	84.9959	60.4274	34.1961	64.3772
miR-3613-x	22	TGTTGTACTTTTTTTTTTGTTC	120	27	13	15	36	8	21	2.309	1.0054	1.4504	2.7091	0.5333	2.1025
miR-3613-y	22	ACAAAAAAAAAAGCCCAACCCT	47	9	3	8	12	2	13	0.7697	0.232	0.7736	0.903	0.1333	1.3016
miR-361-x	23	TTATCAGAATCTCCAGGGGTAGA	109	16	19	12	12	15	35	1.3683	1.4695	1.1604	0.903	0.9999	3.5042
miR-361-y	24	CCCCCAGGTGTGATTCTGATTTGC	463	60	42	99	106	45	111	5.131	3.2483	9.5729	7.9767	2.9997	11.1133
miR-362-x	27	AATCCTTGGAACCTAGGTGTGAGTGCT	144	33	22	30	22	7	30	2.8221	1.7015	2.9009	1.6555	0.4666	3.0036
miR-363-y	22	AATTGCACGGTATCCATCTGAA	13	3	0	3	4	2	1	0.2566	0.01	0.2901	0.301	0.1333	0.1001
miR-365-x	24	AGGGACTTTTGGGGGCAGATGTGT	48	7	5	17	8	2	9	0.5986	0.3867	1.6438	0.602	0.1333	0.9011
miR-365-y	22	TAATGCCCCTGAAAATCCTTAC	326	45	42	56	71	47	65	3.8483	3.2483	5.415	5.3429	3.133	6.5078
miR-369-y	22	CAATAATACATGGTTGATCTTT	5	1	0	0	0	0	4	0.0855	0.01	0.01	0.01	0.01	0.4005
miR-370-x	23	CAGGTCACGTCTCTGCAGTTACA	9	0	0	3	2	0	4	0.01	0.01	0.2901	0.1505	0.01	0.4005
miR-370-y	22	GCCTGCTGGGGTGGAACCTGGT	1743	166	38	370	382	43	744	14.1959	2.939	35.7776	28.7463	2.8663	74.4893
miR-374-x	23	TTATAATACAACCTGATAAGTGA	399	54	59	57	75	78	76	4.6179	4.5631	5.5117	5.6439	5.1994	7.6091
miR-374-z	21	TTACAATACAACCTGATAAGT	4	0	0	1	2	1	0	0.01	0.01	0.0967	0.1505	0.0667	0.01
miR-375-y	22	TTTGTTCGTTCGGCTCGCGTGA	137	48	5	5	38	28	13	4.1048	0.3867	0.4835	2.8596	1.8665	1.3016
miR-376-y	22	ATCATAGAGGAAAATCCATGTT	50	7	5	13	17	1	7	0.5986	0.3867	1.257	1.2793	0.0667	0.7008
miR-376-z	23	ATCATAGAGGAAAATCCACATTA	4	4	0	0	0	0	0	0.3421	0.01	0.01	0.01	0.01	0.01
miR-377-x	22	AGAGGTTGCCCTTGGTGAATTC	12	0	0	3	5	1	3	0.01	0.01	0.2901	0.3763	0.0667	0.3004
miR-378-x	23	CTCCTGACTCCAGGTCCTGTGAA	5	2	0	0	1	1	1	0.171	0.01	0.01	0.0753	0.0667	0.1001
miR-378-y	23	ACTGGACTTGGAGTCAGAAGGAA	357	44	38	65	119	48	43	3.7628	2.939	6.2852	8.955	3.1996	4.3052
miR-378-z	25	ACTGGACTTGGAGTCAGAAGGCATT	372	55	23	76	84	36	98	4.7035	1.7788	7.3489	6.3212	2.3997	9.8118
miR-379-x	23	TGGTAGACTATGGAACGTAGGCA	706	52	41	168	255	22	168	4.4469	3.171	16.2449	19.1893	1.4665	16.8202
miR-379-y	22	TATGTAACACGGTCCACTAATT	12	0	0	3	2	0	7	0.01	0.01	0.2901	0.1505	0.01	0.7008
miR-379-z	24	TGGTAGACTATGGAACGTAGGCAT	121	16	7	18	37	7	36	1.3683	0.5414	1.7405	2.7843	0.4666	3.6043
miR-380-y	22	CTATGTAATGTGGTCCACGTCT	12	4	0	6	0	0	2	0.3421	0.01	0.5802	0.01	0.01	0.2002
miR-381-y	23	TATGCAAGGGCAAGCTCTCTGTT	19	5	0	6	2	2	4	0.4276	0.01	0.5802	0.1505	0.1333	0.4005
miR-382-x	22	AGTTGTTCGTGGTGGATTCGCA	4	0	0	1	3	0	0	0.01	0.01	0.0967	0.2258	0.01	0.01
miR-383-x	23	AGATCAGAAGGTGATTGTGGCTA	4	0	0	0	2	1	1	0.01	0.01	0.01	0.1505	0.0667	0.1001
miR-3956-x	23	GTACGTGGATGCTGAAGGTCAGA	44	4	4	10	11	2	13	0.3421	0.3094	0.967	0.8278	0.1333	1.3016
miR-3956-y	22	TGACCTTCCTGCATCCCGTTCA	6	2	0	0	0	0	4	0.171	0.01	0.01	0.01	0.01	0.4005
miR-3957-x	24	CTCGGAGAGTGGAGCTGTGGGTGT	10	2	0	2	0	1	5	0.171	0.01	0.1934	0.01	0.0667	0.5006
miR-3957-y	21	ACGCACAGCACCTCACTGAGC	51	4	2	10	14	1	20	0.3421	0.1547	0.967	1.0535	0.0667	2.0024
miR-3958-x	22	AGGTTGTCCGTGATGTATTTGC	31	7	1	11	7	0	5	0.5986	0.0773	1.0637	0.5268	0.01	0.5006
miR-3958-y	22	AGATATTGCACGGGTGATCTCT	28	0	1	9	7	0	11	0.01	0.0773	0.8703	0.5268	0.01	1.1013
miR-3959-x	22	GGTTGATCAGAGAACATACATG	8	0	0	0	0	0	8	0.01	0.01	0.01	0.01	0.01	0.801
miR-3964-z	20	CATAAAGTAGAAAGCACTAA	8	0	0	3	4	1	0	0.01	0.01	0.2901	0.301	0.0667	0.01
miR-3968-z	18	ATCCCACTCCTGACACCA	601	95	71	68	85	66	216	8.1242	5.4912	6.5753	6.3964	4.3995	21.6259
miR-3969-z	23	CCCATAAAGTAGAAAGCACTATA	77	15	20	13	12	12	5	1.2828	1.5468	1.257	0.903	0.7999	0.5006
miR-3970-z	23	TGAGGTAGTAGTTTGTGCTTTTT	51	4	5	15	4	7	16	0.3421	0.3867	1.4504	0.301	0.4666	1.6019
miR-3976-z	18	GATATAGACAGCAGGACG	4	2	0	1	0	0	1	0.171	0.01	0.0967	0.01	0.01	0.1001
miR-409-x	24	CAGGTTACCCGAGCAACTTTGCAT	322	65	18	68	62	6	103	5.5586	1.3921	6.5753	4.6656	0.4	10.3124
miR-409-y	24	GAATGTTGCTCGGTGAACCCCTTT	772	90	24	166	237	12	243	7.6966	1.8562	16.0516	17.8348	0.7999	24.3292
miR-409-z	26	CGAATGTTGCTCGGTGAACCCCTTTT	102	18	3	30	13	0	38	1.5393	0.232	2.9009	0.9783	0.01	3.8046
miR-410-y	21	AATATAACACAGATGGCCTGA	4	0	0	0	1	0	3	0.01	0.01	0.01	0.0753	0.01	0.3004
miR-411-x	23	ATAGTAGACCGTATAGCGTACGA	280	26	22	64	77	22	69	2.2235	1.7015	6.1886	5.7944	1.4665	6.9083
miR-411-y	23	TATGTAACACGGTCCACTAACCT	30	2	4	8	3	1	12	0.171	0.3094	0.7736	0.2258	0.0667	1.2014
miR-421-y	23	ATCAACAGACATTGATTGGGCGT	9	0	1	1	1	2	4	0.01	0.0773	0.0967	0.0753	0.1333	0.4005
miR-422-z	22	ACTGGACTTAGAGTCAGAAGGC	12	0	1	4	4	1	2	0.01	0.0773	0.3868	0.301	0.0667	0.2002
miR-423-x	25	TGAGGGGCAGAGAGCGAGACTTTTT	505	55	49	145	74	60	122	4.7035	3.7897	14.0209	5.5687	3.9995	12.2146
miR-423-y	24	AGCTCGGTCTGAGGCCCCTCAGAA	855	92	38	194	224	75	232	7.8676	2.939	18.759	16.8565	4.9994	23.2279
miR-424-x	23	CAGCAGCAATTCATGTTTTGAAT	8403	631	865	2500	1793	1022	1592	53.9615	66.9001	241.74	134.927	68.1255	159.391
miR-424-y	23	CAAAACGTGAGGCGCTGCTATAA	100	21	5	20	19	20	15	1.7959	0.3867	1.9339	1.4298	1.3332	1.5018
miR-425-x	24	ATGACACGATCACTCCCGTTGAGA	32	3	1	5	12	2	9	0.2566	0.0773	0.4835	0.903	0.1333	0.9011
miR-425-y	24	CATCGGGAATGTCGTGTCCGCCCT	15	2	1	0	3	1	8	0.171	0.0773	0.01	0.2258	0.0667	0.801
miR-4286-z	18	ACCCCACTCCTGGTACCA	30	5	1	14	3	1	6	0.4276	0.0773	1.3537	0.2258	0.0667	0.6007
miR-429-z	23	TAATACTGTCTGGTAATGCCGTT	6	6	0	0	0	0	0	0.5131	0.01	0.01	0.01	0.01	0.01
miR-4324-z	20	TCCCTGAGACCCTAACTTTA	547	88	119	58	60	160	62	7.5255	9.2036	5.6084	4.5151	10.6654	6.2074
miR-432-x	24	TCTTGGAGTAGGTCATTGGGTGTT	132	9	3	30	41	2	47	0.7697	0.232	2.9009	3.0853	0.1333	4.7056
miR-4334-y	21	TCCCTGTCCTCCAGGAGCTCT	4752	595	423	925	1095	651	1063	50.8829	32.7153	89.4439	82.4011	43.395	106.428
miR-433-x	22	TACGGTGAGCCTGTCATTGTTC	18	3	0	3	7	1	4	0.2566	0.01	0.2901	0.5268	0.0667	0.4005
miR-433-y	24	ATCATGATGGGCTCCTCGGTGTTT	32	3	1	6	9	0	13	0.2566	0.0773	0.5802	0.6773	0.01	1.3016
miR-4454-z	22	TCGAATCCGAGTCACGGCACCA	2885	607	375	485	505	504	409	51.9091	29.003	46.8976	38.0023	33.5962	40.9491
miR-4497-z	18	GCTCCGGGACGGCTGGGA	13	4	1	4	1	1	2	0.3421	0.0773	0.3868	0.0753	0.0667	0.2002
miR-450-x	23	TTTTGCAACATGTTCCTGAATAT	27054	2088	2137	8059	6708	1637	6425	178.56	165.278	779.274	504.791	109.121	643.271
miR-450-y	22	ATCGGGAACATTTTGCATCCAT	399	26	48	112	97	45	71	2.2235	3.7124	10.83	7.2995	2.9997	7.1085
miR-450-z	24	TTTTGCAACATGTTCCTGAATATT	381	44	21	123	69	31	93	3.7628	1.6242	11.8936	5.1924	2.0664	9.3112
miR-4510-z	23	TGAGGGAGTAGGTTGTATGGTTA	12	2	2	5	1	1	1	0.171	0.1547	0.4835	0.0753	0.0667	0.1001
miR-451-x	25	AAACCGTTACCATTACTGAGTTTAG	1405	165	138	332	205	117	448	14.1104	10.6731	32.1031	15.4267	7.7991	44.8538
miR-452-x	24	AACTGTTTGCAGAGGAAACTGAGA	4505	721	514	821	1146	440	863	61.658	39.7534	79.3875	86.2389	29.33	86.4036
miR-452-y	22	TCAGTCTCATCTGCAAAGAAGT	1087	153	171	147	265	186	165	13.0842	13.2253	14.2143	19.9418	12.3986	16.5198
miR-454-z	26	TAGTGCAATATTGCTTATAGGGTTTT	4	3	0	0	0	0	1	0.2566	0.01	0.01	0.01	0.01	0.1001
miR-455-x	22	GTATGTGCCTTTGGACTACACT	70	9	6	11	19	9	16	0.7697	0.464	1.0637	1.4298	0.5999	1.6019
miR-455-y	22	CAGTCCATGGGCATATACACCA	758	121	132	86	153	171	95	10.3476	10.209	8.3159	11.5136	11.3987	9.5114
miR-455-z	23	TGTGCCTTTGGACTACATCGTGT	76	9	17	12	18	13	7	0.7697	1.3148	1.1604	1.3545	0.8666	0.7008
miR-456-y	22	CAGGCTGGTTAGATGGTTGTCT	11	5	0	0	6	0	0	0.4276	0.01	0.01	0.4515	0.01	0.01
miR-458-z	22	ATAGCTCTTTAAATGGTACTGC	5	3	0	0	2	0	0	0.2566	0.01	0.01	0.1505	0.01	0.01
miR-459-x	21	TCAGTAACAAGGATTCATCCT	5	2	0	0	3	0	0	0.171	0.01	0.01	0.2258	0.01	0.01
miR-462-x	23	TAACGGAACCCATAATGCAGCTG	45	24	0	0	21	0	0	2.0524	0.01	0.01	1.5803	0.01	0.01
miR-4770-z	18	TGAGATGAAGCTGTAGCT	104	7	6	26	11	34	20	0.5986	0.464	2.5141	0.8278	2.2664	2.0024
miR-4791-z	18	TGGATATGATGACTGATA	5	0	0	2	0	3	0	0.01	0.01	0.1934	0.01	0.2	0.01
miR-484-x	22	TCAGGCTCAGTCCCCTCCCGAT	5867	873	506	1029	1450	661	1348	74.6567	39.1346	99.5003	109.116	44.0616	134.962
miR-484-z	24	TCAGGCTCAGTCCCCTCCCGATAT	1056	158	91	184	260	95	268	13.5117	7.038	17.7921	19.5655	6.3326	26.8322
miR-485-x	24	AGAGGCTGGCCGTGATGAATTCGT	42	7	3	9	10	4	9	0.5986	0.232	0.8703	0.7525	0.2666	0.9011
miR-486-x	23	TCCTGTACTGAGCTGCCCCGAGA	3905	839	764	526	713	556	507	71.7491	59.0887	50.8621	53.6548	37.0624	50.7609
miR-486-z	25	TCCTGTACTGAGCTGCCCCGAGTTT	79	23	15	15	10	7	9	1.9669	1.1601	1.4504	0.7525	0.4666	0.9011
miR-487-x	22	GTGGTTATCCCTGCTGTGTTCG	16	1	0	2	7	0	6	0.0855	0.01	0.1934	0.5268	0.01	0.6007
miR-487-y	23	ATCGTACAGGGTCATCCACTTTA	16	2	0	4	6	1	3	0.171	0.01	0.3868	0.4515	0.0667	0.3004
miR-490-x	20	CCATGGATCTCCAGGTGGGT	10	2	0	3	2	2	1	0.171	0.01	0.2901	0.1505	0.1333	0.1001
miR-491-x	24	AGTGGGGAACCCTTCCATGAGGAA	39	5	1	5	13	4	11	0.4276	0.0773	0.4835	0.9783	0.2666	1.1013
miR-493-x	24	TTGTACATGGTAGGCTTTCATTAT	11	0	0	5	2	0	4	0.01	0.01	0.4835	0.1505	0.01	0.4005
miR-493-y	24	TGAAGGTCTACTGTGTGCCAGGAT	86	10	2	23	29	2	20	0.8552	0.1547	2.224	2.1823	0.1333	2.0024
miR-493-z	23	TACATGGTAGGCTTTCATTCATT	5	0	0	1	1	0	3	0.01	0.01	0.0967	0.0753	0.01	0.3004
miR-494-x	23	AGGTTATCCGTGTTGTCTTCTCT	4	0	2	1	1	0	0	0.01	0.1547	0.0967	0.0753	0.01	0.01
miR-494-y	25	TGAAACATACACGGGAAACCTCTAA	125	13	0	23	29	0	60	1.1117	0.01	2.224	2.1823	0.01	6.0072
miR-495-x	22	GAAGTCGCCCATGTTCTTTTCG	10	0	0	3	3	1	3	0.01	0.01	0.2901	0.2258	0.0667	0.3004
miR-496-y	23	TGAGTATTACATGGCCAATCTCT	18	3	0	3	2	0	10	0.2566	0.01	0.2901	0.1505	0.01	1.0012
miR-497-x	24	CAGCAGCACACTGTGGTTTGTAAT	121	28	16	16	17	24	20	2.3945	1.2375	1.5471	1.2793	1.5998	2.0024
miR-497-y	23	TCCAAACCACACTGTGATGTTAT	5	0	0	0	4	1	0	0.01	0.01	0.01	0.301	0.0667	0.01
miR-497-z	22	CAGCAGCACACTGTGGTTTGTG	4	1	1	0	2	0	0	0.0855	0.0773	0.01	0.1505	0.01	0.01
miR-499-x	24	TTAAGACTTGCAGTGATGTTTAAC	22	4	4	6	4	0	4	0.3421	0.3094	0.5802	0.301	0.01	0.4005
miR-499-y	22	GAACATCACAGCAAGTCTGTGA	4	2	1	0	0	1	0	0.171	0.0773	0.01	0.01	0.0667	0.01
miR-500-x	27	TAATCCTTGCTACCTGGGTGAGAGTGC	78	17	13	21	8	5	14	1.4538	1.0054	2.0306	0.602	0.3333	1.4017
miR-500-y	23	ATGCACCTGGGCAAGGATTCTGT	1442	158	76	293	450	102	363	13.5117	5.8779	28.332	33.8635	6.7992	36.3436
miR-500-z	24	ATGCACCTGGGCAAGGATTCTGTA	61	5	8	16	15	6	11	0.4276	0.6187	1.5471	1.1288	0.4	1.1013
miR-502-y	25	ATGCACCTGGGCAAGGATTCTGATT	41	2	9	12	6	4	8	0.171	0.6961	1.1604	0.4515	0.2666	0.801
miR-502-z	23	ATGCACCTGGGCAAGGATTCTGT	1406	156	69	282	444	98	357	13.3407	5.3365	27.2683	33.4119	6.5326	35.7429
miR-503-x	23	TAGCAGCGGGAACAGTACTGCAG	1679	103	109	511	273	114	569	8.8083	8.4302	49.4117	20.5438	7.5991	56.9683
miR-503-y	24	GGAGTATTGTTTCTGCTGCCCGGA	157	9	19	27	37	12	53	0.7697	1.4695	2.6108	2.7843	0.7999	5.3064
miR-503-z	25	GGAGTATTGTTTCTGCTGCCCGGAT	13	1	1	2	3	2	4	0.0855	0.0773	0.1934	0.2258	0.1333	0.4005
miR-504-z	23	AGACCCTGGTCTGCACTCTGTCA	23	5	1	0	7	9	1	0.4276	0.0773	0.01	0.5268	0.5999	0.1001
miR-505-x	24	GGGAGCCAGGAAGTATTGATGTTT	33	6	4	5	6	4	8	0.5131	0.3094	0.4835	0.4515	0.2666	0.801
miR-505-y	25	CCGTCAACACTTGCTGGTTTCCTCT	8	0	0	2	4	1	1	0.01	0.01	0.1934	0.301	0.0667	0.1001
miR-506-x	21	TACTCAGGAAGGCATTATTCA	119	11	14	20	31	10	33	0.9407	1.0828	1.9339	2.3328	0.6666	3.304
miR-507-y	20	ATTGGCACGTCTTGGAATGA	3544	43	637	875	173	580	1236	3.6772	49.2663	84.6091	13.0186	38.6622	123.748
miR-507-z	22	TGATTGGTACTTCTTAGAGTGA	713	59	88	110	220	80	156	5.0455	6.806	10.6366	16.5555	5.3327	15.6187
miR-508-x	21	TACTCCAGAGGGTGTCATTCA	4	0	0	0	2	1	1	0.01	0.01	0.01	0.1505	0.0667	0.1001
miR-5100-z	22	TCGAATCCCAGCGGTGCCTCCA	7	0	0	2	2	1	2	0.01	0.01	0.1934	0.1505	0.0667	0.2002
miR-513-x	21	TTCACAAGAAGGTGTCATTCA	7	0	4	0	3	0	0	0.01	0.3094	0.01	0.2258	0.01	0.01
miR-532-x	24	CATGCCTTGAGTGTAGGACCGTTT	340	40	27	101	95	29	48	3.4207	2.0882	9.7663	7.149	1.9331	4.8058
miR-532-y	23	CCTCCCACACCCAAGGCTTGCAA	208	51	24	29	48	14	42	4.3614	1.8562	2.8042	3.6121	0.9332	4.205
miR-532-z	25	CATGCCTTGAGTGTAGGACCGTTAT	23	0	0	9	10	0	4	0.01	0.01	0.8703	0.7525	0.01	0.4005
miR-539-y	22	AATCATACAAGGACAATTTCTT	62	6	2	18	19	3	14	0.5131	0.1547	1.7405	1.4298	0.2	1.4017
miR-541-x	25	AAAGGATTCTGCTGTCGGTCCCACT	348	33	8	89	67	10	141	2.8221	0.6187	8.606	5.0419	0.6666	14.1169
miR-541-y	20	TGGTGGGCACAGAATCCGGC	10	0	0	3	1	0	6	0.01	0.01	0.2901	0.0753	0.01	0.6007
miR-542-y	23	TGTGACAGATTGATAACTGAAAT	693	60	55	173	175	43	187	5.131	4.2538	16.7284	13.1691	2.8663	18.7225
miR-543-x	21	AAGTTGCCCGTGTCTTTTTCG	10	2	1	0	0	0	7	0.171	0.0773	0.01	0.01	0.01	0.7008
miR-543-y	23	AAACATTCGCGGTGCACTTCTTA	32	3	0	7	11	0	11	0.2566	0.01	0.6769	0.8278	0.01	1.1013
miR-544-z	23	ATTCTGCATTTTTAGCAAGTTCT	7	2	1	1	1	0	2	0.171	0.0773	0.0967	0.0753	0.01	0.2002
miR-551-y	21	GCGACCCATCCTTAGTTTCTG	4	2	0	0	2	0	0	0.171	0.01	0.01	0.1505	0.01	0.01
miR-5606-x	18	GTGAAGAGACATGAGAGG	7	1	0	1	0	0	5	0.0855	0.01	0.0967	0.01	0.01	0.5006
miR-574-x	23	TGAGTGTGTGTGTGTGAGTGTGT	2029	305	168	321	416	245	574	26.0828	12.9933	31.0394	31.3049	16.3315	57.4689
miR-574-y	22	CACGCTCATGCACACACCCACA	14485	2063	1262	2690	3697	1715	3058	176.422	97.6046	260.113	278.207	114.32	306.167
miR-574-z	22	CTCATGCACACACCCACACGCC	9	1	0	4	4	0	0	0.0855	0.01	0.3868	0.301	0.01	0.01
miR-57-x	19	TACCCTGTAGAACCGATCT	28	5	5	1	6	9	2	0.4276	0.3867	0.0967	0.4515	0.5999	0.2002
miR-5991-z	20	TGAGGTAGTAGGTTGTGTTA	45	4	9	8	9	8	7	0.3421	0.6961	0.7736	0.6773	0.5333	0.7008
miR-6094-y	23	TATTCGAGACCTCTGCTGATCCT	6	0	0	0	0	6	0	0.01	0.01	0.01	0.01	0.4	0.01
miR-6119-x	23	AGAGGTAAAAAATTGATTTGACT	3429	574	380	617	845	269	744	49.087	29.3897	59.6615	63.588	17.9313	74.4893
miR-6119-y	22	CAAATCATTTTTTACTCTCCAT	87	19	4	18	28	5	13	1.6248	0.3094	1.7405	2.1071	0.3333	1.3016
miR-6123-z	23	TGCCAAGCCCACGTTCAAAGGCT	213	36	10	45	80	8	34	3.0786	0.7734	4.3513	6.0202	0.5333	3.4041
miR-6131-z	18	GGCTGGTCCGATGGTAGT	60	9	4	15	12	4	16	0.7697	0.3094	1.4504	0.903	0.2666	1.6019
miR-6134-z	19	TGAGGTAGTAGGTTGTAGT	31	6	2	8	7	5	3	0.5131	0.1547	0.7736	0.5268	0.3333	0.3004
miR-615-y	21	TCCGAGCCTGGGTCTCCCTCT	364	39	23	64	74	31	133	3.3352	1.7788	6.1886	5.5687	2.0664	13.316
miR-6236-z	18	CCGTCGCCGGCAGTCGGA	15	1	4	5	5	0	0	0.0855	0.3094	0.4835	0.3763	0.01	0.01
miR-6238-z	23	TATTAGTCAGCGGAGGAAAAGAA	17	7	0	1	7	1	1	0.5986	0.01	0.0967	0.5268	0.0667	0.1001
miR-6240-z	21	AACAAAGCATCGCGAAGGCCC	19	5	1	2	3	4	4	0.4276	0.0773	0.1934	0.2258	0.2666	0.4005
miR-628-y	22	TCTAGTAAGAGTGGCAGTCGAA	79	7	8	5	33	11	15	0.5986	0.6187	0.4835	2.4833	0.7332	1.5018
miR-6412-z	18	AACCATCCTCTGCTACCA	43	7	2	12	3	4	15	0.5986	0.1547	1.1604	0.2258	0.2666	1.5018
miR-6516-y	22	ATCATGTATGATACTGCAAACA	51	15	6	1	19	3	7	1.2828	0.464	0.0967	1.4298	0.2	0.7008
miR-6516-z	23	TTTGCAGTAACAGGTGTGAACAT	48	4	5	1	13	5	20	0.3421	0.3867	0.0967	0.9783	0.3333	2.0024
miR-6519-z	21	TAGCAGCGGGAACAGTAAAAA	333	13	61	57	65	55	82	1.1117	4.7178	5.5117	4.8914	3.6662	8.2098
miR-6525-z	22	TCCGGGGAAAGCAGGAGTGAGG	5	0	0	1	3	1	0	0.01	0.01	0.0967	0.2258	0.0667	0.01
miR-6529-x	21	GAGAGATCAGAGGCGCAGAGT	303	28	27	77	81	18	72	2.3945	2.0882	7.4456	6.0954	1.1999	7.2086
miR-6529-y	22	CCTGTGCCTTTTACCTCTTTAT	4	0	0	1	3	0	0	0.01	0.01	0.0967	0.2258	0.01	0.01
miR-6529-z	23	GAGAGATCAGAGGCGCAGAGTAT	22	2	0	4	6	4	6	0.171	0.01	0.3868	0.4515	0.2666	0.6007
miR-652-x	24	ACAACCCTAGGAGAGGGTGCCATT	79	11	7	18	21	4	18	0.9407	0.5414	1.7405	1.5803	0.2666	1.8022
miR-652-y	22	AATGGCGCCACTAGGGTTGTGT	2287	214	184	402	762	223	502	18.3007	14.2308	38.8718	57.3421	14.865	50.2603
miR-652-z	24	AATGGCGCCACTAGGGTTGTGTAT	44	6	4	4	19	1	10	0.5131	0.3094	0.3868	1.4298	0.0667	1.0012
miR-6536-z	21	TTTAAGTACACGATGAACTGC	4	0	0	0	0	0	4	0.01	0.01	0.01	0.01	0.01	0.4005
miR-6596-x	19	CCGGGCCCGGGTCTTCCCG	9	0	0	3	1	2	3	0.01	0.01	0.2901	0.0753	0.1333	0.3004
miR-660-x	24	TACCCATTGCATATCGGAGCTGAA	26	4	0	11	2	4	5	0.3421	0.01	1.0637	0.1505	0.2666	0.5006
miR-660-z	22	TACCCATTGCATATCGGAGCAA	151	23	20	39	22	25	22	1.9669	1.5468	3.7711	1.6555	1.6665	2.2026
miR-664-x	24	ACAGGCTAGGAGAAATGATTGGAA	5	1	0	0	1	3	0	0.0855	0.01	0.01	0.0753	0.2	0.01
miR-664-y	24	TATTCATTTATCTCCCAGCCTACT	53	15	9	9	4	6	10	1.2828	0.6961	0.8703	0.301	0.4	1.0012
miR-665-x	20	AGGGGTCTTGGCCTCTGCCC	24	2	0	1	3	0	18	0.171	0.01	0.0967	0.2258	0.01	1.8022
miR-665-y	23	ACCAGTAGGCCGAGGCCCCTCAC	312	27	7	68	76	5	129	2.309	0.5414	6.5753	5.7192	0.3333	12.9155
miR-671-x	26	AGGAAGCCCTGGAGGGGCTGGAGGAT	40	4	3	10	12	1	10	0.3421	0.232	0.967	0.903	0.0667	1.0012
miR-671-y	23	TCCGGTTCTCAGGGCTCCACCTA	6	2	0	4	0	0	0	0.171	0.01	0.3868	0.01	0.01	0.01
miR-677-z	23	CTCACTGATGAGCAGCTTCTGAC	8	2	0	1	5	0	0	0.171	0.01	0.0967	0.3763	0.01	0.01
miR-6937-x	20	GCTCTAAGGGCTGGGTCGGT	9	2	0	4	0	0	3	0.171	0.01	0.3868	0.01	0.01	0.3004
miR-708-x	25	AAGGAGCTTACAATCTAGCTGGGAT	194	21	7	25	39	6	96	1.7959	0.5414	2.4174	2.9348	0.4	9.6115
miR-708-y	24	CCATCTAGACTGTGAGCTTCTAGA	21	1	2	2	6	0	10	0.0855	0.1547	0.1934	0.4515	0.01	1.0012
miR-709-z	19	GAGGCTGAGGCTGGAGGAT	4	2	0	0	0	0	2	0.171	0.01	0.01	0.01	0.01	0.2002
miR-7134-x	22	ATGTCCGCGGGTTCCCTATCCC	162	15	13	29	36	27	42	1.2828	1.0054	2.8042	2.7091	1.7998	4.205
miR-7134-y	22	GATGCGGAACCTGCGGATACGG	165	18	18	30	43	33	23	1.5393	1.3921	2.9009	3.2358	2.1997	2.3028
miR-7144-x	22	ACTTTCCCGGGACTTGGAGCGC	8	2	0	2	2	0	2	0.171	0.01	0.1934	0.1505	0.01	0.2002
miR-724-x	22	TTAAAGGGAATTTGCGACTGTT	12	4	0	0	6	2	0	0.3421	0.01	0.01	0.4515	0.1333	0.01
miR-725-z	22	TTCAGTCATTGTTTCTGGTCGT	67	33	0	0	34	0	0	2.8221	0.01	0.01	2.5586	0.01	0.01
miR-72-x	24	AGGCAAGATGCTGGCATAGCTGAA	93	7	9	25	25	14	13	0.5986	0.6961	2.4174	1.8813	0.9332	1.3016
miR-731-x	23	AATGACACGTTTTCTCCCGGATT	9	2	0	0	7	0	0	0.171	0.01	0.01	0.5268	0.01	0.01
miR-731-y	22	AACCGGGAATTTCGTGTCAGAC	22	12	0	0	10	0	0	1.0262	0.01	0.01	0.7525	0.01	0.01
miR-735-x	18	GGCTGGTCCGAAGGTAGT	18	6	4	4	2	0	2	0.5131	0.3094	0.3868	0.1505	0.01	0.2002
miR-735-y	18	CCCACTGCTAAATTTGAC	7	0	0	1	4	0	2	0.01	0.01	0.0967	0.301	0.01	0.2002
miR-744-x	22	TGCGGGGCTAGGGCTAACAGCA	1956	192	271	276	382	283	552	16.4193	20.9595	26.6881	28.7463	18.8645	55.2663
miR-744-y	21	CTGTTGCCACTAACCTCAACC	4	0	0	2	2	0	0	0.01	0.01	0.1934	0.1505	0.01	0.01
miR-750-y	22	CCAGATCTATCTTTCCAGCTCA	6	0	0	0	0	6	0	0.01	0.01	0.01	0.01	0.4	0.01
miR-7550-x	18	TTCCGGCTCGAAGGACCA	110	18	4	25	18	5	40	1.5393	0.3094	2.4174	1.3545	0.3333	4.0048
miR-7550-z	18	ATCCGGCTCGAAGGACCA	42	3	2	13	11	2	11	0.2566	0.1547	1.257	0.8278	0.1333	1.1013
miR-758-y	22	GTTGTGACCTGGTCCACTAACT	12	0	0	3	4	0	5	0.01	0.01	0.2901	0.301	0.01	0.5006
miR-760-y	22	CGGCTCTGGGTCTGTGGGGAGT	92	6	10	18	18	13	27	0.5131	0.7734	1.7405	1.3545	0.8666	2.7032
miR-760-z	23	CGGCTCTGGGTCTGTGGGGAGTT	12	2	1	2	3	0	4	0.171	0.0773	0.1934	0.2258	0.01	0.4005
miR-767-x	24	TGCACCATGGTTGTCTGAGCATGT	48	15	8	0	6	12	7	1.2828	0.6187	0.01	0.4515	0.7999	0.7008
miR-769-z	22	TGAGACCTCCGGGTTCTGAGCT	348	33	17	72	104	26	96	2.8221	1.3148	6.9621	7.8262	1.7331	9.6115
miR-7705-z	25	AATAGCTCAGAATGTCACTTCTGTT	5	0	0	4	1	0	0	0.01	0.01	0.3868	0.0753	0.01	0.01
miR-7857-x	22	ATAGCCAGTTGGGGAAGAATGC	33	6	1	5	9	0	12	0.5131	0.0773	0.4835	0.6773	0.01	1.2014
miR-7857-y	23	ATTGTTCTCCAACCTGGCTCTTT	154	16	3	13	34	6	82	1.3683	0.232	1.257	2.5586	0.4	8.2098
miR-7859-z	22	AAAAACTGGCAGCTTCATGTAA	119	16	5	21	45	11	21	1.3683	0.3867	2.0306	3.3863	0.7332	2.1025
miR-7977-z	18	TTCCCGGCCAATGCACCA	1045	155	74	253	155	89	319	13.2552	5.7232	24.4641	11.6641	5.9327	31.9383
miR-7-x	25	CTGGAAGACTAGTGATTTTGTTGTT	19	4	3	7	2	0	3	0.3421	0.232	0.6769	0.1505	0.01	0.3004
miR-7-z	27	TGGAAGACTAGTGATTTTGTTGTTAAT	11	0	2	4	1	3	1	0.01	0.1547	0.3868	0.0753	0.2	0.1001
miR-8095-z	24	AAAGGATTCTGCTGTCGGTCCCAT	19	2	0	8	2	2	5	0.171	0.01	0.7736	0.1505	0.1333	0.5006
miR-8117-z	21	ATCTCGTGTGGAACAGAAGGG	31	1	12	5	2	5	6	0.0855	0.9281	0.4835	0.1505	0.3333	0.6007
miR-8159-x	22	TCAGTAACTGGAATCTGTCCCT	28	15	0	2	11	0	0	1.2828	0.01	0.1934	0.8278	0.01	0.01
miR-8549-z	20	TGAGGTAGTAGGTTGTATTT	44	6	6	2	3	14	13	0.5131	0.464	0.1934	0.2258	0.9332	1.3016
miR-874-y	24	CTGCCCTGGCCCGAGGGACCGAAA	333	73	43	31	97	47	42	6.2428	3.3257	2.9976	7.2995	3.133	4.205
miR-874-z	26	CTGCCCTGGCCCGAGGGACCGACTTT	67	20	10	9	12	6	10	1.7103	0.7734	0.8703	0.903	0.4	1.0012
miR-877-x	23	GTAGAGGAGATGGCGCAGGGGAA	28	3	0	3	13	3	6	0.2566	0.01	0.2901	0.9783	0.2	0.6007
miR-877-y	22	TCCTCTTCTCCCTCCTCCCAGT	4	0	0	1	2	1	0	0.01	0.01	0.0967	0.1505	0.0667	0.01
miR-877-z	24	GTAGAGGAGATGGCGCAGGGGACA	69	10	2	14	23	2	18	0.8552	0.1547	1.3537	1.7308	0.1333	1.8022
miR-885-x	22	TCCATTACACTACCCTGCCTCT	4	0	0	0	1	0	3	0.01	0.01	0.01	0.0753	0.01	0.3004
miR-8970-z	22	GCCCGGGGGCTGTAGTGACCGC	4	2	0	0	2	0	0	0.171	0.01	0.01	0.1505	0.01	0.01
miR-8986-z	23	TAGTGTGCTAGAGTCCTCGAAGT	8	1	4	1	0	1	1	0.0855	0.3094	0.0967	0.01	0.0667	0.1001
miR-9182-z	22	TTGCACAAAGAGTCTCATGTCT	9	0	0	3	4	1	1	0.01	0.01	0.2901	0.301	0.0667	0.1001
miR-9226-x	19	TCCCTGTTCGGGCGCCATT	4	0	0	1	3	0	0	0.01	0.01	0.0967	0.2258	0.01	0.01
miR-9226-z	19	TCCCTGTTCGGGCGCCAAA	5	1	1	0	2	0	1	0.0855	0.0773	0.01	0.1505	0.01	0.1001
miR-9277-z	18	ATCCTGCCGACTACGCCA	30	3	0	11	2	0	14	0.2566	0.01	1.0637	0.1505	0.01	1.4017
miR-9298-x	22	AGAAATGATGAACTTATTGACG	336	58	41	48	87	52	50	4.96	3.171	4.6414	6.5469	3.4663	5.006
miR-92-x	24	AGGGACGGGACGCGGTGCAGTGTT	5	0	0	0	0	3	2	0.01	0.01	0.01	0.01	0.2	0.2002
miR-92-y	24	TATTGCACTTGTCCCGGCCTGTAT	43359	6620	6057	5402	7305	10458	7517	566.125	468.456	522.352	549.717	697.12	752.602
miR-92-z	24	TATTGCACTTGTCCCGGCCTGTGT	429	50	50	56	65	110	98	4.2759	3.8671	5.415	4.8914	7.3325	9.8118
miR-93-x	25	CAAAGTGCTGTTCGTGCAGGTAGTT	63	14	4	11	13	11	10	1.1972	0.3094	1.0637	0.9783	0.7332	1.0012
miR-93-y	24	ACTGCTGAGCCAGCACTTCCCGAA	4	1	0	0	3	0	0	0.0855	0.01	0.01	0.2258	0.01	0.01
miR-93-z	26	CAAAGTGCTGTTCGTGCAGGTAGTGT	11	1	1	2	3	2	2	0.0855	0.0773	0.1934	0.2258	0.1333	0.2002
miR-95-y	21	TTCAACGGGTATTTATTGAGC	193	29	35	30	33	42	24	2.48	2.7069	2.9009	2.4833	2.7997	2.4029
miR-9851-y	21	TGGCACCAGCACTGGCGGTGG	6	1	1	3	0	0	1	0.0855	0.0773	0.2901	0.01	0.01	0.1001
miR-98-x	23	CTGAGGTAGTAAGTTGTATTGTT	235	29	35	35	45	40	51	2.48	2.7069	3.3844	3.3863	2.6664	5.1061
miR-993-x	20	TACCCTGTAGATCCGATCTT	62	11	12	6	7	20	6	0.9407	0.9281	0.5802	0.5268	1.3332	0.6007
miR-9983-y	22	TTTTTTGCTGGAACATTTCTGG	7	1	1	5	0	0	0	0.0855	0.0773	0.4835	0.01	0.01	0.01
miR-9985-z	18	TTCACAGTGGCTAAGAAA	6	0	1	0	4	1	0	0.01	0.0773	0.01	0.301	0.0667	0.01
miR-9993-y	18	ATCTCGGTGGGACCTCCA	157	11	12	37	18	14	65	0.9407	0.9281	3.5778	1.3545	0.9332	6.5078
miR-9995-y	18	ATCTCGGTGGAACCTCCA	316	58	21	91	34	22	90	4.96	1.6242	8.7993	2.5586	1.4665	9.0108
miR-99-x	23	AACCCGTAGATCCGATCTTGTGT	1167239	204718	264621	121627	160667	312440	103166	17507	20466.1	11760.9	12090.5	20827	10329
miR-99-y	23	CAAGCTCGTGTCTGTGGGTCCGT	308	52	20	48	96	40	52	4.4469	1.5468	4.6414	7.2242	2.6664	5.2062
miR-99-z	23	AACCCGTAGATCCGATCTTGTGA	6865315	975671	1502559	756147	1061009	1927694	642235	83436.8	116210	73116.5	79843.2	128498	64300.6
miR-9-y	22	TAAAGCTAGAGAACCGAATGTA	47	24	0	0	21	2	0	2.0524	0.01	0.01	1.5803	0.1333	0.01
miR-9-z	22	TAAAGCTAGATAACCGAAAGTA	13	4	1	2	4	1	1	0.3421	0.0773	0.1934	0.301	0.0667	0.1001
novel-m0001-3p	25	CCCCACTGCTAAATTTGACTGGCTT	3345	554	228	810	967	172	614	47.3766	17.6338	78.3238	72.7688	11.4654	61.4737
novel-m0002-5p	22	AAAAATTTGTTCGGGTTTTTCT	1107	190	76	166	362	78	235	16.2483	5.8779	16.0516	27.2413	5.1994	23.5282
novel-m0003-5p	22	AAAAATTTGTTCGGGTTTTTCT	1107	190	76	166	362	78	235	16.2483	5.8779	16.0516	27.2413	5.1994	23.5282
novel-m0004-5p	22	AAAAATTTGTTCGGGTTTTTCT	1147	196	80	172	373	82	244	16.7614	6.1873	16.6317	28.069	5.466	24.4293
novel-m0005-3p	22	AAAACACGAACAAACTTTTCGG	979	148	86	178	283	100	184	12.6566	6.6513	17.2119	21.2963	6.6659	18.4221
novel-m0006-5p	24	GAGGGTTTGGGTTTGGTCGTGGGA	483	23	12	64	88	27	269	1.9669	0.9281	6.1886	6.6222	1.7998	26.9323
novel-m0007-3p	23	ACAGGGTAGAACCACGGACAGGA	222	33	28	34	59	36	32	2.8221	2.1656	3.2877	4.4399	2.3997	3.2038
novel-m0008-3p	22	AAAAACCCAGATGAACTTTTTT	188	18	19	38	59	13	41	1.5393	1.4695	3.6745	4.4399	0.8666	4.1049
novel-m0009-5p	23	AGGACTCCATTTGTTTTGATGAT	142	13	5	25	46	9	44	1.1117	0.3867	2.4174	3.4616	0.5999	4.4053
novel-m0010-5p	25	CACAAGTGATGAACAATAAGGGACT	162	44	10	23	62	7	16	3.7628	0.7734	2.224	4.6656	0.4666	1.6019
novel-m0011-3p	21	CCCGAATGAACTTTTTGGCCT	92	20	15	7	23	18	9	1.7103	1.1601	0.6769	1.7308	1.1999	0.9011
novel-m0012-5p	23	TGGAGCCGGAGCTGGTTAGCGGC	165	20	29	22	34	31	29	1.7103	2.2429	2.1273	2.5586	2.0664	2.9035
novel-m0013-3p	23	TGGAGCCGGAGCTGGTTAGCGGC	165	20	29	22	34	31	29	1.7103	2.2429	2.1273	2.5586	2.0664	2.9035
novel-m0014-3p	22	GACCCGAACGAACTTTTTGGCT	60	18	6	8	9	5	14	1.5393	0.464	0.7736	0.6773	0.3333	1.4017
novel-m0015-3p	25	TATTGCACTTGTCCCGGCCTGTTGA	50	9	1	6	15	7	12	0.7697	0.0773	0.5802	1.1288	0.4666	1.2014
novel-m0016-3p	19	AGCATTGGTGGTTCAGTGG	53	11	2	14	4	9	13	0.9407	0.1547	1.3537	0.301	0.5999	1.3016
novel-m0017-5p	19	AGCATTGGTGGTTCAGTGG	53	11	2	14	4	9	13	0.9407	0.1547	1.3537	0.301	0.5999	1.3016
novel-m0018-3p	22	AAAACTTGAATGAACTTTCTGG	42	6	2	8	13	7	6	0.5131	0.1547	0.7736	0.9783	0.4666	0.6007
novel-m0019-3p	22	AAAACTTGAATGAACTTTCTGG	42	6	2	8	13	7	6	0.5131	0.1547	0.7736	0.9783	0.4666	0.6007
novel-m0020-3p	22	AAAACTTGAATGAACTTTCTGG	42	6	2	8	13	7	6	0.5131	0.1547	0.7736	0.9783	0.4666	0.6007
novel-m0021-3p	22	AAAACTTGAATGAACTTTCTGG	42	6	2	8	13	7	6	0.5131	0.1547	0.7736	0.9783	0.4666	0.6007
novel-m0022-3p	22	AAAACTTGAATGAACTTTCTGG	42	6	2	8	13	7	6	0.5131	0.1547	0.7736	0.9783	0.4666	0.6007
novel-m0023-5p	20	GTCCAGTTTCCCAGGAATCC	42	2	7	8	8	11	6	0.171	0.5414	0.7736	0.602	0.7332	0.6007
novel-m0024-5p	24	TAGCAGCACAGAAATGTTGGTACT	42	9	2	7	14	6	4	0.7697	0.1547	0.6769	1.0535	0.4	0.4005
novel-m0025-3p	24	TCACTCAGTCGTGCCCGAATTACT	66	8	12	6	17	1	22	0.6841	0.9281	0.5802	1.2793	0.0667	2.2026
novel-m0026-5p	22	TCTGTAGTTTCCTTTACTCATA	66	10	5	10	22	2	17	0.8552	0.3867	0.967	1.6555	0.1333	1.702
novel-m0027-3p	22	AAAACCTGAGTGAACTTTCTAG	40	14	6	7	7	1	5	1.1972	0.464	0.6769	0.5268	0.0667	0.5006
novel-m0028-3p	23	TAAAGAGGTGTAGGGCATGGGAA	100	13	6	10	9	6	56	1.1117	0.464	0.967	0.6773	0.4	5.6067
novel-m0029-5p	25	TAGCAGCACGTAAATATTGGGGTAG	35	7	1	10	8	4	5	0.5986	0.0773	0.967	0.602	0.2666	0.5006
novel-m0030-3p	23	TTGGACACTTCAGTACTGCTACA	39	2	0	12	13	0	12	0.171	0.01	1.1604	0.9783	0.01	1.2014
novel-m0031-5p	23	AAAAGTTCATTTGTGGTTTTTCT	26	5	3	5	11	0	2	0.4276	0.232	0.4835	0.8278	0.01	0.2002
novel-m0032-5p	24	AAAGCAGGATTTAGACTACAATAT	79	4	9	19	24	10	13	0.3421	0.6961	1.8372	1.8061	0.6666	1.3016
novel-m0033-5p	23	TCTGGTGCTTAGACTCTGTGCTT	59	9	8	9	17	6	10	0.7697	0.6187	0.8703	1.2793	0.4	1.0012
novel-m0034-5p	22	AACAGTCTGTTCAGGTTTTCCT	33	2	3	6	10	1	11	0.171	0.232	0.5802	0.7525	0.0667	1.1013
novel-m0035-3p	22	AGAAACCGAACAAACTTTTTGG	60	7	8	11	16	6	12	0.5986	0.6187	1.0637	1.204	0.4	1.2014
novel-m0036-3p	22	GAAAATCCGAACGAACTTTTTG	41	8	1	8	11	6	7	0.6841	0.0773	0.7736	0.8278	0.4	0.7008
novel-m0037-5p	23	AAAATGTTCATGCAGGTTTTTCC	22	5	1	4	2	1	9	0.4276	0.0773	0.3868	0.1505	0.0667	0.9011
novel-m0038-5p	23	TGTTTGACATGAGAGCTTCCAGA	21	3	2	3	8	1	4	0.2566	0.1547	0.2901	0.602	0.0667	0.4005
novel-m0039-5p	22	AAAAGTTCGTTCAGGCTTTTCT	28	2	3	4	13	3	3	0.171	0.232	0.3868	0.9783	0.2	0.3004
novel-m0040-5p	22	AAAAGTTCGTTCAGGCTTTTCT	28	2	3	4	13	3	3	0.171	0.232	0.3868	0.9783	0.2	0.3004
novel-m0041-5p	18	GCATGGGAGGTTCAGTGG	19	7	0	4	2	2	4	0.5986	0.01	0.3868	0.1505	0.1333	0.4005
novel-m0042-3p	22	TCAGCCACTTGTAGGCTCATCT	19	7	0	4	3	4	1	0.5986	0.01	0.3868	0.2258	0.2666	0.1001
novel-m0043-5p	23	TCCCCGAGTCCCTGGTGTGCACT	18	4	0	4	4	0	6	0.3421	0.01	0.3868	0.301	0.01	0.6007
novel-m0044-3p	22	AAAAACTCAAACGAACTTTTGG	16	0	2	1	9	3	1	0.01	0.1547	0.0967	0.6773	0.2	0.1001
novel-m0045-3p	22	AAAAACTCAAACGAACTTTTGG	16	0	2	1	9	3	1	0.01	0.1547	0.0967	0.6773	0.2	0.1001
novel-m0046-3p	22	TCAGCACCATCCTTCCCTGGCA	22	4	4	5	4	1	4	0.3421	0.3094	0.4835	0.301	0.0667	0.4005
novel-m0047-5p	25	TTCTCCATTGGATATAATAGTCACT	39	4	3	4	17	4	7	0.3421	0.232	0.3868	1.2793	0.2666	0.7008
novel-m0048-5p	25	ACCGCCTTTGTGTTGCCCATTCACT	23	1	2	3	6	5	6	0.0855	0.1547	0.2901	0.4515	0.3333	0.6007
novel-m0049-5p	23	CATCGTTACCAGACAGTGTTAGA	15	0	0	3	8	1	3	0.01	0.01	0.2901	0.602	0.0667	0.3004
novel-m0050-5p	22	TGTGGACACATGGATGCACATG	15	1	2	6	1	1	4	0.0855	0.1547	0.5802	0.0753	0.0667	0.4005
novel-m0051-5p	22	AATTTGTTCGGGTTTTTCTGTA	52	6	4	8	15	4	15	0.5131	0.3094	0.7736	1.1288	0.2666	1.5018
novel-m0052-3p	22	TGCACCTGGACAAGGATTCAGA	14	3	0	7	2	0	2	0.2566	0.01	0.6769	0.1505	0.01	0.2002
novel-m0053-5p	23	TTCTCATTGGCCTCACGTCCTGT	20	2	5	0	6	4	3	0.171	0.3867	0.01	0.4515	0.2666	0.3004
novel-m0054-5p	25	AGGGCTTAGCTGCTTGTGAGCAGGT	10	0	2	6	1	0	1	0.01	0.1547	0.5802	0.0753	0.01	0.1001
novel-m0055-3p	24	TCCCAGGACACACCAAACCCACCT	10	1	0	3	4	0	2	0.0855	0.01	0.2901	0.301	0.01	0.2002
novel-m0056-3p	22	TGAACTTTCTGGCCAACCCGGT	10	1	0	2	3	0	4	0.0855	0.01	0.1934	0.2258	0.01	0.4005
novel-m0057-5p	21	TTGTTGTCAGGAGTCACTGCT	25	4	1	9	5	4	2	0.3421	0.0773	0.8703	0.3763	0.2666	0.2002
novel-m0058-5p	21	AAAAATTTGTTCGGGTTTTTC	9	0	1	2	4	1	1	0.01	0.0773	0.1934	0.301	0.0667	0.1001
novel-m0059-3p	22	GATGAAGCACTGTAGCTCGGGA	9	2	1	0	2	3	1	0.171	0.0773	0.01	0.1505	0.2	0.1001
novel-m0060-3p	22	TTTCTTTGAGCTTCTTTCTTTC	9	0	2	0	3	0	4	0.01	0.1547	0.01	0.2258	0.01	0.4005
novel-m0061-5p	23	AGTTGTTCGTGGTGGATTCGCTT	8	0	0	4	2	0	2	0.01	0.01	0.3868	0.1505	0.01	0.2002
novel-m0062-3p	23	CACTGGAGTTTTGTTTCAACATT	8	0	5	0	3	0	0	0.01	0.3867	0.01	0.2258	0.01	0.01
novel-m0063-5p	24	TTCTCTTTAGGCTGAGCTAAGTGT	8	1	0	2	1	0	4	0.0855	0.01	0.1934	0.0753	0.01	0.4005
novel-m0064-3p	23	AAACATCCTGAATGAACTTTTTG	7	1	0	4	0	0	2	0.0855	0.01	0.3868	0.01	0.01	0.2002
novel-m0065-5p	22	CCAGGGCAGGATGGCTATCTCG	7	0	1	1	4	0	1	0.01	0.0773	0.0967	0.301	0.01	0.1001
novel-m0066-3p	24	CTCACACACACCCTCCCCTGCAGT	7	0	0	2	3	0	2	0.01	0.01	0.1934	0.2258	0.01	0.2002
novel-m0067-3p	23	TCTGGTGGGAAGGAAGGGACACA	7	0	1	3	3	0	0	0.01	0.0773	0.2901	0.2258	0.01	0.01
novel-m0068-5p	22	TGCATTTTCCCGTCTGAGAGCC	7	0	0	0	0	0	7	0.01	0.01	0.01	0.01	0.01	0.7008
novel-m0069-3p	21	ACATCTCAGTCACTTTCTGTT	6	3	0	0	2	0	1	0.2566	0.01	0.01	0.1505	0.01	0.1001
novel-m0070-3p	21	TCCAAGTCTTGGGCCTGAGAT	6	2	2	0	2	0	0	0.171	0.1547	0.01	0.1505	0.01	0.01
novel-m0071-5p	23	TCGGCCTGAGTGCTCCTAGCACC	6	1	0	1	1	0	3	0.0855	0.01	0.0967	0.0753	0.01	0.3004
