# Supplementary material for: Characterization and Comparative Analysis of Whole-Transcriptome Sequencing in High- and Low-Fecundity Chongming White Goat Ovaries during the Estrus Phase
Source: Animals (Basel). 2024 Mar 22;14(7):988. doi: 10.3390/ani14070988 (PMC11010919; doi:10.3390/ani14070988)
Supplement: Supplementary file 1 [file animals-14-00988-s001.zip › Table S6. Differentially expressed miRNAs between LP and HP groups..xls]

## Sheet: Sheet1
id	LP-1_count	LP-2_count	LP-3_count	HP-1_count	HP-2_count	HP-3_count	LP-1_TPM	LP-2_TPM	LP-3_TPM	HP-1_TPM	HP-2_TPM	HP-3_TPM	LP_mean	HP_mean	log2(fc)	PValue	FDR
chi-miR-10a-3p	37	9	6	9	2	8	3.1641	0.6961	0.5802	0.6773	0.1333	0.801	1.48013	0.5372	-1.4622	0.0295215	1
chi-miR-10a-5p	199527	65546	57451	35455	70455	43778	17063	5069.41	5555.29	2668.06	4696.46	4383.06	9229.24	3915.86	-1.23688	0.0490244	1
chi-miR-122	42	2	2	38	634	3	3.5917	0.1547	0.1934	2.8596	42.2618	0.3004	1.31327	15.1406	3.52719	0.00827662	1
miR-10172-y	7	3	7	26	7	29	0.5986	0.232	0.6769	1.9566	0.4666	2.9035	0.5025	1.77557	1.82108	0.0486951	1
miR-11989-z	0	0	2	8	3	8	0.01	0.01	0.1934	0.602	0.2	0.801	0.0711333	0.534333	2.90914	0.0159064	1
miR-1307-y	1	1	4	18	4	22	0.0855	0.0773	0.3868	1.3545	0.2666	2.2026	0.1832	1.27457	2.79852	0.00633311	1
miR-153-x	2	0	2	5	3	17	0.171	0.01	0.1934	0.3763	0.2	1.702	0.1248	0.759433	2.60531	0.0361969	1
miR-735-x	6	4	4	2	0	2	0.5131	0.3094	0.3868	0.1505	0.01	0.2002	0.4031	0.120233	-1.7453	0.0354864	1
miR-9983-y	1	1	5	0	0	0	0.0855	0.0773	0.4835	0.01	0.01	0.01	0.215433	0.01	-4.42917	0.0473644	1
novel-m0006-5p	23	12	64	88	27	269	1.9669	0.9281	6.1886	6.6222	1.7998	26.9323	3.02787	11.7848	1.96055	0.0336456	1
