# Supplementary material for: Characterization and Comparative Analysis of Whole-Transcriptome Sequencing in High- and Low-Fecundity Chongming White Goat Ovaries during the Estrus Phase
Source: Animals (Basel). 2024 Mar 22;14(7):988. doi: 10.3390/ani14070988 (PMC11010919; doi:10.3390/ani14070988)
Supplement: Supplementary file 1 [file animals-14-00988-s001.zip › Table S7. Enriched GO terms for target genes of differentially expressed miRNAs..xls]

## Sheet: Sheet1
GO Term (level1)	GO ID (level2)	GO Term (level2)	number_of_LP-vs-HP (All)	Genes_of_LP-vs-HP
Biological Process	GO:0071840	cellular component organization or biogenesis	5973	NM_001285546.1(CATHL6),NM_001285609.1(FTH1),NM_001285620.1(CATHL7),NM_001285647.1(PRKAG3),NM_001285649.1(HNRNPK),NM_001285714.1(KRT26),NM_001285739.1(PNPLA2),NM_001287026.1(KANSL2),NM_001287027.1(KANSL2),NM_001287034.1(VEGFA),NM_001287035.1(VEGFA),XM_005674693.2(MIS18A),XM_005674708.3(CLDN8),XM_005674776.3(ROBO2),XM_005674777.3(ROBO2),XM_005674780.3(ROBO1),XM_005674783.3(ROBO1),XM_005674785.3(ROB…
Biological Process	GO:0032502	developmental process	5919	NM_001285546.1(CATHL6),NM_001285578.1(CD36),NM_001285610.1(RNASEH2B),NM_001285618.1(BTN1A1),NM_001285620.1(CATHL7),NM_001285666.1(SLC39A1),NM_001285670.1(KITLG),NM_001285713.1(RIDA),NM_001285714.1(KRT26),NM_001285718.1(LDHA),NM_001285723.1(CXCR3),NM_001285747.1(CYP19A1),NM_001287034.1(VEGFA),NM_001287035.1(VEGFA),NM_001287562.1(TYR),NM_001291298.1(PEG10),NM_001291300.1(PEG10),XM_005674664.3(SLC5A…
Biological Process	GO:0051179	localization	5229	NM_001285578.1(CD36),NM_001285609.1(FTH1),NM_001285647.1(PRKAG3),NM_001285649.1(HNRNPK),NM_001285653.1(FFAR3),NM_001285666.1(SLC39A1),NM_001285670.1(KITLG),NM_001285723.1(CXCR3),NM_001285739.1(PNPLA2),NM_001287034.1(VEGFA),NM_001287035.1(VEGFA),NM_001319278.1(STING1),XM_005674664.3(SLC5A3),XM_005674746.3(MRAP),XM_005674780.3(ROBO1),XM_005674783.3(ROBO1),XM_005674785.3(ROBO1),XM_005674792.3(Chmp2b…
Biological Process	GO:0040011	locomotion	1859	NM_001285670.1(KITLG),NM_001285723.1(CXCR3),NM_001287034.1(VEGFA),NM_001287035.1(VEGFA),XM_005674776.3(ROBO2),XM_005674777.3(ROBO2),XM_005674780.3(ROBO1),XM_005674783.3(ROBO1),XM_005674785.3(ROBO1),XM_005674802.2(EPHA3),XM_005674807.3(ARL13B),XM_005674826.3(GPR15),XM_005674982.3(GSK3B),XM_005675100.3(Lrrc15),XM_005675101.3(Lrrc15),XM_005675149.3(ADIPOQ),XM_005675196.3(AP2M1),XM_005675197.3(AP2M1)…
Biological Process	GO:0050789	regulation of biological process	9441	NM_001285546.1(CATHL6),NM_001285578.1(CD36),NM_001285609.1(FTH1),NM_001285610.1(RNASEH2B),NM_001285618.1(BTN1A1),NM_001285620.1(CATHL7),NM_001285629.1(FASN),NM_001285647.1(PRKAG3),NM_001285649.1(HNRNPK),NM_001285653.1(FFAR3),NM_001285670.1(KITLG),NM_001285696.1(CCNT1),NM_001285713.1(RIDA),NM_001285718.1(LDHA),NM_001285723.1(CXCR3),NM_001285739.1(PNPLA2),NM_001285747.1(CYP19A1),NM_001285758.1(IL22…
Biological Process	GO:0065007	biological regulation	9770	NM_001285546.1(CATHL6),NM_001285578.1(CD36),NM_001285609.1(FTH1),NM_001285610.1(RNASEH2B),NM_001285618.1(BTN1A1),NM_001285620.1(CATHL7),NM_001285629.1(FASN),NM_001285647.1(PRKAG3),NM_001285649.1(HNRNPK),NM_001285653.1(FFAR3),NM_001285670.1(KITLG),NM_001285696.1(CCNT1),NM_001285713.1(RIDA),NM_001285718.1(LDHA),NM_001285723.1(CXCR3),NM_001285739.1(PNPLA2),NM_001285747.1(CYP19A1),NM_001285758.1(IL22…
Biological Process	GO:0007610	behavior	835	NM_001287034.1(VEGFA),NM_001287035.1(VEGFA),XM_005674746.3(MRAP),XM_005674776.3(ROBO2),XM_005674777.3(ROBO2),XM_005674780.3(ROBO1),XM_005674783.3(ROBO1),XM_005674785.3(ROBO1),XM_005675114.3(FGF12),XM_005675116.3(FGF12),XM_005675408.3(KCNAB1),XM_005675409.3(KCNAB1),XM_005675469.3(ZIC1),XM_005675677.3(S100B),XM_005675932.3(HOXD10),XM_005676186.2(CXCR4),XM_005676206.3(GPR39),XM_005676376.3(ALS2),XM_…
Biological Process	GO:0023052	signaling	5002	NM_001285578.1(CD36),NM_001285618.1(BTN1A1),NM_001285647.1(PRKAG3),NM_001285649.1(HNRNPK),NM_001285653.1(FFAR3),NM_001285670.1(KITLG),NM_001285696.1(CCNT1),NM_001285723.1(CXCR3),NM_001285758.1(IL22),NM_001285761.1(AGPAT1),NM_001287034.1(VEGFA),NM_001287035.1(VEGFA),NM_001291298.1(PEG10),NM_001291300.1(PEG10),XM_005674780.3(ROBO1),XM_005674783.3(ROBO1),XM_005674785.3(ROBO1),XM_005674802.2(EPHA3),X…
Biological Process	GO:0022610	biological adhesion	1477	NM_001285578.1(CD36),NM_001285618.1(BTN1A1),NM_001285670.1(KITLG),NM_001285723.1(CXCR3),NM_001287034.1(VEGFA),NM_001287035.1(VEGFA),XM_005674708.3(CLDN8),XM_005674756.3(NCAM2),XM_005674776.3(ROBO2),XM_005674777.3(ROBO2),XM_005674780.3(ROBO1),XM_005674783.3(ROBO1),XM_005674785.3(ROBO1),XM_005674789.3(CADM2),XM_005674791.3(CADM2),XM_005674802.2(EPHA3),XM_005674830.2(COL8A1),XM_005674919.3(BTLA),XM_…
Biological Process	GO:0048518	positive regulation of biological process	3480	NM_001285578.1(CD36),NM_001285609.1(FTH1),NM_001285610.1(RNASEH2B),NM_001285618.1(BTN1A1),NM_001285629.1(FASN),NM_001285649.1(HNRNPK),NM_001285653.1(FFAR3),NM_001285670.1(KITLG),NM_001285696.1(CCNT1),NM_001285723.1(CXCR3),NM_001285761.1(AGPAT1),NM_001287034.1(VEGFA),NM_001287035.1(VEGFA),NM_001319278.1(STING1),XM_005674693.2(MIS18A),XM_005674746.3(MRAP),XM_005674776.3(ROBO2),XM_005674777.3(ROBO2)…
Biological Process	GO:0008152	metabolic process	9753	NM_001285557.1(EPHX1),NM_001285578.1(CD36),NM_001285609.1(FTH1),NM_001285610.1(RNASEH2B),NM_001285618.1(BTN1A1),NM_001285629.1(FASN),NM_001285647.1(PRKAG3),NM_001285649.1(HNRNPK),NM_001285653.1(FFAR3),NM_001285670.1(KITLG),NM_001285690.1(GNS),NM_001285696.1(CCNT1),NM_001285713.1(RIDA),NM_001285718.1(LDHA),NM_001285723.1(CXCR3),NM_001285739.1(PNPLA2),NM_001285747.1(CYP19A1),NM_001285758.1(IL22),NM…
Biological Process	GO:0040007	growth	1013	NM_001285546.1(CATHL6),NM_001285578.1(CD36),NM_001285620.1(CATHL7),NM_001287034.1(VEGFA),NM_001287035.1(VEGFA),XM_005674780.3(ROBO1),XM_005674783.3(ROBO1),XM_005674785.3(ROBO1),XM_005674883.3(DCBLD2),XM_005674982.3(GSK3B),XM_005675001.3(Hcls1),XM_005675118.3(OSTN),XM_005675136.3(BCL6),XM_005675137.3(BCL6),XM_005675179.3(MAGEF1),XM_005675290.3(ZMAT3),XM_005675332.3(PRKCI),XM_005675869.3(COL3A1),XM…
Biological Process	GO:0009987	cellular process	12299	NM_001285546.1(CATHL6),NM_001285557.1(EPHX1),NM_001285578.1(CD36),NM_001285609.1(FTH1),NM_001285610.1(RNASEH2B),NM_001285618.1(BTN1A1),NM_001285620.1(CATHL7),NM_001285629.1(FASN),NM_001285647.1(PRKAG3),NM_001285649.1(HNRNPK),NM_001285653.1(FFAR3),NM_001285666.1(SLC39A1),NM_001285670.1(KITLG),NM_001285690.1(GNS),NM_001285696.1(CCNT1),NM_001285713.1(RIDA),NM_001285714.1(KRT26),NM_001285718.1(LDHA),…
Biological Process	GO:0032501	multicellular organismal process	6122	NM_001285546.1(CATHL6),NM_001285578.1(CD36),NM_001285610.1(RNASEH2B),NM_001285618.1(BTN1A1),NM_001285620.1(CATHL7),NM_001285629.1(FASN),NM_001285649.1(HNRNPK),NM_001285653.1(FFAR3),NM_001285666.1(SLC39A1),NM_001285670.1(KITLG),NM_001285713.1(RIDA),NM_001285714.1(KRT26),NM_001285723.1(CXCR3),NM_001285747.1(CYP19A1),NM_001285761.1(AGPAT1),NM_001287034.1(VEGFA),NM_001287035.1(VEGFA),NM_001287562.1(T…
Biological Process	GO:0048519	negative regulation of biological process	2829	NM_001285578.1(CD36),NM_001285609.1(FTH1),NM_001285618.1(BTN1A1),NM_001285620.1(CATHL7),NM_001285649.1(HNRNPK),NM_001285670.1(KITLG),NM_001285696.1(CCNT1),NM_001285713.1(RIDA),NM_001285723.1(CXCR3),NM_001285739.1(PNPLA2),NM_001285747.1(CYP19A1),NM_001285758.1(IL22),NM_001287034.1(VEGFA),NM_001287035.1(VEGFA),XM_005674768.2(SAMSN1),XM_005674776.3(ROBO2),XM_005674777.3(ROBO2),XM_005674780.3(ROBO1),…
Biological Process	GO:0002376	immune system process	1967	NM_001285546.1(CATHL6),NM_001285578.1(CD36),NM_001285609.1(FTH1),NM_001285618.1(BTN1A1),NM_001285620.1(CATHL7),NM_001285653.1(FFAR3),NM_001285670.1(KITLG),NM_001285723.1(CXCR3),NM_001285747.1(CYP19A1),NM_001287034.1(VEGFA),NM_001287035.1(VEGFA),NM_001287562.1(TYR),NM_001319278.1(STING1),XM_005674768.2(SAMSN1),XM_005674826.3(GPR15),XM_005674916.3(CD200),XM_005674919.3(BTLA),XM_005674920.3(BTLA),XM…
Biological Process	GO:0099531	presynaptic process involved in synaptic transmission	41	XM_005683832.3(Unc13b),XM_005697059.3(PFN2),XM_005699135.3(TACR2),XM_013962541.2(RAP1A),XM_018042421.1(RIMS3),XM_018042432.1(RIMS3),XM_018042436.1(RIMS3),XM_018043746.1(SYN1),XM_018043747.1(SYN1),XM_018044868.1(SEPTIN5),XM_018046857.1(BRAF),XM_018046858.1(BRAF),XM_018047810.1(ASIC1),XM_018047811.1(ASIC1),XM_018049058.1(PFN2),XM_018049060.1(PFN2),XM_018051390.1(UNC13A),XM_018051391.1(UNC13A),XM_01…
Biological Process	GO:0048511	rhythmic process	225	XM_005674982.3(GSK3B),XM_005675149.3(ADIPOQ),XM_005676431.3(CREB1),XM_005676432.3(CREB1),XM_005677515.3(PGLYRP4),XM_005680343.3(TIMELESS),XM_005680373.3(ERBB3),XM_005680582.3(CRY1),XM_005681627.3(PDGFRA),XM_005681744.2(ALB),XM_005681818.3(PRKG2),XM_005683086.3(NR3C1),XM_005683754.3(ANXA1),XM_005688650.3(ADNP),XM_005689029.3(CRH),XM_005689574.3(TPH1),XM_005689575.3(TPH1),XM_005690366.3(ADORA1),XM_…
Biological Process	GO:0098754	detoxification	20	NM_001285578.1(CD36),XM_005679140.3(DLD),XM_005680557.3(TXNRD1),XM_005680561.3(TXNRD1),XM_005680564.3(TXNRD1),XM_005695319.3(FBLN5),XM_005700602.3(ATP7A),XM_018041988.1(GSR),XM_018041989.1(Gsr),XM_018044802.1(TXNRD2),XM_018046613.1(CD36),XM_018046614.1(CD36),XM_018046615.1(CD36),XM_018046616.1(CD36),XM_018046617.1(CD36),XM_018047277.1(CD36),XM_018048193.1(TXNRD1),XM_018055513.1(SLC30A3),XM_018060…
Biological Process	GO:0044848	biological phase	253	XM_005676011.3(SPC25),XM_005676012.3(SPC25),XM_005676786.3(RPA2),XM_005676796.3(Nudc),XM_005678320.3(ITGB3BP),XM_005678441.3(CDKN2C),XM_005679047.3(NUP42),XM_005679109.3(PSMC2),XM_005681790.3(NUP54),XM_005682989.3(CDC25C),XM_005684903.3(NUP43),XM_005684904.3(NUP43),XM_005685137.3(ZWILCH),XM_005686603.3(PSME4),XM_005686945.3(CENPO),XM_005687184.3(Golga2),XM_005688176.3(MCM8),XM_005688315.3(RAE1),X…
Biological Process	GO:0001906	cell killing	67	NM_001285546.1(CATHL6),NM_001285620.1(CATHL7),XM_005677206.3(SLAMF7),XM_005678534.3(PRDX1),XM_005679652.3(GIMAP5),XM_005680842.3(KLRK1),XM_005680865.3(Clec2d11),XM_005681744.2(ALB),XM_005682408.3(FCER2),XM_005685238.3(AP1G2),XM_005692102.3(CDH5),XM_005693216.3(CCL11),XM_005693218.3(CCL2),XM_005694804.3(IL7R),XM_005696018.3(--),XM_005696302.2(TREM1),XM_013964213.2(Clec2h),XM_013965193.2(FCER2),XM_…
Biological Process	GO:0044699	single-organism process	11095	NM_001285546.1(CATHL6),NM_001285578.1(CD36),NM_001285609.1(FTH1),NM_001285610.1(RNASEH2B),NM_001285618.1(BTN1A1),NM_001285620.1(CATHL7),NM_001285629.1(FASN),NM_001285647.1(PRKAG3),NM_001285649.1(HNRNPK),NM_001285653.1(FFAR3),NM_001285666.1(SLC39A1),NM_001285670.1(KITLG),NM_001285690.1(GNS),NM_001285696.1(CCNT1),NM_001285713.1(RIDA),NM_001285714.1(KRT26),NM_001285718.1(LDHA),NM_001285723.1(CXCR3),…
Biological Process	GO:0050896	response to stimulus	6674	NM_001285546.1(CATHL6),NM_001285557.1(EPHX1),NM_001285578.1(CD36),NM_001285610.1(RNASEH2B),NM_001285618.1(BTN1A1),NM_001285620.1(CATHL7),NM_001285629.1(FASN),NM_001285647.1(PRKAG3),NM_001285649.1(HNRNPK),NM_001285653.1(FFAR3),NM_001285670.1(KITLG),NM_001285696.1(CCNT1),NM_001285713.1(RIDA),NM_001285718.1(LDHA),NM_001285723.1(CXCR3),NM_001285747.1(CYP19A1),NM_001285758.1(IL22),NM_001285761.1(AGPAT…
Biological Process	GO:0000003	reproduction	1161	NM_001285670.1(KITLG),NM_001285747.1(CYP19A1),NM_001287034.1(VEGFA),NM_001287035.1(VEGFA),NM_001291298.1(PEG10),NM_001291300.1(PEG10),XM_005674776.3(ROBO2),XM_005674777.3(ROBO2),XM_005674898.3(CIP2A),XM_005675044.2(UMPS),XM_005675046.3(ZNF148),XM_005675060.3(PCYT1A),XM_005675136.3(BCL6),XM_005675137.3(BCL6),XM_005675196.3(AP2M1),XM_005675197.3(AP2M1),XM_005675308.3(TNFSF10),XM_005675405.3(TIPARP)…
Biological Process	GO:0022414	reproductive process	1153	NM_001285670.1(KITLG),NM_001285747.1(CYP19A1),NM_001287034.1(VEGFA),NM_001287035.1(VEGFA),NM_001291298.1(PEG10),NM_001291300.1(PEG10),XM_005674776.3(ROBO2),XM_005674777.3(ROBO2),XM_005674898.3(CIP2A),XM_005675044.2(UMPS),XM_005675046.3(ZNF148),XM_005675060.3(PCYT1A),XM_005675136.3(BCL6),XM_005675137.3(BCL6),XM_005675196.3(AP2M1),XM_005675197.3(AP2M1),XM_005675308.3(TNFSF10),XM_005675405.3(TIPARP)…
Biological Process	GO:0051704	multi-organism process	1865	NM_001285546.1(CATHL6),NM_001285578.1(CD36),NM_001285620.1(CATHL7),NM_001285649.1(HNRNPK),NM_001285690.1(GNS),NM_001285696.1(CCNT1),NM_001287034.1(VEGFA),NM_001287035.1(VEGFA),NM_001319278.1(STING1),XM_005674792.3(Chmp2b),XM_005674802.2(EPHA3),XM_005674898.3(CIP2A),XM_005674994.3(GTF2E1),XM_005675017.2(CD86),XM_005675019.3(CD86),XM_005675044.2(UMPS),XM_005675060.3(PCYT1A),XM_005675100.3(Lrrc15),X…
Cellular Component	GO:0045202	synapse	810	XM_005674982.3(GSK3B),XM_005675409.3(KCNAB1),XM_005675953.3(RAPGEF4),XM_005675955.3(RAPGEF4),XM_005676100.3(PKP4),XM_005676373.3(TMEM237),XM_005676374.2(TMEM237),XM_005676376.3(ALS2),XM_005676492.3(ERBB4),XM_005676493.3(ERBB4),XM_005676494.3(ERBB4),XM_005676495.3(ERBB4),XM_005676602.2(Epha4),XM_005676603.3(EPHA4),XM_005677702.3(SV2A),XM_005678170.3(PRKACB),XM_005678666.3(MACF1),XM_005678667.2(Mac…
Cellular Component	GO:0044456	synapse part	702	XM_005674982.3(GSK3B),XM_005675409.3(KCNAB1),XM_005676100.3(PKP4),XM_005676373.3(TMEM237),XM_005676374.2(TMEM237),XM_005676376.3(ALS2),XM_005676492.3(ERBB4),XM_005676493.3(ERBB4),XM_005676494.3(ERBB4),XM_005676495.3(ERBB4),XM_005676602.2(Epha4),XM_005676603.3(EPHA4),XM_005677702.3(SV2A),XM_005678666.3(MACF1),XM_005678667.2(Macf1),XM_005679158.3(MET),XM_005679400.3(CADPS2),XM_005679431.2(LRRC4),XM…
Cellular Component	GO:0044464	cell part	12417	NM_001285546.1(CATHL6),NM_001285557.1(EPHX1),NM_001285578.1(CD36),NM_001285609.1(FTH1),NM_001285610.1(RNASEH2B),NM_001285618.1(BTN1A1),NM_001285620.1(CATHL7),NM_001285629.1(FASN),NM_001285647.1(PRKAG3),NM_001285649.1(HNRNPK),NM_001285666.1(SLC39A1),NM_001285670.1(KITLG),NM_001285690.1(GNS),NM_001285696.1(CCNT1),NM_001285713.1(RIDA),NM_001285714.1(KRT26),NM_001285718.1(LDHA),NM_001285723.1(CXCR3),…
Cellular Component	GO:0005623	cell	12417	NM_001285546.1(CATHL6),NM_001285557.1(EPHX1),NM_001285578.1(CD36),NM_001285609.1(FTH1),NM_001285610.1(RNASEH2B),NM_001285618.1(BTN1A1),NM_001285620.1(CATHL7),NM_001285629.1(FASN),NM_001285647.1(PRKAG3),NM_001285649.1(HNRNPK),NM_001285666.1(SLC39A1),NM_001285670.1(KITLG),NM_001285690.1(GNS),NM_001285696.1(CCNT1),NM_001285713.1(RIDA),NM_001285714.1(KRT26),NM_001285718.1(LDHA),NM_001285723.1(CXCR3),…
Cellular Component	GO:0044425	membrane part	5155	NM_001285557.1(EPHX1),NM_001285578.1(CD36),NM_001285618.1(BTN1A1),NM_001285653.1(FFAR3),NM_001285666.1(SLC39A1),NM_001285670.1(KITLG),NM_001285723.1(CXCR3),NM_001285739.1(PNPLA2),NM_001285761.1(AGPAT1),NM_001287562.1(TYR),NM_001314180.1(ST3GAL5),NM_001314257.1(ELOVL6),NM_001319278.1(STING1),XM_005674664.3(SLC5A3),XM_005674708.3(CLDN8),XM_005674746.3(MRAP),XM_005674756.3(NCAM2),XM_005674776.3(ROBO…
Cellular Component	GO:0031974	membrane-enclosed lumen	3276	NM_001285610.1(RNASEH2B),NM_001285649.1(HNRNPK),NM_001285690.1(GNS),NM_001285696.1(CCNT1),NM_001287026.1(KANSL2),NM_001287027.1(KANSL2),NM_001287034.1(VEGFA),NM_001287035.1(VEGFA),XM_005674676.3(SON),XM_005674677.3(SON),XM_005674679.3(SON),XM_005674680.3(SON),XM_005674693.2(MIS18A),XM_005674792.3(Chmp2b),XM_005674965.2(COX17),XM_005674982.3(GSK3B),XM_005674994.3(GTF2E1),XM_005675046.3(ZNF148),XM_…
Cellular Component	GO:0043226	organelle	11181	NM_001285546.1(CATHL6),NM_001285557.1(EPHX1),NM_001285578.1(CD36),NM_001285609.1(FTH1),NM_001285610.1(RNASEH2B),NM_001285618.1(BTN1A1),NM_001285620.1(CATHL7),NM_001285629.1(FASN),NM_001285649.1(HNRNPK),NM_001285666.1(SLC39A1),NM_001285670.1(KITLG),NM_001285690.1(GNS),NM_001285696.1(CCNT1),NM_001285713.1(RIDA),NM_001285714.1(KRT26),NM_001285718.1(LDHA),NM_001285739.1(PNPLA2),NM_001285747.1(CYP19A1…
Cellular Component	GO:0030054	cell junction	985	NM_001285649.1(HNRNPK),XM_005674708.3(CLDN8),XM_005674953.3(ARHGAP31),XM_005675001.3(Hcls1),XM_005675134.3(LPP),XM_005675332.3(PRKCI),XM_005675416.3(Mme),XM_005675525.3(CLDN18),XM_005675526.3(CLDN18),XM_005676100.3(PKP4),XM_005676159.3(RND3),XM_005676186.2(CXCR4),XM_005676392.3(ABI2),XM_005677121.3(DDR2),XM_005677180.3(NECTIN4),XM_005677181.3(NECTIN4),XM_005677182.3(NECTIN4),XM_005677183.3(NECTIN…
Cellular Component	GO:0016020	membrane	6922	NM_001285557.1(EPHX1),NM_001285578.1(CD36),NM_001285618.1(BTN1A1),NM_001285629.1(FASN),NM_001285653.1(FFAR3),NM_001285666.1(SLC39A1),NM_001285670.1(KITLG),NM_001285723.1(CXCR3),NM_001285739.1(PNPLA2),NM_001285747.1(CYP19A1),NM_001285761.1(AGPAT1),NM_001287034.1(VEGFA),NM_001287035.1(VEGFA),NM_001287562.1(TYR),NM_001314180.1(ST3GAL5),NM_001314257.1(ELOVL6),NM_001319278.1(STING1),XM_005674664.3(SLC…
Cellular Component	GO:0099512	supramolecular fiber	184	XM_005674707.2(KRTAP24-1),XM_005679935.3(KRT82),XM_005679941.3(KRT83),XM_005680101.2(Krt80),XM_005681595.3(SLAIN2),XM_005684017.3(NEFL),XM_005684719.3(CEP162),XM_005693257.3(SPAG5),XM_005693787.2(KRT24),XM_005693793.2(KRT20),XM_005693808.3(--),XM_005693818.3(KRT14),XM_005701122.3(MID1),XM_005701848.3(Krt2),XM_005701849.3(KRT73),XM_005701851.3(KRT74),XM_013964125.2(BICD1),XM_013964126.2(BICD1),XM_…
Cellular Component	GO:0044422	organelle part	6651	NM_001285557.1(EPHX1),NM_001285578.1(CD36),NM_001285610.1(RNASEH2B),NM_001285649.1(HNRNPK),NM_001285666.1(SLC39A1),NM_001285690.1(GNS),NM_001285696.1(CCNT1),NM_001285718.1(LDHA),NM_001285739.1(PNPLA2),NM_001285747.1(CYP19A1),NM_001285761.1(AGPAT1),NM_001287026.1(KANSL2),NM_001287027.1(KANSL2),NM_001287034.1(VEGFA),NM_001287035.1(VEGFA),NM_001287562.1(TYR),NM_001314180.1(ST3GAL5),NM_001314257.1(EL…
Cellular Component	GO:0019012	virion	69	NM_001285649.1(HNRNPK),XM_005677368.3(KHDC4),XM_005677369.3(KHDC4),XM_005678444.3(Elavl4),XM_005678445.3(Elavl4),XM_005678446.3(Elavl4),XM_005679280.3(HNRNPA2B1),XM_005679283.3(HNRNPA2B1),XM_005679849.3(HNRNPA1),XM_005679851.3(HNRNPA1),XM_005681312.3(GAR1),XM_005681313.2(GAR1),XM_005682388.3(ELAVL3),XM_005682389.3(ELAVL3),XM_005685447.3(NOP10),XM_005690806.3(FBLIM1),XM_013962779.2(RAVER2),XM_0139…
Cellular Component	GO:0044423	virion part	68	XM_005677368.3(KHDC4),XM_005677369.3(KHDC4),XM_005678444.3(Elavl4),XM_005678445.3(Elavl4),XM_005678446.3(Elavl4),XM_005679280.3(HNRNPA2B1),XM_005679283.3(HNRNPA2B1),XM_005679849.3(HNRNPA1),XM_005679851.3(HNRNPA1),XM_005681312.3(GAR1),XM_005681313.2(GAR1),XM_005682388.3(ELAVL3),XM_005682389.3(ELAVL3),XM_005685447.3(NOP10),XM_005690806.3(FBLIM1),XM_013962779.2(RAVER2),XM_013962780.2(RAVER2),XM_0139…
Cellular Component	GO:0032991	macromolecular complex	3803	NM_001285578.1(CD36),NM_001285610.1(RNASEH2B),NM_001285649.1(HNRNPK),NM_001285696.1(CCNT1),NM_001285714.1(KRT26),NM_001287026.1(KANSL2),NM_001287027.1(KANSL2),XM_005674792.3(Chmp2b),XM_005674830.2(COL8A1),XM_005674841.3(TOMM70),XM_005674982.3(GSK3B),XM_005675001.3(Hcls1),XM_005675061.3(SLC51A),XM_005675119.3(IL1RAP),XM_005675120.3(IL1RAP),XM_005675149.3(ADIPOQ),XM_005675162.2(DNAJB11),XM_00567517…
Cellular Component	GO:0044420	extracellular matrix component	153	NM_001287034.1(VEGFA),NM_001287035.1(VEGFA),XM_005674830.2(COL8A1),XM_005675868.3(COL5A2),XM_005675869.3(COL3A1),XM_005678936.3(COL1A2),XM_005680465.3(Ntn4),XM_005681744.2(ALB),XM_005682449.3(COL5A3),XM_005686088.3(PGF),XM_005686089.3(PGF),XM_005687564.3(FGF9),XM_005690572.2(USH2A),XM_005690650.3(Dnm3),XM_005690651.3(Dnm3),XM_005694623.3(ERBIN),XM_005694625.3(ERBIN),XM_005694776.3(EGFLAM),XM_0056…
Cellular Component	GO:0031012	extracellular matrix	308	NM_001287034.1(VEGFA),NM_001287035.1(VEGFA),XM_005674830.2(COL8A1),XM_005675868.3(COL5A2),XM_005675869.3(COL3A1),XM_005677137.3(OLFML2B),XM_005677138.3(OLFML2B),XM_005677139.3(OLFML2B),XM_005678936.3(COL1A2),XM_005679214.3(RELN),XM_005679509.3(PTN),XM_005679510.3(PTN),XM_005679809.2(KERA),XM_005679810.3(KERA),XM_005680465.3(Ntn4),XM_005680532.3(IGF1),XM_005680534.3(IGF1),XM_005680535.3(IGF1),XM_0…
Cellular Component	GO:0009295	nucleoid	13	XM_005678045.3(DBT),XM_005678902.2(MTERF1),XM_005678903.2(MTERF1),XM_005679536.3(SSBP1),XM_005682995.3(HSPA9),XM_005684933.3(TFB1M),XM_005693668.3(LRRC59),XM_018042435.1(VDAC2),XM_018047440.1(MTERF1),XM_018049549.1(Grsf1),XM_018049550.1(GRSF1),XM_018053428.1(SOD2),XM_018060520.1(ATAD3)
Cellular Component	GO:0044215	other organism	11	XM_005676914.3(PLA2G2A),XM_005676915.3(PLA2G2A),XM_005676916.3(PLA2G2A),XM_005698386.3(Pi4k2a),XM_013964125.2(BICD1),XM_013964126.2(BICD1),XM_018045705.1(GBP7),XM_018045706.1(GBP6),XM_018045708.1(GBP1),XM_018048328.1(BICD1),XM_018067042.1(PLA2G2A)
Cellular Component	GO:0044217	other organism part	11	XM_005676914.3(PLA2G2A),XM_005676915.3(PLA2G2A),XM_005676916.3(PLA2G2A),XM_005698386.3(Pi4k2a),XM_013964125.2(BICD1),XM_013964126.2(BICD1),XM_018045705.1(GBP7),XM_018045706.1(GBP6),XM_018045708.1(GBP1),XM_018048328.1(BICD1),XM_018067042.1(PLA2G2A)
Cellular Component	GO:0005576	extracellular region	864	NM_001285546.1(CATHL6),NM_001285578.1(CD36),NM_001285618.1(BTN1A1),NM_001285620.1(CATHL7),NM_001285647.1(PRKAG3),NM_001285670.1(KITLG),NM_001285758.1(IL22),NM_001287034.1(VEGFA),NM_001287035.1(VEGFA),XM_005675114.3(FGF12),XM_005675116.3(FGF12),XM_005675118.3(OSTN),XM_005675141.3(MASP1),XM_005675142.3(MASP1),XM_005675143.3(MASP1),XM_005675149.3(ADIPOQ),XM_005675308.3(TNFSF10),XM_005675332.3(PRKCI)…
Cellular Component	GO:0044421	extracellular region part	857	NM_001285546.1(CATHL6),NM_001285578.1(CD36),NM_001285618.1(BTN1A1),NM_001285620.1(CATHL7),NM_001285647.1(PRKAG3),NM_001285670.1(KITLG),NM_001285758.1(IL22),NM_001287034.1(VEGFA),NM_001287035.1(VEGFA),XM_005675114.3(FGF12),XM_005675116.3(FGF12),XM_005675118.3(OSTN),XM_005675141.3(MASP1),XM_005675142.3(MASP1),XM_005675143.3(MASP1),XM_005675149.3(ADIPOQ),XM_005675308.3(TNFSF10),XM_005675332.3(PRKCI)…
Molecular Function	GO:0005488	binding	11900	NM_001285546.1(CATHL6),NM_001285557.1(EPHX1),NM_001285578.1(CD36),NM_001285609.1(FTH1),NM_001285620.1(CATHL7),NM_001285629.1(FASN),NM_001285647.1(PRKAG3),NM_001285649.1(HNRNPK),NM_001285653.1(FFAR3),NM_001285666.1(SLC39A1),NM_001285670.1(KITLG),NM_001285690.1(GNS),NM_001285696.1(CCNT1),NM_001285713.1(RIDA),NM_001285714.1(KRT26),NM_001285718.1(LDHA),NM_001285723.1(CXCR3),NM_001285739.1(PNPLA2),NM_…
Molecular Function	GO:0001071	nucleic acid binding transcription factor activity	1049	NM_001285649.1(HNRNPK),XM_005675046.3(ZNF148),XM_005675136.3(BCL6),XM_005675137.3(BCL6),XM_005675344.3(MECOM),XM_005675345.2(MECOM),XM_005675347.3(MECOM),XM_005675348.3(MECOM),XM_005675349.2(MECOM),XM_005675350.2(MECOM),XM_005675351.3(MECOM),XM_005675469.3(ZIC1),XM_005675496.3(ZBTB38),XM_005675497.3(ZBTB38),XM_005675498.3(ZBTB38),XM_005675643.3(PKNOX1),XM_005675897.3(NEUROD1),XM_005675932.3(HOXD1…
Molecular Function	GO:0098772	molecular function regulator	1251	XM_005674953.3(ARHGAP31),XM_005674965.2(COX17),XM_005675094.3(PPP1R2),XM_005675114.3(FGF12),XM_005675116.3(FGF12),XM_005675408.3(KCNAB1),XM_005675409.3(KCNAB1),XM_005675418.3(ARHGEF26),XM_005675537.3(PPP2R3A),XM_005675538.3(PPP2R3A),XM_005675677.3(S100B),XM_005675872.3(TFPI),XM_005675913.3(PRKRA),XM_005675953.3(RAPGEF4),XM_005675955.3(RAPGEF4),XM_005676376.3(ALS2),XM_005676619.2(DOCK10),XM_005676…
Molecular Function	GO:0045182	translation regulator activity	77	XM_013972982.2(CPEB1),XM_013975503.2(NAT1),XM_013975505.2(NAT1),XM_013975506.2(NAT1),XM_018039731.1(CELF4),XM_018039733.1(CELF4),XM_018039734.1(CELF4),XM_018039735.1(CELF4),XM_018039736.1(CELF4),XM_018039737.1(CELF4),XM_018039738.1(CELF4),XM_018039739.1(CELF4),XM_018039740.1(CELF4),XM_018039741.1(CELF4),XM_018039743.1(CELF4),XM_018039744.1(CELF4),XM_018039745.1(CELF4),XM_018039746.1(CELF4),XM_018…
Molecular Function	GO:0000988	transcription factor activity, protein binding	702	XM_005675897.3(NEUROD1),XM_005675937.3(ATF2),XM_005676426.2(KLF7),XM_005676429.3(Klf7),XM_005676431.3(CREB1),XM_005676432.3(CREB1),XM_005676762.3(GMEB1),XM_005676764.3(TAF12),XM_005676798.3(NR0B2),XM_005677795.3(TBX15),XM_005678346.3(MYSM1),XM_005678347.3(MYSM1),XM_005678569.3(Med8),XM_005678626.3(NFYC),XM_005678629.3(NFYC),XM_005678630.3(NFYC),XM_005679004.3(HDAC9),XM_005679006.3(HDAC9),XM_00567…
Molecular Function	GO:0005215	transporter activity	764	NM_001285666.1(SLC39A1),XM_005674664.3(SLC5A3),XM_005674841.3(TOMM70),XM_005674922.3(SLC35A5),XM_005674923.3(SLC35A5),XM_005675196.3(AP2M1),XM_005675197.3(AP2M1),XM_005675200.2(HTR3C),XM_005675201.3(ABCC5),XM_005675338.3(SEC62),XM_005675408.3(KCNAB1),XM_005675409.3(KCNAB1),XM_005675810.3(NIPA2),XM_005675873.3(CALCRL),XM_005675874.3(CALCRL),XM_005675875.3(CALCRL),XM_005676642.3(SLC19A3),XM_0056766…
Molecular Function	GO:0003824	catalytic activity	4807	NM_001285557.1(EPHX1),NM_001285609.1(FTH1),NM_001285610.1(RNASEH2B),NM_001285629.1(FASN),NM_001285647.1(PRKAG3),NM_001285690.1(GNS),NM_001285713.1(RIDA),NM_001285718.1(LDHA),NM_001285739.1(PNPLA2),NM_001285747.1(CYP19A1),NM_001285761.1(AGPAT1),NM_001287026.1(KANSL2),NM_001287027.1(KANSL2),NM_001287562.1(TYR),NM_001314180.1(ST3GAL5),NM_001314257.1(ELOVL6),XM_005674671.3(GART),XM_005674672.3(GART),…
Molecular Function	GO:0016209	antioxidant activity	26	XM_005678534.3(PRDX1),XM_005680557.3(TXNRD1),XM_005680561.3(TXNRD1),XM_005680564.3(TXNRD1),XM_005684915.3(IYD),XM_005689811.3(HBE1),XM_005690077.3(CAT),XM_005694704.3(GPX8),XM_005694705.2(GPX8),XM_013968785.2(SRXN1),XM_013972800.2(GPX8),XM_018044802.1(TXNRD2),XM_018048193.1(TXNRD1),XM_018052738.1(PXDN),XM_018052739.1(PXDN),XM_018053428.1(SOD2),XM_018053919.1(Gstz1),XM_018054138.1(DUOX2),XM_018059…
Molecular Function	GO:0009055	electron carrier activity	6	XM_005686542.3(COX7A2L),XM_005692189.3(CYB5B),XM_018045379.1(COX7A2),XM_018048048.1(NDUFA4L2),XM_018063076.1(COX6B2),XM_018064681.1(COX10)
Molecular Function	GO:0005198	structural molecule activity	320	XM_005675868.3(COL5A2),XM_005675869.3(COL3A1),XM_005677587.3(TDRKH),XM_005677592.3(TUFT1),XM_005677593.3(TUFT1),XM_005678936.3(COL1A2),XM_005679935.3(KRT82),XM_005680148.3(Pphln1),XM_005680150.3(Pphln1),XM_005680152.3(Pphln1),XM_005680153.3(Pphln1),XM_005680154.3(Pphln1),XM_005680155.3(Pphln1),XM_005680156.3(Pphln1),XM_005680211.3(GRIP1),XM_005680212.3(GRIP1),XM_005680364.3(MYL6),XM_005680365.2(M…
Molecular Function	GO:0060089	molecular transducer activity	1115	NM_001285578.1(CD36),NM_001285653.1(FFAR3),NM_001285723.1(CXCR3),XM_005674776.3(ROBO2),XM_005674777.3(ROBO2),XM_005674780.3(ROBO1),XM_005674783.3(ROBO1),XM_005674785.3(ROBO1),XM_005674802.2(EPHA3),XM_005674826.3(GPR15),XM_005674854.2(ADGRG7),XM_005674904.3(Plcxd2),XM_005674919.3(BTLA),XM_005674920.3(BTLA),XM_005675017.2(CD86),XM_005675019.3(CD86),XM_005675119.3(IL1RAP),XM_005675120.3(IL1RAP),XM_0…
Molecular Function	GO:0004871	signal transducer activity	844	NM_001285578.1(CD36),NM_001285653.1(FFAR3),NM_001285723.1(CXCR3),XM_005674776.3(ROBO2),XM_005674777.3(ROBO2),XM_005674780.3(ROBO1),XM_005674783.3(ROBO1),XM_005674785.3(ROBO1),XM_005674802.2(EPHA3),XM_005674826.3(GPR15),XM_005674854.2(ADGRG7),XM_005675017.2(CD86),XM_005675019.3(CD86),XM_005675119.3(IL1RAP),XM_005675120.3(IL1RAP),XM_005675172.3(MAP3K13),XM_005675173.3(MAP3K13),XM_005675200.2(HTR3C)…
