# Supplementary material for: Characterization and Comparative Analysis of Whole-Transcriptome Sequencing in High- and Low-Fecundity Chongming White Goat Ovaries during the Estrus Phase
Source: Animals (Basel). 2024 Mar 22;14(7):988. doi: 10.3390/ani14070988 (PMC11010919; doi:10.3390/ani14070988)
Supplement: Supplementary file 1 [file animals-14-00988-s001.zip › Table S8. Enriched KEGG pathways for target genes of differentially expressed miRNAs..xls]

## Sheet: Sheet1
KEGG_A_class	KEGG_B_class	Pathway	LP-vs-HP (7852)	All (17594)	Pvalue	Qvalue	Pathway ID	Genes	K_IDs
Human Diseases	Cancers	MicroRNAs in cancer	288	436	6.22844e-20	2.18618e-17	ko05206	NM_001285649.1(HNRNPK);NM_001287034.1(VEGFA);NM_001287035.1(VEGFA);XM_005675125.2(TP63);XM_005675126.3(Tp63);XM_005675129.3(TP63);XM_005675131.3(TP63);XM_005675289.3(PIK3CA);XM_005675932.3(HOXD10);XM_005677834.2(NRAS);XM_005678520.3(PIK3R3);XM_005679158.3(MET);XM_005680196.3(MDM2);XM_005680373.3(ERBB3);XM_005680985.3(CCND2);XM_005681085.3(PDGFB);XM_005681627.3(PDGFRA);XM_005682989.3(CDC25C);XM_00…	K12886+K05448+K05448+K10149+K10149+K10149+K10149+K00922+K09295+K07828+K02649+K05099+K06643+K05084+K10151+K17386+K04363+K05867+K04368+K17449+K17398+K11459+K05866+K07996+K10127+K10127+K04451+K17391+K04692+K02649+K02649+K23582+K23582+K06645+K04514+K10139+K01110+K08270+K01348+K17390+K17390+K05099+K05099+K17386+K04363+K02085+K02085+K17460+K17449+K07436+K04671+K17391+K04692+K04692+K19662+K09850+K09850+…
Environmental Information Processing	Signal transduction	Ras signaling pathway	360	601	1.49816e-14	2.62927e-12	ko04014	NM_001285670.1(KITLG);NM_001285769.1(Ets1);NM_001287034.1(VEGFA);NM_001287035.1(VEGFA);XM_005674961.3(PLA1A);XM_005675289.3(PIK3CA);XM_005675512.3(MRAS);XM_005676907.3(PLA2G2D);XM_005676913.3(PLA2G2A);XM_005676914.3(PLA2G2A);XM_005676915.3(PLA2G2A);XM_005676916.3(PLA2G2A);XM_005677834.2(NRAS);XM_005678170.3(PRKACB);XM_005678171.3(PRKACB);XM_005678520.3(PIK3R3);XM_005679158.3(MET);XM_005680532.3(I…	K05461+K02678+K05448+K05448+K13618+K00922+K07831+K01047+K01047+K01047+K01047+K01047+K07828+K04345+K04345+K02649+K05099+K05459+K05459+K05459+K05459+K05459+K05459+K07860+K04358+K17386+K04363+K04440+K04440+K04440+K05095+K18496+K18496+K04368+K16342+K17449+K16859+K16859+K08774+K12362+K04358+K04355+K04355+K04355+K08887+K16342+K01047+K04549+K04549+K02649+K02649+K04358+K19613+K19613+K04358+K05449+K07210+…
Organismal Systems	Development	Axon guidance	339	568	1.77802e-13	1.60393e-11	ko04360	XM_005674776.3(ROBO2);XM_005674777.3(ROBO2);XM_005674780.3(ROBO1);XM_005674783.3(ROBO1);XM_005674785.3(ROBO1);XM_005674802.2(EPHA3);XM_005674982.3(GSK3B);XM_005675289.3(PIK3CA);XM_005675480.3(TRPC1);XM_005676186.2(CXCR4);XM_005676602.2(Epha4);XM_005676603.3(EPHA4);XM_005677358.3(SEMA4A);XM_005677834.2(NRAS);XM_005678520.3(PIK3R3);XM_005679075.3(SEMA3D);XM_005679076.3(Sema3a);XM_005679077.3(SEMA3E…	K06754+K06754+K06753+K06753+K06753+K05104+K03083+K00922+K04964+K04189+K05105+K05105+K06521+K07828+K02649+K06840+K06840+K06840+K06840+K04630+K05099+K16351+K07531+K07526+K07526+K06845+K07860+K07521+K07521+K07520+K07520+K04515+K04515+K06521+K06521+K12755+K07532+K06093+K06093+K02649+K02649+K04630+K04514+K06842+K06842+K06842+K07522+K05099+K05099+K06845+K06845+K06845+K06845+K13578+K13578+K13578+K13578+…
Organismal Systems	Nervous system	Neurotrophin signaling pathway	221	345	1.82784e-13	1.60393e-11	ko04722	XM_005674982.3(GSK3B);XM_005675289.3(PIK3CA);XM_005677834.2(NRAS);XM_005678520.3(PIK3R3);XM_005681861.3(MAPK10);XM_005681862.2(MAPK10);XM_005681863.3(MAPK10);XM_005683168.3(CAMK2A);XM_005683169.3(Camk2a);XM_005684842.3(MAP3K5);XM_005685130.3(MAP2K1);XM_005685801.3(SHC4);XM_005690025.2(BDNF);XM_005690026.2(BDNF);XM_005690027.2(BDNF);XM_005693530.3(TP53);XM_005694608.3(PIK3R1);XM_005694609.3(PIK3R1…	K03083+K00922+K07828+K02649+K04440+K04440+K04440+K04515+K04515+K04426+K04368+K17449+K04355+K04355+K04355+K04451+K02649+K02649+K04731+K04731+K04353+K04440+K04440+K04440+K04440+K17449+K04355+K02159+K05101+K04441+K04441+K02161+K12459+K12459+K12459+K12459+K06276+K06276+K04392+K04392+K07209+K07209+K04515+K04515+K04515+K04515+K04515+K04515+K04515+K04515+K04515+K04515+K04515+K04515+K04515+K04515+K04440+…
Organismal Systems	Development and regeneration	Axon regeneration	179	272	1.11811e-12	7.84912e-11	ko04361	XM_005674776.3(ROBO2);XM_005674777.3(ROBO2);XM_005675172.3(MAP3K13);XM_005675173.3(MAP3K13);XM_005675289.3(PIK3CA);XM_005678170.3(PRKACB);XM_005678171.3(PRKACB);XM_005678708.3(AGO1);XM_005678984.3(DGKB);XM_005678985.3(DGKB);XM_005679158.3(MET);XM_005680381.3(DGKA);XM_005680383.3(DGKA);XM_005681861.3(MAPK10);XM_005681862.2(MAPK10);XM_005681863.3(MAPK10);XM_005689556.3(ARHGEF12);XM_005689574.3(TPH1…	K06754+K06754+K04422+K04422+K00922+K04345+K04345+K11593+K00901+K00901+K05099+K00901+K00901+K04440+K04440+K04440+K07532+K00502+K00502+K00901+K01110+K04345+K04345+K04345+K04345+K04345+K00901+K00901+K05099+K05099+K04422+K04440+K04440+K04440+K04440+K04459+K10693+K05858+K05858+K04459+K04441+K04441+K04392+K04392+K08049+K00901+K00901+K00901+K01110+K01110+K11593+K11593+K11593+K11593+K11593+K11593+K04163+…
Human Diseases	Cancers	Pathways in cancer	683	1262	1.40649e-12	8.22795e-11	ko05200	NM_001285670.1(KITLG);NM_001285769.1(Ets1);NM_001287034.1(VEGFA);NM_001287035.1(VEGFA);NM_001314223.1(SLC2A1);XM_005674982.3(GSK3B);XM_005675289.3(PIK3CA);XM_005675344.3(MECOM);XM_005675345.2(MECOM);XM_005675347.3(MECOM);XM_005675348.3(MECOM);XM_005675349.2(MECOM);XM_005675350.2(MECOM);XM_005675351.3(MECOM);XM_005676186.2(CXCR4);XM_005676364.3(CASP8);XM_005676365.3(CASP8);XM_005677834.2(NRAS);XM_…	K05461+K02678+K05448+K05448+K07299+K03083+K00922+K04462+K04462+K04462+K04462+K04462+K04462+K04462+K04189+K04398+K04398+K07828+K00799+K04345+K04345+K02649+K04630+K00182+K05099+K03209+K06643+K05459+K05459+K05459+K05459+K05459+K05459+K22182+K22182+K22182+K04738+K04738+K04738+K07860+K04358+K10151+K17386+K04363+K04440+K04440+K04440+K08803+K05435+K05095+K00714+K18496+K18496+K04515+K04515+K08803+K03511+…
Organismal Systems	Nervous system	Dopaminergic synapse	237	381	2.42772e-12	1.21733e-10	ko04728	XM_005674982.3(GSK3B);XM_005675537.3(PPP2R3A);XM_005675538.3(PPP2R3A);XM_005675937.3(ATF2);XM_005676119.3(KCNJ3);XM_005676120.3(KCNJ3);XM_005676431.3(CREB1);XM_005676432.3(CREB1);XM_005677480.3(CREB3L4);XM_005677481.3(CREB3L4);XM_005678170.3(PRKACB);XM_005678171.3(PRKACB);XM_005679090.3(GNAI1);XM_005679262.2(CREB5);XM_005679263.3(CREB5);XM_005679265.1(Creb5);XM_005679511.3(CREB3L2);XM_005680281.3…	K03083+K11583+K11583+K04450+K04997+K04997+K05870+K05870+K09048+K09048+K04345+K04345+K04630+K09047+K09047+K09047+K09048+K10396+K04959+K04440+K04440+K04440+K09048+K09048+K04354+K04354+K04515+K04515+K05197+K05197+K11584+K04379+K10396+K05200+K04439+K11584+K04549+K04549+K04630+K11584+K04345+K04345+K04345+K04345+K04345+K02223+K02223+K04440+K04440+K04440+K04440+K04354+K04354+K05197+K05197+K11583+K05858+…
Environmental Information Processing	Signal transduction	Wnt signaling pathway	273	451	4.70217e-12	2.06308e-10	ko04310	XM_005674982.3(GSK3B);XM_005678170.3(PRKACB);XM_005678171.3(PRKACB);XM_005679153.3(WNT2);XM_005679712.3(LGR5);XM_005680007.2(WNT1);XM_005680676.3(RAC2);XM_005680985.3(CCND2);XM_005681333.3(Dkk2);XM_005681344.3(CXXC4);XM_005681861.3(MAPK10);XM_005681862.2(MAPK10);XM_005681863.3(MAPK10);XM_005682976.2(WNT8A);XM_005683152.3(CSNK1A1);XM_005683153.3(CSNK1A1);XM_005683154.3(CSNK1A1);XM_005683156.3(CSNK…	K03083+K04345+K04345+K00182+K04308+K03209+K07860+K10151+K02165+K03344+K04440+K04440+K04440+K00714+K08957+K08957+K08957+K08957+K04515+K04515+K04427+K04512+K04512+K23099+K04493+K04507+K04451+K10152+K02222+K00182+K04345+K04345+K04345+K04345+K04345+K04308+K04440+K04440+K04440+K04440+K19626+K19626+K04427+K02085+K02085+K23605+K04512+K05858+K05858+K19662+K04508+K04508+K00444+K00444+K00444+K04499+K04511+…
Metabolism	Lipid metabolism	Glycerophospholipid metabolism	175	268	5.46536e-12	2.13149e-10	ko00564	NM_001285761.1(AGPAT1);XM_005674961.3(PLA1A);XM_005675060.3(PCYT1A);XM_005675655.3(AGPAT3);XM_005676862.3(LYPLA2);XM_005676907.3(PLA2G2D);XM_005676913.3(PLA2G2A);XM_005676914.3(PLA2G2A);XM_005676915.3(PLA2G2A);XM_005676916.3(PLA2G2A);XM_005678357.3(PLPP3);XM_005678984.3(DGKB);XM_005678985.3(DGKB);XM_005680381.3(DGKA);XM_005680383.3(DGKA);XM_005680753.3(ETNK1);XM_005680925.3(LPCAT3);XM_005684957.3…	K13509+K13618+K00968+K13523+K06130+K01047+K01047+K01047+K01047+K01047+K01080+K00901+K00901+K00901+K00901+K00894+K13515+K13523+K13523+K13523+K16342+K15728+K15728+K16342+K01047+K06129+K16860+K00901+K15728+K15728+K00629+K00629+K13511+K00901+K00901+K00968+K01115+K16860+K01047+K13509+K13509+K15728+K00629+K00006+K13509+K13509+K13509+K15728+K00901+K00901+K00901+K00629+K00629+K18693+K18693+K18693+K13506+…
Human Diseases	Cancers	Glioma	142	209	6.88299e-12	2.41593e-10	ko05214	XM_005675289.3(PIK3CA);XM_005677834.2(NRAS);XM_005678520.3(PIK3R3);XM_005680196.3(MDM2);XM_005680532.3(IGF1);XM_005680534.3(IGF1);XM_005680535.3(IGF1);XM_005680537.3(IGF1);XM_005680538.3(IGF1);XM_005680539.3(IGF1);XM_005681085.3(PDGFB);XM_005681627.3(PDGFRA);XM_005683168.3(CAMK2A);XM_005683169.3(Camk2a);XM_005685056.3(POLK);XM_005685130.3(MAP2K1);XM_005685801.3(SHC4);XM_005686385.3(TGFA);XM_00569…	K00922+K07828+K02649+K06643+K05459+K05459+K05459+K05459+K05459+K05459+K17386+K04363+K04515+K04515+K03511+K04368+K17449+K08774+K04451+K02649+K02649+K01110+K17386+K04363+K03511+K17449+K08774+K02159+K19662+K06625+K14021+K06620+K06620+K04359+K04359+K04359+K04359+K04359+K04359+K04359+K01110+K01110+K04515+K04515+K04515+K04515+K04515+K04515+K04515+K04515+K04515+K04515+K04515+K04515+K04515+K04515+K04503+…
Environmental Information Processing	Signal transduction	ErbB signaling pathway	180	281	3.17519e-11	1.01318e-09	ko04012	XM_005674982.3(GSK3B);XM_005675289.3(PIK3CA);XM_005676492.3(ERBB4);XM_005676493.3(ERBB4);XM_005676494.3(ERBB4);XM_005676495.3(ERBB4);XM_005677834.2(NRAS);XM_005678520.3(PIK3R3);XM_005680373.3(ERBB3);XM_005681861.3(MAPK10);XM_005681862.2(MAPK10);XM_005681863.3(MAPK10);XM_005683168.3(CAMK2A);XM_005683169.3(Camk2a);XM_005685130.3(MAP2K1);XM_005685801.3(SHC4);XM_005686385.3(TGFA);XM_005690924.3(ABL2)…	K03083+K00922+K05085+K05085+K05085+K05085+K07828+K02649+K05084+K04440+K04440+K04440+K04515+K04515+K04368+K17449+K08774+K08887+K02649+K02649+K04440+K04440+K04440+K04440+K17449+K08774+K19662+K22517+K22517+K06625+K04515+K04515+K04515+K04515+K04515+K04515+K04515+K04515+K04515+K04515+K04515+K04515+K04515+K04515+K04440+K04440+K04440+K04440+K04440+K05457+K05457+K05457+K05457+K05457+K03083+K03083+K03083+…
Cellular Processes	Cellular community - eukaryotes	Signaling pathways regulating pluripotency of stem cells	214	347	8.85291e-11	2.46784e-09	ko04550	XM_005674982.3(GSK3B);XM_005675289.3(PIK3CA);XM_005676107.3(ACVR1);XM_005676108.3(ACVR1);XM_005676151.3(RIF1);XM_005676173.3(ACVR2A);XM_005677834.2(NRAS);XM_005678520.3(PIK3R3);XM_005679153.3(WNT2);XM_005679276.3(HOXA1);XM_005679277.2(HOXA1);XM_005679946.3(ACVR1B);XM_005680007.2(WNT1);XM_005680288.3(INHBC);XM_005680532.3(IGF1);XM_005680534.3(IGF1);XM_005680535.3(IGF1);XM_005680537.3(IGF1);XM_0056…	K03083+K00922+K04675+K04675+K11138+K04670+K07828+K02649+K00182+K09301+K09301+K13567+K03209+K22688+K05459+K05459+K05459+K05459+K05459+K05459+K09222+K05095+K16790+K00714+K09071+K04368+K15613+K09326+K16791+K11459+K08031+K08031+K08031+K08031+K08031+K05419+K04692+K02649+K02649+K05060+K00182+K13567+K13578+K13578+K13578+K13578+K09222+K02085+K02085+K23605+K08031+K04671+K11460+K11460+K04692+K04692+K00444+…
Organismal Systems	Nervous system	Cholinergic synapse	191	304	9.52908e-11	2.46784e-09	ko04725	XM_005675289.3(PIK3CA);XM_005676119.3(KCNJ3);XM_005676120.3(KCNJ3);XM_005676431.3(CREB1);XM_005676432.3(CREB1);XM_005677480.3(CREB3L4);XM_005677481.3(CREB3L4);XM_005677834.2(NRAS);XM_005678170.3(PRKACB);XM_005678171.3(PRKACB);XM_005678520.3(PIK3R3);XM_005679090.3(GNAI1);XM_005679129.3(PIK3CG);XM_005679262.2(CREB5);XM_005679263.3(CREB5);XM_005679265.1(Creb5);XM_005679508.3(CHRM2);XM_005679511.3(CR…	K00922+K04997+K04997+K05870+K05870+K09048+K09048+K07828+K04345+K04345+K02649+K04630+K21289+K09047+K09047+K09047+K04130+K09048+K04959+K09048+K09048+K04515+K04515+K04368+K04379+K08043+K04132+K04549+K04549+K04996+K02649+K02649+K04630+K04345+K04345+K04345+K04345+K04345+K05858+K05858+K04930+K19662+K09048+K02161+K08049+K04515+K04515+K04515+K04515+K04515+K04515+K04515+K04515+K04515+K04515+K04515+K04515+…
Cellular Processes	Cell motility	Regulation of actin cytoskeleton	309	530	9.84323e-11	2.46784e-09	ko04810	XM_005675289.3(PIK3CA);XM_005675512.3(MRAS);XM_005676064.3(ITGB6);XM_005676186.2(CXCR4);XM_005676392.3(ABI2);XM_005677342.2(IQGAP3);XM_005677614.3(PIP5K1A);XM_005677615.3(PIP5K1A);XM_005677617.3(PIP5K1A);XM_005677739.3(ITGA10);XM_005677740.3(ITGA10);XM_005677834.2(NRAS);XM_005678013.3(VAV3);XM_005678520.3(PIK3R3);XM_005679027.3(ITGB8);XM_005679508.3(CHRM2);XM_005680676.3(RAC2);XM_005680984.3(FGF6…	K00922+K07831+K06589+K04189+K05751+K05767+K00889+K00889+K00889+K06586+K06586+K07828+K05730+K02649+K06591+K04130+K07860+K04358+K17386+K04363+K05095+K18496+K18496+K05767+K04368+K04358+K00920+K00907+K12755+K07532+K04132+K05754+K02649+K02649+K06481+K04358+K05759+K04514+K05718+K04358+K05700+K05729+K05729+K06591+K05750+K17386+K04363+K04358+K05722+K05722+K02085+K02085+K06483+K06589+K06589+K06589+K00921+…
Environmental Information Processing	Signal transduction	FoxO signaling pathway	183	290	1.38999e-10	3.07496e-09	ko04068	NM_001285647.1(PRKAG3);XM_005675136.3(BCL6);XM_005675137.3(BCL6);XM_005675289.3(PIK3CA);XM_005675308.3(TNFSF10);XM_005676010.1(G6PC2);XM_005677834.2(NRAS);XM_005678031.3(S1PR1);XM_005678520.3(PIK3R3);XM_005680006.3(PRKAG1);XM_005680196.3(MDM2);XM_005680532.3(IGF1);XM_005680534.3(IGF1);XM_005680535.3(IGF1);XM_005680537.3(IGF1);XM_005680538.3(IGF1);XM_005680539.3(IGF1);XM_005680985.3(CCND2);XM_0056…	K07200+K15618+K15618+K00922+K04721+K01084+K07828+K04288+K02649+K07200+K06643+K05459+K05459+K05459+K05459+K05459+K05459+K10151+K04440+K04440+K04440+K13302+K08336+K15010+K04368+K13377+K13303+K10305+K03781+K05443+K04692+K01084+K02649+K02649+K03875+K05072+K01110+K07199+K08862+K04440+K04440+K04440+K04440+K04603+K23605+K13303+K13303+K04411+K08863+K08863+K07200+K07200+K07200+K07200+K07200+K07200+K04692+…
Environmental Information Processing	Signal transduction	AMPK signaling pathway	207	335	1.40169e-10	3.07496e-09	ko04152	NM_001285578.1(CD36);NM_001285629.1(FASN);NM_001285647.1(PRKAG3);XM_005675149.3(ADIPOQ);XM_005675289.3(PIK3CA);XM_005675537.3(PPP2R3A);XM_005675538.3(PPP2R3A);XM_005676010.1(G6PC2);XM_005676431.3(CREB1);XM_005676432.3(CREB1);XM_005677480.3(CREB3L4);XM_005677481.3(CREB3L4);XM_005678520.3(PIK3R3);XM_005679262.2(CREB5);XM_005679263.3(CREB5);XM_005679265.1(Creb5);XM_005679511.3(CREB3L2);XM_005680006.…	K06259+K00665+K07200+K07296+K00922+K11583+K11583+K01084+K05870+K05870+K09048+K09048+K02649+K09047+K09047+K09047+K09048+K07200+K05459+K05459+K05459+K05459+K05459+K05459+K09048+K09048+K04354+K04354+K04427+K11584+K08272+K08272+K07292+K07292+K11584+K01084+K08271+K08271+K02649+K02649+K19030+K11584+K07199+K05031+K04354+K04354+K11583+K04427+K01103+K07292+K07292+K19029+K07200+K07200+K07200+K07200+K07200+…
Organismal Systems	Endocrine system	Insulin secretion	163	254	2.18412e-10	4.50956e-09	ko04911	NM_001314223.1(SLC2A1);XM_005675293.3(KCNMB2);XM_005675937.3(ATF2);XM_005675953.3(RAPGEF4);XM_005675955.3(RAPGEF4);XM_005676431.3(CREB1);XM_005676432.3(CREB1);XM_005677480.3(CREB3L4);XM_005677481.3(CREB3L4);XM_005678170.3(PRKACB);XM_005678171.3(PRKACB);XM_005679262.2(CREB5);XM_005679263.3(CREB5);XM_005679265.1(Creb5);XM_005679511.3(CREB3L2);XM_005680231.3(KCNMB4);XM_005682567.2(CREB3L3);XM_005682…	K07299+K04938+K04450+K04351+K04351+K05870+K05870+K09048+K09048+K04345+K04345+K09047+K09047+K09047+K09048+K04941+K09048+K09048+K04515+K04515+K08043+K05004+K01540+K04937+K04345+K04345+K04345+K04345+K04345+K04939+K05858+K05858+K04351+K01540+K19662+K09048+K09049+K09049+K09049+K09049+K04581+K05262+K08049+K04560+K04560+K04515+K04515+K04515+K04515+K04515+K04515+K04515+K04515+K04515+K04515+K04515+K04515+…
Organismal Systems	Endocrine system	Insulin signaling pathway	211	344	2.40916e-10	4.69786e-09	ko04910	NM_001285629.1(FASN);NM_001285647.1(PRKAG3);XM_005674982.3(GSK3B);XM_005675289.3(PIK3CA);XM_005675332.3(PRKCI);XM_005676010.1(G6PC2);XM_005676677.3(EIF4E2);XM_005676678.3(EIF4E2);XM_005677834.2(NRAS);XM_005678170.3(PRKACB);XM_005678171.3(PRKACB);XM_005678520.3(PIK3R3);XM_005679821.3(SOCS2);XM_005680006.3(PRKAG1);XM_005681861.3(MAPK10);XM_005681862.2(MAPK10);XM_005681863.3(MAPK10);XM_005685130.3(M…	K00665+K07200+K03083+K00922+K06069+K01084+K03259+K03259+K07828+K04345+K04345+K02649+K04695+K07200+K04440+K04440+K04440+K04368+K17449+K01084+K02649+K02649+K07189+K07189+K00688+K07199+K04345+K04345+K04345+K04345+K04345+K04440+K04440+K04440+K04440+K17449+K07200+K07200+K07200+K07200+K07200+K07200+K04739+K04739+K06086+K06086+K06086+K06086+K22517+K22517+K12406+K07192+K07192+K07192+K04739+K06276+K06276+…
Environmental Information Processing	Signal transduction	TNF signaling pathway	169	266	3.2492e-10	6.00247e-09	ko04668	XM_005675289.3(PIK3CA);XM_005675937.3(ATF2);XM_005676364.3(CASP8);XM_005676365.3(CASP8);XM_005676431.3(CREB1);XM_005676432.3(CREB1);XM_005676644.3(CCL20);XM_005676645.3(CCL20);XM_005677480.3(CREB3L4);XM_005677481.3(CREB3L4);XM_005678520.3(PIK3R3);XM_005679262.2(CREB5);XM_005679263.3(CREB5);XM_005679265.1(Creb5);XM_005679511.3(CREB3L2);XM_005681861.3(MAPK10);XM_005681862.2(MAPK10);XM_005681863.3(M…	K00922+K04450+K04398+K04398+K05870+K05870+K14625+K14625+K09048+K09048+K02649+K09047+K09047+K09047+K09048+K04440+K04440+K04440+K06490+K09048+K09048+K04427+K11859+K04426+K04368+K04379+K05632+K06494+K05419+K14624+K04432+K02649+K02649+K03174+K16366+K16366+K04397+K05449+K07210+K05453+K04440+K04440+K04440+K04440+K04427+K08849+K04398+K03174+K07210+K07210+K09048+K04441+K04441+K09049+K09049+K09049+K09049+…
Environmental Information Processing	Signaling molecules and interaction	Cell adhesion molecules (CAMs)	238	397	4.08563e-10	7.17027e-09	ko04514	XM_005674708.3(CLDN8);XM_005674756.3(NCAM2);XM_005675017.2(CD86);XM_005675019.3(CD86);XM_005675300.3(NLGN1);XM_005675525.3(CLDN18);XM_005675526.3(CLDN18);XM_005676404.3(CTLA4);XM_005677199.3(F11R);XM_005677804.3(VTCN1);XM_005679027.3(ITGB8);XM_005679431.2(LRRC4);XM_005680940.3(CD4);XM_005682354.3(ICAM1);XM_005683395.3(VCAN);XM_005683693.3(CD274);XM_005688201.3(SIGLEC1);XM_005690626.3(SELE);XM_005…	K06087+K06491+K05413+K05413+K07378+K06087+K06087+K06538+K06089+K06747+K06591+K16351+K06454+K06490+K06793+K06745+K06548+K06494+K06533+K07379+K06471+K06752+K06752+K06752+K06477+K05718+K06087+K23268+K03161+K06492+K07522+K06744+K06591+K10785+K06087+K06087+K06483+K06781+K06471+K06471+K06471+K06471+K06471+K06087+K23268+K06752+K06751+K05693+K05693+K05693+K05693+K05693+K06736+K06087+K06087+K06087+K06087+…
Environmental Information Processing	Signal transduction	MAPK signaling pathway - fly	148	228	4.41308e-10	7.37615e-09	ko04013	NM_001285769.1(Ets1);XM_005675937.3(ATF2);XM_005681591.3(TEC);XM_005681594.3(TEC);XM_005681861.3(MAPK10);XM_005681862.2(MAPK10);XM_005681863.3(MAPK10);XM_005684546.3(Frk);XM_005684675.3(MAP3K7);XM_005684842.3(MAP3K5);XM_005685130.3(MAP2K1);XM_005693631.3(MAP2K3);XM_005695485.3(UBE2D4);XM_005697059.3(PFN2);XM_013964506.2(Bmpr1b);XM_013964507.2(Bmpr1b);XM_013964508.2(Bmpr1b);XM_013964509.2(BMPR1B);…	K02678+K04450+K07364+K07364+K04440+K04440+K04440+K08892+K04427+K04426+K04368+K04432+K06689+K05759+K13578+K13578+K13578+K13578+K04440+K04440+K04440+K04440+K04352+K04427+K20211+K20211+K20211+K04508+K04508+K06689+K06689+K06689+K06689+K04441+K04441+K04392+K04392+K06689+K04382+K04440+K04440+K04440+K04440+K04440+K02678+K02678+K04508+K04508+K04508+K04371+K04448+K12380+K12380+K12380+K12380+K06279+K06279+…
Environmental Information Processing	Signal transduction	MAPK signaling pathway	450	818	6.79559e-10	1.08421e-08	ko04010	NM_001285670.1(KITLG);NM_001287034.1(VEGFA);NM_001287035.1(VEGFA);XM_005675119.3(IL1RAP);XM_005675120.3(IL1RAP);XM_005675172.3(MAP3K13);XM_005675173.3(MAP3K13);XM_005675344.3(MECOM);XM_005675345.2(MECOM);XM_005675347.3(MECOM);XM_005675348.3(MECOM);XM_005675349.2(MECOM);XM_005675350.2(MECOM);XM_005675351.3(MECOM);XM_005675512.3(MRAS);XM_005675937.3(ATF2);XM_005676129.3(CACNB4);XM_005676492.3(ERBB4…	K05461+K05448+K05448+K04723+K04723+K04422+K04422+K04462+K04462+K04462+K04462+K04462+K04462+K04462+K07831+K04450+K04865+K05085+K05085+K05085+K05085+K07828+K04345+K04345+K05099+K04423+K05084+K05459+K05459+K05459+K05459+K05459+K05459+K04867+K07860+K04358+K17386+K04370+K04363+K04440+K04440+K04440+K05095+K18496+K18496+K04427+K04426+K04368+K16342+K16859+K16859+K04379+K13377+K08774+K12362+K04358+K04863+…
Human Diseases	Infectious diseases	Hepatitis B	213	351	7.66787e-10	1.17018e-08	ko05161	XM_005675289.3(PIK3CA);XM_005675937.3(ATF2);XM_005676364.3(CASP8);XM_005676365.3(CASP8);XM_005676431.3(CREB1);XM_005676432.3(CREB1);XM_005677480.3(CREB3L4);XM_005677481.3(CREB3L4);XM_005677834.2(NRAS);XM_005678520.3(PIK3R3);XM_005679262.2(CREB5);XM_005679263.3(CREB5);XM_005679265.1(Creb5);XM_005679511.3(CREB3L2);XM_005681861.3(MAPK10);XM_005681862.2(MAPK10);XM_005681863.3(MAPK10);XM_005682567.2(C…	K00922+K04450+K04398+K04398+K05870+K05870+K09048+K09048+K07828+K02649+K09047+K09047+K09047+K09048+K04440+K04440+K04440+K09048+K09048+K12646+K05871+K05871+K05871+K05871+K05871+K04427+K04368+K14341+K04379+K13377+K04399+K04451+K04432+K04692+K08731+K02649+K02649+K03174+K10610+K11594+K11594+K07210+K02084+K02084+K02084+K04440+K04440+K04440+K04440+K05842+K04427+K23605+K03662+K10159+K04398+K02159+K04692+…
Cellular Processes	Transport and catabolism	Mitophagy - animal	113	167	1.37765e-09	2.01482e-08	ko04137	NM_001286091.1(RAB7A);XM_005675512.3(MRAS);XM_005677834.2(NRAS);XM_005679720.3(TBC1D15);XM_005680249.3(USP15);XM_005681861.3(MAPK10);XM_005681862.2(MAPK10);XM_005681863.3(MAPK10);XM_005684610.3(ATG5);XM_005690407.3(RAB7B);XM_005690667.3(MFN2);XM_005693530.3(TP53);XM_005693865.3(BECN1);XM_005693889.3(NBR1);XM_005693891.3(NBR1);XM_005695740.3(MITF);XM_013964768.2(MAPK10);XM_013964769.2(MAPK10);XM_0…	K07897+K07831+K07828+K20168+K21343+K04440+K04440+K04440+K08339+K07898+K06030+K04451+K08334+K17987+K17987+K09455+K04440+K04440+K04440+K04440+K09455+K03115+K07871+K07871+K04440+K04440+K04440+K04440+K04440+K17986+K04448+K09105+K09105+K09105+K09105+K17907+K21356+K04684+K04684+K07827+K07827+K15485+K15485+K15485+K15485+K04440+K04440+K07831+K07831+K07831+K14381+K04440+K04440+K04440+K04440+K04440+K15465+…
Organismal Systems	Immune system	Toll and Imd signaling pathway	82	114	2.96068e-09	4.1568e-08	ko04624	XM_005675937.3(ATF2);XM_005676364.3(CASP8);XM_005676365.3(CASP8);XM_005681861.3(MAPK10);XM_005681862.2(MAPK10);XM_005681863.3(MAPK10);XM_005684675.3(MAP3K7);XM_005693631.3(MAP2K3);XM_005695485.3(UBE2D4);XM_013964768.2(MAPK10);XM_013964769.2(MAPK10);XM_013964770.2(MAPK10);XM_013964774.2(MAPK10);XM_013966480.2(MAP3K7);XM_013971078.2(CASP8);XM_013973392.2(MYD88);XM_018038281.1(UBE2D4);XM_018038282.1…	K04450+K04398+K04398+K04440+K04440+K04440+K04427+K04432+K06689+K04440+K04440+K04440+K04440+K04427+K04398+K04729+K06689+K06689+K06689+K06689+K04441+K04441+K03362+K03362+K03362+K03362+K03362+K06689+K07209+K07209+K10380+K10380+K10380+K10380+K10380+K10380+K10380+K10380+K04440+K04440+K04440+K04440+K04440+K02373+K04730+K04448+K10580+K04441+K04441+K04441+K04441+K04441+K10380+K10380+K10380+K10380+K02580+…
Human Diseases	Endocrine and metabolic diseases	Insulin resistance	168	270	3.60627e-09	4.86847e-08	ko04931	NM_001285578.1(CD36);NM_001285647.1(PRKAG3);NM_001314223.1(SLC2A1);XM_005674982.3(GSK3B);XM_005675289.3(PIK3CA);XM_005676010.1(G6PC2);XM_005676431.3(CREB1);XM_005676432.3(CREB1);XM_005677480.3(CREB3L4);XM_005677481.3(CREB3L4);XM_005678520.3(PIK3R3);XM_005679262.2(CREB5);XM_005679263.3(CREB5);XM_005679265.1(Creb5);XM_005679511.3(CREB3L2);XM_005680006.3(PRKAG1);XM_005681861.3(MAPK10);XM_005681862.2…	K06259+K07200+K07299+K03083+K00922+K01084+K05870+K05870+K09048+K09048+K02649+K09047+K09047+K09047+K09048+K07200+K04440+K04440+K04440+K09048+K09048+K04692+K01084+K02649+K02649+K01110+K07189+K07189+K09821+K00688+K07199+K04440+K04440+K04440+K04440+K18052+K18052+K07200+K07200+K07200+K07200+K07200+K07200+K04692+K04692+K19662+K09048+K06276+K06276+K09113+K09113+K09113+K15719+K01110+K01110+K07209+K07209+…
Human Diseases	Endocrine and metabolic diseases	Cushing syndrome	236	401	5.12409e-09	6.66132e-08	ko04934	XM_005674746.3(MRAP);XM_005674982.3(GSK3B);XM_005675307.3(NCEH1);XM_005675916.3(PDE11A);XM_005675937.3(ATF2);XM_005676431.3(CREB1);XM_005676432.3(CREB1);XM_005677480.3(CREB3L4);XM_005677481.3(CREB3L4);XM_005678170.3(PRKACB);XM_005678171.3(PRKACB);XM_005678441.3(CDKN2C);XM_005679090.3(GNAI1);XM_005679153.3(WNT2);XM_005679262.2(CREB5);XM_005679263.3(CREB5);XM_005679265.1(Creb5);XM_005679511.3(CREB3…	K22398+K03083+K14349+K13298+K04450+K05870+K05870+K09048+K09048+K04345+K04345+K06622+K04630+K00182+K09047+K09047+K09047+K09048+K03209+K04959+K12473+K09048+K09048+K00714+K04515+K04515+K04368+K08043+K05256+K04913+K04913+K07843+K04630+K09821+K00070+K00070+K00182+K04353+K04345+K04345+K04345+K04345+K04345+K02085+K02085+K05858+K05858+K04913+K16931+K09048+K00444+K00444+K00444+K09049+K09049+K09049+K09049+…
Human Diseases	Cancers	Prostate cancer	178	290	5.58974e-09	7.00714e-08	ko05215	XM_005674982.3(GSK3B);XM_005675289.3(PIK3CA);XM_005675629.3(TMPRSS2);XM_005675706.2(ERG);XM_005676431.3(CREB1);XM_005676432.3(CREB1);XM_005677480.3(CREB3L4);XM_005677481.3(CREB3L4);XM_005677834.2(NRAS);XM_005678520.3(PIK3R3);XM_005679262.2(CREB5);XM_005679263.3(CREB5);XM_005679265.1(Creb5);XM_005679511.3(CREB3L2);XM_005680196.3(MDM2);XM_005680532.3(IGF1);XM_005680534.3(IGF1);XM_005680535.3(IGF1);…	K03083+K00922+K09633+K09435+K05870+K05870+K09048+K09048+K07828+K02649+K09047+K09047+K09047+K09048+K06643+K05459+K05459+K05459+K05459+K05459+K05459+K17386+K04363+K09048+K09048+K04368+K04387+K04387+K08774+K04399+K04451+K02649+K02649+K01110+K01348+K07210+K17386+K04363+K09348+K09633+K08774+K07210+K07210+K09048+K06625+K06620+K06620+K02161+K06276+K06276+K04359+K04359+K04359+K04359+K04359+K04359+K04359+…
Organismal Systems	Endocrine system	GnRH signaling pathway	163	262	6.22069e-09	7.52918e-08	ko04912	XM_005677834.2(NRAS);XM_005678170.3(PRKACB);XM_005678171.3(PRKACB);XM_005680737.3(ITPR2);XM_005681659.2(GNRHR);XM_005681861.3(MAPK10);XM_005681862.2(MAPK10);XM_005681863.3(MAPK10);XM_005683168.3(CAMK2A);XM_005683169.3(Camk2a);XM_005684037.3(PTK2B);XM_005684038.3(PTK2B);XM_005684039.3(PTK2B);XM_005684040.3(PTK2B);XM_005684041.3(PTK2B);XM_005684707.2(CGA);XM_005685130.3(MAP2K1);XM_005685526.3(PLA2G…	K07828+K04345+K04345+K04959+K04280+K04440+K04440+K04440+K04515+K04515+K05871+K05871+K05871+K05871+K05871+K08522+K04368+K16342+K08043+K16342+K01398+K04432+K04345+K04345+K04345+K04345+K04345+K01115+K04440+K04440+K04440+K04440+K05858+K05858+K05250+K19662+K04441+K04441+K08049+K04515+K04515+K04515+K04515+K04515+K04515+K04515+K04515+K04515+K04515+K04515+K04515+K04515+K04515+K04440+K04440+K04440+K04440+…
Environmental Information Processing	Signal transduction	Hippo signaling pathway	255	439	6.88575e-09	8.05632e-08	ko04390	XM_005674982.3(GSK3B);XM_005675082.3(DLG1);XM_005675332.3(PRKCI);XM_005679153.3(WNT2);XM_005680007.2(WNT1);XM_005680985.3(CCND2);XM_005682976.2(WNT8A);XM_005683082.3(FGF1);XM_005683084.3(FGF1);XM_005683107.3(PPP2R2B);XM_005683109.3(PPP2R2B);XM_005685646.3(FRMD6);XM_005685649.3(FRMD6);XM_005686141.3(TGFB3);XM_005686347.3(MOB1A);XM_005688961.3(SNAI2);XM_005691053.3(CRB1);XM_005692148.2(PARD6A);XM_0…	K03083+K12076+K06069+K00182+K03209+K10151+K00714+K18496+K18496+K04354+K04354+K16822+K16822+K13377+K06685+K05706+K16681+K06093+K06093+K08731+K10152+K19631+K03982+K00182+K12076+K12076+K12076+K12076+K12076+K12076+K13578+K13578+K13578+K13578+K04354+K04354+K02085+K02085+K23605+K06091+K09448+K04671+K12075+K12075+K03982+K00444+K00444+K00444+K09850+K09850+K10152+K04501+K19631+K06093+K02157+K02157+K02157+…
Organismal Systems	Environmental adaptation	Circadian entrainment	166	268	7.15605e-09	8.1025e-08	ko04713	XM_005676119.3(KCNJ3);XM_005676120.3(KCNJ3);XM_005676431.3(CREB1);XM_005676432.3(CREB1);XM_005678170.3(PRKACB);XM_005678171.3(PRKACB);XM_005679090.3(GNAI1);XM_005681818.3(PRKG2);XM_005683168.3(CAMK2A);XM_005683169.3(Camk2a);XM_005683203.2(GRIA1);XM_005683204.2(GRIA1);XM_005686096.3(FOS);XM_005686948.3(ADCY3);XM_005689338.3(Gria4);XM_005690741.3(PER3);XM_005691312.2(GUCY1A1);XM_005691313.3(GUCY1A1…	K04997+K04997+K05870+K05870+K04345+K04345+K04630+K19477+K04515+K04515+K05197+K05197+K04379+K08043+K05200+K21945+K12318+K12318+K07843+K04549+K04549+K04630+K07376+K04345+K04345+K04345+K04345+K04345+K05197+K05197+K05858+K05858+K05198+K12318+K19662+K05262+K02633+K08049+K05209+K07376+K07376+K07376+K04515+K04515+K04515+K04515+K04515+K04515+K04515+K04515+K04515+K04515+K04515+K04515+K04515+K04515+K04541+…
Human Diseases	Cancers	Pancreatic cancer	125	192	7.49894e-09	8.22539e-08	ko05212	NM_001287034.1(VEGFA);NM_001287035.1(VEGFA);XM_005675289.3(PIK3CA);XM_005678520.3(PIK3R3);XM_005680676.3(RAC2);XM_005681861.3(MAPK10);XM_005681862.2(MAPK10);XM_005681863.3(MAPK10);XM_005685056.3(POLK);XM_005685130.3(MAP2K1);XM_005685489.2(RAD51);XM_005685490.3(RAD51);XM_005686141.3(TGFB3);XM_005686385.3(TGFA);XM_005690814.3(CASP9);XM_005693530.3(TP53);XM_005693850.2(STAT3);XM_005694608.3(PIK3R1);…	K05448+K05448+K00922+K02649+K07860+K04440+K04440+K04440+K03511+K04368+K04482+K04482+K13377+K08774+K04399+K04451+K04692+K02649+K02649+K05729+K05729+K07210+K01115+K04440+K04440+K04440+K04440+K03511+K23605+K08774+K02159+K04692+K04692+K05729+K05729+K07210+K07210+K05448+K05448+K06625+K14021+K06620+K06620+K04501+K04392+K04392+K04467+K04467+K07209+K07209+K04440+K04440+K04440+K04440+K04440+K04503+K05729+…
Human Diseases	Cancers	Chronic myeloid leukemia	116	176	8.98931e-09	9.56135e-08	ko05220	XM_005675289.3(PIK3CA);XM_005675344.3(MECOM);XM_005675345.2(MECOM);XM_005675347.3(MECOM);XM_005675348.3(MECOM);XM_005675349.2(MECOM);XM_005675350.2(MECOM);XM_005675351.3(MECOM);XM_005677834.2(NRAS);XM_005678520.3(PIK3R3);XM_005680196.3(MDM2);XM_005685056.3(POLK);XM_005685130.3(MAP2K1);XM_005685801.3(SHC4);XM_005686141.3(TGFB3);XM_005693530.3(TP53);XM_005694608.3(PIK3R1);XM_005694609.3(PIK3R1);XM_…	K00922+K04462+K04462+K04462+K04462+K04462+K04462+K04462+K07828+K02649+K06643+K03511+K04368+K17449+K13377+K04451+K02649+K02649+K07210+K04462+K03511+K23605+K17449+K02159+K07210+K07210+K06625+K14021+K06620+K06620+K04501+K04496+K04496+K04496+K04496+K04467+K04467+K07209+K07209+K08091+K04503+K07210+K04371+K08878+K06279+K06279+K06279+K06279+K06279+K06279+K04365+K04365+K02091+K02091+K02091+K00922+K06643+…
Organismal Systems	Immune system	T cell receptor signaling pathway	156	250	9.72763e-09	1.00423e-07	ko04660	XM_005674982.3(GSK3B);XM_005675082.3(DLG1);XM_005675289.3(PIK3CA);XM_005676404.3(CTLA4);XM_005677834.2(NRAS);XM_005678013.3(VAV3);XM_005678520.3(PIK3R3);XM_005680940.3(CD4);XM_005681591.3(TEC);XM_005681594.3(TEC);XM_005681861.3(MAPK10);XM_005681862.2(MAPK10);XM_005681863.3(MAPK10);XM_005683226.3(ITK);XM_005684675.3(MAP3K7);XM_005685130.3(MAP2K1);XM_005686096.3(FOS);XM_005689508.3(CD3E);XM_0056895…	K03083+K12076+K00922+K06538+K07828+K05730+K02649+K06454+K07364+K07364+K04440+K04440+K04440+K07363+K04427+K04368+K04379+K06451+K06450+K05443+K02649+K02649+K03161+K07210+K06744+K10785+K12076+K12076+K12076+K12076+K12076+K12076+K04440+K04440+K04440+K04440+K04427+K18052+K18052+K22517+K22517+K07210+K07210+K04441+K04441+K04446+K04446+K04446+K06276+K06276+K04467+K04467+K07209+K07209+K04440+K04440+K04440+…
Environmental Information Processing	Signal transduction	Sphingolipid signaling pathway	181	299	1.83478e-08	1.84002e-07	ko04071	XM_005675289.3(PIK3CA);XM_005675537.3(PPP2R3A);XM_005675538.3(PPP2R3A);XM_005676017.3(CERS6);XM_005677834.2(NRAS);XM_005678031.3(S1PR1);XM_005678520.3(PIK3R3);XM_005679090.3(GNAI1);XM_005680676.3(RAC2);XM_005681329.3(SGMS2);XM_005681861.3(MAPK10);XM_005681862.2(MAPK10);XM_005681863.3(MAPK10);XM_005682499.3(ACER1);XM_005682500.3(ACER1);XM_005683107.3(PPP2R2B);XM_005683109.3(PPP2R2B);XM_005684237.3…	K00922+K11583+K11583+K23727+K07828+K04288+K02649+K04630+K07860+K04714+K04440+K04440+K04440+K01441+K01441+K04354+K04354+K04290+K04426+K04368+K11584+K00654+K04265+K11584+K04451+K02649+K02649+K04710+K04630+K04514+K12349+K12349+K01110+K01634+K11584+K01115+K04440+K04440+K04440+K04440+K04354+K04354+K11583+K05858+K05858+K08090+K02159+K19662+K01634+K04441+K04441+K02161+K06276+K06276+K04392+K04392+K05665+…
Human Diseases	Infectious disease: bacterial	Yersinia infection	195	328	3.76447e-08	3.67036e-07	ko05135	XM_005674982.3(GSK3B);XM_005675289.3(PIK3CA);XM_005677614.3(PIP5K1A);XM_005677615.3(PIP5K1A);XM_005677617.3(PIP5K1A);XM_005678013.3(VAV3);XM_005678520.3(PIK3R3);XM_005680676.3(RAC2);XM_005681861.3(MAPK10);XM_005681862.2(MAPK10);XM_005681863.3(MAPK10);XM_005684037.3(PTK2B);XM_005684038.3(PTK2B);XM_005684039.3(PTK2B);XM_005684040.3(PTK2B);XM_005684041.3(PTK2B);XM_005684675.3(MAP3K7);XM_005685130.3(…	K03083+K00922+K00889+K00889+K00889+K05730+K02649+K07860+K04440+K04440+K04440+K05871+K05871+K05871+K05871+K05871+K04427+K04368+K04379+K07532+K05443+K14624+K04432+K19475+K02649+K02649+K17698+K17698+K04514+K07210+K10785+K04440+K04440+K04440+K04440+K05842+K04427+K06483+K04729+K05748+K12803+K07210+K07210+K04441+K04441+K04446+K04446+K04446+K04392+K04392+K05743+K13708+K13708+K04467+K04467+K07209+K07209+…
Human Diseases	Substance dependence	Amphetamine addiction	130	206	6.24173e-08	5.92121e-07	ko05031	XM_005675937.3(ATF2);XM_005676431.3(CREB1);XM_005676432.3(CREB1);XM_005677480.3(CREB3L4);XM_005677481.3(CREB3L4);XM_005678170.3(PRKACB);XM_005678171.3(PRKACB);XM_005679262.2(CREB5);XM_005679263.3(CREB5);XM_005679265.1(Creb5);XM_005679511.3(CREB3L2);XM_005682567.2(CREB3L3);XM_005682568.3(CREB3L3);XM_005683168.3(CAMK2A);XM_005683169.3(Camk2a);XM_005683203.2(GRIA1);XM_005683204.2(GRIA1);XM_005684381…	K04450+K05870+K05870+K09048+K09048+K04345+K04345+K09047+K09047+K09047+K09048+K09048+K09048+K04515+K04515+K05197+K05197+K05213+K04379+K05200+K04345+K04345+K04345+K04345+K04345+K05197+K05197+K15840+K05198+K19662+K09048+K09049+K09049+K09049+K09049+K05209+K04560+K04560+K08155+K04515+K04515+K04515+K04515+K04515+K04515+K04515+K04515+K04515+K04515+K04515+K04515+K04515+K04515+K05199+K00274+K04448+K04345+…
Environmental Information Processing	Signal transduction	Phospholipase D signaling pathway	238	414	7.28755e-08	6.7314e-07	ko04072	NM_001285670.1(KITLG);NM_001285761.1(AGPAT1);XM_005675289.3(PIK3CA);XM_005675512.3(MRAS);XM_005675655.3(AGPAT3);XM_005675953.3(RAPGEF4);XM_005675955.3(RAPGEF4);XM_005676527.3(CXCR2);XM_005676530.3(CXCR2);XM_005677614.3(PIP5K1A);XM_005677615.3(PIP5K1A);XM_005677617.3(PIP5K1A);XM_005677834.2(NRAS);XM_005678194.3(PTGFR);XM_005678357.3(PLPP3);XM_005678520.3(PIK3R3);XM_005678984.3(DGKB);XM_005678985.3…	K05461+K13509+K00922+K07831+K13523+K04351+K04351+K05050+K04175+K00889+K00889+K00889+K07828+K04262+K01080+K02649+K00901+K00901+K21289+K00901+K00901+K18441+K17386+K04363+K05871+K05871+K05871+K05871+K05871+K05855+K05855+K05855+K05855+K05855+K13523+K13523+K13523+K04368+K16342+K17449+K08043+K01528+K01528+K16342+K00901+K07937+K07937+K02649+K02649+K04609+K09821+K00901+K00901+K17386+K01115+K04363+K05855+…
Cellular Processes	Cellular community - eukaryotes	Tight junction	270	479	1.14118e-07	1.02706e-06	ko04530	NM_001285647.1(PRKAG3);XM_005674708.3(CLDN8);XM_005675001.3(Hcls1);XM_005675082.3(DLG1);XM_005675332.3(PRKCI);XM_005675525.3(CLDN18);XM_005675526.3(CLDN18);XM_005675625.3(Igsf5);XM_005675626.3(Igsf5);XM_005677199.3(F11R);XM_005677275.3(CD1A);XM_005677278.2(CD1E);XM_005678170.3(PRKACB);XM_005678171.3(PRKACB);XM_005680006.3(PRKAG1);XM_005680364.3(MYL6);XM_005680365.2(MYL6);XM_005681861.3(MAPK10);XM…	K07200+K06087+K06106+K12076+K06069+K06087+K06087+K06786+K06786+K06089+K06448+K06448+K04345+K04345+K07200+K12751+K12751+K04440+K04440+K04440+K09489+K04354+K04354+K04426+K12755+K06093+K06093+K17291+K05631+K04514+K06087+K06448+K07199+K04353+K04345+K04345+K04345+K04345+K04345+K05031+K12076+K12076+K12076+K12076+K12076+K12076+K06087+K04440+K04440+K04440+K04440+K04354+K04354+K06091+K06087+K07374+K07200+…
Human Diseases	Cancers	Renal cell carcinoma	107	165	1.19564e-07	1.03437e-06	ko05211	NM_001285769.1(Ets1);NM_001287034.1(VEGFA);NM_001287035.1(VEGFA);NM_001314223.1(SLC2A1);XM_005675289.3(PIK3CA);XM_005677834.2(NRAS);XM_005678520.3(PIK3R3);XM_005679158.3(MET);XM_005681085.3(PDGFB);XM_005685130.3(MAP2K1);XM_005686141.3(TGFB3);XM_005686385.3(TGFA);XM_005689072.3(ELOC);XM_005694608.3(PIK3R1);XM_005694609.3(PIK3R1);XM_005695068.3(ARNT2);XM_005695224.3(EGLN3);XM_013962541.2(RAP1A);XM_…	K02678+K05448+K05448+K07299+K00922+K07828+K02649+K05099+K17386+K04368+K13377+K08774+K03872+K02649+K02649+K15589+K09592+K04353+K05460+K05099+K05099+K17386+K08774+K03870+K15589+K05448+K05448+K06625+K04392+K04392+K02678+K02678+K05733+K05733+K05733+K05733+K04371+K04448+K09105+K09105+K09105+K09105+K09097+K09097+K09097+K04410+K04365+K04365+K05099+K05460+K00922+K07827+K07827+K17386+K04498+K04498+K00922+…
Human Diseases	Infectious diseases	Measles	176	295	1.21701e-07	1.03437e-06	ko05162	XM_005674982.3(GSK3B);XM_005675289.3(PIK3CA);XM_005676364.3(CASP8);XM_005676365.3(CASP8);XM_005677144.3(FCGR2);XM_005678520.3(PIK3R3);XM_005680985.3(CCND2);XM_005681861.3(MAPK10);XM_005681862.2(MAPK10);XM_005681863.3(MAPK10);XM_005683566.3(DDX58);XM_005684675.3(MAP3K7);XM_005684808.3(TNFAIP3);XM_005685995.3(EIF2S1);XM_005686096.3(FOS);XM_005689508.3(CD3E);XM_005689510.3(CD3D);XM_005690814.3(CASP9…	K03083+K00922+K04398+K04398+K12560+K02649+K10151+K04440+K04440+K04440+K12646+K04427+K11859+K03237+K04379+K06451+K06450+K04399+K14216+K04451+K04692+K02649+K02649+K03174+K10152+K03283+K03283+K05404+K07210+K10785+K02084+K02084+K02084+K04440+K04440+K04440+K04440+K04427+K10159+K04398+K02159+K04692+K04692+K03174+K04729+K03283+K22517+K22517+K07210+K07210+K03115+K10152+K14021+K02161+K04390+K04467+K04467+…
Cellular Processes	Transport and catabolism	Endocytosis	354	648	1.2377e-07	1.03437e-06	ko04144	NM_001286091.1(RAB7A);XM_005674792.3(Chmp2b);XM_005675196.3(AP2M1);XM_005675197.3(AP2M1);XM_005675332.3(PRKCI);XM_005675490.2(GRK7);XM_005676127.3(STAM2);XM_005676186.2(CXCR4);XM_005676527.3(CXCR2);XM_005676530.3(CXCR2);XM_005677614.3(PIP5K1A);XM_005677615.3(PIP5K1A);XM_005677617.3(PIP5K1A);XM_005677884.3(CAPZA1);XM_005678437.3(EPS15);XM_005679159.2(CAV1);XM_005679160.3(CAV1);XM_005679161.2(CAV1)…	K07897+K12192+K11826+K11826+K06069+K00909+K04705+K04189+K05050+K04175+K00889+K00889+K00889+K10364+K12472+K06278+K06278+K06278+K07938+K06643+K10396+K18441+K18440+K04363+K12473+K05095+K12490+K15053+K07904+K12477+K12193+K19366+K04705+K10396+K05632+K18442+K04439+K01528+K01528+K05754+K06093+K06093+K04646+K19475+K12189+K07937+K07937+K12475+K10054+K10054+K04180+K03283+K03283+K19368+K19368+K18443+K18443+…
Human Diseases	Drug resistance	EGFR tyrosine kinase inhibitor resistance	136	219	1.27751e-07	1.0428e-06	ko01521	NM_001287034.1(VEGFA);NM_001287035.1(VEGFA);XM_005674982.3(GSK3B);XM_005675289.3(PIK3CA);XM_005676677.3(EIF4E2);XM_005676678.3(EIF4E2);XM_005677834.2(NRAS);XM_005678520.3(PIK3R3);XM_005679158.3(MET);XM_005680373.3(ERBB3);XM_005680532.3(IGF1);XM_005680534.3(IGF1);XM_005680535.3(IGF1);XM_005680537.3(IGF1);XM_005680538.3(IGF1);XM_005680539.3(IGF1);XM_005681085.3(PDGFB);XM_005681627.3(PDGFRA);XM_0056…	K05448+K05448+K03083+K00922+K03259+K03259+K07828+K02649+K05099+K05084+K05459+K05459+K05459+K05459+K05459+K05459+K17386+K04363+K04368+K17449+K08774+K04692+K02649+K02649+K01110+K05460+K05099+K05099+K17386+K04363+K17449+K08774+K02159+K04692+K04692+K19662+K05448+K05448+K02161+K04359+K04359+K04359+K04359+K04359+K04359+K04359+K01110+K01110+K05093+K05093+K05093+K05093+K05093+K05093+K05093+K05093+K05093+…
Environmental Information Processing	Signal transduction	Phosphatidylinositol signaling system	167	278	1.33865e-07	1.06788e-06	ko04070	XM_005675289.3(PIK3CA);XM_005677609.3(PI4KB);XM_005677610.3(PI4KB);XM_005677614.3(PIP5K1A);XM_005677615.3(PIP5K1A);XM_005677617.3(PIP5K1A);XM_005678520.3(PIK3R3);XM_005678984.3(DGKB);XM_005678985.3(DGKB);XM_005680381.3(DGKA);XM_005680383.3(DGKA);XM_005680737.3(ITPR2);XM_005683464.3(PPIP5K2);XM_005683465.3(PPIP5K2);XM_005683466.3(PPIP5K2);XM_005685403.3(PIP4P1);XM_005687933.3(PIP4K2A);XM_005688998…	K00922+K19801+K19801+K00889+K00889+K00889+K02649+K00901+K00901+K00901+K00901+K04959+K13024+K13024+K13024+K13084+K00920+K15759+K18081+K00901+K02649+K02649+K07756+K01110+K13711+K00901+K00901+K13024+K13024+K13024+K13024+K13024+K13024+K05858+K05858+K00921+K00921+K00921+K05857+K18086+K18086+K18086+K00914+K19662+K21797+K21797+K01092+K00901+K00901+K00901+K01106+K01106+K01110+K01110+K00915+K00915+K01099+…
Metabolism	Carbohydrate metabolism	Inositol phosphate metabolism	121	193	2.96388e-07	2.31182e-06	ko00562	XM_005675289.3(PIK3CA);XM_005677609.3(PI4KB);XM_005677610.3(PI4KB);XM_005677614.3(PIP5K1A);XM_005677615.3(PIP5K1A);XM_005677617.3(PIP5K1A);XM_005679129.3(PIK3CG);XM_005687933.3(PIP4K2A);XM_005688998.3(IMPAD1);XM_005689386.3(MTMR2);XM_005698175.3(PTEN);XM_005698386.3(Pi4k2a);XM_013968409.2(PLCB4);XM_013968410.2(PLCB4);XM_013971383.2(PIKFYVE);XM_013971389.2(PIKFYVE);XM_013971403.2(PIKFYVE);XM_01397…	K00922+K19801+K19801+K00889+K00889+K00889+K21289+K00920+K15759+K18081+K01110+K13711+K05858+K05858+K00921+K00921+K00921+K05857+K18086+K18086+K18086+K00914+K21797+K21797+K01092+K01106+K01106+K01110+K01110+K00915+K00915+K01099+K01099+K18083+K01099+K01099+K01099+K18083+K01099+K01099+K18081+K18081+K18081+K18081+K18081+K18081+K00889+K20279+K20279+K20279+K21289+K20279+K20279+K20279+K20279+K20279+K20279+…
Human Diseases	Cancers	Choline metabolism in cancer	159	266	4.11726e-07	3.14165e-06	ko05231	XM_005675060.3(PCYT1A);XM_005675289.3(PIK3CA);XM_005677614.3(PIP5K1A);XM_005677615.3(PIP5K1A);XM_005677617.3(PIP5K1A);XM_005677834.2(NRAS);XM_005678357.3(PLPP3);XM_005678520.3(PIK3R3);XM_005678984.3(DGKB);XM_005678985.3(DGKB);XM_005680381.3(DGKA);XM_005680383.3(DGKA);XM_005680676.3(RAC2);XM_005681085.3(PDGFB);XM_005681627.3(PDGFRA);XM_005681861.3(MAPK10);XM_005681862.2(MAPK10);XM_005681863.3(MAPK…	K00968+K00922+K00889+K00889+K00889+K07828+K01080+K02649+K00901+K00901+K00901+K00901+K07860+K17386+K04363+K04440+K04440+K04440+K08202+K04368+K16342+K04379+K16342+K00901+K02649+K02649+K00901+K00901+K00968+K17386+K01115+K04363+K04440+K04440+K04440+K04440+K05748+K19662+K06276+K06276+K04392+K04392+K04359+K04359+K04359+K04359+K04359+K04359+K04359+K00901+K00901+K00901+K04440+K04440+K04440+K04440+K04440+…
Organismal Systems	Endocrine system	Melanogenesis	168	285	6.94402e-07	5.18585e-06	ko04916	NM_001285670.1(KITLG);NM_001287562.1(TYR);XM_005674982.3(GSK3B);XM_005676431.3(CREB1);XM_005676432.3(CREB1);XM_005677480.3(CREB3L4);XM_005677481.3(CREB3L4);XM_005677834.2(NRAS);XM_005678170.3(PRKACB);XM_005678171.3(PRKACB);XM_005679090.3(GNAI1);XM_005679153.3(WNT2);XM_005679511.3(CREB3L2);XM_005680007.2(WNT1);XM_005682567.2(CREB3L3);XM_005682568.3(CREB3L3);XM_005682976.2(WNT8A);XM_005683168.3(CAM…	K05461+K00505+K03083+K05870+K05870+K09048+K09048+K07828+K04345+K04345+K04630+K00182+K09048+K03209+K09048+K09048+K00714+K04515+K04515+K04368+K08043+K09455+K04630+K16366+K16366+K00182+K04345+K04345+K04345+K04345+K04345+K05858+K05858+K09455+K19662+K09048+K00444+K00444+K00444+K08049+K04491+K04491+K04491+K04491+K04491+K04491+K04491+K04491+K04491+K04491+K04491+K04491+K04491+K04491+K04491+K04491+K04491+…
Organismal Systems	Circulatory system	Adrenergic signaling in cardiomyocytes	233	414	9.72879e-07	7.11418e-06	ko04261	XM_005675537.3(PPP2R3A);XM_005675538.3(PPP2R3A);XM_005675937.3(ATF2);XM_005675953.3(RAPGEF4);XM_005675955.3(RAPGEF4);XM_005676129.3(CACNB4);XM_005676431.3(CREB1);XM_005676432.3(CREB1);XM_005677480.3(CREB3L4);XM_005677481.3(CREB3L4);XM_005678170.3(PRKACB);XM_005678171.3(PRKACB);XM_005679090.3(GNAI1);XM_005679129.3(PIK3CG);XM_005679262.2(CREB5);XM_005679263.3(CREB5);XM_005679265.1(Creb5);XM_0056795…	K11583+K11583+K04450+K04351+K04351+K04865+K05870+K05870+K09048+K09048+K04345+K04345+K04630+K21289+K09047+K09047+K09047+K09048+K04867+K09048+K09048+K04354+K04354+K04515+K04515+K05852+K11584+K08043+K04863+K04863+K04863+K04863+K04137+K01540+K11584+K04630+K09821+K11584+K04345+K04345+K04345+K04345+K04345+K04354+K04136+K04354+K11583+K05858+K05858+K04351+K04839+K04865+K01540+K09048+K05850+K04838+K04838+…
Environmental Information Processing	Signal transduction	cAMP signaling pathway	301	552	1.33894e-06	9.59121e-06	ko04024	XM_005675289.3(PIK3CA);XM_005675434.3(SUCNR1);XM_005675953.3(RAPGEF4);XM_005675955.3(RAPGEF4);XM_005676431.3(CREB1);XM_005676432.3(CREB1);XM_005677480.3(CREB3L4);XM_005677481.3(CREB3L4);XM_005678013.3(VAV3);XM_005678170.3(PRKACB);XM_005678171.3(PRKACB);XM_005678520.3(PIK3R3);XM_005679090.3(GNAI1);XM_005679262.2(CREB5);XM_005679263.3(CREB5);XM_005679265.1(Creb5);XM_005679508.3(CHRM2);XM_005679511.…	K00922+K10042+K04351+K04351+K05870+K05870+K09048+K09048+K05730+K04345+K04345+K02649+K04630+K09047+K09047+K09047+K04130+K09048+K07860+K19021+K04440+K04440+K04440+K09048+K09048+K12490+K04515+K04515+K05197+K05197+K04615+K05213+K04153+K05852+K08522+K05264+K04368+K04379+K08043+K12755+K05200+K04355+K04355+K04355+K04265+K01540+K04197+K06231+K04218+K02649+K02649+K04153+K13293+K13293+K13293+K04630+K16366+…
Organismal Systems	Environmental adaptation	Circadian rhythm	71	105	1.58819e-06	1.11491e-05	ko04710	NM_001285647.1(PRKAG3);XM_005676431.3(CREB1);XM_005676432.3(CREB1);XM_005680006.3(PRKAG1);XM_005680582.3(CRY1);XM_005690741.3(PER3);XM_013962471.2(PRKAB2);XM_013964635.2(CLOCK);XM_013964639.2(CLOCK);XM_013971629.2(PRKAG3);XM_013971630.2(PRKAG3);XM_013971635.2(PRKAG3);XM_013971641.2(PRKAG3);XM_013971645.2(PRKAG3);XM_013971651.2(PRKAG3);XM_018040207.1(PER2);XM_018041146.1(BTRC);XM_018041147.1(BTRC)…	K07200+K05870+K05870+K07200+K02295+K21945+K07199+K02223+K02223+K07200+K07200+K07200+K07200+K07200+K07200+K02633+K03362+K03362+K03362+K03362+K03362+K07198+K07199+K08534+K08534+K08534+K08534+K08534+K08534+K07200+K07200+K07200+K07200+K07200+K07200+K07200+K03347+K03347+K03347+K03347+K03347+K08960+K08960+K02223+K02223+K02223+K02223+K02223+K08533+K07200+K09026+K02295+K05870+K05870+K05870+K21944+K21944+…
Environmental Information Processing	Signal transduction	Calcium signaling pathway	286	523	1.78263e-06	1.22687e-05	ko04020	XM_005675891.3(PDE1A);XM_005676186.2(CXCR4);XM_005676492.3(ERBB4);XM_005676493.3(ERBB4);XM_005676494.3(ERBB4);XM_005676495.3(ERBB4);XM_005677230.2(CASQ1);XM_005678170.3(PRKACB);XM_005678171.3(PRKACB);XM_005678194.3(PTGFR);XM_005679508.3(CHRM2);XM_005680373.3(ERBB3);XM_005680737.3(ITPR2);XM_005681627.3(PDGFRA);XM_005681912.3(CD38);XM_005683168.3(CAMK2A);XM_005683169.3(Camk2a);XM_005684037.3(PTK2B)…	K13755+K04189+K05085+K05085+K05085+K05085+K23468+K04345+K04345+K04262+K04130+K05084+K04959+K04363+K01242+K04515+K04515+K05871+K05871+K05871+K05871+K05871+K05852+K08043+K04137+K04211+K00907+K04282+K16059+K04197+K05863+K05220+K23450+K04267+K16057+K16057+K16057+K04223+K04322+K04345+K04345+K04345+K04345+K04345+K13755+K10785+K04363+K04136+K23449+K04603+K05858+K05858+K13755+K13755+K13755+K13241+K05857+…
Organismal Systems	Endocrine system	Growth hormone synthesis, secretion and action	183	318	2.07633e-06	1.3763e-05	ko04935	XM_005674982.3(GSK3B);XM_005675289.3(PIK3CA);XM_005675937.3(ATF2);XM_005676431.3(CREB1);XM_005676432.3(CREB1);XM_005677480.3(CREB3L4);XM_005677481.3(CREB3L4);XM_005677834.2(NRAS);XM_005678170.3(PRKACB);XM_005678171.3(PRKACB);XM_005678520.3(PIK3R3);XM_005679090.3(GNAI1);XM_005679238.3(GHRHR);XM_005679262.2(CREB5);XM_005679263.3(CREB5);XM_005679265.1(Creb5);XM_005679511.3(CREB3L2);XM_005679821.3(SO…	K03083+K00922+K04450+K05870+K05870+K09048+K09048+K07828+K04345+K04345+K02649+K04630+K04584+K09047+K09047+K09047+K09048+K04695+K05459+K05459+K05459+K05459+K05459+K05459+K04959+K04440+K04440+K04440+K09048+K09048+K04368+K17449+K04379+K08043+K04432+K04692+K04218+K02649+K02649+K04630+K04345+K04345+K04345+K04345+K04345+K04440+K04440+K04440+K04440+K17449+K05858+K05858+K04692+K04692+K05080+K05080+K05080+…
Organismal Systems	Development	Dorso-ventral axis formation	40	52	2.07818e-06	1.3763e-05	ko04320	NM_001285769.1(Ets1);XM_005685130.3(MAP2K1);XM_005694540.3(Cpeb4);XM_005694541.3(Cpeb4);XM_005694543.3(Cpeb4);XM_013972982.2(CPEB1);XM_018041460.1(Cpeb3);XM_018041461.1(Cpeb3);XM_018041462.1(Cpeb3);XM_018041463.1(CPEB3);XM_018041464.1(Cpeb3);XM_018041465.1(Cpeb3);XM_018041466.1(Cpeb3);XM_018042550.1(FMN2);XM_018042658.1(ETS1);XM_018042659.1(ETS1);XM_018044368.1(MAPK1);XM_018045986.1(NOTCH2);XM_01…	K02678+K04368+K02602+K02602+K02602+K02602+K02602+K02602+K02602+K02602+K02602+K02602+K02602+K02184+K02678+K02678+K04371+K20994+K04365+K04365+K07827+K07827+K02602+K02602+K02602+K02602+K02602+K02602+K04368+K04368+K04368+K03099+K03099+K02599+K04364+K02602+K02602+K02602+K02602+K04361
Human Diseases	Cancers	Colorectal cancer	148	250	2.2262e-06	1.42615e-05	ko05210	XM_005674982.3(GSK3B);XM_005675289.3(PIK3CA);XM_005677834.2(NRAS);XM_005678520.3(PIK3R3);XM_005680676.3(RAC2);XM_005681861.3(MAPK10);XM_005681862.2(MAPK10);XM_005681863.3(MAPK10);XM_005685056.3(POLK);XM_005685130.3(MAP2K1);XM_005686096.3(FOS);XM_005686141.3(TGFB3);XM_005686385.3(TGFA);XM_005690814.3(CASP9);XM_005693530.3(TP53);XM_005694094.3(BIRC5);XM_005694608.3(PIK3R1);XM_005694609.3(PIK3R1);XM…	K03083+K00922+K07828+K02649+K07860+K04440+K04440+K04440+K03511+K04368+K04379+K13377+K08774+K04399+K04451+K08731+K02649+K02649+K04440+K04440+K04440+K04440+K02085+K02085+K03511+K23605+K08774+K02159+K06625+K14021+K02161+K04501+K10131+K06765+K02157+K02157+K02157+K02157+K04392+K04392+K04491+K04491+K04491+K04491+K04491+K04491+K04491+K04491+K04491+K04491+K04491+K04491+K04491+K04491+K04491+K04491+K04491+…
Organismal Systems	Endocrine system	Prolactin signaling pathway	114	185	2.2347e-06	1.42615e-05	ko04917	XM_005674982.3(GSK3B);XM_005675289.3(PIK3CA);XM_005677834.2(NRAS);XM_005678520.3(PIK3R3);XM_005679821.3(SOCS2);XM_005680985.3(CCND2);XM_005681861.3(MAPK10);XM_005681862.2(MAPK10);XM_005681863.3(MAPK10);XM_005684707.2(CGA);XM_005685130.3(MAP2K1);XM_005685801.3(SHC4);XM_005686096.3(FOS);XM_005686570.3(SOCS5);XM_005690078.3(ELF5);XM_005690080.3(ELF5);XM_005693850.2(STAT3);XM_005694608.3(PIK3R1);XM_0…	K03083+K00922+K07828+K02649+K04695+K10151+K04440+K04440+K04440+K08522+K04368+K17449+K04379+K04698+K17101+K17101+K04692+K02649+K02649+K04701+K04440+K04440+K04440+K04440+K17449+K04692+K04692+K05081+K05081+K05081+K04441+K04441+K05147+K04699+K04440+K04440+K04440+K04440+K04440+K03083+K03083+K03083+K03083+K04503+K04371+K06279+K06279+K06279+K06279+K06279+K06279+K00922+K04695+K04695+K04695+K07827+K07827+…
Human Diseases	Cancers	Gastric cancer	195	343	2.98134e-06	1.86866e-05	ko05226	XM_005674982.3(GSK3B);XM_005675289.3(PIK3CA);XM_005677834.2(NRAS);XM_005678520.3(PIK3R3);XM_005679153.3(WNT2);XM_005679158.3(MET);XM_005680007.2(WNT1);XM_005680984.3(FGF6);XM_005682976.2(WNT8A);XM_005683082.3(FGF1);XM_005683084.3(FGF1);XM_005683152.3(CSNK1A1);XM_005683153.3(CSNK1A1);XM_005683154.3(CSNK1A1);XM_005683156.3(CSNK1A1);XM_005685056.3(POLK);XM_005685130.3(MAP2K1);XM_005685801.3(SHC4);XM…	K03083+K00922+K07828+K02649+K00182+K05099+K03209+K04358+K00714+K18496+K18496+K08957+K08957+K08957+K08957+K03511+K04368+K17449+K13377+K04358+K04451+K02649+K02649+K04358+K04358+K08528+K00182+K05460+K05099+K05099+K04358+K02085+K02085+K03511+K23605+K17449+K02159+K10056+K08528+K00444+K00444+K00444+K08525+K08525+K06625+K14021+K06620+K06620+K02161+K04501+K02157+K02157+K02157+K02157+K04491+K04491+K04491+…
Organismal Systems	Immune system	Fc epsilon RI signaling pathway	99	158	3.56472e-06	2.19512e-05	ko04664	XM_005675289.3(PIK3CA);XM_005677834.2(NRAS);XM_005678013.3(VAV3);XM_005678520.3(PIK3R3);XM_005680676.3(RAC2);XM_005681861.3(MAPK10);XM_005681862.2(MAPK10);XM_005681863.3(MAPK10);XM_005682617.2(IL13);XM_005684184.3(SYK);XM_005684185.3(SYK);XM_005684187.3(SYK);XM_005684188.3(SYK);XM_005684191.3(SYK);XM_005685130.3(MAP2K1);XM_005685526.3(PLA2G4F);XM_005690990.2(PLA2G4A);XM_005693631.3(MAP2K3);XM_005…	K00922+K07828+K05730+K02649+K07860+K04440+K04440+K04440+K05435+K05855+K05855+K05855+K05855+K05855+K04368+K16342+K16342+K04432+K02649+K02649+K07370+K04440+K04440+K04440+K04440+K05855+K08090+K04441+K04441+K06276+K06276+K04392+K04392+K00461+K04440+K04440+K04440+K04440+K04440+K08091+K04371+K00922+K07827+K07827+K04441+K04441+K04441+K04441+K04441+K04440+K04440+K00922+K04431+K04431+K02649+K02649+K04440+…
Environmental Information Processing	Signal transduction	Rap1 signaling pathway	320	596	3.90025e-06	2.36033e-05	ko04015	NM_001285670.1(KITLG);NM_001287034.1(VEGFA);NM_001287035.1(VEGFA);XM_005675289.3(PIK3CA);XM_005675332.3(PRKCI);XM_005675512.3(MRAS);XM_005675953.3(RAPGEF4);XM_005675955.3(RAPGEF4);XM_005677834.2(NRAS);XM_005678013.3(VAV3);XM_005678520.3(PIK3R3);XM_005678908.3(KRIT1);XM_005678909.3(KRIT1);XM_005679090.3(GNAI1);XM_005679158.3(MET);XM_005680532.3(IGF1);XM_005680534.3(IGF1);XM_005680535.3(IGF1);XM_00…	K05461+K05448+K05448+K00922+K06069+K07831+K04351+K04351+K07828+K05730+K02649+K17705+K17705+K04630+K05099+K05459+K05459+K05459+K05459+K05459+K05459+K07860+K04358+K17386+K04363+K05095+K12490+K18496+K18496+K04368+K17701+K17701+K16859+K16859+K12362+K08043+K04358+K06093+K06093+K04432+K04267+K02649+K02649+K04358+K17698+K17698+K05631+K04630+K05759+K05718+K04358+K05449+K04353+K05453+K17705+K05460+K05099+…
Human Diseases	Cancers	Proteoglycans in cancer	288	533	6.04282e-06	3.59497e-05	ko05205	NM_001287034.1(VEGFA);NM_001287035.1(VEGFA);XM_005675001.3(Hcls1);XM_005675289.3(PIK3CA);XM_005675512.3(MRAS);XM_005675932.3(HOXD10);XM_005676492.3(ERBB4);XM_005676493.3(ERBB4);XM_005676494.3(ERBB4);XM_005676495.3(ERBB4);XM_005677834.2(NRAS);XM_005678013.3(VAV3);XM_005678170.3(PRKACB);XM_005678171.3(PRKACB);XM_005678520.3(PIK3R3);XM_005678936.3(COL1A2);XM_005679153.3(WNT2);XM_005679158.3(MET);XM_…	K05448+K05448+K06106+K00922+K07831+K09295+K05085+K05085+K05085+K05085+K07828+K05730+K04345+K04345+K02649+K06236+K00182+K05099+K06278+K06278+K06278+K03209+K06643+K05084+K05459+K05459+K05459+K05459+K05459+K05459+K04959+K00714+K04515+K04515+K04368+K07532+K01398+K03985+K04451+K04692+K02649+K02649+K06481+K04437+K04514+K07965+K01348+K00182+K04345+K04345+K04345+K04345+K04345+K05460+K05099+K05099+K10159+…
Human Diseases	Cancers	Breast cancer	195	346	6.42553e-06	3.75894e-05	ko05224	XM_005674982.3(GSK3B);XM_005675289.3(PIK3CA);XM_005677834.2(NRAS);XM_005678520.3(PIK3R3);XM_005679153.3(WNT2);XM_005680007.2(WNT1);XM_005680532.3(IGF1);XM_005680534.3(IGF1);XM_005680535.3(IGF1);XM_005680537.3(IGF1);XM_005680538.3(IGF1);XM_005680539.3(IGF1);XM_005680984.3(FGF6);XM_005682976.2(WNT8A);XM_005683082.3(FGF1);XM_005683084.3(FGF1);XM_005683152.3(CSNK1A1);XM_005683153.3(CSNK1A1);XM_005683…	K03083+K00922+K07828+K02649+K00182+K03209+K05459+K05459+K05459+K05459+K05459+K05459+K04358+K00714+K18496+K18496+K08957+K08957+K08957+K08957+K03511+K04368+K17449+K04379+K04358+K09091+K04451+K02649+K02649+K04358+K01110+K04358+K00182+K04358+K02085+K02085+K03511+K17449+K09101+K02159+K00444+K00444+K00444+K20996+K20996+K06625+K14021+K06620+K06620+K02157+K02157+K02157+K02157+K04491+K04491+K04491+K04491+…
Environmental Information Processing	Signal transduction	cGMP - PKG signaling pathway	225	407	8.21231e-06	4.72544e-05	ko04022	XM_005675293.3(KCNMB2);XM_005675937.3(ATF2);XM_005676431.3(CREB1);XM_005676432.3(CREB1);XM_005677480.3(CREB3L4);XM_005677481.3(CREB3L4);XM_005679090.3(GNAI1);XM_005679129.3(PIK3CG);XM_005679262.2(CREB5);XM_005679263.3(CREB5);XM_005679265.1(Creb5);XM_005679511.3(CREB3L2);XM_005680231.3(KCNMB4);XM_005680737.3(ITPR2);XM_005680800.3(PDE3A);XM_005681818.3(PRKG2);XM_005682567.2(CREB3L3);XM_005682568.3(…	K04938+K04450+K05870+K05870+K09048+K09048+K04630+K21289+K09047+K09047+K09047+K09048+K04941+K04959+K19021+K19477+K09048+K09048+K05852+K04368+K08043+K04137+K00907+K12755+K12337+K12337+K12337+K04265+K01540+K04197+K05863+K12318+K12318+K04937+K04630+K04378+K04514+K07376+K13762+K04939+K04140+K04136+K04139+K05858+K05858+K12318+K01540+K09048+K05850+K09049+K09049+K09049+K09049+K09262+K09262+K09262+K09262+…
Organismal Systems	Development	Osteoclast differentiation	160	278	8.77077e-06	4.96539e-05	ko04380	XM_005675289.3(PIK3CA);XM_005676431.3(CREB1);XM_005676432.3(CREB1);XM_005677144.3(FCGR2);XM_005677145.3(FCGR2);XM_005677656.3(CTSK);XM_005678520.3(PIK3R3);XM_005681591.3(TEC);XM_005681594.3(TEC);XM_005681861.3(MAPK10);XM_005681862.2(MAPK10);XM_005681863.3(MAPK10);XM_005684184.3(SYK);XM_005684185.3(SYK);XM_005684187.3(SYK);XM_005684188.3(SYK);XM_005684191.3(SYK);XM_005684675.3(MAP3K7);XM_005685130…	K00922+K05870+K05870+K12560+K06472+K01371+K02649+K07364+K07364+K04440+K04440+K04440+K05855+K05855+K05855+K05855+K05855+K04427+K04368+K04379+K02649+K02649+K09455+K07370+K07210+K05453+K04440+K04440+K04440+K04440+K05855+K04427+K09455+K06463+K06463+K07210+K07210+K04441+K04441+K05147+K04446+K04446+K04446+K04392+K04392+K04467+K04467+K07209+K07209+K04440+K04440+K04440+K04440+K04440+K08091+K07210+K08008+…
Genetic Information Processing	Translation	mRNA surveillance pathway	129	218	9.99562e-06	5.56899e-05	ko03015	XM_005675077.3(NCBP2);XM_005675537.3(PPP2R3A);XM_005675538.3(PPP2R3A);XM_005680387.3(PYM1);XM_005683107.3(PPP2R2B);XM_005683109.3(PPP2R2B);XM_005684792.3(HBS1L);XM_005685955.3(PPP2R5E);XM_005686632.3(PAPOLG);XM_005686633.3(PAPOLG);XM_005687853.3(UPF2);XM_005688322.3(Cstf1);XM_005688323.3(Cstf1);XM_005691015.3(PPP2R5A);XM_005694722.2(PELO);XM_005695254.3(PNN);XM_005695329.3(CPSF2);XM_005695330.2(C…	K12883+K11583+K11583+K14294+K04354+K04354+K14416+K11584+K14376+K14376+K14327+K14406+K14406+K11584+K06965+K13114+K14402+K14402+K14400+K14400+K11584+K14407+K12876+K04354+K04354+K11583+K15542+K15542+K14409+K13171+K14407+K14285+K00565+K00565+K14404+K14404+K14404+K14404+K14404+K14404+K14404+K03267+K03267+K08873+K04382+K13126+K13126+K13126+K13126+K14284+K14398+K14398+K11584+K11584+K03267+K14407+K11583+…
Human Diseases	Infectious diseases	Epithelial cell signaling in Helicobacter pylori infection	98	159	1.10415e-05	6.0556e-05	ko05120	XM_005675625.3(Igsf5);XM_005675626.3(Igsf5);XM_005676527.3(CXCR2);XM_005676530.3(CXCR2);XM_005677199.3(F11R);XM_005679158.3(MET);XM_005679452.3(ATP6V1F);XM_005681861.3(MAPK10);XM_005681862.2(MAPK10);XM_005681863.3(MAPK10);XM_005685994.3(ATP6V1D);XM_005686382.3(ATP6V1B1);XM_005687094.3(ADAM17);XM_005689266.3(ATP6V0D2);XM_005701339.3(IKBKG);XM_013963310.2(MET);XM_013963311.2(MET);XM_013963581.2(ATP…	K06786+K06786+K05050+K04175+K06089+K05099+K02151+K04440+K04440+K04440+K02149+K02147+K06059+K02146+K07210+K05099+K05099+K02153+K04440+K04440+K04440+K04440+K03662+K02154+K02154+K05050+K07210+K07210+K04441+K04441+K04392+K04392+K04467+K04467+K02187+K07209+K07209+K04440+K04440+K04440+K04440+K04440+K02154+K03661+K07210+K04448+K03662+K02154+K05099+K04441+K04441+K04441+K04441+K04441+K02580+K02580+K05505+…
Organismal Systems	Endocrine system	Oxytocin signaling pathway	222	403	1.29492e-05	6.99255e-05	ko04921	NM_001285647.1(PRKAG3);XM_005676119.3(KCNJ3);XM_005676120.3(KCNJ3);XM_005676129.3(CACNB4);XM_005677834.2(NRAS);XM_005678170.3(PRKACB);XM_005678171.3(PRKACB);XM_005679090.3(GNAI1);XM_005679129.3(PIK3CG);XM_005680006.3(PRKAG1);XM_005680364.3(MYL6);XM_005680365.2(MYL6);XM_005680662.3(CACNG2);XM_005680737.3(ITPR2);XM_005681912.3(CD38);XM_005683168.3(CAMK2A);XM_005683169.3(Camk2a);XM_005685130.3(MAP2K…	K07200+K04997+K04997+K04865+K07828+K04345+K04345+K04630+K21289+K07200+K12751+K12751+K04867+K04959+K01242+K04515+K04515+K04368+K16342+K04379+K08043+K04863+K04863+K04863+K04863+K00907+K12755+K16342+K12318+K12318+K04996+K04630+K04514+K07199+K04345+K04345+K04345+K04345+K04345+K05858+K05858+K04865+K12318+K07200+K07200+K07200+K07200+K07200+K07200+K19662+K04860+K04229+K06625+K04446+K04446+K04446+K08292+…
Cellular Processes	Transport and catabolism	Autophagy - animal	207	373	1.33557e-05	7.10283e-05	ko04140	NM_001286091.1(RAB7A);XM_005675055.2(RUBCN);XM_005675056.2(RUBCN);XM_005675057.2(RUBCN);XM_005675289.3(PIK3CA);XM_005675512.3(MRAS);XM_005677834.2(NRAS);XM_005678170.3(PRKACB);XM_005678171.3(PRKACB);XM_005678321.2(ATG4C);XM_005678322.3(ATG4C);XM_005678323.2(ATG4C);XM_005678324.2(ATG4C);XM_005678325.3(ATG4C);XM_005678520.3(PIK3R3);XM_005679944.3(ATG101);XM_005681861.3(MAPK10);XM_005681862.2(MAPK10…	K07897+K19330+K19330+K19330+K00922+K07831+K07828+K04345+K04345+K08342+K08342+K08342+K08342+K08342+K02649+K19730+K04440+K04440+K04440+K08803+K17888+K17888+K17888+K08491+K08803+K08339+K04427+K08336+K04368+K03237+K07898+K07920+K23611+K08334+K02649+K02649+K17906+K01110+K08270+K08342+K06528+K06528+K07925+K17606+K04345+K04345+K04345+K04345+K04345+K19330+K19730+K04440+K04440+K04440+K04440+K04427+K18052+…
Human Diseases	Infectious diseases	Pathogenic Escherichia coli infection	246	452	1.4464e-05	7.5774e-05	ko05130	XM_005674708.3(CLDN8);XM_005675001.3(Hcls1);XM_005675308.3(TNFSF10);XM_005675525.3(CLDN18);XM_005675526.3(CLDN18);XM_005676279.3(MYO1B);XM_005676364.3(CASP8);XM_005676365.3(CASP8);XM_005677145.3(FCGR2);XM_005679983.3(TMBIM6);XM_005680677.3(CYTH4);XM_005681861.3(MAPK10);XM_005681862.2(MAPK10);XM_005681863.3(MAPK10);XM_005684675.3(MAP3K7);XM_005685707.3(MYO1E);XM_005686096.3(FOS);XM_005689556.3(ARH…	K06087+K06106+K04721+K06087+K06087+K10356+K04398+K04398+K06472+K21889+K18441+K04440+K04440+K04440+K04427+K10356+K04379+K07532+K04399+K05754+K19475+K07937+K07937+K12807+K04514+K06087+K04397+K14007+K14007+K07210+K05750+K06087+K04440+K04440+K04440+K04440+K04427+K06087+K07374+K04398+K02159+K13365+K18441+K18441+K04729+K05748+K06087+K12791+K07210+K07210+K04441+K04441+K14021+K07375+K10352+K10352+K04392+…
Environmental Information Processing	Signal transduction	Hedgehog signaling pathway	98	160	1.60614e-05	8.29052e-05	ko04340	XM_005674982.3(GSK3B);XM_005678170.3(PRKACB);XM_005678171.3(PRKACB);XM_005680985.3(CCND2);XM_005683152.3(CSNK1A1);XM_005683153.3(CSNK1A1);XM_005683154.3(CSNK1A1);XM_005683156.3(CSNK1A1);XM_005685664.3(CSNK1G1);XM_005685666.3(CSNK1G1);XM_005689984.3(ARRB1);XM_005691213.2(HHIP);XM_013962696.2(PRKACB);XM_013962697.2(PRKACB);XM_013962698.2(PRKACB);XM_013962699.2(PRKACB);XM_013962701.2(PRKACB);XM_0139…	K03083+K04345+K04345+K10151+K08957+K08957+K08957+K08957+K08958+K08958+K04439+K06231+K04345+K04345+K04345+K04345+K04345+K04439+K06229+K06229+K02161+K04678+K04678+K04678+K04678+K04678+K10604+K10604+K10604+K10604+K03362+K03362+K03362+K03362+K03362+K00910+K03083+K03083+K03083+K03083+K04503+K20033+K20033+K20033+K20033+K04345+K08439+K08439+K03347+K03347+K03347+K03347+K03347+K06226+K06230+K11990+K08960+…
Cellular Processes	Cell growth and death	Apoptosis - fly	91	147	1.75122e-05	8.88735e-05	ko04214	XM_005675125.2(TP63);XM_005675126.3(Tp63);XM_005675129.3(TP63);XM_005675131.3(TP63);XM_005676364.3(CASP8);XM_005676365.3(CASP8);XM_005681861.3(MAPK10);XM_005681862.2(MAPK10);XM_005681863.3(MAPK10);XM_005684675.3(MAP3K7);XM_005684842.3(MAP3K5);XM_005687403.3(ELF1);XM_005690667.3(MFN2);XM_005698497.3(CASP7);XM_005700353.3(XIAP);XM_013963999.2(APAF1);XM_013964000.2(APAF1);XM_013964001.2(APAF1);XM_01…	K10149+K10149+K10149+K10149+K04398+K04398+K04440+K04440+K04440+K04427+K04426+K09428+K06030+K04397+K04725+K02084+K02084+K02084+K04440+K04440+K04440+K04440+K04427+K08669+K09428+K04398+K04725+K04397+K04440+K04440+K04440+K04440+K04440+K04725+K04725+K04371+K04448+K09428+K09428+K10149+K10149+K04365+K04365+K08738+K02084+K07827+K07827+K05770+K05770+K05770+K04440+K04440+K07611+K04431+K04431+K04440+K04440+…
Metabolism	Glycan biosynthesis and metabolism	Mucin type O-glycan biosynthesis	39	53	1.77241e-05	8.88735e-05	ko00512	XM_005676117.3(GALNT5);XM_005679796.3(GALNT4);XM_005685702.3(GCNT3);XM_005694107.3(ST6GALNAC1);XM_005696978.3(GALNT1);XM_013963616.2(GALNT11);XM_013963617.2(GALNT11);XM_013963618.2(GALNT11);XM_013967229.2(GALNT15);XM_018041001.1(GALNT17);XM_018042312.1(GALNT2);XM_018046684.1(GALNT11);XM_018046686.1(GALNT11);XM_018046687.1(GALNT11);XM_018047386.1(C1GALT1);XM_018047387.1(C1GALT1);XM_018047389.1(C1G…	K00710+K00710+K09662+K03479+K00710+K00710+K00710+K00710+K00710+K00710+K00710+K00710+K00710+K00710+K00731+K00731+K00731+K00710+K00710+K00710+K00710+K00727+K00727+K00727+K00727+K09663+K00710+K00710+K09905+K00780+K00780+K00780+K00780+K00780+K00739+K00710+K03368+K03368+K03368
Organismal Systems	Aging	Longevity regulating pathway - mammal	136	234	2.07298e-05	0.000102481	ko04211	NM_001285647.1(PRKAG3);XM_005675149.3(ADIPOQ);XM_005675289.3(PIK3CA);XM_005675937.3(ATF2);XM_005676431.3(CREB1);XM_005676432.3(CREB1);XM_005676677.3(EIF4E2);XM_005676678.3(EIF4E2);XM_005677480.3(CREB3L4);XM_005677481.3(CREB3L4);XM_005677834.2(NRAS);XM_005678170.3(PRKACB);XM_005678171.3(PRKACB);XM_005678520.3(PIK3R3);XM_005679262.2(CREB5);XM_005679263.3(CREB5);XM_005679265.1(Creb5);XM_005679511.3(…	K07200+K07296+K00922+K04450+K05870+K05870+K03259+K03259+K09048+K09048+K07828+K04345+K04345+K02649+K09047+K09047+K09047+K09048+K19730+K07200+K05459+K05459+K05459+K05459+K05459+K05459+K09048+K09048+K08339+K08043+K03781+K04451+K02649+K02649+K07199+K04345+K04345+K04345+K04345+K04345+K19730+K02159+K07200+K07200+K07200+K07200+K07200+K07200+K09048+K09049+K09049+K09049+K09049+K08049+K17446+K07198+K04345+…
Metabolism	Amino acid metabolism	Lysine degradation	100	165	2.47658e-05	0.000120733	ko00310	XM_005675175.3(EHHADH);XM_005679140.3(DLD);XM_005679398.3(AASS);XM_005682692.3(ALDH7A1);XM_005683509.3(AADAT);XM_005687460.3(SETDB2);XM_005691559.3(ALDH2);XM_005693276.3(PIPOX);XM_005695097.3(HYKK);XM_005695098.3(HYKK);XM_005695099.3(HYKK);XM_005695711.3(SETMAR);XM_005698833.3(NSD3);XM_005700536.3(TMLHE);XM_005700537.3(TMLHE);XM_013965831.2(AADAT);XM_013968434.2(DHTKD1);XM_013971563.2(ALDH16A1);X…	K07514+K00382+K14157+K14085+K00825+K18494+K00128+K00306+K18201+K18201+K18201+K11433+K11425+K00474+K00474+K00825+K15791+K00128+K00306+K17451+K00474+K13646+K07511+K11425+K11425+K11425+K11429+K00474+K11421+K06101+K06101+K06101+K06101+K06101+K00149+K09188+K09188+K09188+K09188+K09188+K09188+K09188+K09188+K09188+K09188+K09188+K09188+K09188+K09188+K09188+K09188+K09188+K14157+K09187+K13645+K13645+K11424+…
Organismal Systems	Digestive system	Gastric acid secretion	115	194	2.65004e-05	0.00012742	ko04971	XM_005677234.3(KCNJ10);XM_005678170.3(PRKACB);XM_005678171.3(PRKACB);XM_005679090.3(GNAI1);XM_005680737.3(ITPR2);XM_005683168.3(CAMK2A);XM_005683169.3(Camk2a);XM_005686948.3(ADCY3);XM_005688364.3(MYLK2);XM_005689247.3(SLC26A7);XM_005690616.3(ATP1B1);XM_005690991.3(KCNK2);XM_005690992.3(KCNK2);XM_005694467.3(SSTR2);XM_005694470.3(KCNJ2);XM_005695932.3(GNAI2);XM_005699628.3(KCNJ1);XM_013962696.2(PR…	K05003+K04345+K04345+K04630+K04959+K04515+K04515+K08043+K00907+K13962+K01540+K04913+K04913+K04218+K04996+K04630+K04995+K04345+K04345+K04345+K04345+K04345+K05031+K05858+K05858+K13962+K04913+K01540+K05009+K19662+K04995+K08049+K04515+K04515+K04515+K04515+K04515+K04515+K04515+K04515+K04515+K04515+K04515+K04515+K04515+K04515+K04131+K04926+K01540+K01540+K01540+K01540+K01540+K01540+K01543+K01543+K01543+…
Metabolism	Glycan biosynthesis and metabolism	Glycosphingolipid biosynthesis - lacto and neolacto series	50	73	3.19384e-05	0.000151492	ko00601	XM_005675213.3(B3GNT5);XM_005675375.3(B3GALNT1);XM_005675742.3(B3GALT5);XM_005677164.3(B4GALT3);XM_005677166.3(B4GALT3);XM_005682507.2(FUT3);XM_005684665.3(FUT9);XM_005686786.3(B3GNT2);XM_005687037.3(GGTA1);XM_005690453.3(B3GALT2);XM_005696862.3(GCNT2);XM_005696863.3(GCNT2);XM_013964981.2(B3GALNT1);XM_013969430.2(FUT4);XM_018043132.1(B4GALT2);XM_018043143.1(B4GALT2);XM_018043150.1(B4GALT2);XM_018…	K03766+K00719+K03877+K07968+K07968+K00716+K03663+K00741+K00743+K07820+K00742+K00742+K00719+K07632+K07967+K07967+K07967+K00716+K00716+K00716+K00716+K00716+K00716+K00716+K07968+K03766+K03766+K00719+K00719+K00719+K00719+K07970+K07970+K00741+K00741+K00743+K00743+K00743+K00709+K00709+K00709+K00709+K00709+K03792+K03792+K03792+K03792+K03792+K07971+K00718
Human Diseases	Cancers	Viral carcinogenesis	243	450	3.31405e-05	0.000155097	ko05203	NM_001285649.1(HNRNPK);XM_005674994.3(GTF2E1);XM_005675082.3(DLG1);XM_005675289.3(PIK3CA);XM_005675937.3(ATF2);XM_005676364.3(CASP8);XM_005676365.3(CASP8);XM_005676431.3(CREB1);XM_005676432.3(CREB1);XM_005677480.3(CREB3L4);XM_005677481.3(CREB3L4);XM_005677703.3(H2B-I);XM_005677834.2(NRAS);XM_005678170.3(PRKACB);XM_005678171.3(PRKACB);XM_005678520.3(PIK3R3);XM_005679004.3(HDAC9);XM_005679006.3(HDA…	K12886+K03136+K12076+K00922+K04450+K04398+K04398+K05870+K05870+K09048+K09048+K11252+K07828+K04345+K04345+K02649+K11409+K11409+K11409+K09047+K09047+K09047+K09048+K06643+K10151+K09048+K09048+K05855+K05855+K05855+K05855+K05855+K00873+K00873+K06063+K02146+K04451+K04692+K03142+K02649+K02649+K05060+K03875+K03174+K04179+K04183+K04180+K10152+K04378+K11252+K11252+K09504+K03141+K10610+K11594+K11594+K07210+…
Environmental Information Processing	Signal transduction	HIF-1 signaling pathway	148	261	5.27296e-05	0.000243528	ko04066	NM_001285718.1(LDHA);NM_001287034.1(VEGFA);NM_001287035.1(VEGFA);NM_001314223.1(SLC2A1);XM_005675289.3(PIK3CA);XM_005676677.3(EIF4E2);XM_005676678.3(EIF4E2);XM_005678520.3(PIK3R3);XM_005680532.3(IGF1);XM_005680534.3(IGF1);XM_005680535.3(IGF1);XM_005680537.3(IGF1);XM_005680538.3(IGF1);XM_005680539.3(IGF1);XM_005683168.3(CAMK2A);XM_005683169.3(Camk2a);XM_005685130.3(MAP2K1);XM_005689072.3(ELOC);XM_…	K00016+K05448+K05448+K07299+K00922+K03259+K03259+K02649+K05459+K05459+K05459+K05459+K05459+K05459+K04515+K04515+K04368+K03872+K04692+K02649+K02649+K09592+K16366+K16366+K01623+K01623+K05437+K03982+K06503+K06503+K01103+K03870+K13241+K04692+K04692+K01623+K19662+K05466+K00016+K03982+K05448+K05448+K06625+K02161+K01623+K00844+K04515+K04515+K04515+K04515+K04515+K04515+K04515+K04515+K04515+K04515+K04515+…
Organismal Systems	Nervous system	Long-term potentiation	124	214	5.66775e-05	0.000258361	ko04720	XM_005677834.2(NRAS);XM_005678170.3(PRKACB);XM_005678171.3(PRKACB);XM_005680737.3(ITPR2);XM_005683168.3(CAMK2A);XM_005683169.3(Camk2a);XM_005683203.2(GRIA1);XM_005683204.2(GRIA1);XM_005685130.3(MAP2K1);XM_013962541.2(RAP1A);XM_013962696.2(PRKACB);XM_013962697.2(PRKACB);XM_013962698.2(PRKACB);XM_013962699.2(PRKACB);XM_013962701.2(PRKACB);XM_013965710.2(GRIA1);XM_013965711.2(GRIA1);XM_013966589.2(G…	K07828+K04345+K04345+K04959+K04515+K04515+K05197+K05197+K04368+K04353+K04345+K04345+K04345+K04345+K04345+K05197+K05197+K04603+K05858+K05858+K05198+K19662+K05209+K04515+K04515+K04515+K04515+K04515+K04515+K04515+K04515+K04515+K04515+K04515+K04515+K04515+K04515+K04604+K04604+K04604+K04373+K04371+K04345+K04365+K04365+K04515+K04515+K04515+K04515+K04515+K04515+K04515+K04515+K04515+K04515+K08041+K07827+…
Human Diseases	Cancers	Transcriptional misregulation in cancers	265	498	5.89181e-05	0.000265131	ko05202	NM_001285696.1(CCNT1);XM_005675017.2(CD86);XM_005675019.3(CD86);XM_005675136.3(BCL6);XM_005675137.3(BCL6);XM_005675391.3(MLF1);XM_005675392.3(MLF1);XM_005675629.3(TMPRSS2);XM_005675706.2(ERG);XM_005678441.3(CDKN2C);XM_005679158.3(MET);XM_005679967.3(ATF1);XM_005679969.3(ATF1);XM_005680196.3(MDM2);XM_005680532.3(IGF1);XM_005680534.3(IGF1);XM_005680535.3(IGF1);XM_005680537.3(IGF1);XM_005680538.3(IG…	K15188+K05413+K05413+K15618+K15618+K15622+K15622+K09633+K09435+K06622+K05099+K09053+K09053+K06643+K05459+K05459+K05459+K05459+K05459+K05459+K10151+K15605+K15605+K03511+K00717+K15615+K04387+K04387+K15613+K11459+K11253+K04451+K15589+K10054+K10054+K09455+K15617+K01348+K01353+K08821+K09431+K09431+K09431+K05099+K05099+K21950+K10785+K09053+K09633+K03511+K15614+K02159+K10056+K01353+K15589+K09455+K01353+…
Human Diseases	Cancers	Endometrial cancer	100	168	6.87752e-05	0.000305571	ko05213	XM_005674982.3(GSK3B);XM_005675289.3(PIK3CA);XM_005677834.2(NRAS);XM_005678520.3(PIK3R3);XM_005685056.3(POLK);XM_005685130.3(MAP2K1);XM_005690814.3(CASP9);XM_005693530.3(TP53);XM_005694608.3(PIK3R1);XM_005694609.3(PIK3R1);XM_005698175.3(PTEN);XM_013966683.2(APC);XM_013966685.2(APC);XM_013966702.2(POLK);XM_013971446.2(BAX);XM_018039118.1(CDKN1A);XM_018039207.1(BAK1);XM_018040322.1(Axin1);XM_018040…	K03083+K00922+K07828+K02649+K03511+K04368+K04399+K04451+K02649+K02649+K01110+K02085+K02085+K03511+K02159+K06625+K14021+K02157+K02157+K02157+K02157+K06276+K06276+K04491+K04491+K04491+K04491+K04491+K04491+K04491+K04491+K04491+K04491+K04491+K04491+K04491+K04491+K04491+K04491+K04491+K04491+K04491+K04491+K04491+K04491+K01110+K01110+K05691+K05691+K03083+K03083+K03083+K03083+K04503+K04375+K04371+K04365+…
Organismal Systems	Endocrine system	Thyroid hormone signaling pathway	162	290	7.02684e-05	0.000308303	ko04919	NM_001314223.1(SLC2A1);XM_005674982.3(GSK3B);XM_005675289.3(PIK3CA);XM_005677834.2(NRAS);XM_005678170.3(PRKACB);XM_005678171.3(PRKACB);XM_005678520.3(PIK3R3);XM_005680196.3(MDM2);XM_005684524.3(PLN);XM_005684569.3(SLC16A10);XM_005685130.3(MAP2K1);XM_005689046.3(NCOA2);XM_005689052.3(NCOA2);XM_005690616.3(ATP1B1);XM_005690814.3(CASP9);XM_005693530.3(TP53);XM_005693742.2(MED1);XM_005694608.3(PIK3R1…	K07299+K03083+K00922+K07828+K04345+K04345+K02649+K06643+K05852+K08187+K04368+K11255+K11255+K01540+K04399+K04451+K15144+K02649+K02649+K17903+K08362+K08231+K07754+K04345+K04345+K04345+K04345+K04345+K09101+K05858+K05858+K19029+K01540+K15167+K05857+K19662+K08525+K08525+K20996+K20996+K17903+K17903+K06276+K06276+K08362+K08362+K08362+K08362+K08362+K03083+K03083+K03083+K03083+K04503+K15133+K15156+K01540+…
Environmental Information Processing	Signal transduction	Notch signaling pathway	79	129	0.000103334	0.000447781	ko04330	XM_005680678.3(MFNG);XM_005686167.2(SNW1);XM_005687094.3(ADAM17);XM_005689120.3(HEY1);XM_005692215.3(ATXN1L);XM_013967271.2(NUMB);XM_013967273.1(NUMB);XM_013967277.2(NUMB);XM_018038742.1(ATXN1);XM_018038743.1(ATXN1);XM_018038744.1(ATXN1);XM_018038745.1(ATXN1);XM_018038746.1(ATXN1);XM_018038747.1(ATXN1);XM_018038748.1(ATXN1);XM_018038749.1(ATXN1);XM_018038750.1(ATXN1);XM_018038808.1(NOTCH4);XM_018…	K05948+K06063+K06059+K09091+K23616+K06057+K06057+K06057+K23616+K23616+K23616+K23616+K23616+K23616+K23616+K23616+K23616+K20996+K20996+K04496+K04496+K04496+K04496+K09091+K09091+K09091+K06058+K20994+K02353+K02353+K04498+K04498+K06053+K20995+K20995+K06061+K09091+K06062+K06057+K06057+K06057+K06057+K06057+K06057+K06057+K06051+K02599+K06052+K06053+K09091+K06058+K06058+K06058+K06061+K02353+K02353+K02353+…
Human Diseases	Neurodegenerative disease	Spinocerebellar ataxia	175	318	0.000109531	0.000468639	ko05017	XM_005675103.3(OPA1);XM_005675106.3(OPA1);XM_005675107.3(OPA1);XM_005675289.3(PIK3CA);XM_005676737.2(Pum1);XM_005676738.2(Pum1);XM_005676739.2(Pum1);XM_005676740.2(PUM1);XM_005676742.2(Pum1);XM_005676743.2(Pum1);XM_005678520.3(PIK3R3);XM_005679214.3(RELN);XM_005679944.3(ATG101);XM_005680737.3(ITPR2);XM_005681861.3(MAPK10);XM_005681862.2(MAPK10);XM_005681863.3(MAPK10);XM_005683203.2(GRIA1);XM_0056…	K17079+K17079+K17079+K00922+K17943+K17943+K17943+K17943+K17943+K17943+K02649+K06249+K19730+K04959+K04440+K04440+K04440+K05197+K05197+K05213+K04426+K23616+K08334+K02649+K02649+K17906+K06249+K19730+K04440+K04440+K04440+K04440+K05197+K05197+K04603+K05858+K05858+K15840+K05198+K17943+K17943+K17943+K17943+K17943+K00914+K19662+K23616+K23616+K23616+K23616+K23616+K23616+K23616+K23616+K23616+K23625+K23625+…
Organismal Systems	Immune system	Leukocyte transendothelial migration	144	256	0.00011143	0.000468639	ko04670	XM_005674708.3(CLDN8);XM_005675289.3(PIK3CA);XM_005675525.3(CLDN18);XM_005675526.3(CLDN18);XM_005675953.3(RAPGEF4);XM_005675955.3(RAPGEF4);XM_005676186.2(CXCR4);XM_005677199.3(F11R);XM_005678013.3(VAV3);XM_005678520.3(PIK3R3);XM_005679090.3(GNAI1);XM_005680676.3(RAC2);XM_005681533.3(RHOH);XM_005681589.3(TXK);XM_005681590.3(TXK);XM_005682354.3(ICAM1);XM_005683226.3(ITK);XM_005684037.3(PTK2B);XM_00…	K06087+K00922+K06087+K06087+K04351+K04351+K04189+K06089+K05730+K02649+K04630+K07860+K07873+K08016+K08016+K06490+K07363+K05871+K05871+K05871+K05871+K05871+K12755+K01398+K06533+K06471+K02649+K02649+K04630+K04514+K05718+K06087+K05700+K04353+K06087+K06087+K06483+K04351+K06514+K06471+K06471+K06471+K06471+K06471+K06087+K19662+K04441+K04441+K12756+K04392+K04392+K06087+K06087+K06087+K06087+K06087+K05700+…
Cellular Processes	Cellular community - eukaryotes	Focal adhesion	271	514	0.000112153	0.000468639	ko04510	NM_001287034.1(VEGFA);NM_001287035.1(VEGFA);XM_005674982.3(GSK3B);XM_005675289.3(PIK3CA);XM_005676064.3(ITGB6);XM_005677739.3(ITGA10);XM_005677740.3(ITGA10);XM_005678013.3(VAV3);XM_005678520.3(PIK3R3);XM_005678936.3(COL1A2);XM_005679027.3(ITGB8);XM_005679158.3(MET);XM_005679159.2(CAV1);XM_005679160.3(CAV1);XM_005679161.2(CAV1);XM_005679214.3(RELN);XM_005680532.3(IGF1);XM_005680534.3(IGF1);XM_0056…	K05448+K05448+K03083+K00922+K06589+K06586+K06586+K05730+K02649+K06236+K06591+K05099+K06278+K06278+K06278+K06249+K05459+K05459+K05459+K05459+K05459+K05459+K07860+K10151+K17386+K04363+K04440+K04440+K04440+K04368+K17449+K16859+K16859+K00907+K12755+K06248+K02649+K02649+K06481+K04437+K10152+K04514+K01110+K05700+K04725+K05449+K08131+K04353+K06591+K05460+K06249+K05099+K05099+K17386+K04363+K04440+K04440+…
Organismal Systems	Endocrine system	Adipocytokine signaling pathway	112	193	0.000116175	0.000479734	ko04920	NM_001285578.1(CD36);NM_001285647.1(PRKAG3);NM_001314223.1(SLC2A1);XM_005675149.3(ADIPOQ);XM_005676010.1(G6PC2);XM_005680006.3(PRKAG1);XM_005681861.3(MAPK10);XM_005681862.2(MAPK10);XM_005681863.3(MAPK10);XM_005693850.2(STAT3);XM_005693916.3(G6PC3);XM_005695091.3(ACSBG1);XM_005698716.3(ACSL1);XM_005698717.3(ACSL1);XM_005698718.3(ACSL1);XM_005701339.3(IKBKG);XM_013962471.2(PRKAB2);XM_013964768.2(MA…	K06259+K07200+K07299+K07296+K01084+K07200+K04440+K04440+K04440+K04692+K01084+K15013+K01897+K01897+K01897+K07210+K07199+K04440+K04440+K04440+K04440+K18052+K18052+K07200+K07200+K07200+K07200+K07200+K07200+K04692+K04692+K15013+K07210+K07210+K08525+K08525+K04467+K04467+K01897+K01897+K07209+K07209+K04440+K04440+K04440+K04440+K04440+K08765+K17446+K07210+K03173+K03173+K03173+K07198+K05062+K05062+K07199+…
Human Diseases	Substance dependence	Cocaine addiction	73	119	0.000172556	0.000704269	ko05030	XM_005675937.3(ATF2);XM_005676431.3(CREB1);XM_005676432.3(CREB1);XM_005677480.3(CREB3L4);XM_005677481.3(CREB3L4);XM_005678170.3(PRKACB);XM_005678171.3(PRKACB);XM_005679090.3(GNAI1);XM_005679262.2(CREB5);XM_005679263.3(CREB5);XM_005679265.1(Creb5);XM_005679511.3(CREB3L2);XM_005682567.2(CREB3L3);XM_005682568.3(CREB3L3);XM_005684381.3(GRIN3A);XM_005690025.2(BDNF);XM_005690026.2(BDNF);XM_005690027.2(…	K04450+K05870+K05870+K09048+K09048+K04345+K04345+K04630+K09047+K09047+K09047+K09048+K09048+K09048+K05213+K04355+K04355+K04355+K04630+K04345+K04345+K04345+K04345+K04345+K15840+K04355+K05198+K09048+K09049+K09049+K09049+K09049+K05209+K08155+K00274+K04448+K04345+K08045+K09048+K04606+K05210+K02580+K02580+K09048+K04345+K15839+K05208+K05208+K05208+K05208+K05208+K05208+K05208+K05208+K09048+K04355+K05870+…
Organismal Systems	Endocrine system	Relaxin signaling pathway	167	304	0.000174812	0.000705276	ko04926	NM_001287034.1(VEGFA);NM_001287035.1(VEGFA);XM_005675289.3(PIK3CA);XM_005675869.3(COL3A1);XM_005675937.3(ATF2);XM_005676431.3(CREB1);XM_005676432.3(CREB1);XM_005677480.3(CREB3L4);XM_005677481.3(CREB3L4);XM_005677834.2(NRAS);XM_005678170.3(PRKACB);XM_005678171.3(PRKACB);XM_005678520.3(PIK3R3);XM_005678936.3(COL1A2);XM_005679090.3(GNAI1);XM_005679262.2(CREB5);XM_005679263.3(CREB5);XM_005679265.1(Cr…	K05448+K05448+K00922+K19720+K04450+K05870+K05870+K09048+K09048+K07828+K04345+K04345+K02649+K06236+K04630+K09047+K09047+K09047+K09048+K04440+K04440+K04440+K09048+K09048+K04368+K17449+K04379+K08043+K04439+K01398+K04549+K04549+K02649+K02649+K04630+K16366+K16366+K05449+K04345+K04345+K04345+K04345+K04345+K04440+K04440+K04440+K04440+K17449+K05858+K05858+K04439+K04306+K13241+K09048+K05448+K05448+K04441+…
Metabolism	Lipid metabolism	Glycerolipid metabolism	90	152	0.00020079	0.000800879	ko00561	NM_001285739.1(PNPLA2);NM_001285761.1(AGPAT1);XM_005675655.3(AGPAT3);XM_005678357.3(PLPP3);XM_005678984.3(DGKB);XM_005678985.3(DGKB);XM_005680381.3(DGKA);XM_005680383.3(DGKA);XM_005681812.2(GK2);XM_005682692.3(ALDH7A1);XM_005684957.3(AGPAT4);XM_005684958.3(AGPAT4);XM_005684959.3(AGPAT4);XM_005686992.3(LPIN1);XM_005686993.3(Lpin1);XM_005690001.2(MOGAT2);XM_005691559.3(ALDH2);XM_005693177.3(DGKE);X…	K16816+K13509+K13523+K01080+K00901+K00901+K00901+K00901+K00864+K14085+K13523+K13523+K13523+K15728+K15728+K14457+K00128+K00901+K15728+K15728+K22284+K00629+K00629+K00901+K00901+K01059+K00128+K13509+K13509+K15728+K14076+K00629+K13509+K13509+K13509+K15728+K00901+K00901+K00901+K00629+K00629+K18693+K18693+K18693+K13506+K13506+K19007+K16816+K16816+K00864+K00901+K01080+K00149+K09881+K09881+K09881+K00901+…
Organismal Systems	Sensory system	Phototransduction - fly	61	97	0.000217553	0.00085799	ko04745	XM_005681777.3(PPEF2);XM_005683168.3(CAMK2A);XM_005683169.3(Camk2a);XM_013968409.2(PLCB4);XM_013968410.2(PLCB4);XM_018040434.1(DAGLB);XM_018042363.1(CAMK2G);XM_018042364.1(CAMK2G);XM_018042365.1(CAMK2G);XM_018042366.1(Camk2g);XM_018042367.1(CAMK2G);XM_018042369.1(CAMK2G);XM_018042370.1(Camk2g);XM_018042371.1(CAMK2G);XM_018042372.1(Camk2g);XM_018042373.1(CAMK2G);XM_018042374.1(Camk2g);XM_018042375…	K13807+K04515+K04515+K05858+K05858+K13806+K04515+K04515+K04515+K04515+K04515+K04515+K04515+K04515+K04515+K04515+K04515+K04515+K04515+K04515+K00910+K13806+K13806+K04515+K04515+K04515+K04515+K04515+K04515+K04515+K04515+K04515+K04515+K04515+K04515+K04515+K04515+K04515+K04515+K04515+K04515+K04515+K04515+K04515+K04515+K04515+K04515+K04634+K02183+K04967+K04967+K05858+K05858+K05858+K05858+K05858+K05858+…
Human Diseases	Cancers	Hepatocellular carcinoma	228	430	0.000246342	0.000960734	ko05225	XM_005674982.3(GSK3B);XM_005675289.3(PIK3CA);XM_005677834.2(NRAS);XM_005677944.3(GSTM1);XM_005678520.3(PIK3R3);XM_005679153.3(WNT2);XM_005679158.3(MET);XM_005680007.2(WNT1);XM_005680557.3(TXNRD1);XM_005680561.3(TXNRD1);XM_005680564.3(TXNRD1);XM_005682976.2(WNT8A);XM_005683152.3(CSNK1A1);XM_005683153.3(CSNK1A1);XM_005683154.3(CSNK1A1);XM_005683156.3(CSNK1A1);XM_005685056.3(POLK);XM_005685130.3(MAP…	K03083+K00922+K07828+K00799+K02649+K00182+K05099+K03209+K22182+K22182+K22182+K00714+K08957+K08957+K08957+K08957+K03511+K04368+K17449+K22198+K13377+K08774+K00799+K04451+K02649+K02649+K00799+K01110+K00182+K05460+K05099+K05099+K02085+K02085+K03511+K23605+K17449+K08774+K02159+K19662+K00444+K00444+K00444+K06625+K14021+K06620+K06620+K04501+K02157+K02157+K02157+K02157+K04491+K04491+K04491+K04491+K04491+…
Human Diseases	Infectious diseases	Salmonella infection	272	521	0.000253674	0.000978458	ko05132	NM_001286091.1(RAB7A);XM_005675308.3(TNFSF10);XM_005675418.3(ARHGEF26);XM_005676364.3(CASP8);XM_005676365.3(CASP8);XM_005679350.3(VPS41);XM_005679351.3(VPS41);XM_005680364.3(MYL6);XM_005680365.2(MYL6);XM_005680677.3(CYTH4);XM_005680885.3(M6PR);XM_005680886.3(M6PR);XM_005681533.3(RHOH);XM_005681861.3(MAPK10);XM_005681862.2(MAPK10);XM_005681863.3(MAPK10);XM_005684290.3(TXN);XM_005684675.3(MAP3K7);X…	K07897+K04721+K13744+K04398+K04398+K20184+K20184+K12751+K12751+K18441+K10089+K10089+K07873+K04440+K04440+K04440+K03671+K04427+K04368+K20183+K07864+K04379+K20282+K12755+K20179+K07898+K05754+K20182+K04432+K07937+K07937+K12807+K17923+K04437+K05759+K04397+K10418+K07863+K07863+K07210+K05750+K10089+K04440+K04440+K04440+K04440+K04427+K10159+K08849+K04398+K02159+K18441+K18441+K17923+K04729+K00914+K07210+…
Organismal Systems	Aging	Longevity regulating pathway - multiple species	87	147	0.00025968	0.000990737	ko04213	NM_001285647.1(PRKAG3);XM_005675289.3(PIK3CA);XM_005677834.2(NRAS);XM_005678170.3(PRKACB);XM_005678171.3(PRKACB);XM_005678520.3(PIK3R3);XM_005680006.3(PRKAG1);XM_005680532.3(IGF1);XM_005680534.3(IGF1);XM_005680535.3(IGF1);XM_005680537.3(IGF1);XM_005680538.3(IGF1);XM_005680539.3(IGF1);XM_005684610.3(ATG5);XM_005686948.3(ADCY3);XM_005690077.3(CAT);XM_005694608.3(PIK3R1);XM_005694609.3(PIK3R1);XM_00…	K07200+K00922+K07828+K04345+K04345+K02649+K07200+K05459+K05459+K05459+K05459+K05459+K05459+K08339+K08043+K03781+K02649+K02649+K03283+K03283+K07199+K04345+K04345+K04345+K04345+K04345+K03695+K03695+K07200+K07200+K07200+K07200+K07200+K07200+K03283+K08049+K18644+K17446+K07198+K04345+K08045+K07199+K07200+K07200+K07200+K07200+K07200+K07200+K07200+K08041+K00922+K07827+K07827+K00922+K04527+K04527+K04345+…
Human Diseases	Infectious diseases	HTLV-I infection	260	497	0.000291273	0.00109932	ko05166	NM_001285769.1(Ets1);NM_001314223.1(SLC2A1);XM_005675082.3(DLG1);XM_005675289.3(PIK3CA);XM_005675937.3(ATF2);XM_005676431.3(CREB1);XM_005676432.3(CREB1);XM_005677480.3(CREB3L4);XM_005677481.3(CREB3L4);XM_005677834.2(NRAS);XM_005678170.3(PRKACB);XM_005678171.3(PRKACB);XM_005678441.3(CDKN2C);XM_005678520.3(PIK3R3);XM_005679262.2(CREB5);XM_005679263.3(CREB5);XM_005679265.1(Creb5);XM_005679511.3(CREB…	K02678+K07299+K12076+K00922+K04450+K05870+K05870+K09048+K09048+K07828+K04345+K04345+K06622+K02649+K09047+K09047+K09047+K09048+K06454+K10151+K04440+K04440+K04440+K06490+K09048+K09048+K04368+K04379+K13377+K04387+K04387+K08043+K06451+K06450+K05863+K03352+K06641+K04451+K02649+K02649+K06752+K06752+K06752+K10152+K04378+K05718+K01110+K04725+K07210+K04345+K04345+K04345+K04345+K04345+K10785+K12076+K12076+…
Human Diseases	Cancers	Basal cell carcinoma	96	165	0.000303394	0.00113288	ko05217	XM_005674982.3(GSK3B);XM_005679153.3(WNT2);XM_005680007.2(WNT1);XM_005682976.2(WNT8A);XM_005685056.3(POLK);XM_005691213.2(HHIP);XM_005693530.3(TP53);XM_013962539.2(Wnt2b);XM_013966683.2(APC);XM_013966685.2(APC);XM_013966702.2(POLK);XM_013971446.2(BAX);XM_013975113.2(SUFU);XM_013975115.2(SUFU);XM_018038229.1(WNT5A);XM_018038230.1(WNT5A);XM_018038231.1(WNT5A);XM_018039118.1(CDKN1A);XM_018039207.1(B…	K03083+K00182+K03209+K00714+K03511+K06231+K04451+K00182+K02085+K02085+K03511+K02159+K06229+K06229+K00444+K00444+K00444+K06625+K14021+K02157+K02157+K02157+K02157+K04491+K04491+K04491+K04491+K04491+K04491+K04491+K04491+K04491+K04491+K04491+K04491+K04491+K04491+K04491+K04491+K04491+K04491+K04491+K04491+K04491+K04491+K03083+K03083+K03083+K03083+K02354+K06226+K06230+K02353+K02353+K02432+K01357+K00444+…
Human Diseases	Endocrine and metabolic diseases	Type II diabetes mellitus	84	142	0.000335968	0.00124131	ko04930	XM_005675149.3(ADIPOQ);XM_005675289.3(PIK3CA);XM_005678520.3(PIK3R3);XM_005679821.3(SOCS2);XM_005681861.3(MAPK10);XM_005681862.2(MAPK10);XM_005681863.3(MAPK10);XM_005685176.3(PKM);XM_005685177.3(PKM);XM_005689579.3(KCNJ11);XM_005694608.3(PIK3R1);XM_005694609.3(PIK3R1);XM_013964768.2(MAPK10);XM_013964769.2(MAPK10);XM_013964770.2(MAPK10);XM_013964774.2(MAPK10);XM_013976777.2(PKLR);XM_018041970.1(IK…	K07296+K00922+K02649+K04695+K04440+K04440+K04440+K00873+K00873+K05004+K02649+K02649+K04440+K04440+K04440+K04440+K12406+K07209+K07209+K00844+K04440+K04440+K04440+K04440+K04440+K00844+K00844+K17446+K04371+K12406+K12406+K00922+K04695+K04695+K04695+K04850+K04850+K04850+K04850+K04850+K04850+K04850+K04850+K04850+K04850+K04850+K04440+K04440+K00922+K04527+K04527+K04344+K04344+K04344+K04344+K04344+K04344+…
Organismal Systems	Nervous system	Synaptic vesicle cycle	113	199	0.000355131	0.00128974	ko04721	XM_005675196.3(AP2M1);XM_005675197.3(AP2M1);XM_005678397.3(SLC1A7);XM_005679452.3(ATP6V1F);XM_005683832.3(Unc13b);XM_005685753.3(UNC13C);XM_005685994.3(ATP6V1D);XM_005686382.3(ATP6V1B1);XM_005689266.3(ATP6V0D2);XM_005690650.3(Dnm3);XM_005690651.3(Dnm3);XM_005693123.3(CLTC);XM_005699512.3(SLC17A6);XM_013963581.2(ATP6V0E2);XM_013970161.2(DNM3);XM_013970162.2(DNM3);XM_013971797.2(CLTC);XM_013972159.…	K11826+K11826+K05618+K02151+K15293+K15293+K02149+K02147+K02146+K01528+K01528+K04646+K12302+K02153+K01528+K01528+K04646+K02154+K02154+K05034+K05034+K05044+K08486+K04560+K04560+K08155+K02154+K03661+K05038+K02154+K15290+K15290+K15294+K05040+K05040+K23484+K23484+K23484+K23484+K23484+K23484+K23484+K04344+K04344+K04344+K04344+K04344+K04344+K04344+K04344+K04344+K04344+K15293+K15293+K15293+K15293+K15293+…
Human Diseases	Cancers	Bladder cancer	55	87	0.00035951	0.00128974	ko05219	NM_001287034.1(VEGFA);NM_001287035.1(VEGFA);XM_005677834.2(NRAS);XM_005680196.3(MDM2);XM_005682573.3(DAPK3);XM_005684135.3(DAPK1);XM_005685130.3(MAP2K1);XM_005691985.3(MMP2);XM_005693530.3(TP53);XM_018038389.1(RASSF1);XM_018038390.1(RASSF1);XM_018038496.1(VEGFA);XM_018038497.1(VEGFA);XM_018039118.1(CDKN1A);XM_018039226.1(E2f3);XM_018039227.1(E2F3);XM_018043271.1(CCND1);XM_018044368.1(MAPK1);XM_01…	K05448+K05448+K07828+K06643+K08803+K08803+K04368+K01398+K04451+K09850+K09850+K05448+K05448+K06625+K06620+K06620+K04503+K04371+K04365+K04365+K06643+K06643+K07827+K07827+K08803+K08803+K08803+K08803+K08803+K08803+K04368+K04368+K04368+K04445+K04445+K04445+K04445+K04445+K04445+K04445+K04445+K08803+K16857+K16857+K16857+K16857+K06618+K17454+K05704+K05704+K05704+K05704+K04451+K05083+K04361
Cellular Processes	Cellular community - eukaryotes	Adherens junction	149	271	0.000360099	0.00128974	ko04520	XM_005677180.3(NECTIN4);XM_005677181.3(NECTIN4);XM_005677182.3(NECTIN4);XM_005677183.3(NECTIN4);XM_005677184.3(NECTIN4);XM_005677185.3(NECTIN4);XM_005677187.3(NECTIN4);XM_005677188.3(NECTIN4);XM_005679158.3(MET);XM_005680676.3(RAC2);XM_005684371.3(ACP1);XM_005684675.3(MAP3K7);XM_005687664.3(LMO7);XM_005687665.3(LMO7);XM_005687666.3(LMO7);XM_005687667.3(LMO7);XM_005687668.3(LMO7);XM_005688961.3(SN…	K06593+K06593+K06593+K06593+K06593+K06593+K06593+K06593+K05099+K07860+K14394+K04427+K06084+K06084+K06084+K06084+K06084+K05706+K05700+K05099+K05099+K14394+K14394+K04427+K23605+K06084+K06084+K05698+K05748+K06086+K06086+K06086+K06086+K03115+K05693+K05693+K05693+K05693+K05693+K04501+K04392+K04392+K06086+K06086+K04491+K04491+K04491+K04491+K04491+K04491+K04491+K04491+K04491+K04491+K04491+K04491+K04491+…
Human Diseases	Infectious diseases	Toxoplasmosis	129	231	0.000371292	0.0013164	ko05145	XM_005676364.3(CASP8);XM_005676365.3(CASP8);XM_005679090.3(GNAI1);XM_005679129.3(PIK3CG);XM_005681861.3(MAPK10);XM_005681862.2(MAPK10);XM_005681863.3(MAPK10);XM_005682375.3(LDLR);XM_005684675.3(MAP3K7);XM_005686141.3(TGFB3);XM_005690416.3(IL10);XM_005690814.3(CASP9);XM_005693631.3(MAP2K3);XM_005693850.2(STAT3);XM_005695932.3(GNAI2);XM_005696038.2(CCR5);XM_005696204.3(HLA-DQA2);XM_005696205.2(HLA-…	K04398+K04398+K04630+K21289+K04440+K04440+K04440+K12473+K04427+K13377+K05443+K04399+K04432+K04692+K04630+K04180+K06752+K06752+K06752+K03283+K03283+K04725+K03161+K07210+K04440+K04440+K04440+K04440+K04427+K05134+K05635+K10159+K04398+K13241+K04692+K04692+K04729+K06243+K03283+K04725+K07210+K07210+K06752+K04441+K04441+K02161+K06276+K06276+K04467+K04467+K02187+K07209+K07209+K09565+K00461+K04440+K04440+…
Organismal Systems	Endocrine system	Regulation of lipolysis in adipocyte	77	129	0.000397178	0.00139409	ko04923	NM_001285739.1(PNPLA2);XM_005675289.3(PIK3CA);XM_005678170.3(PRKACB);XM_005678171.3(PRKACB);XM_005678520.3(PIK3R3);XM_005679090.3(GNAI1);XM_005681818.3(PRKG2);XM_005684061.3(AQP7);XM_005684062.3(AQP7);XM_005684707.2(CGA);XM_005686948.3(ADCY3);XM_005690366.3(ADORA1);XM_005694608.3(PIK3R1);XM_005694609.3(PIK3R1);XM_005695932.3(GNAI2);XM_005698163.3(PRKG1);XM_013962696.2(PRKACB);XM_013962697.2(PRKAC…	K16816+K00922+K04345+K04345+K02649+K04630+K19477+K08771+K08771+K08522+K08043+K04265+K02649+K02649+K04630+K07376+K04345+K04345+K04345+K04345+K04345+K13699+K13699+K13699+K08049+K07376+K07376+K07376+K16816+K16816+K16817+K16817+K16817+K16817+K16817+K17446+K04260+K04260+K04260+K04345+K08045+K12323+K08041+K00922+K00922+K04527+K04527+K04345+K02649+K02649+K07187+K16172+K04265+K04456+K04456+K00922+K00922+…
Genetic Information Processing	Folding, sorting and degradation	SNARE interactions in vesicular transport	39	58	0.000420832	0.0014625	ko04130	XM_005677781.3(Sec22b);XM_005679331.3(YKT6);XM_005683916.2(STX17);XM_005688305.3(Stx16);XM_005688306.3(Stx16);XM_005688307.3(Stx16);XM_005688308.3(Stx16);XM_005688309.2(Stx16);XM_005688310.3(Stx16);XM_005688311.3(Stx16);XM_005693293.3(GOSR1);XM_005693957.2(Gosr2);XM_005697719.3(STX4);XM_005698489.3(VTI1A);XM_005700540.3(VAMP7);XM_005700541.3(VAMP7);XM_013968745.2(Stx16);XM_013975279.2(Vti1a);XM_0…	K08517+K08516+K08491+K08489+K08489+K08489+K08489+K08489+K08489+K08489+K08495+K08496+K13502+K08493+K08515+K08515+K08489+K08493+K08486+K04560+K04560+K08490+K08509+K08504+K08504+K08510+K08491+K08491+K08487+K08514+K08486+K08486+K08486+K08513+K08498+K08486+K08486+K13504+K08496
Organismal Systems	Endocrine system	Aldosterone synthesis and secretion	152	278	0.000442638	0.0015232	ko04925	XM_005675937.3(ATF2);XM_005676431.3(CREB1);XM_005676432.3(CREB1);XM_005677480.3(CREB3L4);XM_005677481.3(CREB3L4);XM_005678170.3(PRKACB);XM_005678171.3(PRKACB);XM_005679262.2(CREB5);XM_005679263.3(CREB5);XM_005679265.1(Creb5);XM_005679511.3(CREB3L2);XM_005679967.3(ATF1);XM_005679969.3(ATF1);XM_005680737.3(ITPR2);XM_005682375.3(LDLR);XM_005682567.2(CREB3L3);XM_005682568.3(CREB3L3);XM_005683168.3(CA…	K04450+K05870+K05870+K09048+K09048+K04345+K04345+K09047+K09047+K09047+K09048+K09053+K09053+K04959+K12473+K09048+K09048+K04515+K04515+K08043+K01540+K09821+K00070+K00070+K04345+K04345+K04345+K04345+K04345+K09053+K05858+K05858+K01540+K19662+K16931+K09048+K05850+K09049+K09049+K09049+K09049+K00513+K13806+K08049+K04515+K04515+K04515+K04515+K04515+K04515+K04515+K04515+K04515+K04515+K04515+K04515+K04515+…
Environmental Information Processing	Signal transduction	Hippo signaling pathway -fly	110	194	0.000454566	0.00154021	ko04391	XM_005675082.3(DLG1);XM_005675125.2(TP63);XM_005675126.3(Tp63);XM_005675129.3(TP63);XM_005675131.3(TP63);XM_005675332.3(PRKCI);XM_005680007.2(WNT1);XM_005681861.3(MAPK10);XM_005681862.2(MAPK10);XM_005681863.3(MAPK10);XM_005683107.3(PPP2R2B);XM_005683109.3(PPP2R2B);XM_005686347.3(MOB1A);XM_005691053.3(CRB1);XM_005692148.2(PARD6A);XM_005692149.2(PARD6A);XM_013963609.2(DLG1);XM_013963613.2(DLG1);XM_…	K12076+K10149+K10149+K10149+K10149+K06069+K03209+K04440+K04440+K04440+K04354+K04354+K06685+K16681+K06093+K06093+K12076+K12076+K12076+K12076+K12076+K12076+K04440+K04440+K04440+K04440+K04354+K04354+K06091+K09448+K09236+K06093+K04382+K24050+K24050+K24050+K24050+K24050+K09851+K09851+K09851+K09851+K04440+K04440+K04440+K04440+K04440+K12076+K12076+K10149+K10149+K08960+K08960+K06685+K06685+K06685+K06685+…
Human Diseases	Infectious diseases	Kaposi sarcoma-associated herpesvirus infection	219	415	0.000456359	0.00154021	ko05167	NM_001287034.1(VEGFA);NM_001287035.1(VEGFA);XM_005674982.3(GSK3B);XM_005675017.2(CD86);XM_005675019.3(CD86);XM_005675289.3(PIK3CA);XM_005676364.3(CASP8);XM_005676365.3(CASP8);XM_005676431.3(CREB1);XM_005676432.3(CREB1);XM_005677834.2(NRAS);XM_005678520.3(PIK3R3);XM_005679129.3(PIK3CG);XM_005680737.3(ITPR2);XM_005681085.3(PDGFB);XM_005681861.3(MAPK10);XM_005681862.2(MAPK10);XM_005681863.3(MAPK10);…	K05448+K05448+K03083+K05413+K05413+K00922+K04398+K04398+K05870+K05870+K07828+K02649+K21289+K04959+K17386+K04440+K04440+K04440+K06490+K05855+K05855+K05855+K05855+K05855+K04368+K04379+K04399+K04451+K04549+K04549+K04692+K08334+K02649+K02649+K05060+K03174+K04179+K04183+K04180+K04176+K07210+K17386+K04440+K04440+K04440+K04440+K05842+K05855+K04398+K02159+K04692+K04692+K03174+K00914+K05466+K07210+K07210+…
Cellular Processes	Cell growth and death	Apoptosis - multiple species	60	97	0.000462985	0.00154769	ko04215	XM_005676364.3(CASP8);XM_005676365.3(CASP8);XM_005681861.3(MAPK10);XM_005681862.2(MAPK10);XM_005681863.3(MAPK10);XM_005690814.3(CASP9);XM_005693865.3(BECN1);XM_005694094.3(BIRC5);XM_005698497.3(CASP7);XM_005700353.3(XIAP);XM_013963999.2(APAF1);XM_013964000.2(APAF1);XM_013964001.2(APAF1);XM_013964768.2(MAPK10);XM_013964769.2(MAPK10);XM_013964770.2(MAPK10);XM_013964774.2(MAPK10);XM_013967480.2(HTRA…	K04398+K04398+K04440+K04440+K04440+K04399+K08334+K08731+K04397+K04725+K02084+K02084+K02084+K04440+K04440+K04440+K04440+K08669+K04398+K02159+K04725+K14021+K02161+K10131+K04397+K02187+K04440+K04440+K04440+K04440+K04440+K02373+K04725+K04725+K08738+K02084+K03158+K04726+K04726+K04440+K04440+K04440+K04440+K04440+K04440+K04440+K16341+K16341+K16341+K16341+K16341+K16341+K04570+K04570+K04570+K16060+K16060+…
Human Diseases	Cancers	Melanoma	100	176	0.000730467	0.00241881	ko05218	XM_005675289.3(PIK3CA);XM_005677834.2(NRAS);XM_005678520.3(PIK3R3);XM_005679158.3(MET);XM_005680196.3(MDM2);XM_005680532.3(IGF1);XM_005680534.3(IGF1);XM_005680535.3(IGF1);XM_005680537.3(IGF1);XM_005680538.3(IGF1);XM_005680539.3(IGF1);XM_005680984.3(FGF6);XM_005681085.3(PDGFB);XM_005681627.3(PDGFRA);XM_005683082.3(FGF1);XM_005683084.3(FGF1);XM_005685056.3(POLK);XM_005685130.3(MAP2K1);XM_005687564.…	K00922+K07828+K02649+K05099+K06643+K05459+K05459+K05459+K05459+K05459+K05459+K04358+K17386+K04363+K18496+K18496+K03511+K04368+K04358+K04451+K02649+K02649+K04358+K09455+K01110+K04358+K05460+K05099+K05099+K17386+K04363+K04358+K03511+K02159+K09455+K06625+K14021+K06620+K06620+K04359+K04359+K04359+K04359+K04359+K04359+K04359+K01110+K01110+K04503+K04358+K04371+K04365+K04365+K05099+K05460+K02091+K02091+…
Environmental Information Processing	Signal transduction	mTOR signaling pathway	198	375	0.000802526	0.00263258	ko04150	XM_005674982.3(GSK3B);XM_005675289.3(PIK3CA);XM_005676677.3(EIF4E2);XM_005676678.3(EIF4E2);XM_005677834.2(NRAS);XM_005678520.3(PIK3R3);XM_005679153.3(WNT2);XM_005679452.3(ATP6V1F);XM_005680007.2(WNT1);XM_005680532.3(IGF1);XM_005680534.3(IGF1);XM_005680535.3(IGF1);XM_005680537.3(IGF1);XM_005680538.3(IGF1);XM_005680539.3(IGF1);XM_005681375.3(LAMTOR3);XM_005682976.2(WNT8A);XM_005684782.3(SGK1);XM_00…	K03083+K00922+K03259+K03259+K07828+K02649+K00182+K02151+K03209+K05459+K05459+K05459+K05459+K05459+K05459+K04370+K00714+K13302+K04368+K02149+K02147+K15728+K15728+K08272+K08272+K13780+K08271+K08271+K02649+K02649+K14995+K03875+K20396+K20396+K15728+K15728+K23081+K01110+K08270+K00182+K20401+K08271+K03875+K20396+K15728+K19662+K00444+K00444+K00444+K20396+K15728+K15705+K15705+K15705+K15705+K15705+K15705+…
Human Diseases	Infectious diseases	Shigellosis	306	600	0.000833866	0.00271007	ko05131	NM_001319278.1(STING1);XM_005674982.3(GSK3B);XM_005675001.3(Hcls1);XM_005675289.3(PIK3CA);XM_005678520.3(PIK3R3);XM_005680196.3(MDM2);XM_005680737.3(ITPR2);XM_005681861.3(MAPK10);XM_005681862.2(MAPK10);XM_005681863.3(MAPK10);XM_005683020.3(STING1);XM_005683021.3(STING1);XM_005683022.3(STING1);XM_005683023.3(STING1);XM_005684610.3(ATG5);XM_005684675.3(MAP3K7);XM_005685044.3(ATG12);XM_005688518.3(M…	K12654+K03083+K06106+K00922+K02649+K06643+K04959+K04440+K04440+K04440+K12654+K12654+K12654+K12654+K08339+K04427+K08336+K12755+K18985+K11253+K05754+K12836+K12836+K08583+K04451+K08334+K07937+K07937+K12807+K02649+K02649+K06689+K05759+K04514+K05700+K07210+K04440+K04440+K04440+K04440+K17834+K04427+K05858+K05858+K18052+K18052+K02159+K05857+K04729+K05748+K00914+K12791+K07210+K07210+K06689+K06689+K06689+…
Metabolism	Glycan biosynthesis and metabolism	Glycosaminoglycan biosynthesis - chondroitin sulfate / dermatan sulfate	31	45	0.000868086	0.0027954	ko00532	XM_005680565.3(CHST11);XM_005682769.3(B4GALT7);XM_005682770.3(B4GALT7);XM_018038480.1(CHST13);XM_018040831.1(XYLT1);XM_018041007.1(Chst12);XM_018041008.1(Chst12);XM_018041479.1(CHST15);XM_018041480.1(CHST15);XM_018041481.1(CHST15);XM_018041482.1(CHST15);XM_018041483.1(CHST15);XM_018041484.1(CHST15);XM_018042391.1(CSGALNACT2);XM_018042393.1(CSGALNACT2);XM_018042516.1(CHST3);XM_018042517.1(CHST3);X…	K01017+K00733+K00733+K07779+K00771+K04742+K04742+K08106+K08106+K08106+K08106+K08106+K08106+K00746+K00746+K01020+K01020+K01020+K01020+K01020+K01020+K04743+K04743+K01017+K01017+K01017+K00733+K01794+K01794+K03193+K00747
Human Diseases	Infectious diseases	Epstein-Barr virus infection	230	442	0.000919933	0.00293542	ko05169	XM_005675289.3(PIK3CA);XM_005676364.3(CASP8);XM_005676365.3(CASP8);XM_005678520.3(PIK3R3);XM_005679109.3(PSMC2);XM_005680196.3(MDM2);XM_005680985.3(CCND2);XM_005681861.3(MAPK10);XM_005681862.2(MAPK10);XM_005681863.3(MAPK10);XM_005682354.3(ICAM1);XM_005682408.3(FCER2);XM_005683566.3(DDX58);XM_005684184.3(SYK);XM_005684185.3(SYK);XM_005684187.3(SYK);XM_005684188.3(SYK);XM_005684191.3(SYK);XM_005684…	K00922+K04398+K04398+K02649+K03061+K06643+K10151+K04440+K04440+K04440+K06490+K06468+K12646+K05855+K05855+K05855+K05855+K05855+K04427+K11859+K03511+K06063+K06451+K06450+K04012+K04399+K14216+K04451+K04432+K04692+K03035+K02649+K02649+K03875+K03174+K01510+K01510+K06752+K06752+K06752+K10152+K05718+K01510+K07370+K07210+K06492+K10785+K02084+K02084+K02084+K04440+K04440+K04440+K04440+K06468+K19202+K05855+…
Cellular Processes	Cell growth and death	Oocyte meiosis	168	315	0.00107467	0.00339827	ko04114	XM_005678170.3(PRKACB);XM_005678171.3(PRKACB);XM_005680532.3(IGF1);XM_005680534.3(IGF1);XM_005680535.3(IGF1);XM_005680537.3(IGF1);XM_005680538.3(IGF1);XM_005680539.3(IGF1);XM_005680737.3(ITPR2);XM_005682989.3(CDC25C);XM_005683168.3(CAMK2A);XM_005683169.3(Camk2a);XM_005685130.3(MAP2K1);XM_005685955.3(PPP2R5E);XM_005686948.3(ADCY3);XM_005691015.3(PPP2R5A);XM_005691417.3(ANAPC5);XM_005694540.3(Cpeb4…	K04345+K04345+K05459+K05459+K05459+K05459+K05459+K05459+K04959+K05867+K04515+K04515+K04368+K11584+K08043+K11584+K03352+K02602+K02602+K02602+K08836+K08836+K11584+K06636+K04345+K04345+K04345+K04345+K04345+K02365+K03350+K02602+K04441+K04441+K08049+K16198+K03362+K03362+K03362+K03362+K03362+K02602+K02602+K02602+K02602+K02602+K02602+K02602+K04382+K04515+K04515+K04515+K04515+K04515+K04515+K04515+K04515+…
Organismal Systems	Endocrine system	Estrogen signaling pathway	158	295	0.00117223	0.0036737	ko04915	NM_001285714.1(KRT26);XM_005675289.3(PIK3CA);XM_005675937.3(ATF2);XM_005676119.3(KCNJ3);XM_005676120.3(KCNJ3);XM_005676431.3(CREB1);XM_005676432.3(CREB1);XM_005677480.3(CREB3L4);XM_005677481.3(CREB3L4);XM_005677834.2(NRAS);XM_005678170.3(PRKACB);XM_005678171.3(PRKACB);XM_005678520.3(PIK3R3);XM_005679090.3(GNAI1);XM_005679262.2(CREB5);XM_005679263.3(CREB5);XM_005679265.1(Creb5);XM_005679511.3(CREB…	K07604+K00922+K04450+K04997+K04997+K05870+K05870+K09048+K09048+K07828+K04345+K04345+K02649+K04630+K09047+K09047+K09047+K09048+K04959+K09048+K09048+K04615+K04215+K04368+K17449+K04379+K08774+K08043+K11255+K11255+K01398+K07604+K07604+K07604+K07604+K02649+K02649+K04630+K03283+K03283+K04345+K04345+K04345+K04345+K04345+K04603+K17449+K08774+K09101+K05858+K05858+K22455+K07604+K07604+K07604+K03283+K09048+…
Metabolism	Glycan biosynthesis and metabolism	Glycosaminoglycan biosynthesis - heparan sulfate / heparin	34	51	0.00122706	0.00381148	ko00534	XM_005678038.3(Extl2);XM_005681282.3(NDST4);XM_005682769.3(B4GALT7);XM_005682770.3(B4GALT7);XM_005689136.3(EXT1);XM_013964458.2(NDST3);XM_013974991.2(HS3ST2);XM_013976267.2(Hs6st2);XM_018040831.1(XYLT1);XM_018044214.1(Hs6st2);XM_018049730.1(HS3ST1);XM_018049933.1(NDST4);XM_018050148.1(NDST1);XM_018050149.1(NDST1);XM_018050150.1(NDST1);XM_018050151.1(NDST1);XM_018050152.1(NDST1);XM_018050153.1(NDS…	K02369+K02579+K00733+K00733+K02366+K02578+K07808+K08102+K00771+K08102+K01024+K02579+K02576+K02576+K02576+K02576+K02576+K02576+K02576+K02576+K00733+K02370+K02370+K02370+K01793+K01793+K02368+K02368+K02368+K02368+K08103+K02367+K07809+K02514
Organismal Systems	Nervous system	Retrograde endocannabinoid signaling	163	306	0.00135374	0.00416809	ko04723	XM_005676119.3(KCNJ3);XM_005676120.3(KCNJ3);XM_005676414.3(NDUFS1);XM_005678170.3(PRKACB);XM_005678171.3(PRKACB);XM_005679090.3(GNAI1);XM_005679103.3(NAPEPLD);XM_005680737.3(ITPR2);XM_005681573.3(GABRA2);XM_005681575.3(GABRA4);XM_005681861.3(MAPK10);XM_005681862.2(MAPK10);XM_005681863.3(MAPK10);XM_005683203.2(GRIA1);XM_005683204.2(GRIA1);XM_005683367.3(GABRG2);XM_005683368.3(GABRG2);XM_005684688.…	K04997+K04997+K03934+K04345+K04345+K04630+K13985+K04959+K05175+K05175+K04440+K04440+K04440+K05197+K05197+K05186+K05186+K05190+K08043+K05200+K04549+K04549+K05189+K04630+K12302+K04345+K04345+K04345+K04345+K04345+K13985+K04440+K04440+K04440+K04440+K05197+K05197+K05175+K04603+K05858+K05858+K05198+K19662+K04441+K04441+K03943+K13806+K08049+K04440+K04440+K04440+K04440+K04440+K04541+K13806+K13806+K04604+…
Organismal Systems	Nervous system	Glutamatergic synapse	160	300	0.00139123	0.00424629	ko04724	XM_005675480.3(TRPC1);XM_005676119.3(KCNJ3);XM_005676120.3(KCNJ3);XM_005678170.3(PRKACB);XM_005678171.3(PRKACB);XM_005678397.3(SLC1A7);XM_005679090.3(GNAI1);XM_005680737.3(ITPR2);XM_005683203.2(GRIA1);XM_005683204.2(GRIA1);XM_005684381.3(GRIN3A);XM_005685075.3(HOMER1);XM_005685526.3(PLA2G4F);XM_005686948.3(ADCY3);XM_005689338.3(Gria4);XM_005690990.2(PLA2G4A);XM_005693693.3(GNGT2);XM_005693694.3(G…	K04964+K04997+K04997+K04345+K04345+K05618+K04630+K04959+K05197+K05197+K05213+K15010+K16342+K08043+K05200+K16342+K04549+K04549+K04609+K04630+K12302+K04345+K04345+K04345+K04345+K04345+K01115+K05197+K05197+K04964+K04603+K05858+K05858+K05198+K19662+K08049+K05209+K05203+K04541+K00910+K15009+K04604+K04604+K04604+K05199+K04371+K04345+K08045+K08041+K04606+K04538+K01115+K01115+K01115+K01115+K01115+K14207+…
Organismal Systems	Sensory system	Inflammatory mediator regulation of TRP channels	156	292	0.00144162	0.00436215	ko04750	XM_005675119.3(IL1RAP);XM_005675120.3(IL1RAP);XM_005675289.3(PIK3CA);XM_005678170.3(PRKACB);XM_005678171.3(PRKACB);XM_005678520.3(PIK3R3);XM_005680532.3(IGF1);XM_005680534.3(IGF1);XM_005680535.3(IGF1);XM_005680537.3(IGF1);XM_005680538.3(IGF1);XM_005680539.3(IGF1);XM_005680737.3(ITPR2);XM_005681861.3(MAPK10);XM_005681862.2(MAPK10);XM_005681863.3(MAPK10);XM_005683168.3(CAMK2A);XM_005683169.3(Camk2a…	K04723+K04723+K00922+K04345+K04345+K02649+K05459+K05459+K05459+K05459+K05459+K05459+K04959+K04440+K04440+K04440+K04515+K04515+K16342+K08043+K16342+K04432+K02649+K02649+K04345+K04345+K04345+K04345+K04345+K07418+K04440+K04440+K04440+K04440+K18051+K05858+K05858+K18052+K18052+K03915+K19662+K04441+K04441+K08049+K04515+K04515+K04515+K04515+K04515+K04515+K04515+K04515+K04515+K04515+K04515+K04515+K04515+…
Organismal Systems	Excretory system	Vasopressin-regulated water reabsorption	68	116	0.00164902	0.00494706	ko04962	XM_005676431.3(CREB1);XM_005676432.3(CREB1);XM_005677480.3(CREB3L4);XM_005677481.3(CREB3L4);XM_005678170.3(PRKACB);XM_005678171.3(PRKACB);XM_005679262.2(CREB5);XM_005679263.3(CREB5);XM_005679265.1(Creb5);XM_005679511.3(CREB3L2);XM_005682567.2(CREB3L3);XM_005682568.3(CREB3L3);XM_005685123.3(RAB11A);XM_005686948.3(ADCY3);XM_005697024.2(AQP4);XM_005697025.3(AQP4);XM_005697026.3(AQP4);XM_005697607.3(…	K05870+K05870+K09048+K09048+K04345+K04345+K09047+K09047+K09047+K09048+K09048+K09048+K07904+K08043+K09866+K09866+K09866+K10427+K13502+K10428+K10418+K04345+K04345+K04345+K04345+K04345+K09048+K08049+K04345+K09048+K10415+K10415+K10415+K10415+K09865+K10424+K10424+K07888+K07888+K07888+K07888+K07888+K07888+K12462+K12462+K09048+K07905+K04345+K07887+K04648+K04648+K04648+K04648+K04648+K04648+K04648+K04648+…
Metabolism	Metabolism of other amino acids	Phosphonate and phosphinate metabolism	14	17	0.00168374	0.00500841	ko00440	XM_005675060.3(PCYT1A);XM_013963486.2(PCYT1A);XM_018044010.1(Pcyt1b);XM_018044011.1(Pcyt1b);XM_018044012.1(Pcyt1b);XM_018045898.1(CEPT1);XM_018045899.1(CEPT1);XM_018045900.1(CEPT1);XM_018045901.1(CEPT1);XM_018045903.1(CEPT1);XM_018045904.1(CEPT1);XM_018065450.1(PCYT2);XM_018065451.1(PCYT2);XM_018065452.1(PCYT2)	K00968+K00968+K00968+K00968+K00968+K13644+K13644+K13644+K13644+K13644+K13644+K00967+K00967+K00967
Organismal Systems	Excretory system	Aldosterone-regulated sodium reabsorption	56	93	0.00175709	0.00518269	ko04960	XM_005675289.3(PIK3CA);XM_005678520.3(PIK3R3);XM_005680532.3(IGF1);XM_005680534.3(IGF1);XM_005680535.3(IGF1);XM_005680537.3(IGF1);XM_005680538.3(IGF1);XM_005680539.3(IGF1);XM_005684782.3(SGK1);XM_005690616.3(ATP1B1);XM_005694608.3(PIK3R1);XM_005694609.3(PIK3R1);XM_005699628.3(KCNJ1);XM_013972245.2(ATP1B2);XM_013974872.2(PRKCB);XM_013975882.2(KCNJ1);XM_018039440.1(NEDD4L);XM_018039441.1(NEDD4L);XM…	K00922+K02649+K05459+K05459+K05459+K05459+K05459+K05459+K13302+K01540+K02649+K02649+K04995+K01540+K19662+K04995+K13305+K13305+K13305+K13305+K13305+K13305+K06276+K06276+K01540+K01540+K01540+K01540+K01540+K01540+K04371+K00922+K07827+K07827+K04824+K04824+K04824+K04824+K00922+K04527+K04527+K02649+K02649+K13302+K13302+K13302+K16172+K01538+K01538+K00922+K00922+K01539+K01539+K02677+K02649+K02649
Organismal Systems	Immune system	Toll-like receptor signaling pathway	122	224	0.00184853	0.00540694	ko04620	XM_005675017.2(CD86);XM_005675019.3(CD86);XM_005675289.3(PIK3CA);XM_005676364.3(CASP8);XM_005676365.3(CASP8);XM_005677656.3(CTSK);XM_005678520.3(PIK3R3);XM_005681787.3(CXCL11);XM_005681789.3(CXCL9);XM_005681861.3(MAPK10);XM_005681862.2(MAPK10);XM_005681863.3(MAPK10);XM_005684675.3(MAP3K7);XM_005685130.3(MAP2K1);XM_005686096.3(FOS);XM_005688550.3(LBP);XM_005693172.3(CCL3);XM_005693631.3(MAP2K3);XM…	K05413+K05413+K00922+K04398+K04398+K01371+K02649+K12672+K05416+K04440+K04440+K04440+K04427+K04368+K04379+K05399+K05408+K04432+K02649+K02649+K03174+K05404+K07210+K05416+K04440+K04440+K04440+K04440+K05842+K04427+K10159+K04398+K03174+K04729+K10170+K10170+K07210+K07210+K04441+K04441+K04392+K04392+K04467+K04467+K07209+K07209+K04440+K04440+K04440+K04440+K04440+K02373+K05403+K05403+K05403+K05403+K05403+…
Human Diseases	Endocrine and metabolic diseases	Non-alcoholic fatty liver disease (NAFLD)	145	271	0.00191671	0.00551788	ko04932	NM_001285647.1(PRKAG3);XM_005674982.3(GSK3B);XM_005675149.3(ADIPOQ);XM_005675289.3(PIK3CA);XM_005676364.3(CASP8);XM_005676365.3(CASP8);XM_005676414.3(NDUFS1);XM_005678520.3(PIK3R3);XM_005680006.3(PRKAG1);XM_005681861.3(MAPK10);XM_005681862.2(MAPK10);XM_005681863.3(MAPK10);XM_005682919.3(UQCR11);XM_005684842.3(MAP3K5);XM_005685995.3(EIF2S1);XM_005686542.3(COX7A2L);XM_005688476.3(ITCH);XM_005694608…	K07200+K03083+K07296+K00922+K04398+K04398+K03934+K02649+K07200+K04440+K04440+K04440+K00420+K04426+K03237+K02270+K05632+K02649+K02649+K04397+K07415+K07199+K04440+K04440+K04440+K04440+K04398+K02159+K07200+K07200+K07200+K07200+K07200+K07200+K12406+K03943+K04392+K04392+K09113+K09113+K09113+K04390+K04397+K02187+K07209+K07209+K04440+K04440+K04440+K04440+K04440+K03083+K03083+K03083+K03083+K03173+K03173+…
Human Diseases	Cancers	Non-small cell lung cancer	82	144	0.0019179	0.00551788	ko05223	XM_005675289.3(PIK3CA);XM_005677834.2(NRAS);XM_005678520.3(PIK3R3);XM_005685056.3(POLK);XM_005685130.3(MAP2K1);XM_005686385.3(TGFA);XM_005690814.3(CASP9);XM_005693530.3(TP53);XM_005693850.2(STAT3);XM_005694608.3(PIK3R1);XM_005694609.3(PIK3R1);XM_005698926.3(Rarb);XM_013966702.2(POLK);XM_013967513.2(TGFA);XM_013968939.2(STK4);XM_013971446.2(BAX);XM_013972399.2(STAT3);XM_013972400.2(STAT3);XM_01397…	K00922+K07828+K02649+K03511+K04368+K08774+K04399+K04451+K04692+K02649+K02649+K08528+K03511+K08774+K04411+K02159+K04692+K04692+K19662+K08528+K09850+K09850+K08525+K08525+K06625+K14021+K06620+K06620+K06276+K06276+K04503+K04371+K04365+K04365+K02091+K02091+K02091+K00922+K07827+K07827+K00922+K04402+K11218+K02649+K02649+K09408+K04368+K04368+K04368+K03511+K08524+K03099+K03099+K06618+K17454+K01116+K01116+…
Environmental Information Processing	Signal transduction	Hedgehog signaling pathway - fly	64	109	0.00210423	0.00600475	ko04341	XM_005674982.3(GSK3B);XM_005678170.3(PRKACB);XM_005678171.3(PRKACB);XM_005683152.3(CSNK1A1);XM_005683153.3(CSNK1A1);XM_005683154.3(CSNK1A1);XM_005683156.3(CSNK1A1);XM_005685664.3(CSNK1G1);XM_005685666.3(CSNK1G1);XM_005698535.3(GRK5);XM_013962696.2(PRKACB);XM_013962697.2(PRKACB);XM_013962698.2(PRKACB);XM_013962699.2(PRKACB);XM_013962701.2(PRKACB);XM_013975113.2(SUFU);XM_013975115.2(SUFU);XM_018040…	K03083+K04345+K04345+K08957+K08957+K08957+K08957+K08958+K08958+K08291+K04345+K04345+K04345+K04345+K04345+K06229+K06229+K04678+K04678+K04678+K04678+K04678+K03362+K03362+K03362+K03362+K03362+K03083+K03083+K03083+K03083+K04345+K03347+K03347+K03347+K03347+K03347+K06226+K08960+K08960+K08958+K08291+K04345+K06225+K06225+K06225+K06225+K06225+K03869+K10523+K10523+K10523+K10523+K10523+K10523+K10523+K10523+…
Human Diseases	Substance dependence	Nicotine addiction	52	86	0.00222137	0.00628791	ko05033	XM_005681573.3(GABRA2);XM_005681575.3(GABRA4);XM_005683203.2(GRIA1);XM_005683204.2(GRIA1);XM_005683367.3(GABRG2);XM_005683368.3(GABRG2);XM_005684381.3(GRIN3A);XM_005684688.3(GABRR2);XM_005689338.3(Gria4);XM_005694522.3(GABRP);XM_005699512.3(SLC17A6);XM_013965710.2(GRIA1);XM_013965711.2(GRIA1);XM_013965743.2(GABRA1);XM_013970552.2(GRIA2);XM_018041005.1(Grin2a);XM_018044259.1(GRIA3);XM_018044324.1(…	K05175+K05175+K05197+K05197+K05186+K05186+K05213+K05190+K05200+K05189+K12302+K05197+K05197+K05175+K05198+K05209+K05199+K05185+K05175+K04813+K05210+K05181+K05181+K05181+K04344+K04344+K04344+K04344+K04344+K04344+K04344+K04344+K04344+K04344+K04849+K05208+K05208+K05208+K05208+K05208+K05208+K05208+K05208+K15015+K05198+K05198+K05212+K12302+K05211+K05211+K05211+K04809
Organismal Systems	Excretory system	Endocrine and other factor-regulated calcium reabsorption	85	151	0.00252536	0.00709121	ko04961	XM_005675196.3(AP2M1);XM_005675197.3(AP2M1);XM_005678170.3(PRKACB);XM_005678171.3(PRKACB);XM_005685123.3(RAB11A);XM_005689251.3(CALB1);XM_005690616.3(ATP1B1);XM_005690650.3(Dnm3);XM_005690651.3(Dnm3);XM_005693123.3(CLTC);XM_013962696.2(PRKACB);XM_013962697.2(PRKACB);XM_013962698.2(PRKACB);XM_013962699.2(PRKACB);XM_013962701.2(PRKACB);XM_013968409.2(PLCB4);XM_013968410.2(PLCB4);XM_013970161.2(DNM3…	K11826+K11826+K04345+K04345+K07904+K14757+K01540+K01528+K01528+K04646+K04345+K04345+K04345+K04345+K04345+K05858+K05858+K01528+K01528+K04646+K01540+K19662+K05850+K08049+K01540+K01540+K01540+K01540+K01540+K01540+K04345+K05850+K05850+K05850+K08539+K08539+K23484+K23484+K23484+K23484+K23484+K23484+K23484+K04345+K04634+K04644+K04644+K04644+K04644+K08550+K05849+K05849+K05849+K05849+K05849+K05849+K05849+…
Organismal Systems	Nervous system	Long-term depression	91	163	0.00254562	0.00709137	ko04730	XM_005677834.2(NRAS);XM_005679090.3(GNAI1);XM_005679233.3(PPP1R17);XM_005680532.3(IGF1);XM_005680534.3(IGF1);XM_005680535.3(IGF1);XM_005680537.3(IGF1);XM_005680538.3(IGF1);XM_005680539.3(IGF1);XM_005680737.3(ITPR2);XM_005681818.3(PRKG2);XM_005683203.2(GRIA1);XM_005683204.2(GRIA1);XM_005685130.3(MAP2K1);XM_005685526.3(PLA2G4F);XM_005689029.3(CRH);XM_005690990.2(PLA2G4A);XM_005691312.2(GUCY1A1);XM_…	K07828+K04630+K08067+K05459+K05459+K05459+K05459+K05459+K05459+K04959+K19477+K05197+K05197+K04368+K16342+K05256+K16342+K12318+K12318+K04630+K07376+K05197+K05197+K04603+K05858+K05858+K05198+K12318+K19662+K07376+K07376+K07376+K04382+K05199+K04371+K04535+K04535+K04365+K04365+K07827+K07827+K05207+K04635+K04344+K04344+K04344+K04344+K04344+K04344+K04344+K04344+K04344+K04344+K04634+K04368+K04368+K04368+…
Organismal Systems	Endocrine system	Glucagon signaling pathway	151	285	0.00262432	0.00725304	ko04922	NM_001285647.1(PRKAG3);NM_001285718.1(LDHA);NM_001314223.1(SLC2A1);XM_005675937.3(ATF2);XM_005676010.1(G6PC2);XM_005676431.3(CREB1);XM_005676432.3(CREB1);XM_005677480.3(CREB3L4);XM_005677481.3(CREB3L4);XM_005678170.3(PRKACB);XM_005678171.3(PRKACB);XM_005679262.2(CREB5);XM_005679263.3(CREB5);XM_005679265.1(Creb5);XM_005679511.3(CREB3L2);XM_005680006.3(PRKAG1);XM_005680737.3(ITPR2);XM_005682567.2(C…	K07200+K00016+K07299+K04450+K01084+K05870+K05870+K09048+K09048+K04345+K04345+K09047+K09047+K09047+K09048+K07200+K04959+K09048+K09048+K04515+K04515+K00873+K00873+K17491+K17491+K01084+K01834+K00688+K07199+K04345+K04345+K04345+K04345+K04345+K05858+K05858+K07200+K07200+K07200+K07200+K07200+K07200+K00016+K09048+K00871+K04515+K04515+K04515+K04515+K04515+K04515+K04515+K04515+K04515+K04515+K04515+K04515+…
Human Diseases	Neurodegenerative diseases	Amyotrophic lateral sclerosis (ALS)	67	116	0.00296589	0.00813304	ko05014	XM_005676376.3(ALS2);XM_005677159.3(TOMM40L);XM_005683203.2(GRIA1);XM_005683204.2(GRIA1);XM_005684017.3(NEFL);XM_005684842.3(MAP3K5);XM_005688870.3(DERL1);XM_005690077.3(CAT);XM_005690814.3(CASP9);XM_005693530.3(TP53);XM_005693631.3(MAP2K3);XM_005694704.3(GPX8);XM_005694705.2(GPX8);XM_013963999.2(APAF1);XM_013964000.2(APAF1);XM_013964001.2(APAF1);XM_013965710.2(GRIA1);XM_013965711.2(GRIA1);XM_013…	K04575+K11518+K05197+K05197+K04572+K04426+K11519+K03781+K04399+K04451+K04432+K00432+K00432+K02084+K02084+K02084+K05197+K05197+K05198+K02159+K00432+K04441+K04441+K02161+K04392+K04392+K05209+K02187+K08738+K02084+K05210+K03158+K04726+K04726+K04441+K04441+K04441+K04441+K04441+K04348+K04348+K04348+K07887+K06268+K06268+K05208+K05208+K05208+K05208+K05208+K05208+K05208+K05208+K04570+K04570+K04570+K05141+…
Environmental Information Processing	Signal transduction	Hippo signaling pathway - multiple species	52	87	0.00314777	0.0084894	ko04392	XM_005685646.3(FRMD6);XM_005685649.3(FRMD6);XM_005686347.3(MOB1A);XM_013969596.2(TEAD1);XM_018038389.1(RASSF1);XM_018038390.1(RASSF1);XM_018042261.1(RASSF4);XM_018042262.1(RASSF4);XM_018042263.1(RASSF4);XM_018042264.1(RASSF4);XM_018044881.1(FRMD1);XM_018044882.1(FRMD1);XM_018044883.1(FRMD1);XM_018044884.1(FRMD1);XM_018044885.1(FRMD1);XM_018044886.1(FRMD1);XM_018048761.1(CSNK1E);XM_018048762.1(CSN…	K16822+K16822+K06685+K09448+K09850+K09850+K09851+K09851+K09851+K09851+K16821+K16821+K16821+K16821+K16821+K16821+K08960+K08960+K16820+K16820+K06685+K06685+K06685+K06685+K06685+K06685+K16685+K08791+K16822+K16822+K16822+K16822+K16822+K16822+K16686+K08791+K09851+K09851+K09448+K09448+K09448+K09448+K09448+K09448+K09448+K16684+K16684+K16684+K16669+K16682+K09448+K09448
Organismal Systems	Immune system	Platelet activation	150	284	0.00316776	0.0084894	ko04611	XM_005675289.3(PIK3CA);XM_005675332.3(PRKCI);XM_005675869.3(COL3A1);XM_005677145.3(FCGR2);XM_005678170.3(PRKACB);XM_005678171.3(PRKACB);XM_005678520.3(PIK3R3);XM_005678936.3(COL1A2);XM_005679090.3(GNAI1);XM_005679129.3(PIK3CG);XM_005680737.3(ITPR2);XM_005681818.3(PRKG2);XM_005684184.3(SYK);XM_005684185.3(SYK);XM_005684187.3(SYK);XM_005684188.3(SYK);XM_005684191.3(SYK);XM_005685526.3(PLA2G4F);XM_0…	K00922+K06069+K19720+K06472+K04345+K04345+K02649+K06236+K04630+K21289+K04959+K19477+K05855+K05855+K05855+K05855+K05855+K16342+K08043+K00907+K07532+K16059+K16342+K12318+K12318+K02649+K02649+K06481+K04630+K04514+K07376+K07370+K04353+K04345+K04345+K04345+K04345+K04345+K05855+K05858+K05858+K12318+K04263+K06263+K04441+K04441+K08049+K07376+K07376+K07376+K04371+K06262+K04345+K08045+K00907+K08041+K21289+…
Human Diseases	Endocrine and metabolic diseases	AGE-RAGE signaling pathway in diabetic complications	131	245	0.00316841	0.0084894	ko04933	NM_001287034.1(VEGFA);NM_001287035.1(VEGFA);XM_005675289.3(PIK3CA);XM_005675869.3(COL3A1);XM_005677834.2(NRAS);XM_005678520.3(PIK3R3);XM_005678936.3(COL1A2);XM_005681861.3(MAPK10);XM_005681862.2(MAPK10);XM_005681863.3(MAPK10);XM_005682354.3(ICAM1);XM_005686141.3(TGFB3);XM_005690626.3(SELE);XM_005691985.3(MMP2);XM_005693218.3(CCL2);XM_005693850.2(STAT3);XM_005694608.3(PIK3R1);XM_005694609.3(PIK3R1…	K05448+K05448+K00922+K19720+K07828+K02649+K06236+K04440+K04440+K04440+K06490+K13377+K06494+K01398+K14624+K04692+K02649+K02649+K16366+K16366+K09821+K21423+K05449+K03982+K04440+K04440+K04440+K04440+K23605+K05858+K05858+K02159+K04692+K04692+K05857+K19662+K03982+K05448+K05448+K04441+K04441+K02161+K04501+K04446+K04446+K04446+K04392+K04392+K02187+K04440+K04440+K04440+K04440+K04440+K04503+K21423+K06237+…
Organismal Systems	Endocrine system	Renin secretion	102	187	0.0039078	0.0103912	ko04924	XM_005675891.3(PDE1A);XM_005676431.3(CREB1);XM_005676432.3(CREB1);XM_005678170.3(PRKACB);XM_005678171.3(PRKACB);XM_005679090.3(GNAI1);XM_005680737.3(ITPR2);XM_005680800.3(PDE3A);XM_005681818.3(PRKG2);XM_005690366.3(ADORA1);XM_005691200.3(EDNRA);XM_005691312.2(GUCY1A1);XM_005691313.3(GUCY1A1);XM_005694470.3(KCNJ2);XM_005695932.3(GNAI2);XM_005696850.3(EDN1);XM_005696851.3(EDN1);XM_005699373.3(AGT);…	K13755+K05870+K05870+K04345+K04345+K04630+K04959+K19021+K19477+K04265+K04197+K12318+K12318+K04996+K04630+K16366+K16366+K09821+K04345+K04345+K04345+K04345+K04345+K13755+K05858+K05858+K13755+K13755+K13755+K12318+K05262+K04936+K04936+K04936+K04936+K04936+K04936+K04936+K04936+K04936+K04936+K04936+K04936+K04936+K04936+K04936+K04936+K04936+K04936+K04936+K04936+K04936+K04936+K04936+K04936+K04345+K08045+…
Human Diseases	Substance dependence	Morphine addiction	110	204	0.00457418	0.0120717	ko05032	XM_005675891.3(PDE1A);XM_005675916.3(PDE11A);XM_005676119.3(KCNJ3);XM_005676120.3(KCNJ3);XM_005678170.3(PRKACB);XM_005678171.3(PRKACB);XM_005679090.3(GNAI1);XM_005680800.3(PDE3A);XM_005681573.3(GABRA2);XM_005681575.3(GABRA4);XM_005683367.3(GABRG2);XM_005683368.3(GABRG2);XM_005683953.3(GABBR2);XM_005684688.3(GABRR2);XM_005684793.3(Pde7b);XM_005684794.3(Pde7b);XM_005684795.2(Pde7b);XM_005684928.3(O…	K13755+K13298+K04997+K04997+K04345+K04345+K04630+K19021+K05175+K05175+K05186+K05186+K04615+K05190+K18436+K18436+K18436+K04215+K08043+K04439+K04265+K04549+K04549+K05189+K13293+K13293+K13293+K04630+K08291+K04345+K04345+K04345+K04345+K04345+K13755+K05175+K18438+K13755+K13755+K13755+K04439+K19662+K08049+K04541+K00910+K05185+K05175+K04345+K08045+K05002+K05002+K08041+K13755+K13755+K13755+K04538+K13755+…
Organismal Systems	Circulatory system	Vascular smooth muscle contraction	180	349	0.00500525	0.0130506	ko04270	XM_005675293.3(KCNMB2);XM_005675873.3(CALCRL);XM_005675874.3(CALCRL);XM_005675875.3(CALCRL);XM_005676907.3(PLA2G2D);XM_005676913.3(PLA2G2A);XM_005676914.3(PLA2G2A);XM_005676915.3(PLA2G2A);XM_005676916.3(PLA2G2A);XM_005678170.3(PRKACB);XM_005678171.3(PRKACB);XM_005679491.3(CALD1);XM_005680231.3(KCNMB4);XM_005680364.3(MYL6);XM_005680365.2(MYL6);XM_005680737.3(ITPR2);XM_005685130.3(MAP2K1);XM_005685…	K04938+K04577+K04577+K04577+K01047+K01047+K01047+K01047+K01047+K04345+K04345+K12327+K04941+K12751+K12751+K04959+K04368+K16342+K08043+K04137+K00907+K12755+K07532+K12337+K12337+K12337+K16342+K04197+K12318+K12318+K01047+K04267+K04937+K16366+K16366+K04514+K07376+K09821+K04345+K04345+K04345+K04345+K04345+K08449+K04939+K04136+K18051+K05858+K05858+K18052+K18052+K12332+K12332+K12318+K04263+K01047+K19662+…
Human Diseases	Infectious diseases	Chagas disease (American trypanosomiasis)	122	229	0.00501946	0.0130506	ko05142	XM_005675289.3(PIK3CA);XM_005676364.3(CASP8);XM_005676365.3(CASP8);XM_005678520.3(PIK3R3);XM_005679090.3(GNAI1);XM_005681861.3(MAPK10);XM_005681862.2(MAPK10);XM_005681863.3(MAPK10);XM_005683107.3(PPP2R2B);XM_005683109.3(PPP2R2B);XM_005686096.3(FOS);XM_005686141.3(TGFB3);XM_005689508.3(CD3E);XM_005689510.3(CD3D);XM_005690416.3(IL10);XM_005693172.3(CCL3);XM_005693218.3(CCL2);XM_005694608.3(PIK3R1);…	K00922+K04398+K04398+K02649+K04630+K04440+K04440+K04440+K04354+K04354+K04379+K13377+K06451+K06450+K05443+K05408+K14624+K02649+K02649+K04630+K03982+K07210+K10785+K04440+K04440+K04440+K04440+K04354+K05842+K04354+K05858+K05858+K10159+K04398+K13241+K04729+K03982+K07210+K07210+K04441+K04441+K04390+K04467+K04467+K07209+K07209+K04382+K04440+K04440+K04440+K04440+K04440+K02373+K07210+K04371+K04730+K04448+…
Human Diseases	Infectious diseases	Human papillomavirus infection	417	853	0.00580063	0.0149707	ko05165	NM_001287034.1(VEGFA);NM_001287035.1(VEGFA);XM_005674982.3(GSK3B);XM_005675082.3(DLG1);XM_005675289.3(PIK3CA);XM_005675332.3(PRKCI);XM_005675537.3(PPP2R3A);XM_005675538.3(PPP2R3A);XM_005676064.3(ITGB6);XM_005676364.3(CASP8);XM_005676365.3(CASP8);XM_005676431.3(CREB1);XM_005676432.3(CREB1);XM_005677480.3(CREB3L4);XM_005677481.3(CREB3L4);XM_005677739.3(ITGA10);XM_005677740.3(ITGA10);XM_005677834.2(…	K05448+K05448+K03083+K12076+K00922+K06069+K11583+K11583+K06589+K04398+K04398+K05870+K05870+K09048+K09048+K06586+K06586+K07828+K04345+K04345+K02649+K06236+K06591+K00182+K06249+K09047+K09047+K09047+K02151+K09048+K03209+K06643+K05948+K10151+K09048+K09048+K00714+K04354+K04354+K08957+K08957+K08957+K08957+K12236+K12236+K12236+K04368+K00873+K00873+K11584+K02149+K02147+K09091+K02146+K11584+K06093+K06093+…
Human Diseases	Infectious diseases	Herpes simplex infection	446	916	0.00619699	0.015877	ko05168	NM_001319278.1(STING1);XM_005675289.3(PIK3CA);XM_005676364.3(CASP8);XM_005676365.3(CASP8);XM_005676867.3(ZNF436);XM_005676869.3(ZNF436);XM_005676870.3(ZNF436);XM_005678520.3(PIK3R3);XM_005678550.3(EIF2B3);XM_005682330.3(ZNF317);XM_005682331.3(ZNF317);XM_005682333.3(ZNF699);XM_005682337.3(ZNF426);XM_005682396.3(ZNF558);XM_005682397.3(ZNF558);XM_005683020.3(STING1);XM_005683021.3(STING1);XM_0056830…	K12654+K00922+K04398+K04398+K09228+K09228+K09228+K02649+K03241+K09228+K09228+K09228+K09228+K09228+K09228+K12654+K12654+K12654+K12654+K12646+K05855+K05855+K05855+K05855+K05855+K04427+K03237+K09228+K09228+K09228+K04399+K03239+K14216+K09228+K09228+K09228+K09228+K09228+K09228+K09228+K09228+K09228+K09228+K09228+K09228+K09228+K09228+K09228+K09228+K09228+K09228+K09228+K09228+K09228+K09228+K09228+K12890+…
Metabolism	Glycan biosynthesis and metabolism	Glycosphingolipid biosynthesis - globo and isoglobo series	24	36	0.00632074	0.0160413	ko00603	XM_005675375.3(B3GALNT1);XM_005675742.3(B3GALT5);XM_005684665.3(FUT9);XM_013964981.2(B3GALNT1);XM_018048182.1(B3GALNT1);XM_018048190.1(B3GALNT1);XM_018048202.1(B3GALNT1);XM_018048210.1(B3GALNT1);XM_018048832.1(NAGA);XM_018048833.1(NAGA);XM_018056056.1(GBGT1);XM_018056057.1(GBGT1);XM_018056058.1(GBGT1);XM_018056059.1(GBGT1);XM_018056060.1(GBGT1);XM_018058592.1(ST3GAL1);XM_018058593.1(ST3GAL1);XM_0…	K00719+K03877+K03663+K00719+K00719+K00719+K00719+K00719+K01204+K01204+K00722+K00722+K00722+K00722+K00722+K00780+K00780+K00780+K00780+K00780+K03368+K03368+K03368+K00718
Human Diseases	Cancers	Central carbon metabolism in cancer	92	169	0.00635252	0.0160413	ko05230	NM_001285718.1(LDHA);NM_001314223.1(SLC2A1);XM_005675289.3(PIK3CA);XM_005677834.2(NRAS);XM_005678520.3(PIK3R3);XM_005679158.3(MET);XM_005681627.3(PDGFRA);XM_005682565.3(SIRT6);XM_005685130.3(MAP2K1);XM_005685176.3(PKM);XM_005685177.3(PKM);XM_005691915.3(SLC7A5);XM_005693530.3(TP53);XM_005694608.3(PIK3R1);XM_005694609.3(PIK3R1);XM_005698175.3(PTEN);XM_005698285.3(PGAM1);XM_013963310.2(MET);XM_0139…	K00016+K07299+K00922+K07828+K02649+K05099+K04363+K11416+K04368+K00873+K00873+K13780+K04451+K02649+K02649+K01110+K01834+K05099+K05099+K04363+K05101+K00016+K01110+K01110+K05093+K05093+K05093+K05093+K05093+K05093+K05093+K05093+K05093+K05093+K05093+K05093+K05093+K00844+K05126+K00844+K00844+K00016+K00036+K00036+K00036+K00036+K00036+K04371+K05099+K00922+K07827+K07827+K14634+K05091+K04363+K04363+K04363+…
Human Diseases	Infectious diseases	Bacterial invasion of epithelial cells	125	237	0.00700969	0.0175743	ko05100	XM_005675001.3(Hcls1);XM_005675289.3(PIK3CA);XM_005675418.3(ARHGEF26);XM_005678520.3(PIK3R3);XM_005679158.3(MET);XM_005679159.2(CAV1);XM_005679160.3(CAV1);XM_005679161.2(CAV1);XM_005685801.3(SHC4);XM_005688626.3(ELMO2);XM_005690650.3(Dnm3);XM_005690651.3(Dnm3);XM_005690965.3(Arpc5);XM_005693123.3(CLTC);XM_005694608.3(PIK3R1);XM_005694609.3(PIK3R1);XM_005699223.3(VCL);XM_005700661.3(RHOG);XM_00570…	K06106+K00922+K13744+K02649+K05099+K06278+K06278+K06278+K17449+K18985+K01528+K01528+K05754+K04646+K02649+K02649+K05700+K07863+K07863+K05099+K05099+K17449+K01528+K01528+K04646+K05748+K16942+K04392+K04392+K13708+K13708+K05700+K05691+K05691+K16939+K16939+K16939+K06279+K06279+K06279+K06279+K06279+K06279+K23612+K05099+K00922+K13744+K16938+K16938+K16938+K16939+K00922+K05691+K17447+K16939+K16939+K16939+…
Human Diseases	Cardiovascular diseases	Fluid shear stress and atherosclerosis	175	341	0.00717609	0.0178639	ko05418	NM_001287034.1(VEGFA);NM_001287035.1(VEGFA);XM_005675289.3(PIK3CA);XM_005676107.3(ACVR1);XM_005676108.3(ACVR1);XM_005676173.3(ACVR2A);XM_005676380.3(SUMO1);XM_005677944.3(GSTM1);XM_005678520.3(PIK3R3);XM_005679159.2(CAV1);XM_005679160.3(CAV1);XM_005679161.2(CAV1);XM_005680676.3(RAC2);XM_005681085.3(PDGFB);XM_005681861.3(MAPK10);XM_005681862.2(MAPK10);XM_005681863.3(MAPK10);XM_005682354.3(ICAM1);X…	K05448+K05448+K00922+K04675+K04675+K04670+K12160+K00799+K02649+K06278+K06278+K06278+K07860+K17386+K04440+K04440+K04440+K06490+K03671+K04427+K04426+K04379+K04387+K04387+K06494+K00799+K01398+K06533+K14624+K04451+K06471+K02649+K02649+K00799+K16366+K16366+K07210+K17386+K13578+K13578+K13578+K13578+K04440+K04440+K04440+K04440+K04427+K04671+K06471+K06471+K06471+K06471+K06471+K12791+K07210+K07210+K05448+…
Human Diseases	Cancers	Acute myeloid leukemia	101	188	0.00732944	0.0181171	ko05221	XM_005675289.3(PIK3CA);XM_005677834.2(NRAS);XM_005678520.3(PIK3R3);XM_005685130.3(MAP2K1);XM_005693850.2(STAT3);XM_005694608.3(PIK3R1);XM_005694609.3(PIK3R1);XM_005695149.3(PML);XM_005695156.3(PML);XM_005700764.3(PIM2);XM_005701339.3(IKBKG);XM_013972226.2(JUP);XM_013972399.2(STAT3);XM_013972400.2(STAT3);XM_013976822.2(IKBKG);XM_013976823.2(IKBKG);XM_018039044.1(PPARD);XM_018040207.1(PER2);XM_0180…	K00922+K07828+K02649+K04368+K04692+K02649+K02649+K10054+K10054+K08806+K07210+K10056+K04692+K04692+K07210+K07210+K04504+K02633+K04491+K04491+K04491+K04491+K04491+K04491+K04491+K04491+K04491+K04491+K04491+K04491+K04491+K04491+K04491+K04491+K04491+K04491+K04491+K04491+K04491+K04491+K04467+K04467+K07209+K07209+K04503+K07210+K04371+K04365+K04365+K00922+K07827+K07827+K05091+K02580+K02580+K00922+K02620+…
Organismal Systems	Endocrine system	Progesterone-mediated oocyte maturation	122	232	0.00863254	0.021189	ko04914	XM_005675289.3(PIK3CA);XM_005678170.3(PRKACB);XM_005678171.3(PRKACB);XM_005678520.3(PIK3R3);XM_005679090.3(GNAI1);XM_005680532.3(IGF1);XM_005680534.3(IGF1);XM_005680535.3(IGF1);XM_005680537.3(IGF1);XM_005680538.3(IGF1);XM_005680539.3(IGF1);XM_005681861.3(MAPK10);XM_005681862.2(MAPK10);XM_005681863.3(MAPK10);XM_005682989.3(CDC25C);XM_005685130.3(MAP2K1);XM_005686948.3(ADCY3);XM_005688191.3(CDC25B)…	K00922+K04345+K04345+K02649+K04630+K05459+K05459+K05459+K05459+K05459+K05459+K04440+K04440+K04440+K05867+K04368+K08043+K05866+K03352+K02602+K02602+K02602+K02649+K02649+K04630+K06645+K04345+K04345+K04345+K04345+K04345+K04440+K04440+K04440+K04440+K03350+K02602+K04441+K04441+K08049+K02602+K02602+K02602+K02602+K02602+K02602+K02602+K04440+K04440+K04440+K04440+K04440+K04373+K04371+K04345+K08045+K04365+…
Organismal Systems	Immune system	Chemokine signaling pathway	202	400	0.00982602	0.0239509	ko04062	NM_001285723.1(CXCR3);XM_005674982.3(GSK3B);XM_005675289.3(PIK3CA);XM_005675490.2(GRK7);XM_005676186.2(CXCR4);XM_005676527.3(CXCR2);XM_005676530.3(CXCR2);XM_005676644.3(CCL20);XM_005676645.3(CCL20);XM_005677834.2(NRAS);XM_005678013.3(VAV3);XM_005678170.3(PRKACB);XM_005678171.3(PRKACB);XM_005678520.3(PIK3R3);XM_005679090.3(GNAI1);XM_005679129.3(PIK3CG);XM_005680676.3(RAC2);XM_005681787.3(CXCL11);X…	K04188+K03083+K00922+K00909+K04189+K05050+K04175+K14625+K14625+K07828+K05730+K04345+K04345+K02649+K04630+K21289+K07860+K12672+K05416+K07363+K10033+K05871+K05871+K05871+K05871+K05871+K04368+K17449+K08043+K04439+K21095+K05408+K16597+K14624+K04549+K04549+K04182+K04692+K02649+K02649+K04179+K04192+K04183+K04630+K04180+K04176+K04193+K04514+K08291+K07210+K21092+K04353+K04345+K04345+K04345+K04345+K04345+…
Human Diseases	Infectious diseases	Hepatitis C	157	306	0.0105347	0.0255012	ko05160	XM_005674708.3(CLDN8);XM_005674982.3(GSK3B);XM_005675289.3(PIK3CA);XM_005675525.3(CLDN18);XM_005675526.3(CLDN18);XM_005676364.3(CASP8);XM_005676365.3(CASP8);XM_005677834.2(NRAS);XM_005678520.3(PIK3R3);XM_005682375.3(LDLR);XM_005683107.3(PPP2R2B);XM_005683109.3(PPP2R2B);XM_005683566.3(DDX58);XM_005685130.3(MAP2K1);XM_005685995.3(EIF2S1);XM_005690814.3(CASP9);XM_005691488.3(OAS1);XM_005693530.3(TP5…	K06087+K03083+K00922+K06087+K06087+K04398+K04398+K07828+K02649+K12473+K04354+K04354+K12646+K04368+K03237+K04399+K14216+K04451+K04692+K06698+K02649+K02649+K03174+K06087+K07210+K06087+K02084+K02084+K02084+K04354+K05842+K04354+K06087+K04398+K02159+K04692+K04692+K03174+K06087+K07210+K07210+K06625+K14021+K06620+K06620+K16198+K06087+K06087+K06087+K06087+K06087+K04390+K04467+K04467+K02187+K07209+K07209+…
Metabolism	Lipid metabolism	Sphingolipid metabolism	57	101	0.0111171	0.0267267	ko00600	XM_005676017.3(CERS6);XM_005677401.2(GBA);XM_005678357.3(PLPP3);XM_005681329.3(SGMS2);XM_005682499.3(ACER1);XM_005682500.3(ACER1);XM_005687817.3(SPTLC3);XM_005689977.3(NEU3);XM_005689978.3(NEU3);XM_005692177.3(Smpd3);XM_005694924.3(CERS3);XM_005697011.3(B4GALT6);XM_005698167.3(ASAH2);XM_005698169.3(ASAH2);XM_005699154.3(SGPL1);XM_013975655.2(SGPL1);XM_018039374.1(KDSR);XM_018039375.1(KDSR);XM_018…	K23727+K01201+K01080+K04714+K01441+K01441+K00654+K12357+K12357+K12352+K04710+K07553+K12349+K12349+K01634+K01634+K04708+K04708+K04714+K04714+K04714+K04714+K04714+K04714+K01634+K01634+K01634+K01634+K04715+K01080+K12353+K12353+K04710+K04710+K04710+K04710+K04710+K23727+K23727+K23727+K04628+K04714+K04710+K01441+K00720+K01202+K01202+K00654+K04717+K04711+K01019+K01019+K23727+K23727+K01080+K01080+K12309
Human Diseases	Cancer: overview	PD-L1 expression and PD-1 checkpoint pathway in cancer	107	203	0.0121596	0.0290342	ko05235	XM_005675289.3(PIK3CA);XM_005677834.2(NRAS);XM_005678520.3(PIK3R3);XM_005680940.3(CD4);XM_005683693.3(CD274);XM_005685130.3(MAP2K1);XM_005686096.3(FOS);XM_005689508.3(CD3E);XM_005689510.3(CD3D);XM_005693631.3(MAP2K3);XM_005693850.2(STAT3);XM_005694608.3(PIK3R1);XM_005694609.3(PIK3R1);XM_005698175.3(PTEN);XM_005699870.3(BATF2);XM_005701339.3(IKBKG);XM_013963098.2(PDCD1);XM_013963475.2(TRBV30);XM_0…	K00922+K07828+K02649+K06454+K06745+K04368+K04379+K06451+K06450+K04432+K04692+K02649+K02649+K01110+K09034+K07210+K06744+K10785+K05842+K18052+K18052+K10159+K04692+K04692+K04729+K09034+K07210+K07210+K03115+K04441+K04441+K04446+K04446+K04446+K01110+K01110+K04467+K04467+K07209+K07209+K05403+K05403+K05403+K05403+K05403+K07210+K04371+K06744+K04448+K05133+K05133+K00922+K07827+K07827+K04441+K04441+K04441+…
Organismal Systems	Immune system	Th1 and Th2 cell differentiation	98	186	0.0160653	0.0381008	ko04658	XM_005680940.3(CD4);XM_005681861.3(MAPK10);XM_005681862.2(MAPK10);XM_005681863.3(MAPK10);XM_005682617.2(IL13);XM_005686096.3(FOS);XM_005689508.3(CD3E);XM_005689510.3(CD3D);XM_005696204.3(HLA-DQA2);XM_005696205.2(HLA-DQA2);XM_005696209.3(HLA-DMB);XM_005701339.3(IKBKG);XM_013963475.2(TRBV30);XM_013964768.2(MAPK10);XM_013964769.2(MAPK10);XM_013964770.2(MAPK10);XM_013964774.2(MAPK10);XM_013968553.2(P…	K06454+K04440+K04440+K04440+K05435+K04379+K06451+K06450+K06752+K06752+K06752+K07210+K10785+K04440+K04440+K04440+K04440+K18052+K18052+K07210+K07210+K06752+K04441+K04441+K04446+K04446+K04446+K04467+K04467+K07209+K07209+K04440+K04440+K04440+K04440+K04440+K07210+K04371+K04448+K20994+K05133+K05133+K04441+K04441+K04441+K04441+K04441+K02580+K02580+K06053+K04440+K04440+K11219+K11219+K11219+K11219+K11219+…
Organismal Systems	Immune system	IL-17 signaling pathway	103	197	0.0180402	0.0424974	ko04657	XM_005674982.3(GSK3B);XM_005676364.3(CASP8);XM_005676365.3(CASP8);XM_005676644.3(CCL20);XM_005676645.3(CCL20);XM_005677513.3(S100A8);XM_005681861.3(MAPK10);XM_005681862.2(MAPK10);XM_005681863.3(MAPK10);XM_005682617.2(IL13);XM_005684675.3(MAP3K7);XM_005684808.3(TNFAIP3);XM_005685763.3(MAPK6);XM_005686096.3(FOS);XM_005691417.3(ANAPC5);XM_005693095.3(SRSF1);XM_005693216.3(CCL11);XM_005693218.3(CCL2)…	K03083+K04398+K04398+K14625+K14625+K21127+K04440+K04440+K04440+K05435+K04427+K11859+K06855+K04379+K03352+K12890+K16597+K14624+K03174+K05494+K07210+K04440+K04440+K04440+K04440+K04427+K05491+K04398+K03174+K07210+K07210+K04441+K04441+K06855+K04467+K04467+K02187+K07209+K07209+K04440+K04440+K04440+K04440+K04440+K03083+K03083+K03083+K02373+K03083+K21125+K12793+K12793+K12793+K12793+K07210+K04371+K03173+…
Human Diseases	Drug resistance	Endocrine resistance	136	266	0.0187018	0.0437622	ko01522	XM_005675289.3(PIK3CA);XM_005676007.3(ABCB11);XM_005676008.3(ABCB11);XM_005677834.2(NRAS);XM_005678170.3(PRKACB);XM_005678171.3(PRKACB);XM_005678441.3(CDKN2C);XM_005678520.3(PIK3R3);XM_005680196.3(MDM2);XM_005680532.3(IGF1);XM_005680534.3(IGF1);XM_005680535.3(IGF1);XM_005680537.3(IGF1);XM_005680538.3(IGF1);XM_005680539.3(IGF1);XM_005681861.3(MAPK10);XM_005681862.2(MAPK10);XM_005681863.3(MAPK10);X…	K00922+K05664+K05664+K07828+K04345+K04345+K06622+K02649+K06643+K05459+K05459+K05459+K05459+K05459+K05459+K04440+K04440+K04440+K04368+K17449+K04379+K08043+K01398+K04451+K15144+K02649+K02649+K04345+K04345+K04345+K04345+K04345+K04440+K04440+K04440+K04440+K17449+K05664+K05664+K05664+K05664+K05664+K02159+K04441+K04441+K20996+K20996+K06625+K06620+K06620+K02161+K08049+K04440+K04440+K04440+K04440+K04440+…
Metabolism	Biosynthesis of other secondary metabolites	Caffeine metabolism	10	13	0.0190058	0.044179	ko00232	XM_005686386.3(XDH);XM_013967404.2(XDH);XM_013975503.2(NAT1);XM_013975505.2(NAT1);XM_013975506.2(NAT1);XM_018042096.1(NAT1);XM_018042097.1(NAT1);XM_018042098.1(NAT1);XM_018042099.1(NAT1);XM_018042100.1(NAT1)	K00106+K00106+K00622+K00622+K00622+K00622+K00622+K00622+K00622+K00622
Environmental Information Processing	Signal transduction	PI3K-Akt signaling pathway	402	836	0.0215988	0.0498763	ko04151	NM_001285670.1(KITLG);NM_001287034.1(VEGFA);NM_001287035.1(VEGFA);XM_005674982.3(GSK3B);XM_005675289.3(PIK3CA);XM_005675537.3(PPP2R3A);XM_005675538.3(PPP2R3A);XM_005675937.3(ATF2);XM_005676010.1(G6PC2);XM_005676064.3(ITGB6);XM_005676431.3(CREB1);XM_005676432.3(CREB1);XM_005676492.3(ERBB4);XM_005676493.3(ERBB4);XM_005676494.3(ERBB4);XM_005676495.3(ERBB4);XM_005676677.3(EIF4E2);XM_005676678.3(EIF4E…	K05461+K05448+K05448+K03083+K00922+K11583+K11583+K04450+K01084+K06589+K05870+K05870+K05085+K05085+K05085+K05085+K03259+K03259+K09048+K09048+K16339+K06586+K06586+K07828+K02649+K06236+K06591+K21289+K05099+K06249+K09047+K09047+K09047+K04130+K09048+K06643+K05084+K05459+K05459+K05459+K05459+K05459+K05459+K04358+K10151+K17386+K04363+K09048+K09048+K05095+K18496+K18496+K04354+K04354+K05855+K05855+K05855+…
Metabolism	Carbohydrate metabolism	Propanoate metabolism	34	58	0.0222553	0.0510563	ko00640	NM_001285718.1(LDHA);XM_005675175.3(EHHADH);XM_005678045.3(DBT);XM_005679140.3(DLD);XM_005684474.3(ECHDC1);XM_005684475.3(ECHDC1);XM_005684476.3(ECHDC1);XM_005695172.3(MCEE);XM_005697947.3(ABAT);XM_013963698.2(ACSS3);XM_013966361.2(ECHDC1);XM_013966362.2(ECHDC1);XM_013974927.2(ABAT);XM_013975786.2(LDHA);XM_018040947.1(ABAT);XM_018041274.1(ECHS1);XM_018042654.1(LDHA);XM_018047605.1(ACSS3);XM_01804…	K00016+K07514+K09699+K00382+K18426+K18426+K18426+K05606+K13524+K01908+K18426+K18426+K13524+K00016+K13524+K07511+K00016+K01908+K00232+K18426+K18426+K00140+K01900+K01895+K00232+K00232+K00232+K11262+K11262+K11262+K11262+K11262+K11262+K11262
Organismal Systems	Immune system	B cell receptor signaling pathway	91	174	0.0247803	0.0564797	ko04662	XM_005674982.3(GSK3B);XM_005675289.3(PIK3CA);XM_005677144.3(FCGR2);XM_005677834.2(NRAS);XM_005678013.3(VAV3);XM_005678520.3(PIK3R3);XM_005680676.3(RAC2);XM_005684184.3(SYK);XM_005684185.3(SYK);XM_005684187.3(SYK);XM_005684188.3(SYK);XM_005684191.3(SYK);XM_005685130.3(MAP2K1);XM_005686096.3(FOS);XM_005686402.3(RASGRP3);XM_005690449.3(CR2);XM_005694608.3(PIK3R1);XM_005694609.3(PIK3R1);XM_005700145.…	K03083+K00922+K12560+K07828+K05730+K02649+K07860+K05855+K05855+K05855+K05855+K05855+K04368+K04379+K12362+K04012+K02649+K02649+K07370+K07210+K05855+K12362+K12362+K04012+K19662+K07210+K07210+K04446+K04446+K04446+K04392+K04392+K04467+K04467+K12230+K07209+K07209+K03083+K03083+K03083+K03083+K07210+K04371+K04448+K00922+K07827+K07827+K02580+K02580+K00922+K02649+K02649+K04348+K04348+K04348+K04368+K04368+…
Environmental Information Processing	Signal transduction	TGF-beta signaling pathway	102	197	0.0254287	0.0575838	ko04350	XM_005676107.3(ACVR1);XM_005676108.3(ACVR1);XM_005676173.3(ACVR2A);XM_005679901.2(AMHR2);XM_005679946.3(ACVR1B);XM_005680288.3(INHBC);XM_005681305.3(PITX2);XM_005682962.2(SMAD5);XM_005686141.3(TGFB3);XM_005687505.3(Smad9);XM_005689267.3(E2F5);XM_005690371.3(FMOD);XM_005692453.3(E2F4);XM_005697060.3(ROCK1);XM_005697186.3(SMAD7);XM_013963787.2(ACVR1B);XM_013964506.2(Bmpr1b);XM_013964507.2(Bmpr1b);X…	K04675+K04675+K04670+K04672+K13567+K22688+K04686+K16790+K13377+K16791+K04682+K08121+K04682+K04514+K19631+K13567+K13578+K13578+K13578+K13578+K23605+K04671+K04682+K17695+K04501+K19631+K19383+K19383+K04678+K04678+K04678+K04678+K04678+K04382+K04673+K04673+K04371+K03347+K03347+K03347+K03347+K03347+K04657+K04657+K04684+K04684+K13567+K04498+K04498+K13578+K13578+K13578+K13578+K13578+K13578+K04686+K06847+…
Cellular Processes	Cell growth and death	Necroptosis	180	362	0.0278585	0.0626816	ko04217	NM_001285609.1(FTH1);XM_005674792.3(Chmp2b);XM_005675308.3(TNFSF10);XM_005676364.3(CASP8);XM_005676365.3(CASP8);XM_005681861.3(MAPK10);XM_005681862.2(MAPK10);XM_005681863.3(MAPK10);XM_005683168.3(CAMK2A);XM_005683169.3(Camk2a);XM_005684006.3(Chmp7);XM_005684808.3(TNFAIP3);XM_005685526.3(PLA2G4F);XM_005685780.3(TRPM7);XM_005686701.3(CHMP3);XM_005690990.2(PLA2G4A);XM_005691270.2(SLC25A31);XM_005693…	K00522+K12192+K04721+K04398+K04398+K04440+K04440+K04440+K04515+K04515+K15053+K11859+K16342+K04982+K12193+K16342+K05863+K04692+K00261+K00688+K04725+K04440+K04440+K04440+K04440+K05842+K08849+K04398+K17595+K02159+K04692+K04692+K04725+K11251+K02161+K12196+K04390+K15041+K15041+K15041+K15041+K04515+K04515+K04515+K04515+K04515+K04515+K04515+K04515+K04515+K04515+K04515+K04515+K04515+K04515+K04440+K04440+…
Human Diseases	Neurodegenerative diseases	Alzheimer disease	317	656	0.0289103	0.0646338	ko05010	XM_005674982.3(GSK3B);XM_005675289.3(PIK3CA);XM_005675416.3(Mme);XM_005676364.3(CASP8);XM_005676365.3(CASP8);XM_005676414.3(NDUFS1);XM_005677834.2(NRAS);XM_005678520.3(PIK3R3);XM_005679153.3(WNT2);XM_005679944.3(ATG101);XM_005680007.2(WNT1);XM_005680281.3(KIF5A);XM_005680737.3(ITPR2);XM_005681333.3(Dkk2);XM_005681861.3(MAPK10);XM_005681862.2(MAPK10);XM_005681863.3(MAPK10);XM_005682919.3(UQCR11);X…	K03083+K00922+K01389+K04398+K04398+K03934+K07828+K02649+K00182+K19730+K03209+K10396+K04959+K02165+K04440+K04440+K04440+K00420+K00714+K08957+K08957+K08957+K08957+K04426+K04368+K03237+K02270+K06059+K10396+K04399+K05863+K08334+K02649+K02649+K17906+K04397+K21423+K00182+K05453+K19730+K02084+K02084+K02084+K04440+K04440+K04440+K04440+K01389+K01389+K01389+K01389+K01389+K01059+K02085+K02085+K05858+K05858+…
Organismal Systems	Immune system	Th17 cell differentiation	127	251	0.0322927	0.0717388	ko04659	NM_001285758.1(IL22);XM_005675119.3(IL1RAP);XM_005675120.3(IL1RAP);XM_005680940.3(CD4);XM_005681861.3(MAPK10);XM_005681862.2(MAPK10);XM_005681863.3(MAPK10);XM_005686096.3(FOS);XM_005689508.3(CD3E);XM_005689510.3(CD3D);XM_005693850.2(STAT3);XM_005694692.3(IL6ST);XM_005696204.3(HLA-DQA2);XM_005696205.2(HLA-DQA2);XM_005696209.3(HLA-DMB);XM_005696412.2(Il17f);XM_005697627.3(IL21R);XM_005700739.3(FOXP…	K05445+K04723+K04723+K06454+K04440+K04440+K04440+K04379+K06451+K06450+K04692+K05060+K06752+K06752+K06752+K05494+K05075+K10163+K10163+K10163+K10163+K10163+K07210+K10785+K04440+K04440+K04440+K04440+K23605+K18052+K18052+K04692+K04692+K10163+K07210+K07210+K06752+K08525+K08525+K04441+K04441+K09445+K09445+K04501+K04446+K04446+K04446+K05075+K04467+K04467+K07209+K07209+K04440+K04440+K04440+K04440+K04440+…
Human Diseases	Infectious diseases	Tuberculosis	212	432	0.0336452	0.0742734	ko05152	NM_001285546.1(CATHL6);NM_001285620.1(CATHL7);NM_001286091.1(RAB7A);XM_005676364.3(CASP8);XM_005676365.3(CASP8);XM_005676431.3(CREB1);XM_005676432.3(CREB1);XM_005677144.3(FCGR2);XM_005677145.3(FCGR2);XM_005678626.3(NFYC);XM_005678629.3(NFYC);XM_005678630.3(NFYC);XM_005681861.3(MAPK10);XM_005681862.2(MAPK10);XM_005681863.3(MAPK10);XM_005682995.3(HSPA9);XM_005683168.3(CAMK2A);XM_005683169.3(Camk2a)…	K13916+K13916+K07897+K04398+K04398+K05870+K05870+K12560+K06472+K08066+K08066+K08066+K04440+K04440+K04440+K04043+K04515+K04515+K05855+K05855+K05855+K05855+K05855+K13377+K06560+K05399+K02146+K07532+K05443+K04399+K04731+K04731+K06752+K06752+K06752+K06528+K06528+K08862+K08066+K08066+K02084+K02084+K02084+K10074+K04440+K04440+K04440+K04440+K05855+K08063+K03662+K05134+K10159+K04398+K02159+K13241+K02154+…
Metabolism	Glycan biosynthesis and metabolism	Glycosphingolipid biosynthesis - ganglio series	22	36	0.0344231	0.0755156	ko00604	NM_001314180.1(ST3GAL5);XM_005675410.3(Slc33a1);XM_013967710.2(ST3GAL5);XM_013967928.2(ST6GALNAC6);XM_013974425.2(ST8SIA5);XM_013974426.2(ST8SIA5);XM_018045571.1(ST6GALNAC3);XM_018055827.1(ST6GALNAC6);XM_018055828.1(ST6GALNAC6);XM_018055829.1(ST6GALNAC6);XM_018055830.1(ST6GALNAC6);XM_018055831.1(ST6GALNAC6);XM_018055838.1(ST6GALNAC4);XM_018058592.1(ST3GAL1);XM_018058593.1(ST3GAL1);XM_018058594.1(…	K03370+K03372+K03370+K03376+K03369+K03369+K03373+K03376+K03376+K03376+K03376+K03376+K03374+K00780+K00780+K00780+K00780+K00780+K03368+K03368+K03368+K12309
Metabolism	Lipid metabolism	Ether lipid metabolism	60	112	0.0351543	0.0766407	ko00565	XM_005676907.3(PLA2G2D);XM_005676913.3(PLA2G2A);XM_005676914.3(PLA2G2A);XM_005676915.3(PLA2G2A);XM_005676916.3(PLA2G2A);XM_005678357.3(PLPP3);XM_005685526.3(PLA2G4F);XM_005690990.2(PLA2G4A);XM_005691644.3(PLA2G3);XM_005692412.3(PLD3);XM_005693113.3(GDPD1);XM_005698709.3(ENPP6);XM_013964590.2(PLD1);XM_013971113.2(PLD3);XM_013972419.2(PLA2G2F);XM_018042101.1(ENPP6);XM_018042754.1(PLAAT3);XM_0180433…	K01047+K01047+K01047+K01047+K01047+K01080+K16342+K16342+K01047+K16860+K22387+K08743+K01115+K16860+K01047+K08743+K16817+K16817+K16817+K16817+K16817+K01080+K13644+K13644+K13644+K13644+K13644+K13644+K01115+K01115+K01115+K01115+K01115+K16343+K04628+K16342+K16342+K16342+K16342+K16342+K16342+K16342+K01047+K01047+K01047+K16795+K01019+K01019+K13510+K16860+K16860+K16860+K16794+K16794+K01115+K01080+K01080+…
Metabolism	Lipid metabolism	Biosynthesis of unsaturated fatty acids	26	44	0.0378743	0.082061	ko01040	NM_001314257.1(ELOVL6);XM_005681307.3(ELOVL6);XM_005681308.3(ELOVL6);XM_005682720.3(HSD17B4);XM_005685117.3(HACD3);XM_005690127.3(HSD17B12);XM_013967289.2(ACOT2);XM_013970256.2(Acot7);XM_018043052.1(FADS1);XM_018043053.1(FADS1);XM_018043054.1(FADS1);XM_018043055.1(FADS1);XM_018043056.1(FADS2);XM_018044270.1(SCP2);XM_018045763.1(HACD2);XM_018049794.1(ACOX3);XM_018052902.1(ELOVL4);XM_018060439.1(AC…	K10203+K10203+K10203+K12405+K10703+K10251+K01068+K17360+K10224+K10224+K10224+K10224+K10226+K08764+K10703+K00232+K10249+K17360+K17360+K17360+K17360+K00232+K00232+K00232+K10250+K07513
Organismal Systems	Digestive system	Carbohydrate digestion and absorption	50	92	0.0383215	0.0825205	ko04973	XM_005675289.3(PIK3CA);XM_005676010.1(G6PC2);XM_005678520.3(PIK3R3);XM_005690616.3(ATP1B1);XM_005693916.3(G6PC3);XM_005694608.3(PIK3R1);XM_005694609.3(PIK3R1);XM_013968409.2(PLCB4);XM_013968410.2(PLCB4);XM_013972245.2(ATP1B2);XM_013974872.2(PRKCB);XM_018042326.1(HK1);XM_018042596.1(HKDC1);XM_018042597.1(HKDC1);XM_018044272.1(ATP1B4);XM_018044273.1(ATP1B4);XM_018044274.1(ATP1B4);XM_018044275.1(ATP…	K00922+K01084+K02649+K01540+K01084+K02649+K02649+K05858+K05858+K01540+K19662+K00844+K00844+K00844+K01540+K01540+K01540+K01540+K01540+K01540+K00922+K00922+K02649+K02649+K05858+K05858+K05858+K05858+K05858+K05858+K01538+K01538+K04456+K04456+K00922+K00922+K08143+K04626+K14158+K01229+K04456+K04456+K04456+K04456+K01539+K01539+K01084+K02649+K02649+K04851
Metabolism	Glycan biosynthesis and metabolism	Mannose type O-glycan biosyntheis	31	54	0.0400354	0.0852498	ko00515	XM_005677164.3(B4GALT3);XM_005677166.3(B4GALT3);XM_005678515.3(POMGNT1);XM_005684273.3(FKTN);XM_005684665.3(FUT9);XM_005699920.3(B4GAT1);XM_013966249.2(FKTN);XM_013966251.2(FKTN);XM_013969430.2(FUT4);XM_013971476.2(FKRP);XM_018041925.1(POMK);XM_018041926.1(POMK);XM_018041927.1(POMK);XM_018041928.1(POMK);XM_018041929.1(POMK);XM_018041930.1(POMK);XM_018041931.1(POMK);XM_018043132.1(B4GALT2);XM_0180…	K07968+K07968+K09666+K19872+K03663+K21032+K19872+K19872+K07632+K19873+K17547+K17547+K17547+K17547+K17547+K17547+K17547+K07967+K07967+K07967+K00735+K07968+K09668+K09668+K19872+K00728+K00728+K09674+K09668+K09668+K19873
Organismal Systems	Endocrine system	GnRH secretion	80	154	0.0400747	0.0852498	ko04929	XM_005675289.3(PIK3CA);XM_005675480.3(TRPC1);XM_005676119.3(KCNJ3);XM_005676120.3(KCNJ3);XM_005677834.2(NRAS);XM_005678520.3(PIK3R3);XM_005680737.3(ITPR2);XM_005683953.3(GABBR2);XM_005684707.2(CGA);XM_005685130.3(MAP2K1);XM_005689579.3(KCNJ11);XM_005689984.3(ARRB1);XM_005694608.3(PIK3R1);XM_005694609.3(PIK3R1);XM_013965934.2(TRPC1);XM_013968409.2(PLCB4);XM_013968410.2(PLCB4);XM_013969748.2(ARRB1)…	K00922+K04964+K04997+K04997+K07828+K02649+K04959+K04615+K08522+K04368+K05004+K04439+K02649+K02649+K04964+K05858+K05858+K04439+K04954+K19662+K04371+K04944+K04944+K05002+K05002+K00922+K07827+K07827+K04850+K04850+K04850+K04850+K04850+K04850+K04850+K04850+K04850+K04850+K04850+K04856+K04964+K04964+K04964+K00922+K04635+K04942+K04942+K04942+K02649+K02649+K04634+K05000+K04368+K04368+K04368+K04943+K04967+…
Genetic Information Processing	Folding, sorting and degradation	Protein processing in endoplasmic reticulum	169	342	0.0409077	0.0864977	ko04141	XM_005675162.2(DNAJB11);XM_005675338.3(SEC62);XM_005677363.3(SSR2);XM_005677365.3(SSR2);XM_005677802.3(MAN1A2);XM_005681834.3(SEC31A);XM_005681836.3(SEC31A);XM_005681861.3(MAPK10);XM_005681862.2(MAPK10);XM_005681863.3(MAPK10);XM_005682254.3(DNAJB1);XM_005682944.3(SAR1B);XM_005683002.3(SIL1);XM_005683003.3(SIL1);XM_005684842.3(MAP3K5);XM_005685995.3(EIF2S1);XM_005686325.3(MOGS);XM_005688870.3(DERL…	K09517+K12275+K13250+K13250+K01230+K14005+K14005+K04440+K04440+K04440+K09507+K07953+K14001+K14001+K04426+K03237+K01228+K11519+K13719+K10597+K10597+K04554+K09485+K10666+K10666+K10666+K09580+K06689+K10666+K03283+K03283+K09518+K09518+K14007+K14007+K05546+K05546+K07765+K04440+K04440+K04440+K04440+K09525+K09486+K02159+K03283+K04523+K07151+K10956+K10084+K06689+K06689+K06689+K06689+K10666+K09049+K09049+…
Genetic Information Processing	Folding, sorting and degradation	Ubiquitin mediated proteolysis	179	365	0.0486743	0.102303	ko04120	XM_005675491.2(Rnf7);XM_005675493.3(Rnf7);XM_005677433.3(UBE2Q1);XM_005680196.3(MDM2);XM_005681443.3(HERC3);XM_005686628.2(FANCL);XM_005688476.3(ITCH);XM_005689071.3(UBE2W);XM_005689072.3(ELOC);XM_005689418.3(CUL5);XM_005689513.3(UBE4A);XM_005690714.3(UBE4B);XM_005690715.3(Ube4b);XM_005690792.3(UBE2J2);XM_005691173.3(FBXW7);XM_005691174.3(FBXW7);XM_005691175.3(FBXW7);XM_005691417.3(ANAPC5);XM_005…	K10611+K10611+K10582+K06643+K10614+K10606+K05632+K10688+K03872+K10612+K10596+K10597+K10597+K04554+K10260+K10260+K10260+K03352+K03875+K10054+K10054+K06689+K16063+K10610+K10573+K04725+K08285+K02207+K10606+K03870+K10600+K10600+K03350+K03875+K16063+K22517+K22517+K04725+K08285+K06689+K06689+K06689+K06689+K13305+K13305+K13305+K13305+K13305+K13305+K16063+K16063+K16063+K16063+K16063+K16063+K16063+K09561+…
Organismal Systems	Excretory system	Proximal tubule bicarbonate reclamation	24	41	0.0512988	0.107178	ko04964	XM_005681740.3(SLC4A4);XM_005690616.3(ATP1B1);XM_005699318.3(GLUD1);XM_013964709.2(SLC4A4);XM_013972245.2(ATP1B2);XM_018044272.1(ATP1B4);XM_018044273.1(ATP1B4);XM_018044274.1(ATP1B4);XM_018044275.1(ATP1B4);XM_018044276.1(ATP1B4);XM_018044277.1(ATP1B4);XM_018047113.1(AQP1);XM_018049558.1(SLC4A4);XM_018059730.1(FXYD2);XM_018059731.1(FXYD2);XM_018061557.1(GLS);XM_018061560.1(GLS);XM_018061570.1(GLS)…	K13575+K01540+K00261+K13575+K01540+K01540+K01540+K01540+K01540+K01540+K01540+K09864+K13575+K01538+K01538+K01425+K01425+K01425+K01425+K01539+K01539+K13577+K12040+K13576
Environmental Information Processing	Signal transduction	NF-kappa B signaling pathway	115	230	0.0570475	0.118483	ko04064	XM_005681004.3(Erc1);XM_005682354.3(ICAM1);XM_005683566.3(DDX58);XM_005684184.3(SYK);XM_005684185.3(SYK);XM_005684187.3(SYK);XM_005684188.3(SYK);XM_005684191.3(SYK);XM_005684675.3(MAP3K7);XM_005684808.3(TNFAIP3);XM_005688550.3(LBP);XM_005695421.3(Traf3);XM_005699221.3(PLAU);XM_005700145.2(BTK);XM_005700353.3(XIAP);XM_005700424.3(CD40LG);XM_005700813.3(EDA2R);XM_005701339.3(IKBKG);XM_005709548.3(T…	K16072+K06490+K12646+K05855+K05855+K05855+K05855+K05855+K04427+K11859+K05399+K03174+K01348+K07370+K04725+K03161+K05163+K07210+K10652+K10785+K05842+K05855+K04427+K18052+K18052+K03174+K04729+K19662+K04725+K07210+K07210+K03115+K05468+K05468+K02161+K05147+K10577+K10577+K10577+K04467+K04467+K07209+K07209+K23324+K10031+K10031+K10031+K05403+K05403+K05403+K05403+K05403+K12793+K12793+K12793+K12793+K05480+…
Human Diseases	Infectious disease: viral	Human immunodeficiency virus 1 infection	235	489	0.0669401	0.138212	ko05170	NM_001319278.1(STING1);XM_005675289.3(PIK3CA);XM_005675491.2(Rnf7);XM_005675493.3(Rnf7);XM_005676186.2(CXCR4);XM_005676364.3(CASP8);XM_005676365.3(CASP8);XM_005677834.2(NRAS);XM_005678520.3(PIK3R3);XM_005679090.3(GNAI1);XM_005680676.3(RAC2);XM_005680737.3(ITPR2);XM_005680940.3(CD4);XM_005681861.3(MAPK10);XM_005681862.2(MAPK10);XM_005681863.3(MAPK10);XM_005682989.3(CDC25C);XM_005683020.3(STING1);X…	K12654+K00922+K10611+K10611+K04189+K04398+K04398+K07828+K02649+K04630+K07860+K04959+K06454+K04440+K04440+K04440+K05867+K12654+K12654+K12654+K12654+K05871+K05871+K05871+K05871+K05871+K04427+K04368+K12391+K04379+K03872+K10612+K06451+K06450+K10648+K04399+K04432+K04549+K04549+K02649+K02649+K04630+K04180+K10610+K07210+K10785+K04440+K04440+K04440+K04440+K17834+K04427+K10159+K04398+K12391+K12391+K02159+…
Cellular Processes	Cell growth and death	Apoptosis	166	341	0.0717252	0.147226	ko04210	XM_005675289.3(PIK3CA);XM_005675308.3(TNFSF10);XM_005676364.3(CASP8);XM_005676365.3(CASP8);XM_005677656.3(CTSK);XM_005677834.2(NRAS);XM_005678520.3(PIK3R3);XM_005679555.3(CASP2);XM_005680669.3(CSF2RB);XM_005680670.3(CSF2RB);XM_005680671.3(CSF2RB);XM_005680737.3(ITPR2);XM_005681861.3(MAPK10);XM_005681862.2(MAPK10);XM_005681863.3(MAPK10);XM_005684842.3(MAP3K5);XM_005685130.3(MAP2K1);XM_005685995.3(…	K00922+K04721+K04398+K04398+K01371+K07828+K02649+K02186+K04738+K04738+K04738+K04959+K04440+K04440+K04440+K04426+K04368+K03237+K04379+K02311+K02311+K04399+K04451+K08731+K02649+K02649+K04397+K07818+K04725+K07210+K01353+K02084+K02084+K02084+K04440+K04440+K04440+K04440+K08669+K07374+K02311+K04398+K02159+K01353+K04725+K07210+K07210+K01353+K14021+K02161+K10131+K06276+K06276+K04390+K04467+K04467+K04397+…
Metabolism	Metabolism of terpenoids and polyketides	Polyketide sugar unit biosynthesis	3	3	0.08887	0.181357	ko00523	XM_005687701.3(TGDS);XM_013968318.2(TGDS);XM_013968319.2(TGDS)	K01710+K01710+K01710
Metabolism	Carbohydrate metabolism	Fructose and mannose metabolism	44	84	0.0932928	0.189171	ko00051	XM_005678260.3(FPGT);XM_005686918.3(Khk);XM_005686919.3(Khk);XM_005686920.3(Khk);XM_005686921.3(Khk);XM_005695991.3(PFKFB4);XM_005697494.3(PMM2);XM_005697671.2(ALDOA);XM_005697674.3(ALDOA);XM_013967811.2(Khk);XM_013967812.2(Khk);XM_013968474.2(Pfkfb3);XM_013969060.2(TSTA3);XM_013970019.2(PFKFB2);XM_013974696.1(ALDOA);XM_013974851.2(PMM2);XM_018039935.1(ALDOA);XM_018040669.1(PMM2);XM_018040670.1(P…	K00976+K00846+K00846+K00846+K00846+K19030+K17497+K01623+K01623+K00846+K00846+K01103+K02377+K19029+K01623+K17497+K01623+K17497+K17497+K00844+K00844+K00844+K01803+K14634+K17497+K01103+K01103+K01103+K01103+K01103+K01103+K01103+K02377+K02377+K19029+K19029+K19029+K19029+K00966+K00966+K19030+K19030+K19030+K19030
Metabolism	Glycan biosynthesis and metabolism	Glycosaminoglycan biosynthesis - keratan sulfate	21	37	0.0937769	0.189171	ko00533	XM_005677164.3(B4GALT3);XM_005677166.3(B4GALT3);XM_005685985.3(FUT8);XM_005686786.3(B3GNT2);XM_005692222.3(CHST4);XM_018043132.1(B4GALT2);XM_018043143.1(B4GALT2);XM_018043150.1(B4GALT2);XM_018046410.1(B4GALT3);XM_018054060.1(FUT8);XM_018055408.1(B3GNT2);XM_018055409.1(B3GNT2);XM_018058304.1(B3GNT7);XM_018058592.1(ST3GAL1);XM_018058593.1(ST3GAL1);XM_018058594.1(ST3GAL1);XM_018058595.1(ST3GAL1);XM_…	K07968+K07968+K00717+K00741+K04746+K07967+K07967+K07967+K07968+K00717+K00741+K00741+K09664+K00780+K00780+K00780+K00780+K00780+K03368+K03368+K03368
Organismal Systems	Immune system	Fc gamma R-mediated phagocytosis	117	239	0.0989431	0.198452	ko04666	XM_005675289.3(PIK3CA);XM_005677144.3(FCGR2);XM_005677145.3(FCGR2);XM_005677614.3(PIP5K1A);XM_005677615.3(PIP5K1A);XM_005677617.3(PIP5K1A);XM_005678013.3(VAV3);XM_005678357.3(PLPP3);XM_005678520.3(PIK3R3);XM_005680676.3(RAC2);XM_005684184.3(SYK);XM_005684185.3(SYK);XM_005684187.3(SYK);XM_005684188.3(SYK);XM_005684191.3(SYK);XM_005685130.3(MAP2K1);XM_005685526.3(PLA2G4F);XM_005690965.3(Arpc5);XM_0…	K00922+K12560+K06472+K00889+K00889+K00889+K05730+K01080+K02649+K07860+K05855+K05855+K05855+K05855+K05855+K04368+K16342+K05754+K16342+K02649+K02649+K01115+K05855+K05748+K19662+K06463+K06463+K04392+K04392+K05743+K08091+K04371+K01080+K00889+K06463+K12562+K00922+K01115+K01115+K01115+K01115+K01115+K16343+K00922+K00889+K00889+K00889+K23484+K23484+K23484+K23484+K23484+K23484+K23484+K02649+K02649+K05768+…
Human Diseases	Infectious diseases	Human cytomegalovirus infection	258	545	0.105895	0.211188	ko05163	NM_001287034.1(VEGFA);NM_001287035.1(VEGFA);NM_001319278.1(STING1);XM_005674982.3(GSK3B);XM_005675289.3(PIK3CA);XM_005675937.3(ATF2);XM_005676186.2(CXCR4);XM_005676364.3(CASP8);XM_005676365.3(CASP8);XM_005676431.3(CREB1);XM_005676432.3(CREB1);XM_005676527.3(CXCR2);XM_005677480.3(CREB3L4);XM_005677481.3(CREB3L4);XM_005677834.2(NRAS);XM_005678170.3(PRKACB);XM_005678171.3(PRKACB);XM_005678520.3(PIK3…	K05448+K05448+K12654+K03083+K00922+K04450+K04189+K04398+K04398+K05870+K05870+K05050+K09048+K09048+K07828+K04345+K04345+K02649+K04630+K09047+K09047+K09047+K09048+K06643+K07860+K04959+K04363+K09048+K09048+K12654+K12654+K12654+K12654+K05871+K05871+K05871+K05871+K05871+K04368+K08043+K07532+K04399+K05408+K14624+K04451+K04549+K04549+K04692+K02649+K02649+K04630+K04180+K04176+K04514+K07210+K04345+K04345+…
Human Diseases	Cardiovascular diseases	Arrhythmogenic right ventricular cardiomyopathy (ARVC)	105	214	0.106866	0.211922	ko05412	XM_005676064.3(ITGB6);XM_005676129.3(CACNB4);XM_005677739.3(ITGA10);XM_005677740.3(ITGA10);XM_005679027.3(ITGB8);XM_005680662.3(CACNG2);XM_005683219.3(SGCD);XM_005687987.3(CACNB2);XM_005687988.3(CACNB2);XM_005687989.3(CACNB2);XM_005687990.3(CACNB2);XM_005694721.3(ITGA2);XM_013963182.2(ITGB8);XM_013965722.2(SGCD);XM_013965725.2(SGCD);XM_013968519.2(ITGA4);XM_013969411.2(ITGB6);XM_013969416.2(ITGB6…	K06589+K04865+K06586+K06586+K06591+K04867+K12563+K04863+K04863+K04863+K04863+K06481+K06591+K12563+K12563+K06483+K06589+K06589+K06589+K04865+K10056+K04860+K07601+K07601+K07601+K07601+K06736+K04491+K04491+K04491+K04491+K04491+K04491+K04491+K04491+K04491+K04491+K04491+K04491+K04491+K04491+K04491+K04491+K04491+K04491+K04491+K04491+K04491+K04491+K05691+K05691+K06591+K12642+K04850+K04850+K04850+K04850+…
Metabolism	Lipid metabolism	alpha-Linolenic acid metabolism	32	60	0.10989	0.216693	ko00592	XM_005676907.3(PLA2G2D);XM_005676913.3(PLA2G2A);XM_005676914.3(PLA2G2A);XM_005676915.3(PLA2G2A);XM_005676916.3(PLA2G2A);XM_005685526.3(PLA2G4F);XM_005690990.2(PLA2G4A);XM_005691644.3(PLA2G3);XM_013972419.2(PLA2G2F);XM_018042754.1(PLAAT3);XM_018043056.1(FADS2);XM_018043373.1(PLAAT3);XM_018043374.1(PLAAT3);XM_018043375.1(PLAAT3);XM_018043376.1(PLAAT3);XM_018048750.1(Pla2g6);XM_018049794.1(ACOX3);XM…	K01047+K01047+K01047+K01047+K01047+K16342+K16342+K01047+K01047+K16817+K10226+K16817+K16817+K16817+K16817+K16343+K00232+K16342+K16342+K16342+K16342+K16342+K16342+K16342+K01047+K01047+K01047+K00232+K00232+K00232+K01047+K07513
Cellular Processes	Transport and catabolism	Autophagy - other eukaryotes	44	85	0.111989	0.219599	ko04136	XM_005678321.2(ATG4C);XM_005678322.3(ATG4C);XM_005678323.2(ATG4C);XM_005678324.2(ATG4C);XM_005678325.3(ATG4C);XM_005679944.3(ATG101);XM_005683386.2(ATG10);XM_005683388.3(ATG10);XM_005683389.3(ATG10);XM_005684610.3(ATG5);XM_005685044.3(ATG12);XM_005693865.3(BECN1);XM_005695367.3(ATG2B);XM_005700222.2(ATG4A);XM_005700707.3(IGBP1);XM_013963783.2(ATG101);XM_013974301.2(PIK3C3);XM_018040672.1(WIPI2);X…	K08342+K08342+K08342+K08342+K08342+K19730+K17888+K17888+K17888+K08339+K08336+K08334+K17906+K08342+K17606+K19730+K00914+K17908+K17908+K17908+K08266+K08266+K04382+K08342+K17907+K08333+K08333+K08333+K08333+K08333+K08339+K08339+K04382+K07204+K08269+K08269+K08269+K17906+K08337+K08337+K08337+K08337+K08337+K08337
Cellular Processes	Transport and catabolism	Lysosome	128	264	0.113769	0.221851	ko04142	NM_001285690.1(GNS);XM_005676747.3(LAPTM5);XM_005677401.2(GBA);XM_005677656.3(CTSK);XM_005677855.3(AP4B1);XM_005678644.3(PPT1);XM_005679962.3(SLC11A2);XM_005680885.3(M6PR);XM_005680886.3(M6PR);XM_005681792.3(SCARB2);XM_005683188.3(GM2A);XM_005684863.3(FUCA2);XM_005685238.3(AP1G2);XM_005686976.3(LAPTM4A);XM_005689266.3(ATP6V0D2);XM_005689758.3(TPP1);XM_005691383.3(ABCB9);XM_005692174.2(PLA2G15);XM…	K01137+K12387+K01201+K01371+K12401+K01074+K21398+K10089+K10089+K12384+K12383+K01206+K12391+K12387+K02146+K01279+K05656+K06129+K04646+K12316+K13444+K13444+K01197+K01074+K06528+K06528+K06562+K10089+K03662+K14410+K12391+K12391+K04646+K02154+K02154+K12316+K12316+K01195+K01136+K01074+K01074+K12385+K01195+K19363+K01052+K01052+K10532+K10532+K12398+K02154+K03661+K01275+K01379+K12394+K12394+K06528+K03662+…
Metabolism	Lipid metabolism	Fatty acid elongation	26	48	0.118112	0.229047	ko00062	NM_001314257.1(ELOVL6);XM_005676749.3(MECR);XM_005676751.3(MECR);XM_005676753.3(MECR);XM_005677585.3(THEM4);XM_005678644.3(PPT1);XM_005681307.3(ELOVL6);XM_005681308.3(ELOVL6);XM_005685117.3(HACD3);XM_005690127.3(HSD17B12);XM_005696556.3(PPT2);XM_013967289.2(ACOT2);XM_013970256.2(Acot7);XM_013973781.2(MECR);XM_018038967.1(PPT2);XM_018038968.1(PPT2);XM_018041274.1(ECHS1);XM_018045763.1(HACD2);XM_01…	K10203+K07512+K07512+K07512+K16339+K01074+K10203+K10203+K10703+K10251+K01074+K01068+K17360+K07512+K01074+K01074+K07511+K10703+K10249+K07512+K07512+K17360+K17360+K17360+K17360+K10250
Metabolism	Metabolism of other amino acids	Taurine and hypotaurine metabolism	12	20	0.123565	0.238303	ko00430	XM_005693420.3(GGT6);XM_013968900.2(GGT7);XM_013975589.2(ADO);XM_018038443.1(GADL1);XM_018038444.1(GADL1);XM_018038445.1(GADL1);XM_018047685.1(Csad);XM_018047686.1(Csad);XM_018047687.1(Csad);XM_018047688.1(Csad);XM_018057112.1(GAD2);XM_018057749.1(GGT7)	K00681+K00681+K10712+K18966+K18966+K18966+K01594+K01594+K01594+K01594+K01580+K00681
Metabolism	Glycan biosynthesis and metabolism	Glycosylphosphatidylinositol(GPI)-anchor biosynthesis	36	69	0.126923	0.243443	ko00563	XM_005676296.3(PGAP1);XM_005677235.3(PIGM);XM_005685998.3(PIGH);XM_005687244.3(DPM2);XM_005690654.2(PIGC);XM_013967126.2(PIGB);XM_013967247.2(PIGH);XM_013967248.2(PIGH);XM_013970627.2(PGAP1);XM_013974043.2(PIGV);XM_013974048.2(PIGV);XM_013976668.2(PIGA);XM_018039618.1(PIGN);XM_018039958.1(Pigq);XM_018039959.1(Pigq);XM_018039960.1(Pigq);XM_018039961.1(Pigq);XM_018046347.1(PIGZ);XM_018046352.1(PIGZ…	K05294+K05284+K03858+K09658+K03859+K05286+K03858+K03858+K05294+K07542+K07542+K03857+K05285+K03860+K03860+K03860+K03860+K08098+K08098+K08098+K08098+K08098+K08098+K08098+K08098+K08098+K08098+K08098+K08098+K05310+K05286+K05286+K07542+K07542+K03859+K05291
Human Diseases	Neurodegenerative diseases	Huntington disease	230	487	0.130605	0.249143	ko05016	XM_005675184.3(POLR2H);XM_005675196.3(AP2M1);XM_005675197.3(AP2M1);XM_005675838.3(POLR2D);XM_005676291.3(DNAH7);XM_005676364.3(CASP8);XM_005676365.3(CASP8);XM_005676414.3(NDUFS1);XM_005676431.3(CREB1);XM_005676432.3(CREB1);XM_005677234.3(KCNJ10);XM_005677480.3(CREB3L4);XM_005677481.3(CREB3L4);XM_005678683.3(Dnali1);XM_005679262.2(CREB5);XM_005679263.3(CREB5);XM_005679265.1(Creb5);XM_005679464.3(N…	K03016+K11826+K11826+K03012+K10408+K04398+K04398+K03934+K05870+K05870+K05003+K09048+K09048+K10410+K09047+K09047+K09047+K11831+K09048+K19730+K10396+K09222+K04440+K04440+K04440+K09048+K09048+K03013+K00420+K05197+K05197+K10409+K10409+K04426+K10411+K02270+K10396+K05625+K05200+K04355+K04355+K04355+K04399+K05863+K04646+K04451+K08334+K00432+K00432+K10408+K17906+K10427+K03008+K16575+K10428+K11830+K19730+…
Organismal Systems	Immune system	C-type lectin receptor signaling pathway	129	268	0.135443	0.256975	ko04625	XM_005675289.3(PIK3CA);XM_005675512.3(MRAS);XM_005676364.3(CASP8);XM_005676365.3(CASP8);XM_005677834.2(NRAS);XM_005678520.3(PIK3R3);XM_005680196.3(MDM2);XM_005680737.3(ITPR2);XM_005681861.3(MAPK10);XM_005681862.2(MAPK10);XM_005681863.3(MAPK10);XM_005684184.3(SYK);XM_005684185.3(SYK);XM_005684187.3(SYK);XM_005684188.3(SYK);XM_005684191.3(SYK);XM_005689556.3(ARHGEF12);XM_005690416.3(IL10);XM_005692…	K00922+K07831+K04398+K04398+K07828+K02649+K06643+K04959+K04440+K04440+K04440+K05855+K05855+K05855+K05855+K05855+K07532+K05443+K21095+K02649+K02649+K07210+K08862+K10074+K04440+K04440+K04440+K04440+K05855+K04398+K22517+K22517+K07210+K07210+K04441+K04441+K04446+K04446+K04446+K04467+K04467+K07209+K07209+K04440+K04440+K04440+K04440+K04440+K12496+K14957+K07210+K04371+K04448+K00922+K06643+K06643+K11221+…
Organismal Systems	Endocrine system	Parathyroid hormone synthesis, secretion and action	145	303	0.139873	0.263954	ko04928	XM_005675937.3(ATF2);XM_005676431.3(CREB1);XM_005676432.3(CREB1);XM_005677480.3(CREB3L4);XM_005677481.3(CREB3L4);XM_005678170.3(PRKACB);XM_005678171.3(PRKACB);XM_005679090.3(GNAI1);XM_005679262.2(CREB5);XM_005679263.3(CREB5);XM_005679265.1(Creb5);XM_005679511.3(CREB3L2);XM_005680737.3(ITPR2);XM_005681484.3(SLC34A2);XM_005682567.2(CREB3L3);XM_005682568.3(CREB3L3);XM_005685130.3(MAP2K1);XM_00568609…	K04450+K05870+K05870+K09048+K09048+K04345+K04345+K04630+K09047+K09047+K09047+K09048+K04959+K14683+K09048+K09048+K04368+K04379+K08043+K07996+K04439+K13293+K13293+K13293+K04630+K04345+K04345+K04345+K04345+K04345+K14683+K01115+K05858+K05858+K07436+K04439+K13365+K19662+K09048+K08525+K08525+K09278+K09278+K09278+K09049+K09049+K09049+K09049+K06625+K02161+K09262+K09262+K09262+K09262+K08049+K08003+K04371+…
Environmental Information Processing	Signal transduction	Apelin signaling pathway	159	334	0.147116	0.276137	ko04371	NM_001285647.1(PRKAG3);XM_005675512.3(MRAS);XM_005677834.2(NRAS);XM_005678170.3(PRKACB);XM_005678171.3(PRKACB);XM_005679090.3(GNAI1);XM_005679129.3(PIK3CG);XM_005679464.3(Nrf1);XM_005680006.3(PRKAG1);XM_005680737.3(ITPR2);XM_005685130.3(MAP2K1);XM_005686948.3(ADCY3);XM_005688364.3(MYLK2);XM_005693693.3(GNGT2);XM_005693694.3(GNGT2);XM_005693865.3(BECN1);XM_005695932.3(GNAI2);XM_005699371.3(TFAM);X…	K07200+K07831+K07828+K04345+K04345+K04630+K21289+K11831+K07200+K04959+K04368+K08043+K00907+K04549+K04549+K08334+K04630+K11830+K03982+K07199+K04345+K04345+K04345+K04345+K04345+K23605+K05858+K05858+K07200+K07200+K07200+K07200+K07200+K07200+K13241+K00914+K03982+K09262+K09262+K09262+K09262+K04501+K11406+K11406+K11406+K08049+K04541+K04503+K05225+K05225+K04371+K07198+K04345+K08045+K00907+K07199+K07200+…
Human Diseases	Cardiovascular diseases	Hypertrophic cardiomyopathy (HCM)	109	227	0.166842	0.311498	ko05410	NM_001285647.1(PRKAG3);XM_005676064.3(ITGB6);XM_005676129.3(CACNB4);XM_005677739.3(ITGA10);XM_005677740.3(ITGA10);XM_005679027.3(ITGB8);XM_005680006.3(PRKAG1);XM_005680532.3(IGF1);XM_005680534.3(IGF1);XM_005680535.3(IGF1);XM_005680537.3(IGF1);XM_005680538.3(IGF1);XM_005680539.3(IGF1);XM_005680662.3(CACNG2);XM_005683219.3(SGCD);XM_005686141.3(TGFB3);XM_005687987.3(CACNB2);XM_005687988.3(CACNB2);XM…	K07200+K06589+K04865+K06586+K06586+K06591+K07200+K05459+K05459+K05459+K05459+K05459+K05459+K04867+K12563+K13377+K04863+K04863+K04863+K04863+K06481+K16366+K16366+K09821+K07199+K06591+K12563+K12563+K06483+K06589+K06589+K06589+K04865+K07200+K07200+K07200+K07200+K07200+K07200+K04860+K07198+K07199+K07200+K07200+K07200+K07200+K07200+K07200+K07200+K06591+K04850+K04850+K04850+K04850+K04850+K04850+K04850+…
Metabolism	Lipid metabolism	Fatty acid biosynthesis	27	52	0.178644	0.331768	ko00061	NM_001285629.1(FASN);XM_005676749.3(MECR);XM_005676751.3(MECR);XM_005676753.3(MECR);XM_005695091.3(ACSBG1);XM_005698716.3(ACSL1);XM_005698717.3(ACSL1);XM_005698718.3(ACSL1);XM_013968428.2(Olah);XM_013973015.2(ACSBG1);XM_013973781.2(MECR);XM_018041881.1(ACSL1);XM_018041882.1(ACSL1);XM_018048869.1(MCAT);XM_018050724.1(ACSL6);XM_018050725.1(ACSL6);XM_018050924.1(ACSBG2);XM_018057207.1(MECR);XM_01805…	K00665+K07512+K07512+K07512+K15013+K01897+K01897+K01897+K01071+K15013+K07512+K01897+K01897+K00645+K01897+K01897+K15013+K07512+K07512+K18660+K11262+K11262+K11262+K11262+K11262+K11262+K11262
Cellular Processes	Cell growth and death	Ferroptosis	63	129	0.190301	0.351555	ko04216	NM_001285609.1(FTH1);XM_005676251.3(STEAP3);XM_005679962.3(SLC11A2);XM_005680925.3(LPCAT3);XM_005683993.3(SLC39A14);XM_005684610.3(ATG5);XM_005688157.3(PRNP);XM_005691243.3(SLC7A11);XM_005693528.3(SAT2);XM_005693530.3(TP53);XM_005696442.3(GCLC);XM_005698716.3(ACSL1);XM_005698717.3(ACSL1);XM_005698718.3(ACSL1);XM_005699357.3(NCOA4);XM_005699358.3(NCOA4);XM_005699359.3(NCOA4);XM_005699360.3(NCOA4);…	K00522+K10142+K21398+K13515+K14720+K08339+K05634+K13869+K00657+K04451+K11204+K01897+K01897+K01897+K09289+K09289+K09289+K09289+K18495+K06503+K06503+K11204+K15041+K15041+K15041+K15041+K01897+K01897+K09289+K15040+K11205+K11205+K06503+K06503+K06503+K21398+K21398+K21398+K21398+K21398+K21398+K21398+K21398+K01897+K01897+K14720+K14720+K14720+K08339+K08339+K10435+K10142+K10142+K10142+K00460+K00460+K04451+…
Human Diseases	Infectious diseases	Vibrio cholerae infection	48	97	0.194059	0.356621	ko05110	XM_005678170.3(PRKACB);XM_005678171.3(PRKACB);XM_005679452.3(ATP6V1F);XM_005685994.3(ATP6V1D);XM_005686382.3(ATP6V1B1);XM_005686948.3(ADCY3);XM_005689266.3(ATP6V0D2);XM_005693960.3(ARF2);XM_005693961.3(ARF2);XM_013962696.2(PRKACB);XM_013962697.2(PRKACB);XM_013962698.2(PRKACB);XM_013962699.2(PRKACB);XM_013962701.2(PRKACB);XM_013963305.2(CFTR);XM_013963581.2(ATP6V0E2);XM_013969299.2(ATP6AP1);XM_013…	K04345+K04345+K02151+K02149+K02147+K08043+K02146+K07937+K07937+K04345+K04345+K04345+K04345+K04345+K05031+K02153+K03662+K02154+K02154+K10956+K08049+K10949+K02154+K04926+K03661+K03662+K04345+K09582+K02154+K10949+K04345+K07937+K01116+K01116+K01116+K02154+K05859+K10949+K02677+K02154+K02154+K02154+K02154+K05701+K05701+K05701+K05701+K05701
Metabolism	Nucleotide metabolism	Pyrimidine metabolism	61	125	0.197128	0.358507	ko00240	XM_005675044.2(UMPS);XM_005678658.3(Nt5c1a);XM_005679206.3(NT5C3A);XM_005681738.3(DCK);XM_005684823.3(NT5E);XM_005685401.3(PNP);XM_005685402.3(PNP);XM_005686067.3(ENTPD5);XM_005686069.3(ENTPD5);XM_005686070.3(ENTPD5);XM_005689299.3(DPYS);XM_005689853.3(Rrm1);XM_005695570.3(ENTPD3);XM_005695571.3(ENTPD3);XM_005698264.3(ENTPD1);XM_005700612.3(UPRT);XM_013967295.2(ENTPD5);XM_013967297.2(ENTPD5);XM_0…	K13421+K01081+K01081+K00893+K19970+K03783+K03783+K01511+K01511+K01511+K01464+K10807+K01510+K01510+K01510+K00761+K01511+K01511+K01510+K00943+K00943+K00943+K00943+K00940+K00940+K00940+K01081+K01081+K01081+K01937+K01937+K01937+K01081+K01081+K01081+K01081+K00893+K12305+K12305+K12305+K01511+K01511+K01511+K01511+K01511+K01489+K13809+K00876+K00876+K00876+K00876+K01510+K01510+K01510+K01510+K01511+K01511+…
Human Diseases	Cancers	Thyroid cancer	61	125	0.197128	0.358507	ko05216	XM_005677834.2(NRAS);XM_005685056.3(POLK);XM_005685130.3(MAP2K1);XM_005693530.3(TP53);XM_005699357.3(NCOA4);XM_005699358.3(NCOA4);XM_005699359.3(NCOA4);XM_005699360.3(NCOA4);XM_013966702.2(POLK);XM_013971446.2(BAX);XM_018038584.1(Rxrb);XM_018038585.1(Rxrb);XM_018039118.1(CDKN1A);XM_018039207.1(BAK1);XM_018041206.1(TCF7L2);XM_018041207.1(TCF7L2);XM_018041208.1(TCF7L2);XM_018041209.1(TCF7L2);XM_018…	K07828+K03511+K04368+K04451+K09289+K09289+K09289+K09289+K03511+K02159+K08525+K08525+K06625+K14021+K04491+K04491+K04491+K04491+K04491+K04491+K04491+K04491+K04491+K04491+K04491+K04491+K04491+K04491+K04491+K04491+K04491+K04491+K04491+K04491+K04491+K04491+K09289+K09288+K05126+K04503+K04371+K04365+K04365+K07827+K07827+K02620+K02620+K02620+K04402+K04368+K04368+K04368+K03511+K08524+K09293+K09293+K09293+…
Metabolism	Metabolism of cofactors and vitamins	Thiamine metabolism	19	36	0.206639	0.373868	ko00730	XM_005676684.3(AK2);XM_005684371.3(ACP1);XM_005685236.3(THTPA);XM_005688676.3(NFS1);XM_005698979.2(NTPCR);XM_013966321.2(ACP1);XM_013966322.2(ACP1);XM_013966864.2(THTPA);XM_013966865.2(THTPA);XM_013966866.2(THTPA);XM_018042546.1(NTPCR);XM_018045182.1(AK4);XM_018045191.1(AK4);XM_018046829.1(TPK1);XM_018046830.1(TPK1);XM_018055210.1(ALPL);XM_018055220.1(ALPL);XM_018055232.1(ALPL);XM_018055238.1(ALP…	K00939+K14394+K05307+K04487+K06928+K14394+K14394+K05307+K05307+K05307+K06928+K00939+K00939+K00949+K00949+K01077+K01077+K01077+K01077
Human Diseases	Infectious diseases	Influenza A	155	330	0.209468	0.377043	ko05164	XM_005675289.3(PIK3CA);XM_005675308.3(TNFSF10);XM_005675629.3(TMPRSS2);XM_005676364.3(CASP8);XM_005676365.3(CASP8);XM_005676715.3(KPNA6);XM_005678520.3(PIK3R3);XM_005682254.3(DNAJB1);XM_005682354.3(ICAM1);XM_005683566.3(DDX58);XM_005684531.3(KPNA5);XM_005685123.3(RAB11A);XM_005685130.3(MAP2K1);XM_005685995.3(EIF2S1);XM_005688315.3(RAE1);XM_005688316.3(RAE1);XM_005690814.3(CASP9);XM_005691270.2(SL…	K00922+K04721+K09633+K04398+K04398+K15042+K02649+K09507+K06490+K12646+K15042+K07904+K04368+K03237+K14298+K14298+K04399+K05863+K14216+K14624+K02649+K02649+K10054+K10054+K03174+K06752+K06752+K06752+K10152+K05404+K07210+K10652+K02084+K02084+K02084+K05842+K15042+K09633+K04398+K02159+K03174+K04729+K19662+K14285+K07210+K07210+K06752+K10152+K14021+K14404+K14404+K14404+K14404+K14404+K14404+K14404+K04390+…
Organismal Systems	Nervous system	GABAergic synapse	92	193	0.217044	0.387306	ko04727	XM_005678170.3(PRKACB);XM_005678171.3(PRKACB);XM_005679090.3(GNAI1);XM_005681573.3(GABRA2);XM_005681575.3(GABRA4);XM_005683367.3(GABRG2);XM_005683368.3(GABRG2);XM_005683953.3(GABBR2);XM_005684688.3(GABRR2);XM_005686948.3(ADCY3);XM_005693693.3(GNGT2);XM_005693694.3(GNGT2);XM_005694522.3(GABRP);XM_005695932.3(GNAI2);XM_005697947.3(ABAT);XM_013962696.2(PRKACB);XM_013962697.2(PRKACB);XM_013962698.2(P…	K04345+K04345+K04630+K05175+K05175+K05186+K05186+K04615+K05190+K08043+K04549+K04549+K05189+K04630+K13524+K04345+K04345+K04345+K04345+K04345+K05175+K19662+K13524+K14992+K05034+K05034+K05044+K08049+K13524+K04541+K05185+K05175+K14992+K04345+K08045+K08041+K04538+K14207+K07825+K04850+K04850+K04850+K04850+K04850+K04850+K04850+K04850+K04850+K04850+K04850+K05181+K05181+K05181+K04543+K04543+K04345+K04344+…
Metabolism	Glycan biosynthesis and metabolism	Other types of O-glycan biosynthesis	42	85	0.217377	0.387306	ko00514	XM_005676117.3(GALNT5);XM_005677164.3(B4GALT3);XM_005677166.3(B4GALT3);XM_005679796.3(GALNT4);XM_005680678.3(MFNG);XM_005688374.3(POFUT1);XM_005696978.3(GALNT1);XM_013963616.2(GALNT11);XM_013963617.2(GALNT11);XM_013963618.2(GALNT11);XM_013967229.2(GALNT15);XM_018040824.1(PLOD3);XM_018041001.1(GALNT17);XM_018042312.1(GALNT2);XM_018043132.1(B4GALT2);XM_018043143.1(B4GALT2);XM_018043150.1(B4GALT2);X…	K00710+K07968+K07968+K00710+K05948+K03691+K00710+K00710+K00710+K00710+K00710+K13646+K00710+K00710+K07967+K07967+K07967+K07968+K00710+K00710+K00710+K00731+K00731+K00731+K00710+K13676+K13676+K00710+K00710+K00710+K03691+K00728+K00728+K00710+K00779+K00710+K13675+K03691+K03691+K11703+K11703+K00710
Organismal Systems	Circulatory system	Cardiac muscle contraction	95	200	0.226348	0.401253	ko04260	XM_005676129.3(CACNB4);XM_005680662.3(CACNG2);XM_005682919.3(UQCR11);XM_005686542.3(COX7A2L);XM_005687987.3(CACNB2);XM_005687988.3(CACNB2);XM_005687989.3(CACNB2);XM_005687990.3(CACNB2);XM_005690616.3(ATP1B1);XM_005692705.3(HRC);XM_005700415.3(SLC9A6);XM_013966384.2(TRDN);XM_013969693.2(CACNB4);XM_013972245.2(ATP1B2);XM_018038438.1(CACNA2D3);XM_018044235.1(SLC9A6);XM_018044272.1(ATP1B4);XM_0180442…	K04865+K04867+K00420+K02270+K04863+K04863+K04863+K04863+K01540+K23450+K12041+K23449+K04865+K01540+K04860+K12041+K01540+K01540+K01540+K01540+K01540+K01540+K02270+K04850+K04850+K04850+K04850+K04850+K04850+K04850+K04850+K04850+K04850+K04850+K10375+K23449+K23449+K23449+K23449+K23449+K23449+K23449+K23449+K23449+K23449+K23449+K23449+K23449+K23449+K23449+K23449+K23449+K23449+K23449+K23449+K23449+K23449+…
Metabolism	Metabolism of cofactors and vitamins	Pantothenate and CoA biosynthesis	23	45	0.233413	0.411699	ko00770	XM_005684767.3(VNN1);XM_005684768.3(VNN1);XM_005689299.3(DPYS);XM_005694509.3(PANK3);XM_013969378.2(AASDHPPT);XM_013971441.2(BCAT2);XM_013973044.2(PPCDC);XM_013973045.2(PPCDC);XM_013973046.2(PPCDC);XM_013973047.2(PPCDC);XM_018038443.1(GADL1);XM_018038444.1(GADL1);XM_018038445.1(GADL1);XM_018042655.1(PPCS);XM_018042660.1(PPCS);XM_018042661.1(PPCS);XM_018060474.1(PANK4);XM_018060475.1(PANK4);XM_018…	K08069+K08069+K01464+K09680+K06133+K00826+K01598+K01598+K01598+K01598+K18966+K18966+K18966+K01922+K01922+K01922+K09680+K09680+K09680+K00826+K00826+K01598+K01598
Human Diseases	Cancers	Small cell lung cancer	103	218	0.237242	0.414662	ko05222	XM_005675289.3(PIK3CA);XM_005678520.3(PIK3R3);XM_005685056.3(POLK);XM_005690814.3(CASP9);XM_005693530.3(TP53);XM_005694608.3(PIK3R1);XM_005694609.3(PIK3R1);XM_005694721.3(ITGA2);XM_005694793.3(SKP2);XM_005695421.3(Traf3);XM_005698175.3(PTEN);XM_005698926.3(Rarb);XM_005700353.3(XIAP);XM_005701339.3(IKBKG);XM_013963999.2(APAF1);XM_013964000.2(APAF1);XM_013964001.2(APAF1);XM_013966702.2(POLK);XM_013…	K00922+K02649+K03511+K04399+K04451+K02649+K02649+K06481+K03875+K03174+K01110+K08528+K04725+K07210+K02084+K02084+K02084+K03511+K05635+K02159+K13241+K03875+K03174+K06243+K08528+K04725+K07210+K07210+K08525+K08525+K06625+K14021+K06620+K06620+K02161+K01110+K01110+K04467+K04467+K02187+K07209+K07209+K04503+K04725+K04725+K06237+K07210+K03173+K03173+K03173+K08738+K02091+K02091+K02091+K00922+K02084+K02580+…
Organismal Systems	Digestive system	Mineral absorption	57	118	0.237456	0.414662	ko04978	NM_001285609.1(FTH1);XM_005679962.3(SLC11A2);XM_005681484.3(SLC34A2);XM_005683194.3(ATOX1);XM_005683195.3(ATOX1);XM_005684318.3(SLC31A1);XM_005685780.3(TRPM7);XM_005690616.3(ATP1B1);XM_005697930.3(HMOX2);XM_013964569.2(SLC34A2);XM_013972245.2(ATP1B2);XM_018038308.1(ATP2B2);XM_018040383.1(HMOX2);XM_018044272.1(ATP1B4);XM_018044273.1(ATP1B4);XM_018044274.1(ATP1B4);XM_018044275.1(ATP1B4);XM_01804427…	K00522+K21398+K14683+K07213+K07213+K14686+K04982+K01540+K21418+K14683+K01540+K05850+K21418+K01540+K01540+K01540+K01540+K01540+K01540+K05850+K05850+K05850+K21398+K21398+K21398+K21398+K21398+K21398+K21398+K21398+K08539+K08539+K14683+K04981+K04981+K04981+K04981+K04981+K05849+K05849+K05849+K05849+K05849+K05849+K05849+K14683+K01538+K01538+K05850+K14688+K14158+K01539+K01539+K05849+K08370+K12040+K05334
Cellular Processes	Cell growth and death	p53 signaling pathway	83	175	0.250261	0.434859	ko04115	XM_005675290.3(ZMAT3);XM_005676251.3(STEAP3);XM_005676364.3(CASP8);XM_005676365.3(CASP8);XM_005680196.3(MDM2);XM_005680532.3(IGF1);XM_005680534.3(IGF1);XM_005680535.3(IGF1);XM_005680537.3(IGF1);XM_005680538.3(IGF1);XM_005680539.3(IGF1);XM_005680985.3(CCND2);XM_005690390.3(MDM4);XM_005690392.3(MDM4);XM_005690632.3(GORAB);XM_005690814.3(CASP9);XM_005691608.3(CHEK2);XM_005693530.3(TP53);XM_005696305…	K10137+K10142+K04398+K04398+K06643+K05459+K05459+K05459+K05459+K05459+K05459+K10151+K10127+K10127+K19748+K04399+K06641+K04451+K10152+K10139+K01110+K03982+K02084+K02084+K02084+K10134+K04398+K02159+K03982+K10152+K06625+K02161+K10131+K04390+K01110+K01110+K02187+K04503+K10134+K08738+K02091+K02091+K02091+K02084+K10137+K10137+K06643+K06643+K04726+K04726+K10145+K10145+K04402+K10134+K16857+K16857+K16857+…
Metabolism	Amino acid metabolism	Valine, leucine and isoleucine biosynthesis	6	10	0.253664	0.438602	ko00290	XM_005691473.2(SDS);XM_013971441.2(BCAT2);XM_018061181.1(SDSL);XM_018061182.1(SDSL);XM_018062742.1(BCAT2);XM_018062743.1(BCAT2)	K17989+K00826+K17989+K17989+K00826+K00826
Organismal Systems	Endocrine system	Thyroid hormone synthesis	75	158	0.260328	0.447917	ko04918	XM_005675937.3(ATF2);XM_005676431.3(CREB1);XM_005676432.3(CREB1);XM_005677480.3(CREB3L4);XM_005677481.3(CREB3L4);XM_005678170.3(PRKACB);XM_005678171.3(PRKACB);XM_005679262.2(CREB5);XM_005679263.3(CREB5);XM_005679265.1(Creb5);XM_005679511.3(CREB3L2);XM_005680737.3(ITPR2);XM_005681744.2(ALB);XM_005682567.2(CREB3L3);XM_005682568.3(CREB3L3);XM_005684707.2(CGA);XM_005684915.3(IYD);XM_005686948.3(ADCY3…	K04450+K05870+K05870+K09048+K09048+K04345+K04345+K09047+K09047+K09047+K09048+K04959+K16141+K09048+K09048+K08522+K17231+K08043+K01540+K00432+K00432+K04345+K04345+K04345+K04345+K04345+K05858+K05858+K01540+K00432+K19662+K09048+K09049+K09049+K09049+K09049+K08049+K00383+K00383+K01540+K01540+K01540+K01540+K01540+K01540+K04345+K08045+K09048+K09582+K08041+K09048+K04345+K08054+K04634+K17232+K17232+K09293+…
Metabolism	Global and overview maps	Fatty acid metabolism	56	117	0.2694	0.461265	ko01212	NM_001285629.1(FASN);NM_001314257.1(ELOVL6);XM_005675175.3(EHHADH);XM_005676749.3(MECR);XM_005676751.3(MECR);XM_005676753.3(MECR);XM_005678644.3(PPT1);XM_005681307.3(ELOVL6);XM_005681308.3(ELOVL6);XM_005682720.3(HSD17B4);XM_005685117.3(HACD3);XM_005690127.3(HSD17B12);XM_005695091.3(ACSBG1);XM_005696556.3(PPT2);XM_005698580.2(ACADSB);XM_005698716.3(ACSL1);XM_005698717.3(ACSL1);XM_005698718.3(ACSL1…	K00665+K10203+K07514+K07512+K07512+K07512+K01074+K10203+K10203+K12405+K10703+K10251+K15013+K01074+K09478+K01897+K01897+K01897+K15013+K07512+K01074+K01074+K07511+K09478+K01897+K01897+K10224+K10224+K10224+K10224+K10226+K08765+K08764+K10703+K00645+K00232+K01897+K01897+K15013+K10249+K07512+K07512+K00255+K18660+K00232+K00232+K00232+K11262+K11262+K11262+K11262+K11262+K11262+K11262+K10250+K07513
Organismal Systems	Immune system	NOD-like receptor signaling pathway	170	367	0.271847	0.463196	ko04621	NM_001285546.1(CATHL6);NM_001285620.1(CATHL7);NM_001319278.1(STING1);XM_005676364.3(CASP8);XM_005676365.3(CASP8);XM_005677732.3(TXNIP);XM_005680737.3(ITPR2);XM_005681861.3(MAPK10);XM_005681862.2(MAPK10);XM_005681863.3(MAPK10);XM_005683020.3(STING1);XM_005683021.3(STING1);XM_005683022.3(STING1);XM_005683023.3(STING1);XM_005684290.3(TXN);XM_005684610.3(ATG5);XM_005684675.3(MAP3K7);XM_005684808.3(TN…	K13916+K13916+K12654+K04398+K04398+K20910+K04959+K04440+K04440+K04440+K12654+K12654+K12654+K12654+K03671+K08339+K04427+K11859+K08336+K04982+K06030+K20876+K05220+K14216+K14624+K17820+K12807+K12796+K12796+K12797+K12804+K12804+K03174+K04725+K07210+K20914+K20914+K20914+K04440+K04440+K04440+K04440+K05842+K04427+K20909+K05858+K05858+K04398+K12798+K12796+K12796+K12796+K12796+K12796+K12796+K12796+K12796+…
Metabolism	Global and overview maps	Metabolic pathways	1436	3184	0.283602	0.480891	ko01100	NM_001285629.1(FASN);NM_001285690.1(GNS);NM_001285718.1(LDHA);NM_001285739.1(PNPLA2);NM_001285747.1(CYP19A1);NM_001285761.1(AGPAT1);NM_001287562.1(TYR);NM_001293756.1(AZIN2);NM_001314180.1(ST3GAL5);NM_001314257.1(ELOVL6);XM_005674671.3(GART);XM_005674672.3(GART);XM_005674673.3(GART);XM_005674675.3(GART);XM_005674965.2(COX17);XM_005675044.2(UMPS);XM_005675060.3(PCYT1A);XM_005675175.3(EHHADH);XM_00…	K00665+K01137+K00016+K16816+K07434+K13509+K00505+K01583+K03370+K10203+K11787+K11787+K11787+K11787+K02260+K13421+K00968+K07514+K03766+K00922+K00719+K03372+K13523+K03877+K13755+K13298+K01084+K23727+K00710+K05294+K00157+K00157+K00157+K00157+K03934+K01783+K01783+K00939+K07512+K07512+K07512+K01047+K01047+K01047+K01047+K01047+K13373+K07968+K07968+K05284+K01201+K19801+K19801+K00889+K00889+K00889+K01514+…
Metabolism	Metabolism of terpenoids and polyketides	Terpenoid backbone biosynthesis	21	42	0.291559	0.492006	ko00900	XM_005676812.3(DHDDS);XM_005678642.3(ZMPSTE24);XM_005684603.3(PDSS2);XM_005694739.3(HMGCS1);XM_013974097.2(DHDDS);XM_018042306.1(ZMPSTE24);XM_018043121.1(TOP6BL);XM_018043126.1(RCE1);XM_018043127.1(RCE1);XM_018043128.1(RCE1);XM_018043129.1(RCE1);XM_018043130.1(RCE1);XM_018043131.1(RCE1);XM_018043133.1(RCE1);XM_018053021.1(NUS1);XM_018053102.1(PDSS2);XM_018053703.1(HMGCR);XM_018055468.1(PCYOX1);XM…	K11778+K06013+K12505+K01641+K11778+K06013+K08658+K08658+K08658+K08658+K08658+K08658+K08658+K08658+K19177+K12505+K00021+K05906+K11778+K11778+K01823
Organismal Systems	Endocrine system	Cortisol synthesis and secretion	80	171	0.310586	0.521606	ko04927	XM_005674746.3(MRAP);XM_005675307.3(NCEH1);XM_005675937.3(ATF2);XM_005676431.3(CREB1);XM_005676432.3(CREB1);XM_005677480.3(CREB3L4);XM_005677481.3(CREB3L4);XM_005678170.3(PRKACB);XM_005678171.3(PRKACB);XM_005679262.2(CREB5);XM_005679263.3(CREB5);XM_005679265.1(Creb5);XM_005679511.3(CREB3L2);XM_005680737.3(ITPR2);XM_005682375.3(LDLR);XM_005682567.2(CREB3L3);XM_005682568.3(CREB3L3);XM_005686948.3(A…	K22398+K14349+K04450+K05870+K05870+K09048+K09048+K04345+K04345+K09047+K09047+K09047+K09048+K04959+K12473+K09048+K09048+K08043+K04913+K04913+K09821+K00070+K00070+K04345+K04345+K04345+K04345+K04345+K05858+K05858+K04913+K16931+K09048+K09049+K09049+K09049+K09049+K00513+K08049+K04345+K08045+K09048+K09355+K09355+K09355+K08041+K04684+K04684+K04850+K04850+K04850+K04850+K04850+K04850+K04850+K04850+K04850+…
Metabolism	Metabolism of cofactors and vitamins	Vitamin B6 metabolism	8	15	0.335623	0.56097	ko00750	XM_005676340.3(AOX2);XM_005676341.3(AOX2);XM_005676342.3(AOX2);XM_005676343.3(AOX2);XM_005683802.3(PSAT1);XM_005693713.3(PNPO);XM_018048735.1(PDXP);XM_018051780.1(PDXK)	K00157+K00157+K00157+K00157+K00831+K00275+K07758+K00868
Metabolism	Amino acid metabolism	Phenylalanine, tyrosine and tryptophan biosynthesis	6	11	0.35732	0.594405	ko00400	XM_005680540.2(PAH);XM_005692097.3(GOT2);XM_005692220.3(TAT);XM_005692221.3(TAT);XM_018042749.1(--);XM_018042751.1(--)	K00500+K14455+K00815+K00815+K03334+K03334
Metabolism	Metabolism of other amino acids	D-Glutamine and D-glutamate metabolism	5	9	0.369803	0.612269	ko00471	XM_005699318.3(GLUD1);XM_018061557.1(GLS);XM_018061560.1(GLS);XM_018061570.1(GLS);XM_018061577.1(GLS)	K00261+K01425+K01425+K01425+K01425
Organismal Systems	Sensory system	Taste transduction	71	154	0.385552	0.635346	ko04742	XM_005675200.2(HTR3C);XM_005675891.3(PDE1A);XM_005676033.3(SCN3A);XM_005678170.3(PRKACB);XM_005678171.3(PRKACB);XM_005679538.3(TAS2R3);XM_005681573.3(GABRA2);XM_005681575.3(GABRA4);XM_005683953.3(GABBR2);XM_005684442.3(HTR1B);XM_005694649.3(HTR1A);XM_005696286.3(KCNK5);XM_013962696.2(PRKACB);XM_013962697.2(PRKACB);XM_013962698.2(PRKACB);XM_013962699.2(PRKACB);XM_013962701.2(PRKACB);XM_013963332.2…	K04819+K13755+K04836+K04345+K04345+K08474+K05175+K05175+K04615+K04153+K04153+K04916+K04345+K04345+K04345+K04345+K04345+K13755+K05175+K04603+K13755+K13755+K13755+K04131+K04980+K04980+K05175+K04345+K13755+K13755+K13755+K13755+K13755+K13755+K07825+K04824+K04824+K04824+K04824+K04850+K04850+K04850+K04850+K04850+K04850+K04850+K04850+K04850+K04850+K04850+K04270+K04270+K04345+K04344+K04344+K04344+K04344+…
Organismal Systems	Environmental adaptation	Circadian rhythm - fly	20	42	0.405266	0.664711	ko04711	XM_005674982.3(GSK3B);XM_013964635.2(CLOCK);XM_013964639.2(CLOCK);XM_018040187.1(ATXN2L);XM_018040190.1(ATXN2L);XM_018040191.1(ATXN2L);XM_018040192.1(ATXN2L);XM_018040193.1(ATXN2L);XM_018040207.1(PER2);XM_018042977.1(GSK3B);XM_018043043.1(GSK3B);XM_018043122.1(GSK3B);XM_018043204.1(GSK3B);XM_018048761.1(CSNK1E);XM_018048762.1(CSNK1E);XM_018049466.1(CLOCK);XM_018049467.1(CLOCK);XM_018049468.1(CLOC…	K03083+K02223+K02223+K23625+K23625+K23625+K23625+K23625+K02633+K03083+K03083+K03083+K03083+K08960+K08960+K02223+K02223+K02223+K02223+K02223
Metabolism	Amino acid metabolism	Lysine biosynthesis	2	3	0.419738	0.685247	ko00300	XM_005683509.3(AADAT);XM_013965831.2(AADAT)	K00825+K00825
Organismal Systems	Digestive system	Vitamin digestion and absorption	23	49	0.426015	0.692275	ko04977	XM_005675505.3(RBP2);XM_005676642.3(SLC19A3);XM_005676643.3(SLC19A3);XM_005678536.3(MMACHC);XM_005679597.3(Slc23a2);XM_005691634.3(TCN2);XM_005700711.3(AWAT2);XM_013963518.2(Slc23a2);XM_013965598.2(Slc23a1);XM_013967806.2(SLC5A6);XM_018040732.1(ABCC1);XM_018040733.1(ABCC1);XM_018040734.1(ABCC1);XM_018040735.1(ABCC1);XM_018043532.1(FOLH1);XM_018052221.1(SLC19A1);XM_018052228.1(SLC19A1);XM_01805223…	K14622+K14610+K14610+K14618+K14611+K14619+K11156+K14611+K14611+K14386+K05665+K05665+K05665+K05665+K14592+K14609+K14609+K14609+K14609+K14609+K14610+K00678+K00678
Metabolism	Biosynthesis of other secondary metabolites	Penicillin and cephalosporin biosynthesis	1	1	0.446288	0.718295	ko00311	XM_005691592.3(DAO)	K00273
Metabolism	Metabolism of other amino acids	D-Arginine and D-ornithine metabolism	1	1	0.446288	0.718295	ko00472	XM_005691592.3(DAO)	K00273
Genetic Information Processing	Transcription	RNA polymerase	21	45	0.448167	0.718295	ko03020	XM_005675184.3(POLR2H);XM_005675838.3(POLR2D);XM_005677733.3(POLR3GL);XM_005682900.3(POLR2E);XM_005683428.3(POLR3G);XM_005683430.3(POLR3G);XM_005683431.3(POLR3G);XM_005688075.3(POLR3F);XM_005697804.3(POLR2J);XM_005699247.3(POLR3A);XM_013968589.2(POLR3F);XM_018040861.1(POLR3E);XM_018040862.1(POLR3E);XM_018046016.1(POLR3GL);XM_018050046.1(POLR3G);XM_018050470.1(POLR2E);XM_018052291.1(POLR3D);XM_018…	K03016+K03012+K03024+K03013+K03024+K03024+K03024+K03025+K03008+K03018+K03025+K14721+K14721+K03024+K03024+K03013+K03026+K03026+K03026+K02999+K03011
Organismal Systems	Digestive system	Salivary secretion	91	201	0.453818	0.724046	ko04970	NM_001285546.1(CATHL6);NM_001285620.1(CATHL7);XM_005678170.3(PRKACB);XM_005678171.3(PRKACB);XM_005680737.3(ITPR2);XM_005681818.3(PRKG2);XM_005681912.3(CD38);XM_005686948.3(ADCY3);XM_005688233.3(ADRA1D);XM_005690616.3(ATP1B1);XM_005691312.2(GUCY1A1);XM_005691313.3(GUCY1A1);XM_005698163.3(PRKG1);XM_013962696.2(PRKACB);XM_013962697.2(PRKACB);XM_013962698.2(PRKACB);XM_013962699.2(PRKACB);XM_013962701…	K13916+K13916+K04345+K04345+K04959+K19477+K01242+K08043+K04137+K01540+K12318+K12318+K07376+K04345+K04345+K04345+K04345+K04345+K04136+K05858+K05858+K12318+K01540+K19662+K05850+K08049+K07376+K07376+K07376+K04936+K04936+K04936+K04936+K04936+K04936+K04936+K04936+K04936+K04936+K04936+K04936+K04936+K04936+K04936+K04936+K04936+K04936+K04936+K04936+K04936+K04936+K04936+K04936+K04131+K01540+K01540+K01540+…
Cellular Processes	Cellular community - eukaryotes	Gap junction	86	190	0.4578	0.727094	ko04540	XM_005677834.2(NRAS);XM_005678170.3(PRKACB);XM_005678171.3(PRKACB);XM_005679090.3(GNAI1);XM_005680737.3(ITPR2);XM_005681085.3(PDGFB);XM_005681627.3(PDGFRA);XM_005681818.3(PRKG2);XM_005685130.3(MAP2K1);XM_005686948.3(ADCY3);XM_005691312.2(GUCY1A1);XM_005691313.3(GUCY1A1);XM_005695932.3(GNAI2);XM_005698163.3(PRKG1);XM_013962696.2(PRKACB);XM_013962697.2(PRKACB);XM_013962698.2(PRKACB);XM_013962699.2(…	K07828+K04345+K04345+K04630+K04959+K17386+K04363+K19477+K04368+K08043+K12318+K12318+K04630+K07376+K04345+K04345+K04345+K04345+K04345+K17386+K04363+K04603+K05858+K05858+K07374+K12318+K19662+K07375+K04359+K04359+K04359+K04359+K04359+K04359+K04359+K08049+K07376+K07376+K07376+K04604+K04604+K04604+K04371+K04345+K08045+K08041+K07827+K07827+K17386+K04363+K04363+K04363+K05089+K05089+K04635+K07375+K04345+…
Environmental Information Processing	Signal transduction	VEGF signaling pathway	76	168	0.466397	0.737411	ko04370	NM_001287034.1(VEGFA);NM_001287035.1(VEGFA);XM_005675289.3(PIK3CA);XM_005677834.2(NRAS);XM_005678520.3(PIK3R3);XM_005680676.3(RAC2);XM_005685130.3(MAP2K1);XM_005685526.3(PLA2G4F);XM_005690814.3(CASP9);XM_005690990.2(PLA2G4A);XM_005694608.3(PIK3R1);XM_005694609.3(PIK3R1);XM_013974872.2(PRKCB);XM_018038232.1(MAPKAPK3);XM_018038496.1(VEGFA);XM_018038497.1(VEGFA);XM_018038791.1(MAPK14);XM_018038792.1…	K05448+K05448+K00922+K07828+K02649+K07860+K04368+K16342+K04399+K16342+K02649+K02649+K19662+K04444+K05448+K05448+K04441+K04441+K04392+K04392+K04371+K08273+K00922+K07827+K07827+K04441+K04441+K04441+K04441+K04441+K00922+K17447+K02649+K02649+K04348+K04348+K04348+K04368+K04368+K04368+K16342+K16342+K16342+K16342+K16342+K16342+K16342+K04393+K04393+K06268+K06268+K05704+K05704+K05704+K05704+K01116+K01116+…
Metabolism	Lipid metabolism	Synthesis and degradation of ketone bodies	10	21	0.474508	0.746872	ko00072	XM_005681356.3(BDH2);XM_005681357.3(BDH2);XM_005681358.3(BDH2);XM_005694739.3(HMGCS1);XM_013972785.2(OXCT1);XM_018046459.1(BDH1);XM_018046468.1(BDH1);XM_018049253.1(BDH2);XM_018049254.1(BDH2);XM_018049255.1(BDH2)	K00019+K00019+K00019+K01641+K01027+K00019+K00019+K00019+K00019+K00019
Organismal Systems	Aging	Longevity regulating pathway - worm	81	180	0.488845	0.763519	ko04212	XM_005675289.3(PIK3CA);XM_005677944.3(GSTM1);XM_005678908.3(KRIT1);XM_005678909.3(KRIT1);XM_005681861.3(MAPK10);XM_005681862.2(MAPK10);XM_005681863.3(MAPK10);XM_005682995.3(HSPA9);XM_005683101.3(TCERG1);XM_005683104.3(TCERG1);XM_005686623.2(Ppp4r3b);XM_005686624.3(Ppp4r3b);XM_005690077.3(CAT);XM_005691231.3(MGST2);XM_005696425.3(GSTA2);XM_005696442.3(GCLC);XM_005698175.3(PTEN);XM_013963122.2(KRIT…	K00922+K00799+K17705+K17705+K04440+K04440+K04440+K04043+K12824+K12824+K17491+K17491+K03781+K00799+K00799+K11204+K01110+K17705+K04440+K04440+K04440+K04440+K12824+K12824+K12824+K12824+K12824+K12824+K11204+K04441+K04441+K01110+K01110+K04440+K04440+K04440+K04440+K04440+K14966+K00799+K00799+K00799+K00799+K00799+K00922+K14966+K04441+K04441+K04441+K04441+K04441+K04440+K04440+K00922+K04527+K04527+K04440+…
Metabolism	Nucleotide metabolism	Purine metabolism	135	301	0.491396	0.763519	ko00230	XM_005674671.3(GART);XM_005674672.3(GART);XM_005674673.3(GART);XM_005674675.3(GART);XM_005675891.3(PDE1A);XM_005675916.3(PDE11A);XM_005676684.3(AK2);XM_005677637.3(PRUNE1);XM_005678658.3(Nt5c1a);XM_005679206.3(NT5C3A);XM_005680800.3(PDE3A);XM_005681330.3(PAPSS1);XM_005681738.3(DCK);XM_005681881.3(NUDT9);XM_005683751.3(GDA);XM_005683761.3(AK3);XM_005684793.3(Pde7b);XM_005684794.3(Pde7b);XM_0056847…	K11787+K11787+K11787+K11787+K13755+K13298+K00939+K01514+K01081+K01081+K19021+K13811+K00893+K13988+K01487+K00944+K18436+K18436+K18436+K19970+K00873+K00873+K03783+K03783+K01511+K01511+K01511+K00106+K08043+K01519+K01490+K01490+K10807+K01939+K12318+K12318+K13293+K13293+K13293+K21138+K01510+K01510+K01510+K06928+K01514+K13755+K13762+K18438+K01511+K01511+K00106+K13755+K13755+K13755+K12318+K13759+K01510+…
Human Diseases	Drug resistance	Platinum drug resistance	72	160	0.492899	0.763519	ko01524	XM_005675289.3(PIK3CA);XM_005676364.3(CASP8);XM_005676365.3(CASP8);XM_005677944.3(GSTM1);XM_005678520.3(PIK3R3);XM_005680196.3(MDM2);XM_005684318.3(SLC31A1);XM_005684842.3(MAP3K5);XM_005690814.3(CASP9);XM_005691231.3(MGST2);XM_005693530.3(TP53);XM_005693780.3(TOP2A);XM_005694094.3(BIRC5);XM_005694608.3(PIK3R1);XM_005694609.3(PIK3R1);XM_005696425.3(GSTA2);XM_005698320.3(ABCC2);XM_005700353.3(XIAP)…	K00922+K04398+K04398+K00799+K02649+K06643+K14686+K04426+K04399+K00799+K04451+K03164+K08731+K02649+K02649+K00799+K05666+K04725+K17686+K02084+K02084+K02084+K04398+K02159+K04725+K06625+K14021+K02161+K10131+K06276+K06276+K04390+K02187+K02373+K04725+K04725+K04371+K00799+K00799+K00799+K00799+K00799+K08738+K00922+K02084+K06643+K06643+K04726+K04726+K00922+K02649+K02649+K10847+K17686+K04570+K04570+K04570+…
Metabolism	Metabolism of other amino acids	beta-Alanine metabolism	30	66	0.493786	0.763519	ko00410	XM_005675175.3(EHHADH);XM_005682692.3(ALDH7A1);XM_005689299.3(DPYS);XM_005691559.3(ALDH2);XM_005693870.3(AOC3);XM_005693872.3(AOC2);XM_005697947.3(ABAT);XM_013971563.2(ALDH16A1);XM_013972175.2(AOC2);XM_013974927.2(ABAT);XM_018038443.1(GADL1);XM_018038444.1(GADL1);XM_018038445.1(GADL1);XM_018039542.1(CNDP1);XM_018039543.1(CNDP1);XM_018039545.1(CNDP1);XM_018040947.1(ABAT);XM_018041274.1(ECHS1);XM_0…	K07514+K14085+K01464+K00128+K00276+K00276+K13524+K00128+K00276+K13524+K18966+K18966+K18966+K05604+K05604+K05604+K13524+K07511+K14755+K14755+K00149+K00232+K00140+K01580+K12259+K00232+K00232+K00232+K00129+K00129
Genetic Information Processing	Translation	RNA transport	146	326	0.498779	0.767858	ko03013	XM_005675077.3(NCBP2);XM_005675222.3(Fxr1);XM_005675223.3(FXR1);XM_005675226.3(Fxr1);XM_005675227.3(FXR1);XM_005675374.3(NMD3);XM_005676380.3(SUMO1);XM_005676677.3(EIF4E2);XM_005676678.3(EIF4E2);XM_005676710.3(EIF3I);XM_005678550.3(EIF2B3);XM_005679047.3(NUP42);XM_005680387.3(PYM1);XM_005681790.3(NUP54);XM_005684079.3(RPP25L);XM_005684080.3(RPP25L);XM_005684081.3(RPP25L);XM_005684428.3(EEF1A1);XM…	K12883+K15516+K15516+K15516+K15516+K07562+K12160+K03259+K03259+K03246+K03241+K14321+K14294+K14308+K14525+K14525+K14525+K03231+K14305+K14305+K02516+K02516+K03237+K14327+K14298+K14298+K14292+K14292+K03239+K03537+K14318+K03257+K14312+K13114+K14529+K14529+K14529+K03252+K14306+K15516+K03242+K03236+K12876+K15516+K07936+K13134+K03238+K14292+K13171+K03260+K03260+K03260+K14316+K14285+K14289+K12878+K14299+…
Cellular Processes	Cell growth and death	Cellular senescence	159	356	0.515528	0.790176	ko04218	NM_001285769.1(Ets1);XM_005675289.3(PIK3CA);XM_005675512.3(MRAS);XM_005677834.2(NRAS);XM_005678520.3(PIK3R3);XM_005680196.3(MDM2);XM_005680737.3(ITPR2);XM_005680985.3(CCND2);XM_005685130.3(MAP2K1);XM_005685780.3(TRPM7);XM_005686072.3(LIN52);XM_005686141.3(TGFB3);XM_005689267.3(E2F5);XM_005690070.3(HIPK3);XM_005690531.2(LIN9);XM_005691270.2(SLC25A31);XM_005691608.3(CHEK2);XM_005692453.3(E2F4);XM_0…	K02678+K00922+K07831+K07828+K02649+K06643+K04959+K10151+K04368+K04982+K21775+K13377+K04682+K08826+K21773+K05863+K06641+K04682+K04451+K04432+K02649+K02649+K06645+K10152+K01110+K03982+K23605+K18753+K10865+K04682+K10994+K03982+K10152+K04441+K04441+K06751+K06625+K06620+K06620+K04446+K04446+K04446+K03362+K03362+K03362+K03362+K03362+K01110+K01110+K15041+K15041+K15041+K15041+K15040+K02678+K02678+K04503+…
Metabolism	Amino acid metabolism	Cysteine and methionine metabolism	48	107	0.518278	0.790937	ko00270	NM_001285718.1(LDHA);XM_005683802.3(PSAT1);XM_005684571.3(AMD1);XM_005686941.3(Dnmt3a);XM_005691473.2(SDS);XM_005692097.3(GOT2);XM_005692220.3(TAT);XM_005692221.3(TAT);XM_005696442.3(GCLC);XM_005699270.3(MAT1A);XM_013971441.2(BCAT2);XM_013973861.2(GCLC);XM_013975786.2(LDHA);XM_018042441.1(MTR);XM_018042654.1(LDHA);XM_018042749.1(--);XM_018042751.1(--);XM_018043925.1(SMS);XM_018045780.1(GCLM);XM_0…	K00016+K00831+K01611+K17398+K17989+K14455+K00815+K00815+K11204+K00789+K00826+K11204+K00016+K00548+K00016+K03334+K03334+K00802+K11205+K11205+K01251+K01011+K01011+K01011+K01011+K00789+K00789+K17398+K17398+K17398+K17398+K17398+K17398+K00816+K00816+K00816+K00816+K00816+K00816+K00816+K00816+K00816+K17399+K01251+K17989+K17989+K00826+K00826
Organismal Systems	Nervous system	Serotonergic synapse	119	268	0.553581	0.841156	ko04726	XM_005675200.2(HTR3C);XM_005675480.3(TRPC1);XM_005676119.3(KCNJ3);XM_005676120.3(KCNJ3);XM_005677834.2(NRAS);XM_005678170.3(PRKACB);XM_005678171.3(PRKACB);XM_005678460.3(CYP4X1);XM_005679090.3(GNAI1);XM_005680737.3(ITPR2);XM_005684442.3(HTR1B);XM_005685130.3(MAP2K1);XM_005685526.3(PLA2G4F);XM_005689574.3(TPH1);XM_005689575.3(TPH1);XM_005690990.2(PLA2G4A);XM_005693693.3(GNGT2);XM_005693694.3(GNGT2…	K04819+K04964+K04997+K04997+K07828+K04345+K04345+K07428+K04630+K04959+K04153+K04368+K16342+K00502+K00502+K16342+K04549+K04549+K04153+K04630+K04345+K04345+K04345+K04345+K04345+K07418+K04892+K04964+K05858+K05858+K19662+K08155+K04163+K02187+K00461+K04541+K04371+K00274+K04345+K08045+K05002+K05002+K04365+K04365+K04538+K07827+K07827+K07825+K04850+K04850+K04850+K04850+K04850+K04850+K04850+K04850+K04850+…
Organismal Systems	Excretory system	Collecting duct acid secretion	20	45	0.567291	0.858272	ko04966	XM_005679452.3(ATP6V1F);XM_005685994.3(ATP6V1D);XM_005686382.3(ATP6V1B1);XM_005689266.3(ATP6V0D2);XM_013963581.2(ATP6V0E2);XM_013972159.2(ATP6V0A1);XM_013972160.2(ATP6V0A1);XM_018042922.1(TCIRG1);XM_018044991.1(ATP4B);XM_018044992.1(ATP4B);XM_018044993.1(ATP4B);XM_018046887.1(ATP6V0A4);XM_018061368.1(ATP6V0A2);XM_018065120.1(ATP6V0A1);XM_018065121.1(ATP6V0A1);XM_018065122.1(ATP6V0A1);XM_018065123…	K02151+K02149+K02147+K02146+K02153+K02154+K02154+K02154+K01543+K01543+K01543+K02154+K02154+K02154+K02154+K02154+K02154+K06573+K13627+K13627
Human Diseases	Infectious diseases	Malaria	42	96	0.607582	0.914237	ko05144	NM_001285578.1(CD36);XM_005679158.3(MET);XM_005680842.3(KLRK1);XM_005682354.3(ICAM1);XM_005686141.3(TGFB3);XM_005690416.3(IL10);XM_005690626.3(SELE);XM_005693218.3(CCL2);XM_005694007.3(PECAM1);XM_005697706.3(ITGAL);XM_005700424.3(CD40LG);XM_013963237.2(HGF);XM_013963310.2(MET);XM_013963311.2(MET);XM_013963475.2(TRBV30);XM_013970466.2(TLR2);XM_013972406.2(PECAM1);XM_013972407.2(PECAM1);XM_01397240…	K06259+K05099+K06728+K06490+K13377+K05443+K06494+K14624+K06471+K05718+K03161+K05460+K05099+K05099+K10785+K10159+K06471+K06471+K06471+K06471+K06471+K04729+K06259+K06259+K06259+K06259+K06259+K05099+K06259+K05460+K06728+K16857+K16857+K16857+K16857+K06257+K16336+K13376+K13376+K10159+K13375+K06471
Genetic Information Processing	Folding, sorting and degradation	RNA degradation	75	171	0.609491	0.914237	ko03018	XM_005675483.3(XRN1);XM_005675484.3(XRN1);XM_005679495.3(CNOT4);XM_005679496.3(CNOT4);XM_005679497.3(CNOT4);XM_005679498.3(CNOT4);XM_005679499.3(CNOT4);XM_005679500.3(CNOT4);XM_005681805.2(CNOT6L);XM_005682995.3(HSPA9);XM_005683439.3(TTC37);XM_005683874.3(ZCCHC7);XM_005683875.3(ZCCHC7);XM_005685022.3(DCP2);XM_005687271.3(EXOSC2);XM_005691205.3(LSM6);XM_005695141.3(EDC3);XM_005695520.3(CNOT10);XM_…	K12618+K12618+K10643+K10643+K10643+K10643+K10643+K10643+K12603+K04043+K12600+K12597+K12597+K12613+K03679+K12625+K12615+K12607+K12610+K12589+K01148+K12584+K12603+K14442+K12600+K12618+K01148+K01148+K01148+K12581+K12581+K13126+K13126+K13126+K13126+K14443+K12618+K12618+K12603+K12623+K12603+K12603+K12613+K12617+K12572+K12572+K12572+K12572+K12606+K12614+K12614+K12614+K12614+K12614+K12614+K12614+K12614+…
Metabolism	Amino acid metabolism	Alanine, aspartate and glutamate metabolism	34	78	0.616061	0.920158	ko00250	XM_005678611.3(RIMKLA);XM_005690557.3(ADSS2);XM_005692097.3(GOT2);XM_005696784.3(ALDH5A1);XM_005697947.3(ABAT);XM_005699318.3(GLUD1);XM_013974927.2(ABAT);XM_018040947.1(ABAT);XM_018042749.1(--);XM_018042751.1(--);XM_018043481.1(ASRGL1);XM_018043532.1(FOLH1);XM_018048508.1(RIMKLB);XM_018048509.1(RIMKLB);XM_018048510.1(RIMKLB);XM_018048511.1(RIMKLB);XM_018048512.1(RIMKLB);XM_018048513.1(RIMKLB);XM_…	K18311+K01939+K14455+K00139+K13524+K00261+K13524+K13524+K03334+K03334+K13051+K14592+K18310+K18310+K18310+K18310+K18310+K18310+K18310+K18310+K18310+K18310+K18310+K18309+K00820+K01939+K00294+K00820+K01580+K01425+K01425+K01425+K01425+K01939
Human Diseases	Immune diseases	Rheumatoid arthritis	69	158	0.6259	0.930893	ko05323	NM_001287034.1(VEGFA);NM_001287035.1(VEGFA);XM_005675017.2(CD86);XM_005675019.3(CD86);XM_005676404.3(CTLA4);XM_005676644.3(CCL20);XM_005676645.3(CCL20);XM_005677656.3(CTSK);XM_005679452.3(ATP6V1F);XM_005682354.3(ICAM1);XM_005685994.3(ATP6V1D);XM_005686096.3(FOS);XM_005686141.3(TGFB3);XM_005686382.3(ATP6V1B1);XM_005689266.3(ATP6V0D2);XM_005693172.3(CCL3);XM_005693218.3(CCL2);XM_005696204.3(HLA-DQA…	K05448+K05448+K05413+K05413+K06538+K14625+K14625+K01371+K02151+K06490+K02149+K04379+K13377+K02147+K02146+K05408+K14624+K06752+K06752+K06752+K05718+K05453+K10785+K02153+K03662+K10159+K02154+K02154+K06752+K05448+K05448+K05147+K10031+K10031+K10031+K02154+K03661+K04448+K05413+K05413+K05413+K05413+K03662+K05413+K05453+K02154+K05505+K05505+K01365+K01365+K01365+K01365+K01365+K05476+K05476+K05096+K05473+…
Metabolism	Glycan biosynthesis and metabolism	Glycosaminoglycan degradation	15	35	0.646227	0.95707	ko00531	NM_001285690.1(GNS);XM_005695930.3(HYAL1);XM_005698313.2(HPSE2);XM_013974816.2(GUSB);XM_013976313.2(IDS);XM_018040335.1(GUSB);XM_018041922.1(HGSNAT);XM_018041924.1(HGSNAT);XM_018049880.1(IDUA);XM_018049881.1(IDUA);XM_018053677.1(ARSB);XM_018061858.1(GALNS);XM_018061860.1(GALNS);XM_018061861.1(GALNS);XM_018067164.1(GLB1)	K01137+K01197+K07965+K01195+K01136+K01195+K10532+K10532+K01217+K01217+K01135+K01132+K01132+K01132+K12309
Metabolism	Carbohydrate metabolism	Ascorbate and aldarate metabolism	24	56	0.654382	0.965076	ko00053	XM_005678746.3(UGT1A1);XM_005681665.3(UGT2B31);XM_005682692.3(ALDH7A1);XM_005691559.3(ALDH2);XM_005701520.3(UGT2B17);XM_005701673.2(UGT2B4);XM_013964591.2(UGDH);XM_013964670.2(UGT2B31);XM_013964671.2(UGT2B31);XM_013971563.2(ALDH16A1);XM_018040942.1(UGT1A3);XM_018040953.1(UGT1A3);XM_018040958.1(UGT1A3);XM_018040966.1(UGT1A3);XM_018040974.1(UGT1A6);XM_018046433.1(ALDH9A1);XM_018049379.1(UGDH);XM_01…	K00699+K00699+K14085+K00128+K00699+K00699+K00012+K00699+K00699+K00128+K00699+K00699+K00699+K00699+K00699+K00149+K00012+K00699+K00699+K00699+K00699+K00699+K00699+K00699
Metabolism	Carbohydrate metabolism	Pentose and glucuronate interconversions	27	63	0.657662	0.965854	ko00040	XM_005676461.3(RPE);XM_005676462.3(RPE);XM_005678746.3(UGT1A1);XM_005681665.3(UGT2B31);XM_005692697.3(DHDH);XM_005701520.3(UGT2B17);XM_005701673.2(UGT2B4);XM_013964591.2(UGDH);XM_013964670.2(UGT2B31);XM_013964671.2(UGT2B31);XM_013974816.2(GUSB);XM_018040335.1(GUSB);XM_018040942.1(UGT1A3);XM_018040953.1(UGT1A3);XM_018040958.1(UGT1A3);XM_018040966.1(UGT1A3);XM_018040974.1(UGT1A6);XM_018049379.1(UGD…	K01783+K01783+K00699+K00699+K00078+K00699+K00699+K00012+K00699+K00699+K01195+K01195+K00699+K00699+K00699+K00699+K00699+K00012+K00699+K00699+K00699+K00699+K00699+K00699+K00699+K14756+K03331
Environmental Information Processing	Signal transduction	Jak-STAT signaling pathway	159	364	0.662454	0.968839	ko04630	NM_001285758.1(IL22);XM_005675289.3(PIK3CA);XM_005676127.3(STAM2);XM_005676340.3(AOX2);XM_005676341.3(AOX2);XM_005676342.3(AOX2);XM_005676343.3(AOX2);XM_005676847.3(IL22RA1);XM_005678520.3(PIK3R3);XM_005679821.3(SOCS2);XM_005680669.3(CSF2RB);XM_005680670.3(CSF2RB);XM_005680671.3(CSF2RB);XM_005680985.3(CCND2);XM_005681085.3(PDGFB);XM_005681627.3(PDGFRA);XM_005682617.2(IL13);XM_005686570.3(SOCS5);X…	K05445+K00922+K04705+K00157+K00157+K00157+K00157+K05138+K02649+K04695+K04738+K04738+K04738+K10151+K17386+K04363+K05435+K04698+K04705+K05420+K05443+K05419+K05418+K04692+K02649+K02649+K05060+K05072+K04701+K10152+K16063+K05075+K05437+K05066+K05066+K05078+K17386+K04363+K05134+K04692+K04692+K05080+K05080+K05080+K05081+K05081+K05081+K16063+K05066+K05067+K05067+K10152+K06625+K02161+K16063+K16063+K16063+…
Metabolism	Metabolism of other amino acids	Selenocompound metabolism	22	52	0.681678	0.992817	ko00450	XM_005680557.3(TXNRD1);XM_005680561.3(TXNRD1);XM_005680564.3(TXNRD1);XM_005681330.3(PAPSS1);XM_005687952.3(SEPHS1);XM_013964566.2(SEPSECS);XM_018040369.1(SCLY);XM_018042441.1(MTR);XM_018044802.1(TXNRD2);XM_018048193.1(TXNRD1);XM_018049236.1(PAPSS1);XM_018055925.1(KYAT1);XM_018055926.1(KYAT1);XM_018055927.1(KYAT1);XM_018055928.1(KYAT1);XM_018055929.1(KYAT1);XM_018055930.1(KYAT1);XM_018055931.1(KYA…	K22182+K22182+K22182+K13811+K01008+K03341+K01763+K00548+K22182+K22182+K13811+K00816+K00816+K00816+K00816+K00816+K00816+K00816+K00816+K00816+K01008+K01874
Organismal Systems	Digestive system	Cholesterol metabolism	53	124	0.695746	1	ko04979	NM_001285578.1(CD36);XM_005675307.3(NCEH1);XM_005676007.3(ABCB11);XM_005676008.3(ABCB11);XM_005677161.2(APOA2);XM_005682375.3(LDLR);XM_005684263.3(ABCA1);XM_005684265.3(ABCA1);XM_005690926.2(SOAT1);XM_005690927.3(SOAT1);XM_005693748.3(STARD3);XM_005697139.3(VAPA);XM_005697191.3(LIPG);XM_005701774.3(APOC2);XM_013966067.2(LPL);XM_013969124.2(ABCB11);XM_013969127.2(ABCB11);XM_013969130.2(ABCB11);XM_…	K06259+K14349+K05664+K05664+K08758+K12473+K05641+K05641+K00637+K00637+K22291+K06096+K22284+K22287+K01059+K05664+K05664+K05664+K05664+K05664+K16931+K22287+K10637+K12385+K06096+K01052+K01052+K15041+K15041+K15041+K15041+K15040+K12388+K12388+K12388+K12388+K06259+K06259+K06259+K06259+K06259+K06259+K05770+K05770+K05770+K05641+K05641+K12474+K10707+K22287+K22287+K22291+K22291
Human Diseases	Substance dependence	Alcoholism	162	373	0.698951	1	ko05034	XM_005675937.3(ATF2);XM_005676431.3(CREB1);XM_005676432.3(CREB1);XM_005677480.3(CREB3L4);XM_005677481.3(CREB3L4);XM_005677703.3(H2B-I);XM_005677834.2(NRAS);XM_005678170.3(PRKACB);XM_005678171.3(PRKACB);XM_005679004.3(HDAC9);XM_005679006.3(HDAC9);XM_005679007.3(HDAC9);XM_005679090.3(GNAI1);XM_005679262.2(CREB5);XM_005679263.3(CREB5);XM_005679265.1(Creb5);XM_005679511.3(CREB3L2);XM_005682567.2(CREB…	K04450+K05870+K05870+K09048+K09048+K11252+K07828+K04345+K04345+K11409+K11409+K11409+K04630+K09047+K09047+K09047+K09048+K09048+K09048+K05213+K04368+K17449+K11253+K05256+K15985+K15985+K04355+K04355+K04355+K04549+K04549+K04267+K04630+K11252+K11252+K11252+K04345+K04345+K04345+K04345+K04345+K11409+K11409+K17449+K15840+K04355+K11254+K09048+K11253+K11253+K11251+K09049+K09049+K09049+K09049+K11406+K11406+…
Organismal Systems	Environmental adaptation	Thermogenesis	203	468	0.725289	1	ko04714	NM_001285647.1(PRKAG3);NM_001285739.1(PNPLA2);XM_005674965.2(COX17);XM_005675937.3(ATF2);XM_005676414.3(NDUFS1);XM_005676431.3(CREB1);XM_005676432.3(CREB1);XM_005677480.3(CREB3L4);XM_005677481.3(CREB3L4);XM_005677834.2(NRAS);XM_005678170.3(PRKACB);XM_005678171.3(PRKACB);XM_005678402.3(Coa7);XM_005679262.2(CREB5);XM_005679263.3(CREB5);XM_005679265.1(Creb5);XM_005679338.3(COA1);XM_005679341.3(COA1)…	K07200+K16816+K02260+K04450+K03934+K05870+K05870+K09048+K09048+K07828+K04345+K04345+K18180+K09047+K09047+K09047+K18173+K18173+K09048+K07200+K19477+K11416+K09048+K09048+K00420+K04426+K22198+K02270+K08043+K02140+K18177+K18177+K04432+K07376+K01897+K01897+K01897+K07199+K04345+K04345+K04345+K04345+K04345+K18173+K18173+K17797+K07200+K07200+K07200+K07200+K07200+K07200+K09048+K04441+K04441+K03943+K22411+…
Metabolism	Biosynthesis of other secondary metabolites	Monobactam biosynthesis	2	5	0.738225	1	ko00261	XM_005681330.3(PAPSS1);XM_018049236.1(PAPSS1)	K13811+K13811
Metabolism	Energy metabolism	Sulfur metabolism	10	25	0.745927	1	ko00920	XM_005681330.3(PAPSS1);XM_005688998.3(IMPAD1);XM_005709671.3(SQOR);XM_018048292.1(MPST);XM_018048294.1(MPST);XM_018048295.1(MPST);XM_018048296.1(MPST);XM_018049236.1(PAPSS1);XM_018054155.1(SQOR);XM_018054156.1(SQOR)	K13811+K15759+K22470+K01011+K01011+K01011+K01011+K13811+K22470+K22470
Metabolism	Amino acid metabolism	Tryptophan metabolism	37	89	0.75362	1	ko00380	XM_005675175.3(EHHADH);XM_005676340.3(AOX2);XM_005676341.3(AOX2);XM_005676342.3(AOX2);XM_005676343.3(AOX2);XM_005679140.3(DLD);XM_005682692.3(ALDH7A1);XM_005683509.3(AADAT);XM_005684786.3(ALDH8A1);XM_005689574.3(TPH1);XM_005689575.3(TPH1);XM_005690077.3(CAT);XM_005691559.3(ALDH2);XM_005694095.3(AFMID);XM_005694097.3(AFMID);XM_013965831.2(AADAT);XM_013968434.2(DHTKD1);XM_013969990.2(ACMSD);XM_0139…	K07514+K00157+K00157+K00157+K00157+K00382+K14085+K00825+K23234+K00502+K00502+K03781+K00128+K01432+K01432+K00825+K15791+K03392+K03392+K03392+K00128+K07511+K03334+K03334+K00274+K00149+K00658+K00816+K00816+K00816+K00816+K00816+K00816+K00816+K00816+K00816+K00486
Metabolism	Carbohydrate metabolism	Pyruvate metabolism	30	73	0.765483	1	ko00620	NM_001285718.1(LDHA);XM_005679140.3(DLD);XM_005682692.3(ALDH7A1);XM_005685176.3(PKM);XM_005685177.3(PKM);XM_005691559.3(ALDH2);XM_005696284.3(Glo1);XM_013965761.2(ACOT12);XM_013971563.2(ALDH16A1);XM_013975786.2(LDHA);XM_013976777.2(PKLR);XM_018042654.1(LDHA);XM_018046254.1(PKLR);XM_018046255.1(PKLR);XM_018046433.1(ALDH9A1);XM_018052184.1(GRHPR);XM_018052185.1(GRHPR);XM_018057282.1(Acss1);XM_01805…	K00016+K00382+K14085+K00873+K00873+K00128+K01759+K01067+K00128+K00016+K12406+K00016+K12406+K12406+K00149+K00049+K00049+K01895+K00627+K01679+K00102+K00102+K00102+K11262+K11262+K11262+K11262+K11262+K11262+K11262
Human Diseases	Cardiovascular diseases	Dilated cardiomyopathy (DCM)	99	233	0.766235	1	ko05414	XM_005676064.3(ITGB6);XM_005676129.3(CACNB4);XM_005677739.3(ITGA10);XM_005677740.3(ITGA10);XM_005678170.3(PRKACB);XM_005678171.3(PRKACB);XM_005679027.3(ITGB8);XM_005680532.3(IGF1);XM_005680534.3(IGF1);XM_005680535.3(IGF1);XM_005680537.3(IGF1);XM_005680538.3(IGF1);XM_005680539.3(IGF1);XM_005680662.3(CACNG2);XM_005683219.3(SGCD);XM_005684524.3(PLN);XM_005686141.3(TGFB3);XM_005686948.3(ADCY3);XM_005…	K06589+K04865+K06586+K06586+K04345+K04345+K06591+K05459+K05459+K05459+K05459+K05459+K05459+K04867+K12563+K05852+K13377+K08043+K04863+K04863+K04863+K04863+K06481+K09821+K04345+K04345+K04345+K04345+K04345+K06591+K12563+K12563+K06483+K06589+K06589+K06589+K04865+K04860+K08049+K04345+K08045+K08041+K06591+K04850+K04850+K04850+K04850+K04850+K04850+K04850+K04850+K04850+K04850+K04850+K12566+K12563+K04345+…
Organismal Systems	Digestive system	Pancreatic secretion	92	217	0.76827	1	ko04972	XM_005675465.3(CPA3);XM_005675480.3(TRPC1);XM_005676907.3(PLA2G2D);XM_005676913.3(PLA2G2A);XM_005676914.3(PLA2G2A);XM_005676915.3(PLA2G2A);XM_005676916.3(PLA2G2A);XM_005680737.3(ITPR2);XM_005681740.3(SLC4A4);XM_005681912.3(CD38);XM_005685123.3(RAB11A);XM_005686948.3(ADCY3);XM_005690616.3(ATP1B1);XM_005691644.3(PLA2G3);XM_005697258.3(RAB27B);XM_013962541.2(RAP1A);XM_013963305.2(CFTR);XM_013964709.…	K08780+K04964+K01047+K01047+K01047+K01047+K01047+K04959+K13575+K01242+K07904+K08043+K01540+K01047+K07886+K04353+K05031+K13575+K04964+K05858+K05858+K01540+K01047+K19662+K05850+K07886+K04392+K04392+K08049+K04936+K04936+K04936+K04936+K04936+K04936+K04936+K04936+K04936+K04936+K04936+K04936+K04936+K04936+K04936+K04936+K04936+K04936+K04936+K04936+K04936+K04936+K04936+K04936+K04131+K04926+K14077+K01540+…
Organismal Systems	Immune system	Natural killer cell mediated cytotoxicity	115	270	0.770021	1	ko04650	XM_005675289.3(PIK3CA);XM_005675308.3(TNFSF10);XM_005677204.3(CD244);XM_005677834.2(NRAS);XM_005678013.3(VAV3);XM_005678520.3(PIK3R3);XM_005680676.3(RAC2);XM_005680842.3(KLRK1);XM_005682354.3(ICAM1);XM_005684037.3(PTK2B);XM_005684038.3(PTK2B);XM_005684039.3(PTK2B);XM_005684040.3(PTK2B);XM_005684041.3(PTK2B);XM_005684184.3(SYK);XM_005684185.3(SYK);XM_005684187.3(SYK);XM_005684188.3(SYK);XM_0056841…	K00922+K04721+K06582+K07828+K05730+K02649+K07860+K06728+K06490+K05871+K05871+K05871+K05871+K05871+K05855+K05855+K05855+K05855+K05855+K04368+K17449+K02649+K02649+K05718+K07818+K01353+K05855+K17449+K01353+K19662+K06463+K06463+K01353+K04446+K04446+K04446+K04392+K04392+K04390+K02187+K04371+K01353+K01353+K06582+K04722+K04722+K04722+K04722+K04722+K04722+K06279+K06279+K06279+K06279+K06279+K06279+K06463+…
Metabolism	Biosynthesis of other secondary metabolites	Neomycin, kanamycin and gentamicin biosynthesis	3	8	0.773516	1	ko00524	XM_018042326.1(HK1);XM_018042596.1(HKDC1);XM_018042597.1(HKDC1)	K00844+K00844+K00844
Cellular Processes	Cell growth and death	Cell cycle	108	255	0.787859	1	ko04110	XM_005674982.3(GSK3B);XM_005678441.3(CDKN2C);XM_005680196.3(MDM2);XM_005680985.3(CCND2);XM_005682989.3(CDC25C);XM_005684149.3(CDC14B);XM_005686141.3(TGFB3);XM_005688191.3(CDC25B);XM_005689267.3(E2F5);XM_005691417.3(ANAPC5);XM_005691608.3(CHEK2);XM_005692453.3(E2F4);XM_005693530.3(TP53);XM_005694793.3(SKP2);XM_005696119.3(CDC25A);XM_005696305.3(CCND3);XM_005700868.3(SMC1A);XM_013963760.2(ESPL1);XM…	K03083+K06622+K06643+K10151+K05867+K06639+K13377+K05866+K04682+K03352+K06641+K04682+K04451+K03875+K06645+K10152+K06636+K02365+K23605+K04682+K03350+K03875+K10152+K06625+K06620+K06620+K04501+K16198+K02180+K02180+K03083+K03083+K03083+K03083+K04503+K09993+K09993+K06622+K06639+K03347+K03347+K03347+K03347+K03347+K02091+K02091+K02091+K02365+K06643+K06643+K04498+K04498+K09392+K09392+K09392+K09392+K05867+…
Human Diseases	Endocrine and metabolic diseases	Maturity onset diabetes of the young	20	50	0.787987	1	ko04950	XM_005675897.3(NEUROD1);XM_005688574.3(HNF4A);XM_005688575.3(HNF4A);XM_005689107.3(HNF4G);XM_005690045.3(PAX6);XM_005690046.3(PAX6);XM_005690048.2(PAX6);XM_005690049.3(PAX6);XM_005690050.3(PAX6);XM_013968895.2(HNF4A);XM_013968896.2(HNF4A);XM_013969818.2(PAX6);XM_013976777.2(PKLR);XM_018040723.1(BHLHA15);XM_018046254.1(PKLR);XM_018046255.1(PKLR);XM_018058391.1(HNF4G);XM_018059292.1(PAX6);XM_018059…	K08033+K07292+K07292+K08037+K08031+K08031+K08031+K08031+K08031+K07292+K07292+K08031+K12406+K08040+K12406+K12406+K08037+K08031+K08031+K08036
Organismal Systems	Digestive system	Fat digestion and absorption	39	95	0.789596	1	ko04975	NM_001285578.1(CD36);NM_001285761.1(AGPAT1);XM_005676907.3(PLA2G2D);XM_005676913.3(PLA2G2A);XM_005676914.3(PLA2G2A);XM_005676915.3(PLA2G2A);XM_005676916.3(PLA2G2A);XM_005678357.3(PLPP3);XM_005684263.3(ABCA1);XM_005684265.3(ABCA1);XM_005690001.2(MOGAT2);XM_005691644.3(PLA2G3);XM_005692097.3(GOT2);XM_013972419.2(PLA2G2F);XM_013973951.2(AGPAT1);XM_013973952.2(AGPAT1);XM_018038493.1(AGPAT1);XM_018038…	K06259+K13509+K01047+K01047+K01047+K01047+K01047+K01080+K05641+K05641+K14457+K01047+K14455+K01047+K13509+K13509+K13509+K13509+K13509+K01080+K06259+K06259+K06259+K06259+K06259+K14461+K14461+K06259+K05641+K05641+K01047+K01047+K01047+K11155+K11155+K11160+K01080+K01080+K01047
Metabolism	Metabolism of cofactors and vitamins	Ubiquinone and other terpenoid-quinone biosynthesis	6	16	0.794069	1	ko00130	XM_005691568.2(COQ5);XM_005691569.3(COQ5);XM_005692220.3(TAT);XM_005692221.3(TAT);XM_013970739.2(COQ5);XM_018040337.1(VKORC1L1)	K06127+K06127+K00815+K00815+K06127+K05357
Cellular Processes	Transport and catabolism	Peroxisome	66	159	0.809002	1	ko04146	XM_005675175.3(EHHADH);XM_005677737.3(PEX11B);XM_005677786.3(HAO2);XM_005677789.3(HAO2);XM_005678534.3(PRDX1);XM_005679064.3(CROT);XM_005679066.3(CROT);XM_005681098.3(SLC25A17);XM_005682720.3(HSD17B4);XM_005684804.3(Pex7);XM_005684862.2(PEX3);XM_005686386.3(XDH);XM_005686636.3(PEX13);XM_005686901.3(MPV17);XM_005686902.3(MPV17);XM_005688179.3(HAO1);XM_005688180.3(HAO1);XM_005688471.3(PXMP4);XM_005…	K07514+K13352+K11517+K11517+K13279+K05940+K05940+K13354+K12405+K13341+K13336+K00106+K13344+K13348+K13348+K11517+K11517+K13350+K06664+K06664+K03781+K00273+K17879+K13345+K00306+K13351+K01897+K01897+K01897+K11517+K11517+K05676+K00106+K13348+K13348+K13348+K13348+K13355+K00306+K13241+K13237+K00308+K01897+K01897+K08764+K13338+K13338+K13340+K00232+K01897+K01897+K12261+K04564+K13348+K00624+K13335+K13356+…
Human Diseases	Infectious diseases	Leishmaniasis	47	115	0.817804	1	ko05140	XM_005677145.3(FCGR2);XM_005684428.3(EEF1A1);XM_005684675.3(MAP3K7);XM_005686096.3(FOS);XM_005686141.3(TGFB3);XM_005690416.3(IL10);XM_005696204.3(HLA-DQA2);XM_005696205.2(HLA-DQA2);XM_005696209.3(HLA-DMB);XM_013966480.2(MAP3K7);XM_013968519.2(ITGA4);XM_013970466.2(TLR2);XM_013971952.2(NOS2);XM_013973392.2(MYD88);XM_013974872.2(PRKCB);XM_013975514.2(FCGR3);XM_013975518.2(FCGR3);XM_013977037.2(HLA-…	K06472+K03231+K04427+K04379+K13377+K05443+K06752+K06752+K06752+K04427+K06483+K10159+K13241+K04729+K19662+K06463+K06463+K06752+K04441+K04441+K04375+K04371+K04730+K04448+K06463+K05133+K05133+K04403+K04441+K04441+K04441+K04441+K04441+K02580+K02580+K04447+K05719+K05719+K13536+K03175+K03175+K13376+K13376+K11987+K10159+K13375+K13536
Metabolism	Carbohydrate metabolism	Glyoxylate and dicarboxylate metabolism	19	49	0.833684	1	ko00630	XM_005677786.3(HAO2);XM_005677789.3(HAO2);XM_005679140.3(DLD);XM_005688179.3(HAO1);XM_005688180.3(HAO1);XM_005690077.3(CAT);XM_005694095.3(AFMID);XM_005694097.3(AFMID);XM_005695172.3(MCEE);XM_005698298.3(HOGA1);XM_013962496.2(HAO2);XM_013962497.2(HAO2);XM_013963947.2(CS);XM_018038309.1(AMT);XM_018041492.1(HOGA1);XM_018051882.1(ACO1);XM_018052184.1(GRHPR);XM_018052185.1(GRHPR);XM_018057282.1(Acss1)	K11517+K11517+K00382+K11517+K11517+K03781+K01432+K01432+K05606+K18123+K11517+K11517+K01647+K00605+K18123+K01681+K00049+K00049+K01895
Organismal Systems	Immune system	RIG-I-like receptor signaling pathway	82	199	0.85288	1	ko04622	NM_001319278.1(STING1);XM_005676364.3(CASP8);XM_005676365.3(CASP8);XM_005681861.3(MAPK10);XM_005681862.2(MAPK10);XM_005681863.3(MAPK10);XM_005683020.3(STING1);XM_005683021.3(STING1);XM_005683022.3(STING1);XM_005683023.3(STING1);XM_005683566.3(DDX58);XM_005684610.3(ATG5);XM_005684675.3(MAP3K7);XM_005685044.3(ATG12);XM_005695421.3(Traf3);XM_005700910.3(DDX3X);XM_005700911.3(DDX3X);XM_005701339.3(IK…	K12654+K04398+K04398+K04440+K04440+K04440+K12654+K12654+K12654+K12654+K12646+K08339+K04427+K08336+K03174+K11594+K11594+K07210+K10652+K04440+K04440+K04440+K04440+K04427+K04398+K03174+K12651+K11594+K07210+K07210+K04441+K04441+K12170+K04467+K04467+K07209+K07209+K04440+K04440+K04440+K04440+K04440+K02373+K07210+K03173+K03173+K03173+K04441+K04441+K04441+K04441+K04441+K02580+K02580+K04440+K04440+K12654+…
Metabolism	Glycan biosynthesis and metabolism	N-Glycan biosynthesis	42	105	0.854508	1	ko00510	XM_005677164.3(B4GALT3);XM_005677166.3(B4GALT3);XM_005677802.3(MAN1A2);XM_005678129.3(ALG14);XM_005679782.3(MGAT4C);XM_005685985.3(FUT8);XM_005686325.3(MOGS);XM_005687244.3(DPM2);XM_005687472.3(ALG11);XM_005689538.3(DPAGT1);XM_005699778.3(GANAB);XM_005699779.3(GANAB);XM_013969550.2(DPAGT1);XM_013976222.2(Alg13);XM_013976223.2(Alg13);XM_018038213.1(STT3B);XM_018040847.1(ALG1);XM_018040849.1(ALG1);…	K07968+K07968+K01230+K07441+K13748+K00717+K01228+K09658+K03844+K01001+K05546+K05546+K01001+K07432+K07432+K07151+K03842+K03842+K07967+K07967+K07967+K03848+K07968+K00737+K12345+K00726+K00726+K03843+K01230+K00717+K00738+K00738+K00779+K23741+K23741+K23741+K01001+K03846+K00744+K00744+K00744+K00744
Organismal Systems	Endocrine system	PPAR signaling pathway	69	169	0.859248	1	ko03320	NM_001285578.1(CD36);XM_005675149.3(ADIPOQ);XM_005675175.3(EHHADH);XM_005677161.2(APOA2);XM_005681812.2(GK2);XM_005684061.3(AQP7);XM_005684062.3(AQP7);XM_005684506.3(FABP7);XM_005694739.3(HMGCS1);XM_005695091.3(ACSBG1);XM_005695592.3(CYP8B1);XM_005698716.3(ACSL1);XM_005698717.3(ACSL1);XM_005698718.3(ACSL1);XM_013966067.2(LPL);XM_013973015.2(ACSBG1);XM_013975103.2(SORBS1);XM_013975104.2(SORBS1);XM…	K06259+K07296+K07514+K08758+K00864+K08771+K08771+K08756+K01641+K15013+K07431+K01897+K01897+K01897+K01059+K15013+K06086+K06086+K06086+K06086+K08525+K08525+K04504+K06276+K06276+K06086+K06086+K01897+K01897+K10226+K08765+K00864+K08764+K07425+K07425+K06259+K06259+K06259+K06259+K06259+K06259+K07294+K07294+K07294+K00232+K08755+K08749+K01897+K01897+K20254+K20254+K15013+K08745+K08745+K08745+K08745+K17284+…
Environmental Information Processing	Signaling molecules and interaction	Neuroactive ligand-receptor interaction	248	585	0.874748	1	ko04080	NM_001314237.1(OPRK1);XM_005675438.3(P2RY14);XM_005675439.3(P2RY14);XM_005675873.3(CALCRL);XM_005675874.3(CALCRL);XM_005675875.3(CALCRL);XM_005676725.3(HCRTR1);XM_005678031.3(S1PR1);XM_005678194.3(PTGFR);XM_005679238.3(GHRHR);XM_005679508.3(CHRM2);XM_005680898.3(C3AR1);XM_005680899.3(C3AR1);XM_005681573.3(GABRA2);XM_005681575.3(GABRA4);XM_005681659.2(GNRHR);XM_005683086.3(NR3C1);XM_005683202.3(NM…	K04214+K04299+K04299+K04577+K04577+K04577+K04238+K04288+K04262+K04584+K04130+K04009+K04009+K05175+K05175+K04280+K05771+K05053+K05197+K05197+K05186+K05186+K04615+K04290+K05213+K04153+K05190+K08522+K05264+K04215+K04235+K04137+K04216+K04211+K05256+K04282+K05200+K04272+K04132+K04265+K04197+K05220+K04010+K04812+K04582+K04267+K04218+K05189+K04153+K01352+K05223+K04609+K16366+K16366+K04203+K08362+K04223+…
Metabolism	Metabolism of cofactors and vitamins	Porphyrin and chlorophyll metabolism	31	80	0.879978	1	ko00860	XM_005678746.3(UGT1A1);XM_005679337.3(BLVRA);XM_005681665.3(UGT2B31);XM_005697930.3(HMOX2);XM_005701520.3(UGT2B17);XM_005701673.2(UGT2B4);XM_013964670.2(UGT2B31);XM_013964671.2(UGT2B31);XM_013974816.2(GUSB);XM_018039721.1(FECH);XM_018040335.1(GUSB);XM_018040383.1(HMOX2);XM_018040714.1(EARS2);XM_018040942.1(UGT1A3);XM_018040953.1(UGT1A3);XM_018040958.1(UGT1A3);XM_018040966.1(UGT1A3);XM_018040974.1…	K00699+K00214+K00699+K21418+K00699+K00699+K00699+K00699+K01195+K01772+K01195+K21418+K01885+K00699+K00699+K00699+K00699+K00699+K01719+K01719+K01719+K01719+K00699+K00699+K00699+K00699+K00699+K00699+K00699+K19054+K02257
Organismal Systems	Sensory system	Phototransduction	15	41	0.884546	1	ko04744	XM_005675490.2(GRK7);XM_005693569.2(RCVRN);XM_005696310.3(GUCA1B);XM_013972601.2(PDE6G);XM_013973538.2(GNAT1);XM_018044994.1(GRK1);XM_018045874.1(GNAT2);XM_018053643.1(SLC24A1);XM_018053844.1(CALM1);XM_018060493.1(GNB1);XM_018060494.1(GNB1);XM_018060496.1(GNB1);XM_018062643.1(CALM1);XM_018064036.1(GUCY2D);XM_018067129.1(GNAT1)	K00909+K13764+K08328+K13759+K04631+K00909+K04631+K13749+K02183+K04536+K04536+K04536+K02183+K12321+K04631
Genetic Information Processing	Folding, sorting and degradation	Sulfur relay system	6	18	0.886462	1	ko04122	XM_005688676.3(NFS1);XM_018048292.1(MPST);XM_018048294.1(MPST);XM_018048295.1(MPST);XM_018048296.1(MPST);XM_018058038.1(MOCS3)	K04487+K01011+K01011+K01011+K01011+K11996
Genetic Information Processing	Translation	Aminoacyl-tRNA biosynthesis	32	83	0.890509	1	ko00970	XM_005676607.3(FARSB);XM_005677669.3(TARS2);XM_005677791.3(WARS2);XM_005677794.3(WARS2);XM_005680682.3(YARS2);XM_005683046.3(HARS1);XM_005683053.3(HARS2);XM_005684159.3(IARS1);XM_005684609.3(QRSL1);XM_005695408.3(WARS1);XM_005696049.3(LARS2);XM_005696050.3(LARS2);XM_013962435.2(TARS2);XM_013962803.2(PARS2);XM_013964566.2(SEPSECS);XM_013965098.2(FARSA);XM_018038625.1(VARS1);XM_018038626.1(VARS1);X…	K01890+K01868+K01867+K01867+K01866+K01892+K01892+K01870+K02433+K01867+K01869+K01869+K01868+K01881+K03341+K01889+K01873+K01873+K01873+K01873+K01873+K01873+K01885+K01881+K01867+K01867+K01868+K01892+K02433+K01874+K01875+K01867
Metabolism	Metabolism of terpenoids and polyketides	Insect hormone biosynthesis	2	7	0.894053	1	ko00981	XM_005691559.3(ALDH2);XM_013971563.2(ALDH16A1)	K00128+K00128
Organismal Systems	Immune system	Cytosolic DNA-sensing pathway	46	117	0.895364	1	ko04623	NM_001319278.1(STING1);XM_005675184.3(POLR2H);XM_005677733.3(POLR3GL);XM_005682900.3(POLR2E);XM_005683020.3(STING1);XM_005683021.3(STING1);XM_005683022.3(STING1);XM_005683023.3(STING1);XM_005683428.3(POLR3G);XM_005683430.3(POLR3G);XM_005683431.3(POLR3G);XM_005683566.3(DDX58);XM_005688075.3(POLR3F);XM_005699247.3(POLR3A);XM_005701339.3(IKBKG);XM_013966327.2(CGAS);XM_013968589.2(POLR3F);XM_01397682…	K12654+K03016+K03024+K03013+K12654+K12654+K12654+K12654+K03024+K03024+K03024+K12646+K03025+K03018+K07210+K17834+K03025+K07210+K07210+K14721+K14721+K04467+K04467+K07209+K07209+K07210+K03024+K12968+K12968+K12968+K12968+K12968+K12968+K12968+K02580+K02580+K12654+K03024+K03013+K03026+K03026+K03026+K12648+K12648+K07211+K05411
Genetic Information Processing	Folding, sorting and degradation	Protein export	12	34	0.898748	1	ko03060	XM_005675338.3(SEC62);XM_005681637.3(SRP72);XM_005685277.3(OXA1L);XM_005685480.3(SRP14);XM_005690525.3(SRP9);XM_005694119.3(SRP68);XM_018038214.1(SEC61A1);XM_018041987.1(SPCS3);XM_018047172.1(Immp2l);XM_018053100.1(SEC63);XM_018066079.1(SEC11A);XM_018066080.1(SEC11A)	K12275+K03108+K03217+K03104+K03109+K03107+K10956+K12948+K09648+K09540+K13280+K13280
Metabolism	Amino acid metabolism	Glycine, serine and threonine metabolism	30	79	0.904858	1	ko00260	XM_005679140.3(DLD);XM_005679489.3(BPGM);XM_005682692.3(ALDH7A1);XM_005683802.3(PSAT1);XM_005685299.3(DMGDH);XM_005691473.2(SDS);XM_005691592.3(DAO);XM_005693276.3(PIPOX);XM_005693870.3(AOC3);XM_005693872.3(AOC2);XM_005697752.3(PSPH);XM_005697753.3(PSPH);XM_005698285.3(PGAM1);XM_013971877.2(PIPOX);XM_013972175.2(AOC2);XM_018038309.1(AMT);XM_018044693.1(MAOA);XM_018046912.1(BPGM);XM_018046913.1(BP…	K00382+K01837+K14085+K00831+K00315+K17989+K00273+K00306+K00276+K00276+K01079+K01079+K01834+K00306+K00276+K00605+K00274+K01837+K01837+K01837+K00049+K00049+K00315+K00315+K00314+K00314+K00314+K17989+K17989+K01620
Metabolism	Lipid metabolism	Primary bile acid biosynthesis	8	24	0.907991	1	ko00120	XM_005682720.3(HSD17B4);XM_005695592.3(CYP8B1);XM_005696368.3(CYP39A1);XM_005698193.3(CH25H);XM_013973925.2(CYP39A1);XM_018044270.1(SCP2);XM_018058457.1(CYP7B1);XM_018066571.1(Cyp46a1)	K12405+K07431+K07439+K10223+K07439+K08764+K07430+K07440
Organismal Systems	Digestive system	Protein digestion and absorption	100	246	0.90837	1	ko04974	XM_005675416.3(Mme);XM_005675465.3(CPA3);XM_005675868.3(COL5A2);XM_005675869.3(COL3A1);XM_005678936.3(COL1A2);XM_005682449.3(COL5A3);XM_005683355.2(SLC36A3);XM_005684543.2(COL10A1);XM_005684569.3(SLC16A10);XM_005689971.3(KCNE3);XM_005690616.3(ATP1B1);XM_005696286.3(KCNK5);XM_005699483.3(PRCP);XM_005699487.3(PRCP);XM_005701390.3(COL9A3);XM_013965593.2(Mme);XM_013965596.2(Mme);XM_013965601.2(Mme);X…	K01389+K08780+K19721+K19720+K06236+K19721+K14209+K19479+K08187+K04897+K01540+K04916+K01285+K01285+K08131+K01389+K01389+K01389+K01389+K01389+K14209+K14209+K14209+K14209+K01540+K07603+K16628+K19721+K19721+K19721+K19721+K19721+K16629+K16629+K14211+K14211+K14211+K14211+K14211+K08131+K04926+K14209+K01285+K01285+K06237+K01540+K01540+K01540+K01540+K01540+K01540+K14208+K19721+K19721+K19721+K14207+K01389+…
Metabolism	Metabolism of cofactors and vitamins	Riboflavin metabolism	5	16	0.910064	1	ko00740	XM_005684371.3(ACP1);XM_013966321.2(ACP1);XM_013966322.2(ACP1);XM_013969854.2(ACP2);XM_018059121.1(ACP2)	K14394+K14394+K14394+K14410+K14410
Environmental Information Processing	Signaling molecules and interaction	Viral protein interaction with cytokine and cytokine receptor	63	159	0.91289	1	ko04061	NM_001285723.1(CXCR3);XM_005675308.3(TNFSF10);XM_005676186.2(CXCR4);XM_005676527.3(CXCR2);XM_005676530.3(CXCR2);XM_005676644.3(CCL20);XM_005676645.3(CCL20);XM_005676847.3(IL22RA1);XM_005681787.3(CXCL11);XM_005681789.3(CXCL9);XM_005683314.3(Cxcl14);XM_005690416.3(IL10);XM_005692018.3(CCL22);XM_005693172.3(CCL3);XM_005693216.3(CCL11);XM_005693218.3(CCL2);XM_005693784.3(CCR7);XM_005694692.3(IL6ST);X…	K04188+K04721+K04189+K05050+K04175+K14625+K14625+K05138+K12672+K05416+K10033+K05443+K21095+K05408+K16597+K14624+K04182+K05060+K04179+K04192+K04183+K04180+K04176+K04193+K21092+K05453+K05416+K04181+K05134+K05050+K04176+K05468+K05468+K04304+K10031+K10031+K10031+K04722+K04722+K04722+K04722+K04722+K04722+K05453+K05055+K05135+K03158+K05505+K05505+K05477+K04722+K04722+K04722+K05174+K05138+K05138+K05138+…
Environmental Information Processing	Membrane transport	ABC transporters	62	157	0.916961	1	ko02010	XM_005675201.3(ABCC5);XM_005676007.3(ABCB11);XM_005676008.3(ABCB11);XM_005680780.3(ABCC9);XM_005680781.3(ABCC9);XM_005680782.3(ABCC9);XM_005684263.3(ABCA1);XM_005684265.3(ABCA1);XM_005691383.3(ABCB9);XM_005696334.3(ABCC10);XM_005698320.3(ABCC2);XM_005700613.3(ABCB7);XM_013963305.2(CFTR);XM_013963869.2(ABCD2);XM_013964130.2(ABCC5);XM_013969124.2(ABCB11);XM_013969127.2(ABCB11);XM_013969130.2(ABCB11…	K05668+K05664+K05664+K05033+K05033+K05033+K05641+K05641+K05656+K05674+K05666+K05662+K05031+K05676+K05668+K05664+K05664+K05664+K05664+K05664+K05654+K05674+K05643+K05665+K05665+K05665+K05665+K05669+K05669+K05655+K05655+K05658+K05658+K05658+K05668+K05668+K05668+K05668+K05679+K05679+K05641+K05641+K05680+K05680+K05646+K05646+K05656+K05648+K05648+K05648+K05652+K05652+K05652+K05649+K05649+K05649+K05649+…
Metabolism	Lipid metabolism	Linoleic acid metabolism	30	80	0.919786	1	ko00591	XM_005676907.3(PLA2G2D);XM_005676913.3(PLA2G2A);XM_005676914.3(PLA2G2A);XM_005676915.3(PLA2G2A);XM_005676916.3(PLA2G2A);XM_005685526.3(PLA2G4F);XM_005690990.2(PLA2G4A);XM_005691644.3(PLA2G3);XM_005701375.3(CYP2E1);XM_013962789.2(CYP2J2);XM_013972419.2(PLA2G2F);XM_018042754.1(PLAAT3);XM_018043373.1(PLAAT3);XM_018043374.1(PLAAT3);XM_018043375.1(PLAAT3);XM_018043376.1(PLAAT3);XM_018048750.1(Pla2g6);…	K01047+K01047+K01047+K01047+K01047+K16342+K16342+K01047+K07415+K07418+K01047+K16817+K16817+K16817+K16817+K16817+K16343+K16342+K16342+K16342+K16342+K16342+K16342+K16342+K01047+K01047+K01047+K00460+K00460+K01047
Organismal Systems	Digestive system	Bile secretion	69	174	0.92018	1	ko04976	NM_001285557.1(EPHX1);NM_001314223.1(SLC2A1);XM_005675061.3(SLC51A);XM_005675307.3(NCEH1);XM_005676007.3(ABCB11);XM_005676008.3(ABCB11);XM_005676798.3(NR0B2);XM_005678170.3(PRKACB);XM_005678171.3(PRKACB);XM_005680502.3(NR1H4);XM_005680797.3(SLCO1B3);XM_005681740.3(SLC4A4);XM_005682375.3(LDLR);XM_005685100.3(SLC51B);XM_005685715.3(AQP9);XM_005686021.2(SLC10A1);XM_005686948.3(ADCY3);XM_005687740.3(…	K01253+K07299+K14360+K14349+K05664+K05664+K08563+K04345+K04345+K08537+K05043+K13575+K12473+K14361+K09877+K14341+K08043+K14342+K01540+K08204+K09866+K09866+K09866+K05666+K04345+K04345+K04345+K04345+K04345+K05031+K13575+K05664+K05664+K05664+K05664+K05664+K01253+K01253+K01540+K08204+K08049+K01540+K01540+K01540+K01540+K01540+K01540+K04345+K08045+K08041+K09864+K05658+K05658+K05658+K08537+K08537+K13575+…
Metabolism	Carbohydrate metabolism	Pentose phosphate pathway	23	63	0.924032	1	ko00030	XM_005676461.3(RPE);XM_005676462.3(RPE);XM_005681249.3(TKTL2);XM_005697671.2(ALDOA);XM_005697674.3(ALDOA);XM_013974696.1(ALDOA);XM_018039935.1(ALDOA);XM_018043943.1(Prps2);XM_018044338.1(G6PD);XM_018044339.1(G6PD);XM_018044340.1(G6PD);XM_018044341.1(G6PD);XM_018044343.1(G6PD);XM_018048429.1(DERA);XM_018048430.1(DERA);XM_018049365.1(PGM2);XM_018051386.1(PGLS);XM_018052407.1(IDNK);XM_018052408.1(ID…	K01783+K01783+K00615+K01623+K01623+K01623+K01623+K00948+K00036+K00036+K00036+K00036+K00036+K01619+K01619+K15779+K01057+K00851+K00851+K00851+K00851+K13937+K13937
Metabolism	Carbohydrate metabolism	Starch and sucrose metabolism	19	53	0.924176	1	ko00500	XM_005676010.1(G6PC2);XM_005681471.3(GBA3);XM_005685532.3(GANC);XM_005689969.3(PGM2L1);XM_005693916.3(G6PC3);XM_005694082.3(GAA);XM_005699864.3(PYGM);XM_013972367.2(GAA);XM_013972368.2(GAA);XM_018042326.1(HK1);XM_018042596.1(HKDC1);XM_018042597.1(HKDC1);XM_018049365.1(PGM2);XM_018054351.1(PYGL);XM_018062746.1(GYS1);XM_018063640.1(GAA);XM_018063641.1(GAA);XM_018063642.1(GAA);XM_018065207.1(G6PC3)	K01084+K05350+K12317+K11809+K01084+K12316+K00688+K12316+K12316+K00844+K00844+K00844+K15779+K00688+K00693+K12316+K12316+K12316+K01084
Metabolism	Carbohydrate metabolism	Butanoate metabolism	19	53	0.924176	1	ko00650	XM_005675175.3(EHHADH);XM_005681356.3(BDH2);XM_005681357.3(BDH2);XM_005681358.3(BDH2);XM_005694739.3(HMGCS1);XM_005696784.3(ALDH5A1);XM_005697947.3(ABAT);XM_013972785.2(OXCT1);XM_013974927.2(ABAT);XM_018040947.1(ABAT);XM_018041274.1(ECHS1);XM_018046459.1(BDH1);XM_018046468.1(BDH1);XM_018049253.1(BDH2);XM_018049254.1(BDH2);XM_018049255.1(BDH2);XM_018054366.1(L2HGDH);XM_018054367.1(L2HGDH);XM_01805…	K07514+K00019+K00019+K00019+K01641+K00139+K13524+K01027+K13524+K13524+K07511+K00019+K00019+K00019+K00019+K00019+K00109+K00109+K01580
Organismal Systems	Endocrine system	Renin-angiotensin system	17	48	0.92497	1	ko04614	XM_005675416.3(Mme);XM_005675465.3(CPA3);XM_005694627.3(NLN);XM_005699373.3(AGT);XM_005699483.3(PRCP);XM_005699487.3(PRCP);XM_013965593.2(Mme);XM_013965596.2(Mme);XM_013965601.2(Mme);XM_013965603.2(Mme);XM_013965606.2(Mme);XM_013966639.2(MAS1);XM_018043431.1(PRCP);XM_018043432.1(PRCP);XM_018048650.1(Mme);XM_018050012.1(LNPEP);XM_018050013.1(LNPEP)	K01389+K08780+K01393+K09821+K01285+K01285+K01389+K01389+K01389+K01389+K01389+K04303+K01285+K01285+K01389+K01257+K01257
Metabolism	Amino acid metabolism	Histidine metabolism	15	43	0.926448	1	ko00340	XM_005680470.3(HAL);XM_005682692.3(ALDH7A1);XM_005691559.3(ALDH2);XM_013971563.2(ALDH16A1);XM_018039542.1(CNDP1);XM_018039543.1(CNDP1);XM_018039545.1(CNDP1);XM_018042905.1(CARNS1);XM_018042906.1(CARNS1);XM_018044693.1(MAOA);XM_018046433.1(ALDH9A1);XM_018052078.1(CARNMT1);XM_018052079.1(CARNMT1);XM_018064042.1(ALDH3A1);XM_018066420.1(Aldh1a3)	K01745+K14085+K00128+K00128+K05604+K05604+K05604+K14755+K14755+K00274+K00149+K19787+K19787+K00129+K00129
Metabolism	Amino acid metabolism	Arginine and proline metabolism	40	105	0.927092	1	ko00330	NM_001293756.1(AZIN2);XM_005682692.3(ALDH7A1);XM_005684571.3(AMD1);XM_005686001.3(ARG2);XM_005688914.3(PYCR3);XM_005691559.3(ALDH2);XM_005691592.3(DAO);XM_005692097.3(GOT2);XM_005693528.3(SAT2);XM_005694051.2(PYCR1);XM_005698298.3(HOGA1);XM_005699184.3(P4HA1);XM_005699185.3(P4HA1);XM_013966479.2(ARG1);XM_013971563.2(ALDH16A1);XM_013971952.2(NOS2);XM_018039542.1(CNDP1);XM_018039543.1(CNDP1);XM_018…	K01583+K14085+K01611+K01476+K00286+K00128+K00273+K14455+K00657+K00286+K18123+K00472+K00472+K01476+K00128+K13241+K05604+K05604+K05604+K18123+K12657+K12657+K00819+K00819+K00819+K00819+K00472+K00472+K14755+K14755+K00802+K00274+K00149+K11142+K01476+K01583+K00294+K12259+K13240+K00286
Human Diseases	Infectious diseases	Legionellosis	40	105	0.927092	1	ko05134	XM_005676346.3(CLK1);XM_005676364.3(CASP8);XM_005676365.3(CASP8);XM_005677781.3(Sec22b);XM_005682944.3(SAR1B);XM_005684428.3(EEF1A1);XM_005684792.3(HBS1L);XM_005690814.3(CASP9);XM_005693960.3(ARF2);XM_005693961.3(ARF2);XM_005694594.3(NAIP);XM_005696569.3(HSPA1L);XM_005696570.3(HSPA1L);XM_005698497.3(CASP7);XM_013963999.2(APAF1);XM_013964000.2(APAF1);XM_013964001.2(APAF1);XM_013970466.2(TLR2);XM_0…	K23561+K04398+K04398+K08517+K07953+K03231+K14416+K04399+K07937+K07937+K12807+K03283+K03283+K04397+K02084+K02084+K02084+K10159+K23561+K04398+K04729+K03283+K04397+K02187+K07953+K07875+K08738+K02084+K15485+K15485+K15485+K15485+K02580+K02580+K05505+K05505+K07937+K13525+K10159+K04398
Metabolism	Amino acid metabolism	Arginine biosynthesis	11	33	0.932445	1	ko00220	XM_005686001.3(ARG2);XM_005692097.3(GOT2);XM_005699318.3(GLUD1);XM_013966479.2(ARG1);XM_013971952.2(NOS2);XM_018052863.1(ARG1);XM_018061221.1(NOS1);XM_018061557.1(GLS);XM_018061560.1(GLS);XM_018061570.1(GLS);XM_018061577.1(GLS)	K01476+K14455+K00261+K01476+K13241+K01476+K13240+K01425+K01425+K01425+K01425
Metabolism	Amino acid metabolism	Valine, leucine and isoleucine degradation	32	86	0.933578	1	ko00280	XM_005675175.3(EHHADH);XM_005676340.3(AOX2);XM_005676341.3(AOX2);XM_005676342.3(AOX2);XM_005676343.3(AOX2);XM_005678045.3(DBT);XM_005679140.3(DLD);XM_005679359.3(HIBADH);XM_005682692.3(ALDH7A1);XM_005691559.3(ALDH2);XM_005694592.3(Mccc2);XM_005694739.3(HMGCS1);XM_005695172.3(MCEE);XM_005697947.3(ABAT);XM_005698580.2(ACADSB);XM_013971441.2(BCAT2);XM_013971563.2(ALDH16A1);XM_013972785.2(OXCT1);XM_0…	K07514+K00157+K00157+K00157+K00157+K09699+K00382+K00020+K14085+K00128+K01969+K01641+K05606+K13524+K09478+K00826+K00128+K01027+K13524+K13524+K07511+K09478+K03334+K03334+K00149+K00140+K00253+K00253+K18660+K00826+K00826+K07513
Metabolism	Glycan biosynthesis and metabolism	Various types of N-glycan biosynthesis	32	86	0.933578	1	ko00513	XM_005677164.3(B4GALT3);XM_005677166.3(B4GALT3);XM_005677802.3(MAN1A2);XM_005678129.3(ALG14);XM_005679782.3(MGAT4C);XM_005685985.3(FUT8);XM_005687472.3(ALG11);XM_013976222.2(Alg13);XM_013976223.2(Alg13);XM_018038213.1(STT3B);XM_018039801.1(CHST9);XM_018040847.1(ALG1);XM_018040849.1(ALG1);XM_018043132.1(B4GALT2);XM_018043143.1(B4GALT2);XM_018043150.1(B4GALT2);XM_018046410.1(B4GALT3);XM_018048652.1…	K07968+K07968+K01230+K07441+K13748+K00717+K03844+K07432+K07432+K07151+K09673+K03842+K03842+K07967+K07967+K07967+K07968+K09656+K09656+K00726+K00726+K03843+K01230+K00717+K00738+K00738+K23741+K23741+K23741+K03846+K09672+K14459
Metabolism	Metabolism of cofactors and vitamins	Retinol metabolism	49	128	0.938821	1	ko00830	XM_005676340.3(AOX2);XM_005676341.3(AOX2);XM_005676342.3(AOX2);XM_005676343.3(AOX2);XM_005678276.2(RPE65);XM_005678746.3(UGT1A1);XM_005680320.3(RDH16);XM_005680321.3(RDH16);XM_005680322.3(RDH16);XM_005680398.3(RDH5);XM_005681665.3(UGT2B31);XM_005682346.1(RDH8);XM_005683753.3(ALDH1A1);XM_005686002.3(RDH11);XM_005686727.3(RETSAT);XM_005689064.3(RDH10);XM_005700711.3(AWAT2);XM_005701520.3(UGT2B17);X…	K00157+K00157+K00157+K00157+K11158+K00699+K11154+K11154+K11154+K00061+K00699+K11150+K07249+K11152+K09516+K11151+K11156+K00699+K00699+K00061+K00699+K00699+K11152+K00699+K00699+K00699+K00699+K00699+K07412+K07425+K07425+K00699+K00699+K00699+K00699+K00699+K00699+K00699+K07249+K12664+K11155+K11155+K00678+K00678+K00515+K07420+K07412+K07412+K17951
Metabolism	Energy metabolism	Nitrogen metabolism	12	36	0.938944	1	ko00910	XM_005685674.3(CA12);XM_005685675.3(CA12);XM_005685676.3(CA12);XM_005685677.3(CA12);XM_005685679.3(CA12);XM_005699318.3(GLUD1);XM_018045253.1(CA1);XM_018045297.1(CA1);XM_018045477.1(CA1);XM_018045486.1(CA1);XM_018058176.1(CA1);XM_018058177.1(CA1)	K01672+K01672+K01672+K01672+K01672+K00261+K01672+K01672+K01672+K01672+K01672+K01672
Human Diseases	Infectious diseases	Pertussis	56	145	0.939514	1	ko05133	XM_005679090.3(GNAI1);XM_005681861.3(MAPK10);XM_005681862.2(MAPK10);XM_005681863.3(MAPK10);XM_005686096.3(FOS);XM_005690416.3(IL10);XM_005695932.3(GNAI2);XM_005698497.3(CASP7);XM_013964768.2(MAPK10);XM_013964769.2(MAPK10);XM_013964770.2(MAPK10);XM_013964774.2(MAPK10);XM_013965259.2(TICAM1);XM_013971952.2(NOS2);XM_013973392.2(MYD88);XM_018038791.1(MAPK14);XM_018038792.1(MAPK14);XM_018041622.1(CASP…	K04630+K04440+K04440+K04440+K04379+K05443+K04630+K04397+K04440+K04440+K04440+K04440+K05842+K13241+K04729+K04441+K04441+K04397+K02187+K04440+K04440+K04440+K04440+K04440+K05403+K05403+K05403+K05403+K05403+K04371+K04730+K04448+K04441+K04441+K04441+K04441+K04441+K02580+K02580+K04440+K04440+K05842+K04440+K04440+K04440+K04440+K04440+K05409+K05409+K02183+K05719+K05719+K03175+K03175+K02183+K05411
Human Diseases	Immune diseases	Inflammatiory bowel disease (IBD)	49	129	0.947318	1	ko05321	NM_001285758.1(IL22);XM_005682617.2(IL13);XM_005686141.3(TGFB3);XM_005690416.3(IL10);XM_005693850.2(STAT3);XM_005696204.3(HLA-DQA2);XM_005696205.2(HLA-DQA2);XM_005696209.3(HLA-DMB);XM_005696412.2(Il17f);XM_005697627.3(IL21R);XM_005700739.3(FOXP3);XM_005700740.3(FOXP3);XM_005700741.3(FOXP3);XM_005700742.3(FOXP3);XM_005700743.3(FOXP3);XM_013963475.2(TRBV30);XM_013966776.2(SMAD3);XM_013970466.2(TLR2…	K05445+K05435+K13377+K05443+K04692+K06752+K06752+K06752+K05494+K05075+K10163+K10163+K10163+K10163+K10163+K10785+K23605+K10159+K04692+K04692+K10163+K06752+K04446+K04446+K04446+K05075+K04448+K10163+K10163+K10163+K08534+K08534+K08534+K08534+K08534+K08534+K05133+K05133+K02580+K02580+K05174+K17895+K17895+K13376+K13376+K10159+K13375+K09035+K10166
Metabolism	Carbohydrate metabolism	Galactose metabolism	21	60	0.950005	1	ko00052	XM_005676010.1(G6PC2);XM_005685532.3(GANC);XM_005686511.3(GALM);XM_005693916.3(G6PC3);XM_005694082.3(GAA);XM_013972367.2(GAA);XM_013972368.2(GAA);XM_018042326.1(HK1);XM_018042596.1(HKDC1);XM_018042597.1(HKDC1);XM_018043132.1(B4GALT2);XM_018043143.1(B4GALT2);XM_018043150.1(B4GALT2);XM_018049365.1(PGM2);XM_018055142.1(GALM);XM_018062350.1(LCT);XM_018063640.1(GAA);XM_018063641.1(GAA);XM_018063642.1(…	K01084+K12317+K01785+K01084+K12316+K12316+K12316+K00844+K00844+K00844+K07967+K07967+K07967+K15779+K01785+K01229+K12316+K12316+K12316+K01084+K12309
Environmental Information Processing	Signaling molecules and interaction	ECM-receptor interaction	84	216	0.962718	1	ko04512	NM_001285578.1(CD36);XM_005676064.3(ITGB6);XM_005677702.3(SV2A);XM_005677739.3(ITGA10);XM_005677740.3(ITGA10);XM_005678936.3(COL1A2);XM_005679027.3(ITGB8);XM_005679214.3(RELN);XM_005681883.3(DMP1);XM_005694162.3(CHAD);XM_005694721.3(ITGA2);XM_005694936.3(SV2B);XM_005701390.3(COL9A3);XM_013963182.2(ITGB8);XM_013963255.2(RELN);XM_013964480.2(NPNT);XM_013965901.2(FREM1);XM_013965904.2(FREM1);XM_0139…	K06259+K06589+K06258+K06586+K06586+K06236+K06591+K06249+K23328+K06248+K06481+K06258+K08131+K06591+K06249+K06824+K23380+K23380+K06483+K06589+K06589+K06589+K05635+K06243+K06263+K08131+K06237+K06262+K06259+K06259+K06259+K06259+K06259+K06249+K06259+K06591+K23379+K06238+K06238+K06587+K06258+K06487+K06589+K16857+K16857+K16857+K16857+K06257+K06247+K23380+K05719+K05719+K06584+K16338+K06237+K06256+K06256+…
Genetic Information Processing	Transcription	Basal transcription factors	30	85	0.968481	1	ko03022	XM_005674994.3(GTF2E1);XM_005676764.3(TAF12);XM_005694595.3(GTF2H2);XM_005699541.3(GTF2H1);XM_005700147.3(TAF7L);XM_013973806.2(TAF12);XM_013974329.2(TAF4B);XM_013975423.2(GTF2E2);XM_013976402.2(Taf1);XM_013976404.2(Taf1);XM_018039056.1(TAF8);XM_018039058.1(TAF8);XM_018040481.1(GTF2I);XM_018040483.1(GTF2I);XM_018040484.1(GTF2I);XM_018040485.1(GTF2I);XM_018040486.1(GTF2I);XM_018040487.1(GTF2I);XM_…	K03136+K03126+K03142+K03141+K03132+K03126+K03129+K03137+K03125+K03125+K14649+K14649+K03121+K03121+K03121+K03121+K03121+K03121+K03137+K03137+K03137+K03130+K03130+K03136+K03136+K03125+K03125+K03136+K03122+K03129
Metabolism	Metabolism of cofactors and vitamins	Biotin metabolism	1	6	0.971199	1	ko00780	XM_018052778.1(HLCS)	K01942
Genetic Information Processing	Replication and repair	DNA replication	18	55	0.973552	1	ko03030	NM_001285610.1(RNASEH2B);XM_005675153.3(RFC4);XM_005676786.3(RPA2);XM_005679536.3(SSBP1);XM_005691464.3(RFC5);XM_005699764.3(FEN1);XM_005699945.3(POLD4);XM_013964588.2(RFC1);XM_013964589.2(RFC1);XM_018040823.1(RFC2);XM_018043391.1(RNASEH2C);XM_018052721.1(RNASEH1);XM_018052722.1(RNASEH1);XM_018056279.1(RNASEH2B);XM_018056280.1(RNASEH2B);XM_018056281.1(RNASEH2B);XM_018061450.1(POLE);XM_018062374.1…	K10744+K10755+K10739+K03111+K10756+K04799+K03505+K10754+K10754+K10755+K10745+K03469+K03469+K10744+K10744+K10744+K02324+K02542
Human Diseases	Neurodegenerative diseases	Prion diseases	23	68	0.973614	1	ko05020	XM_005674756.3(NCAM2);XM_005678170.3(PRKACB);XM_005678171.3(PRKACB);XM_005685130.3(MAP2K1);XM_005688157.3(PRNP);XM_005694751.3(C6);XM_013962696.2(PRKACB);XM_013962697.2(PRKACB);XM_013962698.2(PRKACB);XM_013962699.2(PRKACB);XM_013962701.2(PRKACB);XM_013970343.2(Lamc1);XM_013971446.2(BAX);XM_013972794.2(C6);XM_018043748.1(Elk1);XM_018044368.1(MAPK1);XM_018045673.1(PRKACB);XM_018050324.1(EGR1);XM_01…	K06491+K04345+K04345+K04368+K05634+K03995+K04345+K04345+K04345+K04345+K04345+K05635+K02159+K03995+K04375+K04371+K04345+K09203+K04345+K04368+K04368+K04368+K02599
Human Diseases	Cardiovascular diseases	Viral myocarditis	60	162	0.979546	1	ko05416	XM_005675017.2(CD86);XM_005675019.3(CD86);XM_005676364.3(CASP8);XM_005676365.3(CASP8);XM_005679159.2(CAV1);XM_005679160.3(CAV1);XM_005679161.2(CAV1);XM_005680676.3(RAC2);XM_005682354.3(ICAM1);XM_005683219.3(SGCD);XM_005690814.3(CASP9);XM_005690924.3(ABL2);XM_005696204.3(HLA-DQA2);XM_005696205.2(HLA-DQA2);XM_005696209.3(HLA-DMB);XM_005697706.3(ITGAL);XM_005699151.3(PRF1);XM_005700424.3(CD40LG);XM_…	K05413+K05413+K04398+K04398+K06278+K06278+K06278+K07860+K06490+K12563+K04399+K08887+K06752+K06752+K06752+K05718+K07818+K03161+K10785+K12563+K12563+K04398+K03260+K03260+K03260+K06752+K06751+K04392+K04392+K02187+K04503+K05413+K05413+K05413+K05413+K05413+K08738+K04726+K04726+K12566+K12563+K03260+K03260+K03260+K03260+K03260+K03260+K03260+K03260+K03260+K03260+K06619+K06619+K06619+K08887+K04398+K07861+…
Metabolism	Carbohydrate metabolism	Glycolysis / Gluconeogenesis	41	116	0.983375	1	ko00010	NM_001285718.1(LDHA);XM_005676010.1(G6PC2);XM_005679140.3(DLD);XM_005679489.3(BPGM);XM_005682692.3(ALDH7A1);XM_005685176.3(PKM);XM_005685177.3(PKM);XM_005686511.3(GALM);XM_005691559.3(ALDH2);XM_005693916.3(G6PC3);XM_005697671.2(ALDOA);XM_005697674.3(ALDOA);XM_005698285.3(PGAM1);XM_013971563.2(ALDH16A1);XM_013974696.1(ALDOA);XM_013975786.2(LDHA);XM_013976777.2(PKLR);XM_018039935.1(ALDOA);XM_018042…	K00016+K01084+K00382+K01837+K14085+K00873+K00873+K01785+K00128+K01084+K01623+K01623+K01834+K00128+K01623+K00016+K12406+K01623+K00844+K00844+K00844+K00016+K12406+K12406+K00149+K01837+K01837+K01837+K01803+K15779+K08074+K08074+K01785+K01895+K00627+K01689+K01689+K10705+K00129+K01084+K00129
Metabolism	Amino acid metabolism	Phenylalanine metabolism	14	47	0.987251	1	ko00360	XM_005680540.2(PAH);XM_005690294.3(GLYAT);XM_005692097.3(GOT2);XM_005692220.3(TAT);XM_005692221.3(TAT);XM_005693870.3(AOC3);XM_005693872.3(AOC2);XM_013972175.2(AOC2);XM_018042749.1(--);XM_018042751.1(--);XM_018044693.1(MAOA);XM_018060897.1(MIF);XM_018064042.1(ALDH3A1);XM_018066420.1(Aldh1a3)	K00500+K00628+K14455+K00815+K00815+K00276+K00276+K00276+K03334+K03334+K00274+K07253+K00129+K00129
Metabolism	Lipid metabolism	Steroid biosynthesis	18	58	0.987813	1	ko00100	XM_005677120.3(HSD17B7);XM_005678362.3(DHCR24);XM_005688851.3(SQLE);XM_005689562.3(SC5D);XM_005690926.2(SOAT1);XM_005690927.3(SOAT1);XM_013968985.2(CYP24A1);XM_013976064.2(DHCR7);XM_018041263.1(LIPA);XM_018041264.1(LIPA);XM_018043425.1(DHCR7);XM_018043426.1(DHCR7);XM_018047439.1(CYP51A1);XM_018051830.1(FDFT1);XM_018052364.1(LSS);XM_018052368.1(LSS);XM_018058054.1(CYP24A1);XM_018060210.1(LBR)	K13373+K09828+K00511+K00227+K00637+K00637+K07436+K00213+K01052+K01052+K00213+K00213+K05917+K00801+K01852+K01852+K07436+K19532
Organismal Systems	Immune system	Hematopoietic cell lineage	82	220	0.989012	1	ko04640	NM_001285578.1(CD36);NM_001285670.1(KITLG);XM_005675416.3(Mme);XM_005677275.3(CD1A);XM_005677278.2(CD1E);XM_005680940.3(CD4);XM_005681912.3(CD38);XM_005682408.3(FCER2);XM_005686291.3(IL1R2);XM_005686292.3(IL1R2);XM_005689508.3(CD3E);XM_005689510.3(CD3D);XM_005690449.3(CR2);XM_005694721.3(ITGA2);XM_005694804.3(IL7R);XM_005696204.3(HLA-DQA2);XM_005696205.2(HLA-DQA2);XM_005696209.3(HLA-DMB);XM_00569…	K06259+K05461+K01389+K06448+K06448+K06454+K01242+K06468+K04387+K04387+K06451+K06450+K04012+K06481+K05072+K06752+K06752+K06752+K05437+K05066+K05066+K06448+K05453+K06503+K06503+K06468+K01389+K01389+K01389+K01389+K01389+K06483+K04012+K05066+K06752+K06263+K05067+K05067+K05073+K06262+K05066+K05066+K05453+K06503+K06503+K06503+K05055+K06448+K06259+K06259+K06259+K06259+K06259+K06259+K05461+K01389+K05091+…
Metabolism	Metabolism of cofactors and vitamins	Folate biosynthesis	30	90	0.98907	1	ko00790	XM_005680540.2(PAH);XM_005683382.3(DHFR);XM_005688139.3(Akr1c15);XM_005689574.3(TPH1);XM_005689575.3(TPH1);XM_018038893.1(MOCS1);XM_018038894.1(MOCS1);XM_018038895.1(MOCS1);XM_018038896.1(MOCS1);XM_018042610.1(PCBD1);XM_018050064.1(DHFR);XM_018050362.1(PCBD2);XM_018050363.1(PCBD2);XM_018050364.1(PCBD2);XM_018050365.1(PCBD2);XM_018050366.1(PCBD2);XM_018050367.1(PCBD2);XM_018050368.1(Pcbd2);XM_0180…	K00500+K00287+K04119+K00502+K00502+K20967+K20967+K20967+K20967+K01724+K00287+K01724+K01724+K01724+K01724+K01724+K01724+K01724+K01724+K01495+K01077+K01077+K01077+K01077+K01930+K01930+K01930+K04119+K04119+K04119
Genetic Information Processing	Replication and repair	Non-homologous end-joining	9	34	0.990879	1	ko03450	XM_005676555.3(NHEJ1);XM_005699764.3(FEN1);XM_013969384.2(MRE11);XM_018059284.1(NHEJ1);XM_018059905.1(MRE11);XM_018059906.1(MRE11);XM_018059908.1(MRE11);XM_018059909.1(MRE11);XM_018059910.1(MRE11)	K10980+K04799+K10865+K10980+K10865+K10865+K10865+K10865+K10865
Organismal Systems	Immune system	Intestinal immune network for IgA production	27	83	0.990921	1	ko04672	XM_005675017.2(CD86);XM_005675019.3(CD86);XM_005676186.2(CXCR4);XM_005690416.3(IL10);XM_005696204.3(HLA-DQA2);XM_005696205.2(HLA-DQA2);XM_005696209.3(HLA-DMB);XM_005700424.3(CD40LG);XM_013963475.2(TRBV30);XM_013968519.2(ITGA4);XM_013977037.2(HLA-DQA2);XM_018042298.1(CXCL12);XM_018042299.1(CXCL12);XM_018042300.1(CXCL12);XM_018045106.1(CD86);XM_018045206.1(CD86);XM_018045277.1(CD86);XM_018045320.1(…	K05413+K05413+K04189+K05443+K06752+K06752+K06752+K03161+K10785+K06483+K06752+K10031+K10031+K10031+K05413+K05413+K05413+K05413+K05413+K05151+K06779+K06710+K06710+K06710+K05476+K05476+K13375
Metabolism	Metabolism of cofactors and vitamins	Nicotinate and nicotinamide metabolism	34	102	0.992423	1	ko00760	XM_005676340.3(AOX2);XM_005676341.3(AOX2);XM_005676342.3(AOX2);XM_005676343.3(AOX2);XM_005678658.3(Nt5c1a);XM_005679206.3(NT5C3A);XM_005681912.3(CD38);XM_005682565.3(SIRT6);XM_005684823.3(NT5E);XM_005685401.3(PNP);XM_005685402.3(PNP);XM_005690958.3(NMNAT2);XM_005690959.3(NMNAT2);XM_013970348.2(NMNAT2);XM_013972830.2(Nadk2);XM_018041159.1(NT5C2);XM_018041161.1(NT5C2);XM_018042176.1(Nt5c1a);XM_0180…	K00157+K00157+K00157+K00157+K01081+K01081+K01242+K11416+K19970+K03783+K03783+K06210+K06210+K06210+K00858+K01081+K01081+K01081+K01081+K01081+K01081+K01081+K18152+K11416+K11416+K11416+K06210+K06210+K11412+K11412+K01081+K00858+K00858+K00858
Metabolism	Carbohydrate metabolism	Amino sugar and nucleotide sugar metabolism	32	97	0.992727	1	ko00520	XM_005678260.3(FPGT);XM_005681567.3(GNPDA2);XM_005686658.3(UXS1);XM_005697494.3(PMM2);XM_013962815.2(CYB5RL);XM_013964591.2(UGDH);XM_013969060.2(TSTA3);XM_013974851.2(PMM2);XM_018040320.1(AMDHD2);XM_018040669.1(PMM2);XM_018040670.1(PMM2);XM_018042326.1(HK1);XM_018042596.1(HKDC1);XM_018042597.1(HKDC1);XM_018048824.1(PMM1);XM_018048860.1(CYB5R3);XM_018048861.1(CYB5R3);XM_018049365.1(PGM2);XM_018049…	K00976+K02564+K08678+K17497+K00326+K00012+K02377+K17497+K01443+K17497+K17497+K00844+K00844+K00844+K17497+K00326+K00326+K15779+K00012+K02564+K00820+K00884+K08678+K08678+K00820+K00972+K00972+K01097+K02377+K02377+K00966+K00966
Metabolism	Global and overview maps	2-Oxocarboxylic acid metabolism	8	32	0.993463	1	ko01210	XM_005683509.3(AADAT);XM_005692097.3(GOT2);XM_013963947.2(CS);XM_013965831.2(AADAT);XM_013971441.2(BCAT2);XM_018051882.1(ACO1);XM_018062742.1(BCAT2);XM_018062743.1(BCAT2)	K00825+K14455+K01647+K00825+K00826+K01681+K00826+K00826
Human Diseases	Immune diseases	Asthma	10	38	0.993745	1	ko05310	XM_005682617.2(IL13);XM_005690416.3(IL10);XM_005693216.3(CCL11);XM_005696204.3(HLA-DQA2);XM_005696205.2(HLA-DQA2);XM_005696209.3(HLA-DMB);XM_005700424.3(CD40LG);XM_013963475.2(TRBV30);XM_013969989.2(Ms4a2);XM_013977037.2(HLA-DQA2)	K05435+K05443+K16597+K06752+K06752+K06752+K03161+K10785+K08090+K06752
Metabolism	Metabolism of other amino acids	Glutathione metabolism	32	98	0.994209	1	ko00480	XM_005677944.3(GSTM1);XM_005686599.3(CHAC2);XM_005686600.3(CHAC2);XM_005689853.3(Rrm1);XM_005691231.3(MGST2);XM_005693420.3(GGT6);XM_005694704.3(GPX8);XM_005694705.2(GPX8);XM_005696425.3(GSTA2);XM_005696442.3(GCLC);XM_013966985.2(CHAC1);XM_013968900.2(GGT7);XM_013972800.2(GPX8);XM_013973861.2(GCLC);XM_018041988.1(GSR);XM_018041989.1(Gsr);XM_018043925.1(SMS);XM_018044338.1(G6PD);XM_018044339.1(G6P…	K00799+K07232+K07232+K10807+K00799+K00681+K00432+K00432+K00799+K11204+K07232+K00681+K00432+K11204+K00383+K00383+K00802+K00036+K00036+K00036+K00036+K00036+K11205+K11205+K00799+K00799+K00799+K00799+K00799+K11142+K00681+K10808
Metabolism	Xenobiotics biodegradation and metabolism	Drug metabolism - other enzymes	56	160	0.994832	1	ko00983	XM_005675044.2(UMPS);XM_005677944.3(GSTM1);XM_005678746.3(UGT1A1);XM_005681665.3(UGT2B31);XM_005686386.3(XDH);XM_005688203.3(ITPA);XM_005689299.3(DPYS);XM_005689853.3(Rrm1);XM_005691231.3(MGST2);XM_005696425.3(GSTA2);XM_005701375.3(CYP2E1);XM_005701520.3(UGT2B17);XM_005701673.2(UGT2B4);XM_013964670.2(UGT2B31);XM_013964671.2(UGT2B31);XM_013967404.2(XDH);XM_013974816.2(GUSB);XM_013975503.2(NAT1);XM…	K13421+K00799+K00699+K00699+K00106+K01519+K01464+K10807+K00799+K00799+K07415+K00699+K00699+K00699+K00699+K00106+K01195+K00622+K00622+K00622+K00940+K00940+K00940+K01195+K00699+K00699+K00699+K00699+K00699+K00622+K00622+K00622+K00622+K00622+K00799+K00799+K00799+K00799+K00799+K00088+K01951+K00699+K00699+K00699+K00699+K00699+K00699+K00699+K01489+K00876+K00876+K00876+K00876+K10808+K00857+K00857
Metabolism	Metabolism of cofactors and vitamins	One carbon pool by folate	11	42	0.995694	1	ko00670	XM_005674671.3(GART);XM_005674672.3(GART);XM_005674673.3(GART);XM_005674675.3(GART);XM_005683382.3(DHFR);XM_005695057.3(MTHFS);XM_018038309.1(AMT);XM_018042441.1(MTR);XM_018048201.1(ALDH1L2);XM_018049582.1(MTHFD2L);XM_018050064.1(DHFR)	K11787+K11787+K11787+K11787+K00287+K01934+K00605+K00548+K00289+K13403+K00287
Human Diseases	Immune diseases	Primary immunodeficiency	19	65	0.996278	1	ko05340	XM_005680940.3(CD4);XM_005689508.3(CD3E);XM_005689510.3(CD3D);XM_005694804.3(IL7R);XM_005700145.2(BTK);XM_005700424.3(CD40LG);XM_005701339.3(IKBKG);XM_013968267.2(RFXAP);XM_013976822.2(IKBKG);XM_013976823.2(IKBKG);XM_018038903.1(Tap2);XM_018044344.1(IKBKG);XM_018049120.1(Tnfrsf13c);XM_018051403.1(JAK3);XM_018054881.1(Zap70);XM_018054882.1(Zap70);XM_018055352.1(CD8B);XM_018055353.1(CD8A);XM_018061…	K06454+K06451+K06450+K05072+K07370+K03161+K07210+K08063+K07210+K07210+K05654+K07210+K05151+K11218+K07360+K07360+K06459+K06458+K03648
Metabolism	Carbohydrate metabolism	Citrate cycle (TCA cycle)	16	57	0.996622	1	ko00020	XM_005679140.3(DLD);XM_005679323.3(OGDH);XM_005693833.3(ACLY);XM_005693834.3(ACLY);XM_005693835.3(ACLY);XM_013963947.2(CS);XM_013972416.2(ACLY);XM_013972417.2(ACLY);XM_018047028.1(OGDH);XM_018047029.1(OGDH);XM_018047030.1(OGDH);XM_018051882.1(ACO1);XM_018053968.1(DLST);XM_018056754.1(SUCLA2);XM_018059784.1(DLAT);XM_018060277.1(FH)	K00382+K00164+K01648+K01648+K01648+K01647+K01648+K01648+K00164+K00164+K00164+K01681+K00658+K01900+K00627+K01679
Environmental Information Processing	Signaling molecules and interaction	Cytokine-cytokine receptor interaction	224	573	0.997156	1	ko04060	NM_001285723.1(CXCR3);NM_001285758.1(IL22);XM_005675119.3(IL1RAP);XM_005675120.3(IL1RAP);XM_005675308.3(TNFSF10);XM_005676107.3(ACVR1);XM_005676108.3(ACVR1);XM_005676173.3(ACVR2A);XM_005676186.2(CXCR4);XM_005676527.3(CXCR2);XM_005676530.3(CXCR2);XM_005676644.3(CCL20);XM_005676645.3(CCL20);XM_005676847.3(IL22RA1);XM_005679901.2(AMHR2);XM_005679946.3(ACVR1B);XM_005680207.2(IL26);XM_005680288.3(INHB…	K04188+K05445+K04723+K04723+K04721+K04675+K04675+K04670+K04189+K05050+K04175+K14625+K14625+K05138+K04672+K13567+K05446+K22688+K04738+K04738+K04738+K06454+K12672+K05416+K05504+K05435+K10033+K05478+K05471+K13377+K04387+K04387+K05172+K05171+K05487+K05487+K05487+K05488+K05488+K05481+K05481+K22670+K05155+K05420+K05443+K05479+K05146+K05419+K05418+K21095+K05408+K16597+K14624+K04182+K05060+K22630+K05072+…
Organismal Systems	Endocrine system	Ovarian Steroidogenesis	48	144	0.99785	1	ko04913	NM_001285747.1(CYP19A1);XM_005677120.3(HSD17B7);XM_005678170.3(PRKACB);XM_005678171.3(PRKACB);XM_005680532.3(IGF1);XM_005680534.3(IGF1);XM_005680535.3(IGF1);XM_005680537.3(IGF1);XM_005680538.3(IGF1);XM_005680539.3(IGF1);XM_005682375.3(LDLR);XM_005684707.2(CGA);XM_005685526.3(PLA2G4F);XM_005686948.3(ADCY3);XM_005688139.3(Akr1c15);XM_005690990.2(PLA2G4A);XM_013962472.2(HSD3B);XM_013962473.2(HSD3B);…	K07434+K13373+K04345+K04345+K05459+K05459+K05459+K05459+K05459+K05459+K12473+K08522+K16342+K08043+K04119+K16342+K00070+K00070+K04345+K04345+K04345+K04345+K04345+K07418+K07434+K01068+K05250+K16931+K08049+K00461+K04345+K08045+K08041+K04527+K04527+K04345+K16342+K16342+K16342+K16342+K16342+K16342+K16342+K04119+K04119+K04119+K11987+K05087
Metabolism	Glycan biosynthesis and metabolism	Other glycan degradation	6	29	0.998124	1	ko00511	XM_005677401.2(GBA);XM_005684863.3(FUCA2);XM_005689977.3(NEU3);XM_005689978.3(NEU3);XM_018065400.1(HEXD);XM_018067164.1(GLB1)	K01201+K01206+K12357+K12357+K14459+K12309
Human Diseases	Drug resistance	Antifolate resistance	35	111	0.998266	1	ko01523	XM_005674671.3(GART);XM_005674672.3(GART);XM_005674673.3(GART);XM_005674675.3(GART);XM_005675201.3(ABCC5);XM_005683382.3(DHFR);XM_005698320.3(ABCC2);XM_005701339.3(IKBKG);XM_013964130.2(ABCC5);XM_013976822.2(IKBKG);XM_013976823.2(IKBKG);XM_018040732.1(ABCC1);XM_018040733.1(ABCC1);XM_018040734.1(ABCC1);XM_018040735.1(ABCC1);XM_018041347.1(CHUK);XM_018041348.1(CHUK);XM_018041970.1(IKBKB);XM_0180419…	K11787+K11787+K11787+K11787+K05668+K00287+K05666+K07210+K05668+K07210+K07210+K05665+K05665+K05665+K05665+K04467+K04467+K07209+K07209+K07210+K05668+K05668+K05668+K05668+K02580+K02580+K00287+K14609+K14609+K14609+K14609+K14609+K01930+K01930+K01930
Human Diseases	Infectious diseases	African trypanosomiasis	17	62	0.998272	1	ko05143	XM_005682354.3(ICAM1);XM_005690416.3(IL10);XM_005690626.3(SELE);XM_013968409.2(PLCB4);XM_013968410.2(PLCB4);XM_013973392.2(MYD88);XM_013974872.2(PRKCB);XM_018041093.1(FAS);XM_018052093.1(GNAQ);XM_018053694.1(F2RL1);XM_018056910.1(PLCB4);XM_018056911.1(PLCB4);XM_018056913.1(PLCB4);XM_018056914.1(PLCB4);XM_018056915.1(PLCB4);XM_018056916.1(PLCB4);XM_018063972.1(PRKCA)	K06490+K05443+K06494+K05858+K05858+K04729+K19662+K04390+K04634+K04234+K05858+K05858+K05858+K05858+K05858+K05858+K02677
Human Diseases	Cancers	Chemical carcinogenesis	58	171	0.998361	1	ko05204	NM_001285557.1(EPHX1);XM_005677944.3(GSTM1);XM_005678746.3(UGT1A1);XM_005681665.3(UGT2B31);XM_005691231.3(MGST2);XM_005696425.3(GSTA2);XM_005701375.3(CYP2E1);XM_005701520.3(UGT2B17);XM_005701673.2(UGT2B4);XM_013964670.2(UGT2B31);XM_013964671.2(UGT2B31);XM_013970074.2(EPHX1);XM_013970075.2(EPHX1);XM_013975503.2(NAT1);XM_013975505.2(NAT1);XM_013975506.2(NAT1);XM_018040942.1(UGT1A3);XM_018040953.1(U…	K01253+K00799+K00699+K00699+K00799+K00799+K07415+K00699+K00699+K00699+K00699+K01253+K01253+K00622+K00622+K00622+K00699+K00699+K00699+K00699+K00699+K00622+K00622+K00622+K00622+K00622+K07412+K00799+K00799+K00799+K00799+K00799+K09097+K09097+K09097+K00699+K00699+K00699+K00699+K00699+K00699+K00699+K00816+K00816+K00816+K00816+K00816+K00816+K00816+K00816+K00816+K01253+K11987+K07412+K07412+K00129+K00129+…
Human Diseases	Immune diseases	Graft-versus-host disease	23	79	0.998409	1	ko05332	XM_005675017.2(CD86);XM_005675019.3(CD86);XM_005696204.3(HLA-DQA2);XM_005696205.2(HLA-DQA2);XM_005696209.3(HLA-DMB);XM_005699151.3(PRF1);XM_005701570.3(BDMD1);XM_013963475.2(TRBV30);XM_013973009.2(GZMB);XM_013977037.2(HLA-DQA2);XM_013977270.2(BDMD1);XM_018038836.1(HLA-A);XM_018041093.1(FAS);XM_018044483.1(BDMD1);XM_018045106.1(CD86);XM_018045206.1(CD86);XM_018045277.1(CD86);XM_018045289.1(GZMB);X…	K05413+K05413+K06752+K06752+K06752+K07818+K01353+K10785+K01353+K06752+K01353+K06751+K04390+K01353+K05413+K05413+K05413+K01353+K05413+K05413+K01353+K01353+K01353
Metabolism	Xenobiotics biodegradation and metabolism	Drug metabolism - cytochrome P450	40	125	0.998568	1	ko00982	XM_005676340.3(AOX2);XM_005676341.3(AOX2);XM_005676342.3(AOX2);XM_005676343.3(AOX2);XM_005677944.3(GSTM1);XM_005678746.3(UGT1A1);XM_005681665.3(UGT2B31);XM_005690633.3(FMO3);XM_005690635.3(FMO2);XM_005690636.3(FMO1);XM_005690637.3(FMO4);XM_005691231.3(MGST2);XM_005696425.3(GSTA2);XM_005701375.3(CYP2E1);XM_005701520.3(UGT2B17);XM_005701673.2(UGT2B4);XM_013964670.2(UGT2B31);XM_013964671.2(UGT2B31);…	K00157+K00157+K00157+K00157+K00799+K00699+K00699+K00485+K00485+K00485+K00485+K00799+K00799+K07415+K00699+K00699+K00699+K00699+K00485+K00699+K00699+K00699+K00699+K00699+K00274+K00799+K00799+K00799+K00799+K00799+K00699+K00699+K00699+K00699+K00699+K00699+K00699+K00485+K00129+K00129
Genetic Information Processing	Transcription	Spliceosome	110	304	0.99893	1	ko03040	NM_001285649.1(HNRNPK);XM_005675077.3(NCBP2);XM_005675476.3(U2SURP);XM_005675477.3(U2SURP);XM_005675479.3(U2SURP);XM_005676850.3(SRSF10);XM_005676851.3(SRSF10);XM_005678654.3(PPIE);XM_005678655.2(PPIE);XM_005679849.3(HNRNPA1);XM_005679851.3(HNRNPA1);XM_005680014.3(DDX23);XM_005681109.3(PHF5A);XM_005681119.3(SNU13);XM_005683052.3(ZMAT2);XM_005683101.3(TCERG1);XM_005683104.3(TCERG1);XM_005683176.3(…	K12886+K12883+K12842+K12842+K12842+K12900+K12900+K09564+K09564+K12741+K12741+K12858+K12834+K12845+K12848+K12824+K12824+K12872+K12872+K12662+K12662+K12822+K06063+K12862+K12862+K12625+K12836+K12836+K12890+K12835+K12871+K12871+K12892+K12860+K03283+K03283+K12885+K12876+K12824+K12824+K12824+K12824+K12824+K12824+K12828+K03283+K12878+K12839+K12839+K11984+K11984+K12879+K12879+K12885+K12885+K12876+K12897+…
Human Diseases	Immune diseases	Allograft rejection	25	86	0.998955	1	ko05330	XM_005675017.2(CD86);XM_005675019.3(CD86);XM_005690416.3(IL10);XM_005696204.3(HLA-DQA2);XM_005696205.2(HLA-DQA2);XM_005696209.3(HLA-DMB);XM_005699151.3(PRF1);XM_005700424.3(CD40LG);XM_005701570.3(BDMD1);XM_013963475.2(TRBV30);XM_013973009.2(GZMB);XM_013977037.2(HLA-DQA2);XM_013977270.2(BDMD1);XM_018038836.1(HLA-A);XM_018041093.1(FAS);XM_018044483.1(BDMD1);XM_018045106.1(CD86);XM_018045206.1(CD86)…	K05413+K05413+K05443+K06752+K06752+K06752+K07818+K03161+K01353+K10785+K01353+K06752+K01353+K06751+K04390+K01353+K05413+K05413+K05413+K01353+K05413+K05413+K01353+K01353+K01353
Genetic Information Processing	Replication and repair	Mismatch repair	9	40	0.998981	1	ko03430	XM_005675153.3(RFC4);XM_005676786.3(RPA2);XM_005679536.3(SSBP1);XM_005690569.3(EXO1);XM_005691464.3(RFC5);XM_005699945.3(POLD4);XM_013964588.2(RFC1);XM_013964589.2(RFC1);XM_018040823.1(RFC2)	K10755+K10739+K03111+K10746+K10756+K03505+K10754+K10754+K10755
Metabolism	Global and overview maps	Carbon metabolism	70	206	0.999308	1	ko01200	XM_005675175.3(EHHADH);XM_005676461.3(RPE);XM_005676462.3(RPE);XM_005677786.3(HAO2);XM_005677789.3(HAO2);XM_005679140.3(DLD);XM_005679323.3(OGDH);XM_005681249.3(TKTL2);XM_005683802.3(PSAT1);XM_005685176.3(PKM);XM_005685177.3(PKM);XM_005688179.3(HAO1);XM_005688180.3(HAO1);XM_005690077.3(CAT);XM_005691473.2(SDS);XM_005692097.3(GOT2);XM_005695172.3(MCEE);XM_005697671.2(ALDOA);XM_005697674.3(ALDOA);X…	K07514+K01783+K01783+K11517+K11517+K00382+K00164+K00615+K00831+K00873+K00873+K11517+K11517+K03781+K17989+K14455+K05606+K01623+K01623+K01079+K01079+K01834+K00261+K11517+K11517+K01647+K01623+K12406+K00605+K01623+K07511+K00844+K00844+K00844+K00948+K00036+K00036+K00036+K00036+K00036+K12406+K12406+K00164+K00164+K00164+K01803+K00232+K01057+K01681+K00851+K00851+K00851+K00851+K00658+K00140+K08074+K08074+…
Human Diseases	Infectious diseases	Amoebiasis	92	262	0.999345	1	ko05146	NM_001286091.1(RAB7A);XM_005675289.3(PIK3CA);XM_005675869.3(COL3A1);XM_005677275.3(CD1A);XM_005677278.2(CD1E);XM_005678170.3(PRKACB);XM_005678171.3(PRKACB);XM_005678520.3(PIK3R3);XM_005678534.3(PRDX1);XM_005678936.3(COL1A2);XM_005686001.3(ARG2);XM_005686141.3(TGFB3);XM_005686291.3(IL1R2);XM_005686292.3(IL1R2);XM_005690407.3(RAB7B);XM_005690416.3(IL10);XM_005694608.3(PIK3R1);XM_005694609.3(PIK3R1)…	K07897+K00922+K19720+K06448+K06448+K04345+K04345+K02649+K13279+K06236+K01476+K13377+K04387+K04387+K07898+K05443+K02649+K02649+K05700+K06448+K04345+K04345+K04345+K04345+K04345+K01476+K05858+K05858+K05635+K10159+K13241+K06243+K19662+K13963+K13963+K13963+K13963+K02187+K05700+K06237+K04345+K06448+K08041+K00922+K07888+K07888+K07888+K07888+K07888+K07888+K02580+K02580+K05505+K05505+K00922+K04635+K04345+…
Metabolism	Amino acid metabolism	Tyrosine metabolism	21	77	0.999443	1	ko00350	NM_001287562.1(TYR);XM_005676340.3(AOX2);XM_005676341.3(AOX2);XM_005676342.3(AOX2);XM_005676343.3(AOX2);XM_005692097.3(GOT2);XM_005692220.3(TAT);XM_005692221.3(TAT);XM_005693870.3(AOC3);XM_005693872.3(AOC2);XM_005695063.3(FAH);XM_005695065.3(FAH);XM_013972175.2(AOC2);XM_018042749.1(--);XM_018042751.1(--);XM_018044693.1(MAOA);XM_018053919.1(Gstz1);XM_018056162.1(DBH);XM_018060897.1(MIF);XM_0180640…	K00505+K00157+K00157+K00157+K00157+K14455+K00815+K00815+K00276+K00276+K01555+K01555+K00276+K03334+K03334+K00274+K01800+K00503+K07253+K00129+K00129
Cellular Processes	Transport and catabolism	Phagosome	104	296	0.999668	1	ko04145	NM_001285578.1(CD36);NM_001286091.1(RAB7A);XM_005676789.3(Stx12);XM_005677144.3(FCGR2);XM_005677145.3(FCGR2);XM_005677781.3(Sec22b);XM_005679452.3(ATP6V1F);XM_005680885.3(M6PR);XM_005680886.3(M6PR);XM_005684369.3(COLEC11);XM_005685994.3(ATP6V1D);XM_005686382.3(ATP6V1B1);XM_005687981.3(MRC1);XM_005689266.3(ATP6V0D2);XM_005690407.3(RAB7B);XM_005694721.3(ITGA2);XM_005696204.3(HLA-DQA2);XM_005696205.…	K06259+K07897+K13813+K12560+K06472+K08517+K02151+K10089+K10089+K10066+K02149+K02147+K06560+K02146+K07898+K06481+K06752+K06752+K06752+K03991+K06528+K06528+K06503+K06503+K02153+K10074+K10089+K07374+K03662+K10159+K00921+K00921+K00921+K02154+K02154+K00914+K06463+K06463+K06752+K10956+K06751+K05654+K07375+K04392+K04392+K10068+K02154+K03661+K06528+K03662+K06503+K06503+K06503+K06463+K06259+K06259+K06259+…
Metabolism	Lipid metabolism	Fatty acid degradation	27	96	0.999707	1	ko00071	XM_005675175.3(EHHADH);XM_005682692.3(ALDH7A1);XM_005691559.3(ALDH2);XM_005695091.3(ACSBG1);XM_005698580.2(ACADSB);XM_005698716.3(ACSL1);XM_005698717.3(ACSL1);XM_005698718.3(ACSL1);XM_013971563.2(ALDH16A1);XM_013973015.2(ACSBG1);XM_018041274.1(ECHS1);XM_018041365.1(ACADSB);XM_018041881.1(ACSL1);XM_018041882.1(ACSL1);XM_018043311.1(CPT1A);XM_018046433.1(ALDH9A1);XM_018046559.1(CYP4A6);XM_018046560…	K07514+K14085+K00128+K15013+K09478+K01897+K01897+K01897+K00128+K15013+K07511+K09478+K01897+K01897+K08765+K00149+K07425+K07425+K00232+K01897+K01897+K15013+K00255+K00232+K00232+K00232+K07513
Metabolism	Global and overview maps	Biosynthesis of amino acids	45	146	0.999776	1	ko01230	XM_005676461.3(RPE);XM_005676462.3(RPE);XM_005680540.2(PAH);XM_005681249.3(TKTL2);XM_005683802.3(PSAT1);XM_005685176.3(PKM);XM_005685177.3(PKM);XM_005686001.3(ARG2);XM_005688914.3(PYCR3);XM_005691473.2(SDS);XM_005692097.3(GOT2);XM_005692220.3(TAT);XM_005692221.3(TAT);XM_005694051.2(PYCR1);XM_005697671.2(ALDOA);XM_005697674.3(ALDOA);XM_005697752.3(PSPH);XM_005697753.3(PSPH);XM_005698285.3(PGAM1);X…	K01783+K01783+K00500+K00615+K00831+K00873+K00873+K01476+K00286+K17989+K14455+K00815+K00815+K00286+K01623+K01623+K01079+K01079+K01834+K00789+K01647+K01476+K00826+K01623+K12406+K01623+K12657+K12657+K00548+K00948+K12406+K12406+K01803+K00789+K01681+K01476+K00789+K01689+K01689+K17989+K17989+K00826+K00826+K01620+K00286
Genetic Information Processing	Replication and repair	Homologous recombination	24	89	0.999808	1	ko03440	XM_005676786.3(RPA2);XM_005679536.3(SSBP1);XM_005685489.2(RAD51);XM_005685490.3(RAD51);XM_005686868.3(BABAM2);XM_005693106.3(RAD51C);XM_005699945.3(POLD4);XM_013965015.2(BABAM1);XM_013969384.2(MRE11);XM_018048670.1(RAD52);XM_018048671.1(RAD52);XM_018048672.1(RAD52);XM_018048673.1(RAD52);XM_018051371.1(BABAM1);XM_018051372.1(BABAM1);XM_018051373.1(BABAM1);XM_018059905.1(MRE11);XM_018059906.1(MRE11…	K10739+K03111+K04482+K04482+K12173+K10870+K03505+K20776+K10865+K10873+K10873+K10873+K10873+K20776+K20776+K20776+K10865+K10865+K10865+K10865+K10865+K03165+K03165+K03165
Human Diseases	Immune diseases	Autoimmune thyroid disease	27	99	0.999879	1	ko05320	XM_005675017.2(CD86);XM_005675019.3(CD86);XM_005676404.3(CTLA4);XM_005684707.2(CGA);XM_005690416.3(IL10);XM_005696204.3(HLA-DQA2);XM_005696205.2(HLA-DQA2);XM_005696209.3(HLA-DMB);XM_005699151.3(PRF1);XM_005700424.3(CD40LG);XM_005701570.3(BDMD1);XM_013963475.2(TRBV30);XM_013973009.2(GZMB);XM_013977037.2(HLA-DQA2);XM_013977270.2(BDMD1);XM_018038836.1(HLA-A);XM_018041093.1(FAS);XM_018044483.1(BDMD1)…	K05413+K05413+K06538+K08522+K05443+K06752+K06752+K06752+K07818+K03161+K01353+K10785+K01353+K06752+K01353+K06751+K04390+K01353+K05413+K05413+K05413+K01353+K05413+K05413+K01353+K01353+K01353
Organismal Systems	Immune system	Antigen processing and presentation	42	141	0.999897	1	ko04612	XM_005676431.3(CREB1);XM_005676432.3(CREB1);XM_005678626.3(NFYC);XM_005678629.3(NFYC);XM_005678630.3(NFYC);XM_005680839.3(NKG2A);XM_005680940.3(CD4);XM_005682930.3(HSPA4);XM_005693869.3(PSME3);XM_005696204.3(HLA-DQA2);XM_005696205.2(HLA-DQA2);XM_005696209.3(HLA-DMB);XM_005696569.3(HSPA1L);XM_005696570.3(HSPA1L);XM_013962937.2(NFYC);XM_013962939.2(NFYC);XM_013963475.2(TRBV30);XM_013968267.2(RFXAP)…	K05870+K05870+K08066+K08066+K08066+K06541+K06454+K09489+K06698+K06752+K06752+K06752+K03283+K03283+K08066+K08066+K10785+K08063+K03283+K06752+K06751+K05654+K08066+K08066+K08065+K08065+K08065+K08054+K01365+K01365+K01365+K01365+K01365+K08055+K06459+K06458+K05870+K05870+K05870+K07980+K07980+K07980
Metabolism	Xenobiotics biodegradation and metabolism	Metabolism of xenobiotics by cytochrome P450	36	125	0.999907	1	ko00980	NM_001285557.1(EPHX1);XM_005677944.3(GSTM1);XM_005678746.3(UGT1A1);XM_005681665.3(UGT2B31);XM_005691231.3(MGST2);XM_005692697.3(DHDH);XM_005696425.3(GSTA2);XM_005701375.3(CYP2E1);XM_005701520.3(UGT2B17);XM_005701673.2(UGT2B4);XM_013964670.2(UGT2B31);XM_013964671.2(UGT2B31);XM_013970074.2(EPHX1);XM_013970075.2(EPHX1);XM_018040942.1(UGT1A3);XM_018040953.1(UGT1A3);XM_018040958.1(UGT1A3);XM_018040966…	K01253+K00799+K00699+K00699+K00799+K00078+K00799+K07415+K00699+K00699+K00699+K00699+K01253+K01253+K00699+K00699+K00699+K00699+K00699+K00799+K00799+K00799+K00799+K00799+K00699+K00699+K00699+K00699+K00699+K00699+K00699+K15303+K01253+K07420+K00129+K00129
Genetic Information Processing	Translation	Ribosome biogenesis in eukaryotes	38	132	0.999938	1	ko03008	XM_005675374.3(NMD3);XM_005675483.3(XRN1);XM_005675484.3(XRN1);XM_005675815.3(IMP4);XM_005675817.3(IMP4);XM_005679435.3(RBM28);XM_005681119.3(SNU13);XM_005681312.3(GAR1);XM_005681313.2(GAR1);XM_005683699.3(RCL1);XM_005684079.3(RPP25L);XM_005684080.3(RPP25L);XM_005684081.3(RPP25L);XM_005685447.3(NOP10);XM_005686855.3(WDR43);XM_005689473.3(REXO2);XM_005691570.3(POP5);XM_005696894.3(RIOK1);XM_005697…	K07562+K12618+K12618+K14561+K14561+K14573+K12845+K11128+K11128+K11108+K14525+K14525+K14525+K11130+K14546+K13288+K03537+K07178+K14570+K14570+K14562+K12618+K14544+K07936+K14285+K03115+K14284+K11131+K14539+K12618+K12618+K14563+K14562+K14562+K14570+K14525+K03097+K03097
Human Diseases	Endocrine and metabolic diseases	Type I diabetes mellitus	26	102	0.99998	1	ko04940	XM_005675017.2(CD86);XM_005675019.3(CD86);XM_005696204.3(HLA-DQA2);XM_005696205.2(HLA-DQA2);XM_005696209.3(HLA-DMB);XM_005699151.3(PRF1);XM_005701570.3(BDMD1);XM_013963475.2(TRBV30);XM_013973009.2(GZMB);XM_013977037.2(HLA-DQA2);XM_013977270.2(BDMD1);XM_018038836.1(HLA-A);XM_018039176.1(LTA);XM_018039177.1(LTA);XM_018041093.1(FAS);XM_018044483.1(BDMD1);XM_018045106.1(CD86);XM_018045206.1(CD86);XM_…	K05413+K05413+K06752+K06752+K06752+K07818+K01353+K10785+K01353+K06752+K01353+K06751+K05468+K05468+K04390+K01353+K05413+K05413+K05413+K01353+K05413+K05413+K01580+K01353+K01353+K01353
Human Diseases	Infectious diseases	Staphylococcus aureus infection	38	138	0.999989	1	ko05150	NM_001285546.1(CATHL6);NM_001285620.1(CATHL7);NM_001285714.1(KRT26);XM_005675141.3(MASP1);XM_005675142.3(MASP1);XM_005675143.3(MASP1);XM_005677144.3(FCGR2);XM_005677145.3(FCGR2);XM_005680898.3(C3AR1);XM_005680899.3(C3AR1);XM_005682354.3(ICAM1);XM_005690416.3(IL10);XM_005692663.3(C5AR1);XM_005693787.2(KRT24);XM_005693793.2(KRT20);XM_005693812.3(KRT38);XM_005693818.3(KRT14);XM_005696204.3(HLA-DQA2)…	K13916+K13916+K07604+K03992+K03992+K03992+K12560+K06472+K04009+K04009+K06490+K05443+K04010+K07604+K07604+K07604+K07604+K06752+K06752+K06752+K05718+K03991+K10785+K03993+K07604+K07604+K07604+K04279+K06463+K06463+K06752+K07596+K06463+K07604+K07604+K07604+K07604+K07604
Genetic Information Processing	Replication and repair	Nucleotide excision repair	16	74	0.99999	1	ko03420	XM_005675153.3(RFC4);XM_005676786.3(RPA2);XM_005691464.3(RFC5);XM_005694595.3(GTF2H2);XM_005699541.3(GTF2H1);XM_005699742.3(DDB1);XM_005699945.3(POLD4);XM_005700491.3(CETN2);XM_013964588.2(RFC1);XM_013964589.2(RFC1);XM_018040823.1(RFC2);XM_018040904.1(ERCC4);XM_018044970.1(CUL4A);XM_018052206.1(XPA);XM_018056376.1(BIVM);XM_018061450.1(POLE)	K10755+K10739+K10756+K03142+K03141+K10610+K03505+K10840+K10754+K10754+K10755+K10848+K10609+K10847+K10846+K02324
Metabolism	Lipid metabolism	Arachidonic acid metabolism	51	177	0.999995	1	ko00590	XM_005676907.3(PLA2G2D);XM_005676913.3(PLA2G2A);XM_005676914.3(PLA2G2A);XM_005676915.3(PLA2G2A);XM_005676916.3(PLA2G2A);XM_005685526.3(PLA2G4F);XM_005687181.3(PTGES2);XM_005688139.3(Akr1c15);XM_005690990.2(PLA2G4A);XM_005691644.3(PLA2G3);XM_005694704.3(GPX8);XM_005694705.2(GPX8);XM_005701375.3(CYP2E1);XM_013962789.2(CYP2J2);XM_013972419.2(PLA2G2F);XM_013972800.2(GPX8);XM_018042356.1(ALOX5);XM_018…	K01047+K01047+K01047+K01047+K01047+K16342+K05309+K04119+K16342+K01047+K00432+K00432+K07415+K07418+K01047+K00432+K00461+K16817+K16817+K16817+K16817+K16817+K07412+K07425+K07425+K16343+K07422+K17726+K17726+K17726+K16342+K16342+K16342+K16342+K16342+K16342+K16342+K01047+K01047+K01047+K04119+K04119+K04119+K01831+K11987+K07412+K07412+K00460+K00460+K08022+K01047
Metabolism	Lipid metabolism	Steroid hormone biosynthesis	40	148	0.999997	1	ko00140	NM_001285747.1(CYP19A1);XM_005677120.3(HSD17B7);XM_005678746.3(UGT1A1);XM_005681665.3(UGT2B31);XM_005681720.3(SULT1E1);XM_005688139.3(Akr1c15);XM_005690127.3(HSD17B12);XM_005701375.3(CYP2E1);XM_005701520.3(UGT2B17);XM_005701673.2(UGT2B4);XM_013962472.2(HSD3B);XM_013962473.2(HSD3B);XM_013964670.2(UGT2B31);XM_013964671.2(UGT2B31);XM_013967046.2(CYP19A1);XM_018038920.1(CYP21);XM_018040942.1(UGT1A3);…	K07434+K13373+K00699+K00699+K01016+K04119+K10251+K07415+K00699+K00699+K00070+K00070+K00699+K00699+K07434+K00513+K00699+K00699+K00699+K00699+K00699+K01131+K01131+K07412+K12345+K00699+K00699+K00699+K00699+K00699+K00699+K00699+K04119+K04119+K04119+K07430+K07412+K07412+K22970+K12343
Organismal Systems	Immune system	Complement and coagulation cascades	46	175	1	1	ko04610	XM_005675141.3(MASP1);XM_005675142.3(MASP1);XM_005675143.3(MASP1);XM_005675872.3(TFPI);XM_005680898.3(C3AR1);XM_005680899.3(C3AR1);XM_005685060.3(F2RL2);XM_005688489.3(PROCR);XM_005690449.3(CR2);XM_005692612.3(PLAUR);XM_005692663.3(C5AR1);XM_005694751.3(C6);XM_005696965.3(SERPINB2);XM_005697318.2(SERPINB2);XM_005698160.3(MBL);XM_005699221.3(PLAU);XM_005701281.3(SERPINE1);XM_013968973.2(PROCR);XM_…	K03992+K03992+K03992+K03909+K04009+K04009+K04235+K06557+K04012+K03985+K04010+K03995+K19821+K19821+K03991+K01348+K03982+K06557+K06557+K04012+K03993+K03995+K03915+K03982+K03917+K06462+K04236+K03914+K03914+K03907+K06557+K04012+K04012+K04007+K04007+K04007+K04007+K04007+K04007+K04007+K04007+K04007+K04007+K04007+K03916+K03915
Human Diseases	Neurodegenerative diseases	Parkinson disease	53	195	1	1	ko05012	XM_005676414.3(NDUFS1);XM_005678170.3(PRKACB);XM_005678171.3(PRKACB);XM_005679090.3(GNAI1);XM_005682919.3(UQCR11);XM_005686542.3(COX7A2L);XM_005690792.3(UBE2J2);XM_005690814.3(CASP9);XM_005691270.2(SLC25A31);XM_005695932.3(GNAI2);XM_013962696.2(PRKACB);XM_013962697.2(PRKACB);XM_013962698.2(PRKACB);XM_013962699.2(PRKACB);XM_013962701.2(PRKACB);XM_013963999.2(APAF1);XM_013964000.2(APAF1);XM_0139640…	K03934+K04345+K04345+K04630+K00420+K02270+K04554+K04399+K05863+K04630+K04345+K04345+K04345+K04345+K04345+K02084+K02084+K02084+K08669+K03943+K08155+K02187+K15041+K15041+K15041+K15041+K09565+K15040+K04552+K04557+K02270+K04345+K08045+K03958+K08738+K02084+K03948+K03940+K03940+K03940+K03940+K03940+K04558+K04345+K10578+K10578+K04556+K04554+K02266+K02267+K10575+K03939+K03939
Genetic Information Processing	Folding, sorting and degradation	Proteasome	7	54	1	1	ko03050	XM_005679109.3(PSMC2);XM_005686603.3(PSME4);XM_005688330.3(PSMF1);XM_005693869.3(PSME3);XM_005694020.3(PSMD12);XM_018039666.1(PSMA7L);XM_018064243.1(PSMD11)	K03061+K06699+K06700+K06698+K03035+K02731+K03036
Genetic Information Processing	Replication and repair	Fanconi anemia pathway	23	110	1	1	ko03460	XM_005676786.3(RPA2);XM_005684140.3(FANCC);XM_005684141.3(FANCC);XM_005685056.3(POLK);XM_005685489.2(RAD51);XM_005685490.3(RAD51);XM_005686628.2(FANCL);XM_005692245.2(FAAP24);XM_005693106.3(RAD51C);XM_005694969.3(FANCI);XM_005695555.3(WDR48);XM_005696467.3(FANCE);XM_013966702.2(POLK);XM_013967673.2(FANCL);XM_018040904.1(ERCC4);XM_018041067.1(RMI2);XM_018045006.1(USP1);XM_018046505.1(RMI2);XM_0180…	K10739+K10890+K10890+K03511+K04482+K04482+K10606+K10898+K10870+K10895+K15361+K10892+K03511+K10606+K10848+K15365+K11832+K15365+K03511+K10898+K03165+K03165+K03165
Metabolism	Energy metabolism	Oxidative phosphorylation	41	170	1	1	ko00190	XM_005674965.2(COX17);XM_005676414.3(NDUFS1);XM_005679452.3(ATP6V1F);XM_005682919.3(UQCR11);XM_005685994.3(ATP6V1D);XM_005686382.3(ATP6V1B1);XM_005686542.3(COX7A2L);XM_005689266.3(ATP6V0D2);XM_005689515.3(ATP5MG);XM_013963581.2(ATP6V0E2);XM_013969299.2(ATP6AP1);XM_013972159.2(ATP6V0A1);XM_013972160.2(ATP6V0A1);XM_018039385.1(NDUFV2);XM_018041189.1(LHPP);XM_018042922.1(TCIRG1);XM_018043116.1(ATP6V…	K02260+K03934+K02151+K00420+K02149+K02147+K02270+K02146+K02140+K02153+K03662+K02154+K02154+K03943+K11725+K02154+K03661+K01543+K01543+K01543+K03662+K02270+K03958+K02154+K03948+K03940+K03940+K03940+K03940+K03940+K01544+K02266+K02154+K02267+K02257+K02154+K02154+K02154+K02154+K03939+K03939
Genetic Information Processing	Translation	Ribosome	18	261	1	1	ko03010	XM_005677677.2(MRPS21);XM_005677678.3(MRPS21);XM_005681806.3(MRPL1);XM_005682125.3(MRPL34);XM_005685551.2(RPL10L);XM_005686304.3(MRPS9);XM_005691176.3(RPS3A);XM_005693669.3(MRPL27);XM_005694063.3(MRPL12);XM_013972539.2(RPL10);XM_013976290.2(RPS4X);XM_018042708.1(RPLP2);XM_018046031.1(MRPS21);XM_018051023.1(MRPL4);XM_018054128.1(MRPL15);XM_018058507.1(MRPL15);XM_018063497.1(RPS9);XM_018063498.1(RP…	K02970+K02970+K02863+K02914+K02866+K02996+K02984+K02899+K02935+K02866+K02987+K02943+K02970+K02926+K02876+K02876+K02997+K02997
Genetic Information Processing	Replication and repair	Base excision repair	9	71	1	1	ko03410	XM_005679859.3(SMUG1);XM_005679861.2(SMUG1);XM_005699764.3(FEN1);XM_005699945.3(POLD4);XM_018056522.1(PARP4);XM_018056616.1(HMGB1);XM_018056617.1(HMGB1);XM_018061093.1(UNG);XM_018061450.1(POLE)	K10800+K10800+K04799+K03505+K10798+K10802+K10802+K03648+K02324
Organismal Systems	Sensory system	Olfactory transduction	107	1110	1	1	ko04740	XM_005675891.3(PDE1A);XM_005678170.3(PRKACB);XM_005678171.3(PRKACB);XM_005681818.3(PRKG2);XM_005683168.3(CAMK2A);XM_005683169.3(Camk2a);XM_005683273.2(OR2T2);XM_005685424.3(OR11G2);XM_005686948.3(ADCY3);XM_005689984.3(ARRB1);XM_005695332.3(SLC24A4);XM_005695333.3(SLC24A4);XM_005698088.3(OR1F12);XM_005698163.3(PRKG1);XM_005698672.3(Olr226);XM_005700487.2(CNGA2);XM_013962696.2(PRKACB);XM_013962697.…	K13755+K04345+K04345+K19477+K04515+K04515+K04257+K04257+K08043+K04439+K13752+K13752+K04257+K07376+K04257+K04949+K04345+K04345+K04345+K04345+K04345+K13755+K19497+K04257+K04257+K13755+K13755+K13755+K04257+K04439+K04257+K07376+K07376+K07376+K04515+K04515+K04515+K04515+K04515+K04515+K04515+K04515+K04515+K04515+K04515+K04515+K04515+K04515+K00910+K04257+K04345+K04515+K04515+K04515+K04515+K04515+K04515+…
Human Diseases	Immune diseases	Systemic lupus erythematosus	50	200	1	1	ko05322	XM_005675017.2(CD86);XM_005675019.3(CD86);XM_005677145.3(FCGR2);XM_005677703.3(H2B-I);XM_005688875.3(H3-5);XM_005689846.3(TRIM21);XM_005689847.3(TRIM21);XM_005690416.3(IL10);XM_005694751.3(C6);XM_005696204.3(HLA-DQA2);XM_005696205.2(HLA-DQA2);XM_005696209.3(HLA-DMB);XM_005696750.3(H2BC5);XM_005696753.3(H2BC4);XM_005700424.3(CD40LG);XM_005701691.3(H2BC15);XM_013963475.2(TRBV30);XM_013972794.2(C6);…	K05413+K05413+K06472+K11252+K11253+K10651+K10651+K05443+K03995+K06752+K06752+K06752+K11252+K11252+K03161+K11252+K10785+K03995+K11254+K06463+K06463+K06752+K11253+K11253+K11251+K05209+K05413+K05413+K05413+K05413+K05413+K06463+K05210+K11251+K11251+K11251+K11251+K11251+K11251+K05699+K05699+K05699+K11251+K11089+K11089+K05699+K05699+K05699+K05699+K11253
