# Supplementary material for: Characterization and Comparative Analysis of Whole-Transcriptome Sequencing in High- and Low-Fecundity Chongming White Goat Ovaries during the Estrus Phase
Source: Animals (Basel). 2024 Mar 22;14(7):988. doi: 10.3390/ani14070988 (PMC11010919; doi:10.3390/ani14070988)
Supplement: Supplementary file 1 [file animals-14-00988-s001.zip › Table S9. Differentially expressed mRNAs between LP and HP groups..xls]

## Sheet: Sheet1
id	LP-1_fpkm	LP-2_fpkm	LP-3_fpkm	HP-1_fpkm	HP-2_fpkm	HP-3_fpkm	LP_mean	HP_mean	log2(fc)	PValue	FDR	Symbol	Description
ncbi_102179192	0	5.64	3.44	0	0	0	3.02667	0.001	-11.5635	0.0226	0.85141	LOC102179192	cytochrome P450 2D14
ncbi_108634737	0.36	0.69	0	0	0	0	0.35	0.001	-8.45121	0.013212	0.744703	LOC108634737	uncharacterized LOC108634737
ncbi_108634745	0.36	0.69	0	0	0	0	0.35	0.001	-8.45121	0.013212	0.744703	LOC108634745	uncharacterized LOC108634745
ncbi_102180330	0.09	0.12	0.11	0	0	0	0.106667	0.001	-6.73697	0.0410891	0.914766	LOC102180330	myelin P2 protein
ncbi_108636029	4.13	0	6.44	0	0.06	0.05	3.52333	0.0366667	-6.58633	0.00571111	0.566763	LOC108636029	synaptosomal-associated protein 23
ncbi_102179937	30.57	1.23	139.6	2.24	0.26	0.17	57.1333	0.89	-6.00438	0.00036792	0.16713	LOC102179937	SLA class II histocompatibility antigen, DQ haplotype D alpha chain
ncbi_102174264	11.08	14.26	9.46	0.19	0.43	0.39	11.6	0.336667	-5.10666	8.2393e-43	1.45967e-38	LOC102174264	guanylate-binding protein 5
ncbi_102174358	1.07	0.19	0.01	0	0.04	0.01	0.423333	0.0166667	-4.66676	0.0031113	0.448128	GPR22	G protein-coupled receptor 22
ncbi_102189818	1.54	1.38	0.3	0	0.15	0	1.07333	0.05	-4.42403	0.00139201	0.324485	FAM159A	family with sequence similarity 159 member A
ncbi_102173760	15.42	17.19	3.73	0.02	0.04	1.85	12.1133	0.636667	-4.24991	0.0108405	0.697029	LOC102173760	fer-1-like protein 4
ncbi_102183036	0.05	0.05	0.23	0.02	0	0	0.11	0.00666667	-4.04439	0.0524791	0.941984	CLRN3	clarin 3
ncbi_102190806	0.12	0.1	0.09	0.02	0	0	0.103333	0.00666667	-3.9542	0.0234861	0.85141	SCNN1D	sodium channel epithelial 1 delta subunit
ncbi_102170967	0.34	0.04	0.06	0	0.03	0	0.146667	0.01	-3.87447	0.0200239	0.830779	ADAMTS19	ADAM metallopeptidase with thrombospondin type 1 motif 19
ncbi_108634077	2.84	0.09	0.74	0	0.26	0	1.22333	0.0866667	-3.8192	0.0271547	0.879871	LOC108634077	putative protein FAM90A13P
ncbi_102171877	0.17	0.16	0.07	0	0.01	0.02	0.133333	0.01	-3.73697	0.00352583	0.469295	RFX6	regulatory factor X6
ncbi_108637382	73.13	6.27	58.94	2.13	5.06	3.97	46.1133	3.72	-3.63181	1.88916e-06	0.00418354	LOC108637382	peptidyl-prolyl cis-trans isomerase FKBP1A
ncbi_102180970	5.62	0.14	0.56	0.38	0.08	0.14	2.10667	0.2	-3.39689	0.00324004	0.454128	ADAMTS16	ADAM metallopeptidase with thrombospondin type 1 motif 16
ncbi_102182643	1.33	0.24	0.42	0.09	0.07	0.06	0.663333	0.0733333	-3.17719	0.000844013	0.282095	GPR1	G protein-coupled receptor 1
ncbi_102173052	1.95	0.56	0.59	0.2	0.05	0.1	1.03333	0.116667	-3.14684	0.000170948	0.104432	LOC102173052	butyrophilin subfamily 1 member A1
ncbi_108638419	0.11	0.11	0.04	0.01	0.01	0.01	0.0866667	0.01	-3.11548	0.0413386	0.914766	FOXD1	forkhead box D1
ncbi_100861413	9.4	21.1	111.03	1.97	11.7	3.26	47.1767	5.64333	-3.06345	0.000535256	0.210724	CYP19A1	cytochrome P450, family 19, subfamily A, polypeptide 1
ncbi_106501943	0.93	0.89	1.43	0.07	0.32	0	1.08333	0.13	-3.05889	0.0027272	0.40945	LOC106501943	golgin subfamily A member 6-like protein 6
ncbi_108635042	1.05	4.33	18.19	1.91	0.98	0	7.85667	0.963333	-3.02781	0.0165976	0.773797	LOC108635042	protein PET100 homolog, mitochondrial
ncbi_102174373	0.87	0.2	0.27	0.04	0.1	0.04	0.446667	0.06	-2.89616	0.000837934	0.282095	LOC102174373	N-deacetylase and N-sulfotransferase 4
ncbi_102179132	6.94	1.9	1.37	0.28	1.04	0.08	3.40333	0.466667	-2.86648	0.000921564	0.282095	LOC102179132	arachidonate 15-lipoxygenase
ncbi_102182079	15.78	5.48	4.05	0.98	1.52	1.09	8.43667	1.19667	-2.81765	6.91529e-07	0.00213369	PI16	peptidase inhibitor 16
ncbi_108633177	2.55	5.15	3.6	0.42	0.69	0.53	3.76667	0.546667	-2.78456	1.86452e-12	8.25794e-09	LOC108633177	guanylate-binding protein 6-like
ncbi_102190115	0.27	0.11	0.17	0.05	0.03	0	0.183333	0.0266667	-2.78136	0.0114472	0.707141	PTCHD1	patched domain containing 1
ncbi_102179588	0.39	0.19	0.81	0.07	0.08	0.06	0.463333	0.07	-2.72662	0.000466261	0.196673	ATP1A3	ATPase Na+/K+ transporting subunit alpha 3
ncbi_102181350	0.6	2.24	0.32	0.31	0.04	0.13	1.05333	0.16	-2.71882	0.0078102	0.608791	CD5L	CD5 molecule like
ncbi_102172792	17.99	3.3	8.96	3.16	0.72	0.89	10.0833	1.59	-2.66487	0.000699027	0.257999	LOC102172792	pepsin A
ncbi_102180064	0.49	0.17	0.11	0.09	0.03	0.01	0.256667	0.0433333	-2.56635	0.0176035	0.791902	HHIPL2	HHIP like 2
ncbi_102178193	0.18	0.16	0.47	0.04	0.1	0	0.27	0.0466667	-2.5325	0.0224181	0.85141	SLC30A10	solute carrier family 30 member 10
ncbi_102181693	0.41	0.24	0.05	0.03	0.07	0.03	0.233333	0.0433333	-2.42884	0.00736491	0.604856	OTOF	otoferlin
ncbi_108634669	15.41	10.68	3.54	2.31	0.19	3.31	9.87667	1.93667	-2.35045	0.0238385	0.85141	LOC108634669	cytochrome P450 2D14-like
ncbi_100860871	79.97	15.01	7.35	11.53	5.27	3.97	34.11	6.92333	-2.30066	0.00560235	0.566763	PENK	proenkephalin
ncbi_102180351	0.43	0.27	0.03	0.04	0.09	0.02	0.243333	0.05	-2.28293	0.0313655	0.881759	TMPRSS2	transmembrane protease, serine 2
ncbi_102173111	0.73	0.62	0.22	0.06	0.11	0.16	0.523333	0.11	-2.25023	0.00210804	0.384259	LOC102173111	dimethylaniline monooxygenase [N-oxide-forming] 3
ncbi_102169330	1.03	0.33	0.25	0.12	0.22	0	0.536667	0.113333	-2.24345	0.0376566	0.903343	HOXB5	homeobox B5
ncbi_102172811	0.19	0.53	0.2	0.05	0.1	0.05	0.306667	0.0666667	-2.20163	0.0298015	0.88172	C8H9orf43	chromosome 8 C9orf43 homolog
ncbi_102189639	7.71	2.97	2.94	0.76	1.39	0.89	4.54	1.01333	-2.16358	3.5619e-05	0.0363527	MPZ	myelin protein zero
ncbi_102169219	0.42	0.09	0.2	0.1	0.06	0	0.236667	0.0533333	-2.14975	0.0524054	0.941984	KCNJ16	potassium voltage-gated channel subfamily J member 16
ncbi_102182943	0.31	0.29	0.28	0.06	0.11	0.03	0.293333	0.0666667	-2.1375	0.0259206	0.868072	CPA5	carboxypeptidase A5
ncbi_102181869	0.36	0.27	0.16	0.06	0.08	0.04	0.263333	0.06	-2.13386	0.000351482	0.163865	LOC102181869	myosin-7
MSTRG.2691	1.23	1.66	7.88	1.3	0.88	0.29	3.59	0.823333	-2.12444	0.0119345	0.721612	TRGC1	KAB0375961.1 hypothetical protein FD755_012604 [Muntiacus reevesi]
ncbi_102181554	6.62	8.94	5.45	1.59	1.93	1.31	7.00333	1.61	-2.12098	9.81952e-26	8.69813e-22	LOC102181554	guanylate-binding protein 4
ncbi_102186299	0.19	0.36	0.23	0.09	0.04	0.05	0.26	0.06	-2.11548	0.0162731	0.770501	LOC102186299	guanylate-binding protein 1
ncbi_102188883	0.28	0.25	0.24	0.08	0.08	0.02	0.256667	0.06	-2.09686	0.0128316	0.74414	HCAR1	hydroxycarboxylic acid receptor 1
ncbi_102174596	18.64	3.48	2.16	2.41	1.98	1.3	8.09333	1.89667	-2.09327	0.00671502	0.590893	PLXDC1	plexin domain containing 1
ncbi_102186194	0.4	0.23	0.18	0.08	0.05	0.06	0.27	0.0633333	-2.09192	0.0141932	0.751108	FRMD7	FERM domain containing 7
ncbi_102173185	4.09	2.9	7.09	1.96	0.21	1.15	4.69333	1.10667	-2.08439	0.0188844	0.824032	LOC102173185	tripartite motif-containing protein 5
ncbi_102171644	0.2	0.17	0.39	0.08	0.06	0.04	0.253333	0.06	-2.078	0.00172851	0.339242	SLC8A2	solute carrier family 8 member A2
ncbi_102168596	5.4	2.62	1.08	0.79	1.21	0.2	3.03333	0.733333	-2.04836	0.00396374	0.48328	PPL	periplakin
ncbi_102188231	3.67	0.95	0.53	0.16	0.61	0.48	1.71667	0.416667	-2.04264	0.0162525	0.770501	MEDAG	mesenteric estrogen dependent adipogenesis
ncbi_102175745	0.98	0.9	0.38	0.2	0.22	0.13	0.753333	0.183333	-2.03882	0.0010487	0.290292	KERA	keratocan
ncbi_102175646	1.47	2.94	0.78	0.11	0.94	0.22	1.73	0.423333	-2.03091	0.0120363	0.724167	PKD2L1	polycystin 2 like 1, transient receptor potential cation channel
ncbi_102168422	2.37	1.05	0.49	0.11	0.75	0.11	1.30333	0.323333	-2.01111	0.0275712	0.879871	ALX1	ALX homeobox 1
ncbi_102176354	0.73	0.75	0.81	0.03	0.46	0.09	0.763333	0.193333	-1.98122	0.02562	0.866442	LOC102176354	haptoglobin
ncbi_102182471	0.17	0.12	0.06	0.04	0.03	0.02	0.116667	0.03	-1.95936	0.019261	0.82422	SEMA3E	semaphorin 3E
ncbi_102168879	0.1	0.17	0.08	0.02	0.05	0.02	0.116667	0.03	-1.95936	0.026267	0.869712	SEC14L5	SEC14 like lipid binding 5
ncbi_102176564	0.36	0.87	0.09	0.13	0.13	0.08	0.44	0.113333	-1.95693	0.0348021	0.894551	GADL1	glutamate decarboxylase like 1
ncbi_102177333	13.02	12.2	7.38	1.69	2.99	3.73	10.8667	2.80333	-1.95469	1.178e-05	0.0160534	LOC102177333	cytochrome P450 2D14
ncbi_108637797	0.18	0.24	0.23	0.04	0.11	0.02	0.216667	0.0566667	-1.9349	0.0504391	0.941984	GPR25	G protein-coupled receptor 25
ncbi_102171904	0.68	0.49	0.3	0.11	0.2	0.08	0.49	0.13	-1.91427	0.00266855	0.407524	GALNT9	polypeptide N-acetylgalactosaminyltransferase 9
ncbi_102180707	0.28	0.21	0.15	0.03	0.11	0.03	0.213333	0.0566667	-1.91254	0.0343344	0.893345	SLC38A11	solute carrier family 38 member 11
ncbi_108636243	0.4	0.43	0.26	0.13	0.11	0.05	0.363333	0.0966667	-1.9102	0.00364156	0.47525	CFAP99	cilia and flagella associated protein 99
ncbi_102176102	10.93	18.53	1.33	3.48	3.06	1.68	10.2633	2.74	-1.90525	0.0150043	0.760889	PMEL	premelanosome protein
ncbi_102189918	1.5	0.24	0.17	0.11	0.2	0.2	0.636667	0.17	-1.905	0.041282	0.914766	DUSP27	dual specificity phosphatase 27 (putative)
ncbi_102169050	2.93	0.59	0.64	0.31	0.56	0.26	1.38667	0.376667	-1.88026	0.00707506	0.599722	HOXB6	homeobox B6
ncbi_102190436	1.92	0.17	0.56	0.16	0.3	0.26	0.883333	0.24	-1.87992	0.0413899	0.914766	MPZL2	myelin protein zero like 2
ncbi_102172412	2.32	0.44	1.42	0.39	0.34	0.41	1.39333	0.38	-1.87447	0.00268884	0.407524	RET	ret proto-oncogene
ncbi_102174231	4.61	2.78	1.72	1.19	1.09	0.25	3.03667	0.843333	-1.84831	0.00334717	0.459678	FAM180B	family with sequence similarity 180 member B
ncbi_102191682	0.42	0.07	0.12	0.04	0.09	0.04	0.203333	0.0566667	-1.84327	0.0447378	0.925262	KCNA6	potassium voltage-gated channel subfamily A member 6
ncbi_102177903	0.42	0.52	0.2	0.04	0.21	0.07	0.38	0.106667	-1.83289	0.017522	0.791902	BMP7	bone morphogenetic protein 7
ncbi_102168410	0.72	0.6	0.21	0.16	0.22	0.06	0.51	0.146667	-1.79796	0.0400718	0.914766	GJC3	gap junction protein gamma 3
ncbi_108633813	0.52	0.36	0.71	0.07	0.21	0.18	0.53	0.153333	-1.78932	0.00183943	0.346674	LOC108633813	netrin receptor DCC-like
ncbi_102174741	0.34	0.21	0.14	0.03	0.12	0.05	0.23	0.0666667	-1.7866	0.0222038	0.85141	EYA4	EYA transcriptional coactivator and phosphatase 4
ncbi_102183523	0.54	0.13	0.18	0.1	0.12	0.03	0.283333	0.0833333	-1.76553	0.0128126	0.74414	HMCN2	hemicentin 2
ncbi_102174446	58.9	17.51	9.02	7.73	10.52	7.01	28.4767	8.42	-1.75789	0.0060452	0.57271	TNXB	tenascin XB
ncbi_108636024	0.76	4.12	2.35	0.7	0.61	0.84	2.41	0.716667	-1.74966	0.0133448	0.744703	LOC108636024	apolipoprotein L3-like
ncbi_100861296	0.17	0.7	1.48	0.32	0.29	0.09	0.783333	0.233333	-1.74723	0.0353458	0.894551	SLC34A2	solute carrier family 34 member 2
ncbi_102171448	10.39	1.59	2.04	1.69	1.84	0.65	4.67333	1.39333	-1.74591	0.0320774	0.885175	BRINP3	BMP/retinoic acid inducible neural specific 3
ncbi_102187024	2.35	0.56	0.55	0.15	0.34	0.55	1.15333	0.346667	-1.73419	0.034463	0.893345	ADRA2A	adrenoceptor alpha 2A
ncbi_102168215	0.77	1.13	0.4	0.15	0.45	0.1	0.766667	0.233333	-1.71621	0.00537267	0.566763	CHL1	cell adhesion molecule L1 like
ncbi_102183827	0.58	1.01	1.14	0.3	0.34	0.2	0.91	0.28	-1.70044	0.01159	0.712542	LOC102183827	myeloid-associated differentiation marker-like
ncbi_102174498	1.18	0.62	0.14	0.19	0.24	0.17	0.646667	0.2	-1.69302	0.0244931	0.857889	ESRRG	estrogen related receptor gamma
ncbi_108635215	1.71	1.08	1.44	0.38	0.57	0.36	1.41	0.436667	-1.69109	9.93262e-05	0.0676794	LOC108635215	zinc finger protein 134-like
ncbi_102187618	28.4	4.78	17.29	7.86	2.94	4.91	16.8233	5.23667	-1.68374	0.0150735	0.760889	SDS	serine dehydratase
ncbi_108637650	1.38	0.95	2.54	0.65	0.68	0.2	1.62333	0.51	-1.67039	0.00952783	0.679534	LOC108637650	keratin-associated protein 16-1-like
ncbi_102180096	1.85	0.45	0.58	0.16	0.51	0.24	0.96	0.303333	-1.66213	0.0345796	0.893345	PLPPR5	phospholipid phosphatase related 5
ncbi_102173980	0.34	0.89	0.41	0.1	0.28	0.14	0.546667	0.173333	-1.65711	0.0286413	0.879871	TCP11	t-complex 11
ncbi_100860839	17.56	11.96	1.74	4.03	1.37	4.63	10.42	3.34333	-1.64	0.021251	0.84985	FOSB	FosB proto-oncogene, AP-1 transcription factor subunit
ncbi_106503979	1.46	11.59	6.67	1.99	3.28	1.13	6.57333	2.13333	-1.62352	0.0114557	0.707141	LOC106503979	GTPase IMAP family member 8
ncbi_102183935	0.51	0.44	0.25	0.22	0.11	0.06	0.4	0.13	-1.62149	0.00861753	0.641463	ADCYAP1R1	ADCYAP receptor type I
ncbi_100861253	6.35	6.73	4.31	2.96	1.69	1.02	5.79667	1.89	-1.61684	0.00143205	0.326561	RERGL	RERG like
ncbi_102169913	0.51	1.39	1.39	0.71	0.22	0.15	1.09667	0.36	-1.60706	0.0530031	0.941984	LOC102169913	nucleosome assembly protein 1-like 1
ncbi_102168738	5.23	5.15	0.73	0.76	1.82	1.07	3.70333	1.21667	-1.60589	0.0315032	0.882538	C1QTNF9	C1q and tumor necrosis factor related protein 9
ncbi_102180122	0.44	0.66	0.3	0.1	0.29	0.07	0.466667	0.153333	-1.60572	0.0436444	0.922702	FBXL21	F-box and leucine rich repeat protein 21
ncbi_102170866	1.58	3.23	5.86	1.76	1.39	0.36	3.55667	1.17	-1.60402	0.0196454	0.825616	LOC102170866	GTPase IMAP family member 4
ncbi_102177402	3.64	1.75	1.05	0.75	0.9	0.47	2.14667	0.706667	-1.603	0.00454184	0.522489	MEOX2	mesenchyme homeobox 2
ncbi_102183663	0.32	0.23	0.2	0.1	0.09	0.06	0.25	0.0833333	-1.58496	0.00782324	0.608791	DPP6	dipeptidyl peptidase like 6
ncbi_108634770	1059.68	200.21	106.59	129.87	279.93	48.6	455.493	152.8	-1.57579	0.0546878	0.944055	LOC108634770	basic proline-rich protein-like
ncbi_102184927	3.95	1.97	0.79	0.81	0.86	0.6	2.23667	0.756667	-1.56362	0.0111802	0.707141	ANGPTL1	angiopoietin like 1
ncbi_102173239	1.7	1.16	0.45	0.48	0.35	0.3	1.10333	0.376667	-1.55051	0.0253297	0.866442	CDK15	cyclin dependent kinase 15
ncbi_102182939	0.55	0.52	0.61	0.16	0.18	0.24	0.56	0.193333	-1.53434	0.0103012	0.691272	C4H7orf57	chromosome 4 C7orf57 homolog
ncbi_102180063	0.73	1.41	0.59	0.31	0.35	0.29	0.91	0.316667	-1.5229	0.0283521	0.879871	LOC102180063	olfactory receptor 5D18-like
ncbi_102186261	0.57	0.67	1.74	0.23	0.69	0.12	0.993333	0.346667	-1.51873	0.0363154	0.901586	SYCP1	synaptonemal complex protein 1
ncbi_108636023	0.76	1	0.51	0.42	0.22	0.16	0.756667	0.266667	-1.50462	0.0171756	0.7883	LOC108636023	apolipoprotein L3-like
ncbi_102185077	0.22	0.39	0.38	0.15	0.15	0.05	0.33	0.116667	-1.50007	0.0323313	0.88891	PPEF2	protein phosphatase with EF-hand domain 2
ncbi_102180983	0.78	1.49	1.82	0.93	0.3	0.22	1.36333	0.483333	-1.49605	0.0270869	0.879871	CD101	CD101 molecule
ncbi_102171019	1.46	1.02	0.9	0.31	0.61	0.28	1.12667	0.4	-1.49399	0.00110579	0.292392	ZSCAN12	zinc finger and SCAN domain containing 12
ncbi_102169922	1.28	1.02	0.51	0.24	0.56	0.21	0.936667	0.336667	-1.47621	0.00829627	0.628105	CADM3	cell adhesion molecule 3
ncbi_102177153	7.42	5.77	3.94	3.53	1.01	1.62	5.71	2.05333	-1.47552	0.0101048	0.683273	LOC102177153	alcohol dehydrogenase 6
ncbi_108635869	2.22	6.44	3.88	1.63	2.03	0.85	4.18	1.50333	-1.47534	0.00504274	0.554889	LOC108635869	GTPase IMAP family member 5-like
ncbi_102185549	0.29	0.44	0.48	0.25	0.1	0.09	0.403333	0.146667	-1.45943	0.0145575	0.758533	LOC102185549	multidrug resistance-associated protein 4
ncbi_102172556	1.94	1.31	2.21	1.07	0.56	0.36	1.82	0.663333	-1.45613	0.007333	0.604856	ATP6V0D2	ATPase H+ transporting V0 subunit d2
ncbi_102173692	0.97	0.88	0.63	0.5	0.29	0.13	0.826667	0.306667	-1.43063	0.0296289	0.88172	CPA3	carboxypeptidase A3
ncbi_102186862	1.55	1.51	2.87	1.24	0.24	0.72	1.97667	0.733333	-1.43053	0.0404204	0.914766	RASGEF1C	RasGEF domain family member 1C
ncbi_102184338	10.72	9.02	2.54	3.41	3.67	1.21	7.42667	2.76333	-1.42631	0.0162888	0.770501	GABRB2	gamma-aminobutyric acid type A receptor beta2 subunit
MSTRG.17860	22.49	5.82	3.07	4.01	4.27	3.4	10.46	3.89333	-1.42581	0.0504189	0.941984	EEF1A1	KAB0356233.1 hypothetical protein FD754_000389 [Muntiacus muntjak]
ncbi_102179517	1.27	0.66	1.63	0.74	0.4	0.21	1.18667	0.45	-1.39892	0.0204054	0.834539	P2RX5	purinergic receptor P2X 5
ncbi_102184063	0.45	0.26	0.16	0.08	0.18	0.07	0.29	0.11	-1.39855	0.0379529	0.903343	TBX18	T-box 18
ncbi_102178514	6.14	1.85	1.17	1.59	0.79	1.1	3.05333	1.16	-1.39626	0.0479057	0.935719	GDF10	growth differentiation factor 10
ncbi_102181454	4.34	4.35	0.86	1.61	1.8	0.24	3.18333	1.21667	-1.3876	0.0302576	0.88172	MYLK4	myosin light chain kinase family member 4
ncbi_102183941	2.07	4.27	5.94	2.08	2.26	0.38	4.09333	1.57333	-1.37945	0.0256569	0.866442	LOC102183941	NKG2-D type II integral membrane protein
ncbi_108633347	3.03	3.18	0.71	1.1	1.07	0.51	2.30667	0.893333	-1.36854	0.0295181	0.88172	SYN2	synapsin II
ncbi_102183962	2.13	1.6	0.5	0.6	0.81	0.24	1.41	0.55	-1.35819	0.0323913	0.88891	GABRA1	gamma-aminobutyric acid type A receptor alpha1 subunit
ncbi_102181858	1.96	11.06	6.65	0.98	4.26	2.46	6.55667	2.56667	-1.35307	0.0532981	0.941984	LOC102181858	docosahexaenoic acid omega-hydroxylase CYP4F3-like
ncbi_102176590	0.23	0.31	0.53	0.21	0.13	0.08	0.356667	0.14	-1.34915	0.0363388	0.901586	A2ML1	alpha-2-macroglobulin like 1
ncbi_102175221	0.94	1.9	2.4	0.5	1.05	0.51	1.74667	0.686667	-1.34692	0.0148765	0.760889	GPT	glutamic--pyruvic transaminase
ncbi_102176358	0.94	0.31	0.86	0.35	0.27	0.21	0.703333	0.276667	-1.34606	0.0301196	0.88172	MEOX1	mesenchyme homeobox 1
ncbi_102179198	14.84	3.22	4.85	1.9	3.77	3.38	7.63667	3.01667	-1.33999	0.0259887	0.868563	TNC	tenascin C
ncbi_102180407	1.01	0.26	0.42	0.23	0.27	0.17	0.563333	0.223333	-1.33479	0.0182026	0.804184	ZFHX4	zinc finger homeobox 4
ncbi_102188789	2.93	1.78	1.04	1.44	0.49	0.35	1.91667	0.76	-1.33453	0.0532198	0.941984	RXFP1	relaxin/insulin like family peptide receptor 1
ncbi_102189840	1.24	0.74	0.41	0.25	0.56	0.15	0.796667	0.32	-1.3159	0.045741	0.925262	PLP1	proteolipid protein 1
ncbi_102176933	3.01	4.11	1.13	0.96	1.05	1.32	2.75	1.11	-1.30887	0.0192038	0.82422	PYROXD2	pyridine nucleotide-disulphide oxidoreductase domain 2
ncbi_102188921	1.92	1.38	0.55	0.88	0.46	0.22	1.28333	0.52	-1.30331	0.0533679	0.941984	SLC16A9	solute carrier family 16 member 9
ncbi_102183401	0.56	0.92	1.53	0.32	0.56	0.34	1.00333	0.406667	-1.30288	0.0204185	0.834539	LOC102183401	natural killer cells antigen CD94
ncbi_108634590	10.29	26.69	26.73	14.02	6.37	5.46	21.2367	8.61667	-1.30136	0.0177828	0.795554	LOC108634590	ubiquitin D-like
ncbi_102190168	11.54	6.04	4.38	4.74	2.15	2.11	7.32	3	-1.28688	0.0168959	0.778042	NGFR	nerve growth factor receptor
ncbi_102177114	11.7	8.42	5.09	3.01	5.32	2.02	8.40333	3.45	-1.28437	0.00169072	0.339242	DTNA	dystrobrevin alpha
ncbi_102187300	5.04	6.02	13.26	5.25	3.18	1.65	8.10667	3.36	-1.27065	0.0224248	0.85141	ST14	suppression of tumorigenicity 14
ncbi_108636039	0.75	0.86	0.84	0.52	0.19	0.31	0.816667	0.34	-1.26421	0.0106475	0.697029	PTPRO	protein tyrosine phosphatase, receptor type O
ncbi_102191695	1.65	1.85	0.59	0.57	0.78	0.36	1.36333	0.57	-1.2581	0.0232438	0.85141	REEP6	receptor accessory protein 6
ncbi_102175502	148.96	95.46	49.56	30.98	58.2	34.35	97.9933	41.1767	-1.25086	0.00521442	0.563809	MYOC	myocilin
ncbi_102168988	1.58	0.79	0.83	0.44	0.45	0.47	1.06667	0.453333	-1.23447	0.00724812	0.604856	NLGN3	neuroligin 3
ncbi_102170962	0.42	0.53	0.53	0.27	0.13	0.23	0.493333	0.21	-1.23217	0.0469906	0.929949	KCNN1	potassium calcium-activated channel subfamily N member 1
ncbi_102182080	1.07	2.22	3.17	0.85	1.24	0.66	2.15333	0.916667	-1.2321	0.00806566	0.621266	CLIC5	chloride intracellular channel 5
ncbi_102181279	1.95	1.25	0.62	0.45	0.79	0.39	1.27333	0.543333	-1.2287	0.0262831	0.869712	SOX10	SRY-box 10
ncbi_102186809	1.06	1.06	0.78	0.43	0.69	0.12	0.966667	0.413333	-1.22571	0.0474647	0.932244	LYPD6	LY6/PLAUR domain containing 6
ncbi_106501743	2.62	2.4	2.11	1.43	1.08	0.54	2.37667	1.01667	-1.22509	0.0066333	0.589593	KRT19	keratin 19
ncbi_100860756	81.46	53.44	68.99	21.27	32.76	33.19	67.9633	29.0733	-1.22506	0.000274186	0.147196	OGN	osteoglycin
ncbi_102191252	72.43	91.43	144.98	77.3	28.66	26.26	102.947	44.0733	-1.22392	0.0230432	0.85141	PLTP	phospholipid transfer protein
ncbi_102173448	2.51	1.84	0.85	0.66	1.21	0.36	1.73333	0.743333	-1.22147	0.024282	0.857889	ERBB3	erb-b2 receptor tyrosine kinase 3
ncbi_102178276	3.09	2.71	0.93	1.02	1.09	0.78	2.24333	0.963333	-1.21954	0.0136045	0.744703	KIAA0408	KIAA0408 ortholog
ncbi_102178659	11.17	5.82	4.1	2.13	4.87	2.29	7.03	3.09667	-1.18281	0.0141764	0.751108	WFIKKN2	WAP, follistatin/kazal, immunoglobulin, kunitz and netrin domain containing 2
ncbi_102185119	7.02	7.36	10.65	4.45	5.75	0.84	8.34333	3.68	-1.18092	0.0445695	0.925262	C1QTNF3	C1q and tumor necrosis factor related protein 3
ncbi_102175408	25.86	20.71	8.94	9.3	11.49	4.05	18.5033	8.28	-1.16008	0.0190075	0.82422	STON2	stonin 2
ncbi_102190717	3.33	6.99	6.07	3.32	3.18	0.84	5.46333	2.44667	-1.15896	0.0524023	0.941984	LOC102190717	lymphotactin
ncbi_102191086	1.6	3.11	2.36	1.42	1.05	0.7	2.35667	1.05667	-1.15723	0.00617152	0.575446	COCH	cochlin
ncbi_102177337	2.76	5.74	5.53	3.48	1.96	0.86	4.67667	2.1	-1.15509	0.0486511	0.940062	SIT1	signaling threshold regulating transmembrane adaptor 1
ncbi_108637417	5.03	2.35	3.59	1.23	2.53	1.18	3.65667	1.64667	-1.15098	0.0495749	0.941984	LOC108637417	translation initiation factor IF-2-like
ncbi_108634774	3.57	5.32	3.35	1.39	3.59	0.56	4.08	1.84667	-1.14365	0.0452032	0.925262	LOC108634774	collagen alpha-1(I) chain-like
ncbi_102169685	20.91	17.31	7.05	7.02	9.22	4.43	15.09	6.89	-1.13102	0.015028	0.760889	SCUBE2	signal peptide, CUB domain and EGF like domain containing 2
ncbi_108633284	1.64	1.05	0.78	0.47	0.79	0.33	1.15667	0.53	-1.12591	0.0221454	0.85141	HRH1	histamine receptor H1
ncbi_102184669	1.32	1.6	0.65	0.27	1.03	0.34	1.19	0.546667	-1.12223	0.0501065	0.941984	SLC4A10	solute carrier family 4 member 10
ncbi_102187602	2.25	1.29	3.52	1.32	1.06	0.88	2.35333	1.08667	-1.1148	0.0239298	0.85141	OLFM1	olfactomedin 1
ncbi_108633185	63.58	78.46	62.09	22.44	41.68	30.52	68.0433	31.5467	-1.10897	2.78993e-05	0.0308915	SKP1	S-phase kinase-associated protein 1
ncbi_102188649	1.07	0.8	1.17	0.56	0.29	0.56	1.01333	0.47	-1.10838	0.0270698	0.879871	CCDC146	coiled-coil domain containing 146
ncbi_102179536	7.29	5.06	3.03	1.98	3.4	1.78	5.12667	2.38667	-1.10302	0.0253939	0.866442	SGIP1	SH3 domain GRB2 like endophilin interacting protein 1
ncbi_102190378	2.88	1.67	3.49	1.42	1.18	1.15	2.68	1.25	-1.1003	0.0133171	0.744703	CREB5	cAMP responsive element binding protein 5
ncbi_108634807	2.76	3.25	2.16	1.79	1.5	0.54	2.72333	1.27667	-1.09299	0.0223944	0.85141	LOC108634807	uncharacterized LOC108634807
ncbi_102182834	22.55	38.11	11.67	7.98	19.51	6.59	24.11	11.36	-1.08567	0.0399814	0.914766	FAM107A	family with sequence similarity 107 member A
ncbi_102189650	10.6	8.95	3.39	4.28	3.92	2.75	7.64667	3.65	-1.06693	0.0163517	0.770501	ANK3	ankyrin 3
ncbi_102188806	327.53	324.9	334.05	236.27	158.78	78.85	328.827	157.967	-1.05771	0.0160766	0.770501	AHNAK2	AHNAK nucleoprotein 2
ncbi_102174607	0.65	0.46	0.24	0.2	0.33	0.12	0.45	0.216667	-1.05445	0.0435619	0.922702	ADAM23	ADAM metallopeptidase domain 23
ncbi_102181202	400.36	310.36	477.53	261.91	193.07	121.57	396.083	192.183	-1.04332	0.00257637	0.400377	LOC102181202	BOLA class I histocompatibility antigen, alpha chain BL3-7
ncbi_102183288	11.93	14.32	7.2	5.67	7.12	3.48	11.15	5.42333	-1.03979	0.00133077	0.321989	HGF	hepatocyte growth factor
ncbi_102175728	4.08	5.2	4.69	3.45	2.43	0.96	4.65667	2.28	-1.03026	0.0309768	0.881759	ZFP57	ZFP57 zinc finger protein
ncbi_102184850	4.37	3.82	1.45	2.14	1.55	1.04	3.21333	1.57667	-1.02719	0.0298424	0.88172	SRGAP3	SLIT-ROBO Rho GTPase activating protein 3
ncbi_100860854	7.38	9.71	8.47	6.8	4.37	1.38	8.52	4.18333	-1.0262	0.0379424	0.903343	ASL	argininosuccinate lyase
ncbi_102168258	42.11	27.07	22.93	17.69	17.73	10.26	30.7033	15.2267	-1.0118	0.00394413	0.48328	ECM2	extracellular matrix protein 2
ncbi_102189717	2.88	3.31	2.08	0.96	2.1	1.08	2.75667	1.38	-0.998257	0.00739964	0.604856	LRFN5	leucine rich repeat and fibronectin type III domain containing 5
ncbi_102170328	12.57	7.87	4.31	3.67	3.85	4.87	8.25	4.13	-0.998252	0.0344966	0.893345	PTGS1	prostaglandin-endoperoxide synthase 1
ncbi_102184834	0.25	0.25	0.29	0.13	0.13	0.14	0.263333	0.133333	-0.981853	0.00544192	0.566763	LOC102184834	voltage-dependent R-type calcium channel subunit alpha-1E
ncbi_100860888	2.94	3.12	1.4	0.87	1.69	1.23	2.48667	1.26333	-0.976978	0.0382936	0.903343	SOLD1	secreted protein of Ly-6 domain 1
ncbi_102179129	7.13	5.12	3.26	2.18	3.9	1.81	5.17	2.63	-0.975101	0.0516474	0.941984	MAMSTR	MEF2 activating motif and SAP domain containing transcriptional regulator
ncbi_102184625	15.29	11.75	7.09	5.6	7.71	4.07	11.3767	5.79333	-0.973612	0.0098833	0.680931	MRAP2	melanocortin 2 receptor accessory protein 2
ncbi_102180921	15.35	7.93	8.14	6.6	4.48	4.92	10.4733	5.33333	-0.973611	0.0208816	0.838701	GLT8D2	glycosyltransferase 8 domain containing 2
ncbi_102184348	6.45	7.63	4.61	3.29	4.47	1.77	6.23	3.17667	-0.971718	0.00844556	0.636687	APLF	aprataxin and PNKP like factor
ncbi_102173322	11.29	8.95	20.85	6.65	11.25	3.07	13.6967	6.99	-0.97046	0.0492128	0.941984	COLGALT2	collagen beta(1-O)galactosyltransferase 2
ncbi_102176216	1.29	1.51	0.67	0.41	0.82	0.55	1.15667	0.593333	-0.963058	0.0439814	0.925262	ABLIM2	actin binding LIM protein family member 2
ncbi_102190835	2.23	0.96	0.94	0.74	0.97	0.43	1.37667	0.713333	-0.948531	0.0370384	0.903343	LAMA3	laminin subunit alpha 3
ncbi_102181398	2.96	2.61	3.54	2.37	1.21	1.19	3.03667	1.59	-0.933462	0.0227075	0.85141	PAPLN	papilin, proteoglycan like sulfated glycoprotein
ncbi_102177207	0.52	0.49	0.44	0.22	0.4	0.14	0.483333	0.253333	-0.931982	0.0533379	0.941984	LOC102177207	zinc finger protein OZF
ncbi_102174144	15.41	10.82	9.96	7.37	7.52	4.1	12.0633	6.33	-0.930351	0.00504196	0.554889	EDNRA	endothelin receptor type A
ncbi_102173885	0.9	1.13	0.79	0.54	0.59	0.36	0.94	0.496667	-0.920383	0.00223352	0.384259	RGS7BP	regulator of G-protein signaling 7 binding protein
ncbi_102179241	1.75	1.8	1.21	0.92	1.16	0.45	1.58667	0.843333	-0.911824	0.0139295	0.751108	AKAP6	A-kinase anchoring protein 6
ncbi_102183735	0.66	0.62	0.43	0.3	0.32	0.29	0.57	0.303333	-0.910058	0.0392565	0.912687	IL17RE	interleukin 17 receptor E
ncbi_102169394	0.2	0.25	0.13	0.12	0.13	0.06	0.193333	0.103333	-0.903785	0.0386229	0.906678	CCDC168	coiled-coil domain containing 168
ncbi_108633459	169.08	70.12	165.34	63.22	100.95	52.26	134.847	72.1433	-0.902382	0.0149177	0.760889	LOC108633459	BOLA class I histocompatibility antigen, alpha chain BL3-7-like
ncbi_102183128	1.35	1.23	0.97	0.95	0.56	0.39	1.18333	0.633333	-0.90182	0.0464291	0.929244	CFAP70	cilia and flagella associated protein 70
ncbi_100861043	4.09	3.07	2.58	1.36	2.89	1	3.24667	1.75	-0.891604	0.0527143	0.941984	PSMC3IP	PSMC3 interacting protein
ncbi_102179034	18.07	28.2	12.62	10.44	11.3	10.17	19.63	10.6367	-0.884014	0.00745432	0.604856	FAT4	FAT atypical cadherin 4
ncbi_108638003	6.09	5.88	4.94	3.5	3.55	2.17	5.63667	3.07333	-0.875038	0.00153925	0.336054	INAFM1	InaF motif containing 1
ncbi_102174036	66.83	57.08	26.5	28.97	32.83	20.21	50.1367	27.3367	-0.875029	0.0273942	0.879871	LOC102174036	sulfotransferase 1C4
ncbi_102188558	14.22	12.41	7.29	3.25	9.31	6.07	11.3067	6.21	-0.864508	0.0500055	0.941984	GPM6A	glycoprotein M6A
ncbi_102179877	15.4	7.72	9.85	7.2	6.25	4.77	10.99	6.07333	-0.855631	0.0247024	0.858092	MEIS3	Meis homeobox 3
ncbi_102185833	7.63	4	3.58	2.82	3.23	2.37	5.07	2.80667	-0.853128	0.0256019	0.866442	ADAMTSL1	ADAMTS like 1
ncbi_102183078	3.47	3.98	2.88	2.45	1.94	1.35	3.44333	1.91333	-0.847718	0.0268206	0.875053	HACD1	3-hydroxyacyl-CoA dehydratase 1
ncbi_102189320	18.84	20.47	18.37	12.74	10.8	8.54	19.2267	10.6933	-0.846397	0.00718897	0.6045	KLF12	Kruppel like factor 12
ncbi_102182055	67.92	49.13	58.63	47.67	25.09	25.47	58.56	32.7433	-0.838714	0.0309043	0.881759	SESN3	sestrin 3
ncbi_102188850	24.81	30.29	15.56	18.8	13.66	7.06	23.5533	13.1733	-0.838311	0.0529477	0.941984	FGF1	fibroblast growth factor 1
ncbi_102168726	18.05	16.6	24.88	13.11	11.49	8.71	19.8433	11.1033	-0.837662	0.00566057	0.566763	ASPN	asporin
ncbi_102170978	6.92	7.6	3.96	2.82	5.08	2.45	6.16	3.45	-0.836334	0.0442327	0.925262	LYSMD2	LysM domain containing 2
ncbi_102176533	4.03	5.39	3.42	3.12	2.26	1.82	4.28	2.4	-0.834576	0.0260334	0.868563	IDNK	IDNK, gluconokinase
ncbi_102188402	0.66	0.74	0.93	0.49	0.54	0.28	0.776667	0.436667	-0.830763	0.0532487	0.941984	FAM151B	family with sequence similarity 151 member B
ncbi_102177164	23.95	19.63	28.61	15.73	16.91	8.03	24.0633	13.5567	-0.827834	0.0140606	0.751108	PRSS35	protease, serine 35
ncbi_102168704	6.49	6.13	3.81	3.49	3.11	2.66	5.47667	3.08667	-0.827248	0.00612374	0.575446	PDE3A	phosphodiesterase 3A
ncbi_102180225	322.87	189.24	188.31	175.16	147.27	72.37	233.473	131.6	-0.827098	0.0464727	0.929244	GSN	gelsolin
ncbi_102170686	6.91	9.73	6.76	6.46	4.43	2.3	7.8	4.39667	-0.827064	0.0533234	0.941984	ARRDC2	arrestin domain containing 2
ncbi_102184020	2.71	2.91	1.53	1.25	1.81	0.99	2.38333	1.35	-0.820021	0.0218565	0.85141	MAPK4	mitogen-activated protein kinase 4
ncbi_102172328	2.86	2.23	2.43	1.55	1.34	1.37	2.50667	1.42	-0.819879	0.0154249	0.761299	SNCG	synuclein gamma
ncbi_102168220	7.54	7.34	4.72	3.32	5.88	2.09	6.53333	3.76333	-0.795808	0.0425086	0.918394	PLA2G2C	phospholipase A2 group IIC
ncbi_102189931	19.08	14.43	7.08	6.39	9.88	7.17	13.53	7.81333	-0.792152	0.0543014	0.944055	ALDH1L2	aldehyde dehydrogenase 1 family member L2
ncbi_102183895	1.37	1.66	1.08	0.73	1.24	0.41	1.37	0.793333	-0.788177	0.0520165	0.941984	PRDM16	PR/SET domain 16
ncbi_102187135	12.56	18.15	9.35	7.42	10.57	5.22	13.3533	7.73667	-0.787416	0.0244816	0.857889	SESN1	sestrin 1
ncbi_102185915	8.11	8.01	4.18	4.09	4.94	2.75	6.76667	3.92667	-0.78514	0.0289387	0.879871	KLHL4	kelch like family member 4
ncbi_102179699	38.92	34.47	30.03	27.31	18.16	14.65	34.4733	20.04	-0.782598	0.0175043	0.791902	GAS7	growth arrest specific 7
ncbi_102182717	5.86	5.89	4.1	2.08	5.06	2.08	5.28333	3.07333	-0.781644	0.0518426	0.941984	HSPB8	heat shock protein family B (small) member 8
ncbi_102168961	6.53	8.03	5.42	4.25	5.25	2.19	6.66	3.89667	-0.773282	0.0234268	0.85141	KIAA1107	KIAA1107 ortholog
ncbi_102179567	7.38	5.2	6.34	4.69	3.04	3.39	6.30667	3.70667	-0.766755	0.0225136	0.85141	TEP1	telomerase associated protein 1
ncbi_102186529	8.95	11.14	12.74	6.04	9	4.28	10.9433	6.44	-0.76492	0.0112467	0.707141	FAM171B	family with sequence similarity 171 member B
ncbi_102176947	42.2	37.7	21	20.21	21.74	17.43	33.6333	19.7933	-0.764877	0.0176117	0.791902	COL4A5	collagen type IV alpha 5 chain
ncbi_102179902	6.71	6.03	5.65	5.05	3.49	2.32	6.13	3.62	-0.759897	0.0318618	0.885175	TRIM45	tripartite motif containing 45
ncbi_102176978	3.99	4.24	4.32	3.31	2.03	2.08	4.18333	2.47333	-0.758196	0.0222609	0.85141	CHMP4C	charged multivesicular body protein 4C
ncbi_102186399	2.63	2.45	2.24	1.88	1.67	0.78	2.44	1.44333	-0.757477	0.0303098	0.88172	LTB4R	leukotriene B4 receptor
ncbi_102176677	31.91	25.5	13.06	13.64	17.76	10.3	23.49	13.9	-0.756962	0.0514196	0.941984	COL4A6	collagen type IV alpha 6 chain
ncbi_102186704	5.75	4.21	3.55	3.45	2.61	1.96	4.50333	2.67333	-0.752354	0.0278962	0.879871	PKHD1L1	polycystic kidney and hepatic disease 1 (autosomal recessive)-like 1
ncbi_102179197	34.15	34.02	23.78	26.27	15.41	12.94	30.65	18.2067	-0.75142	0.0442663	0.925262	ABCA1	ATP binding cassette subfamily A member 1
ncbi_102170922	75.16	69.02	82.64	37.11	59.22	38.46	75.6067	44.93	-0.750834	0.0024843	0.396504	MEA1	male-enhanced antigen 1
ncbi_102180714	15.58	13.74	7.63	6.17	10.99	4.84	12.3167	7.33333	-0.748071	0.0432569	0.922702	SETBP1	SET binding protein 1
ncbi_102188939	1.78	2.03	1.62	1.27	1.34	0.63	1.81	1.08	-0.744958	0.0420404	0.915655	ZNF300	zinc finger protein 300
ncbi_102180334	4.78	6.44	3.37	2.6	4.3	1.82	4.86333	2.90667	-0.74258	0.0549631	0.944055	TAF1A	TATA-box binding protein associated factor, RNA polymerase I subunit A
ncbi_102169816	5.26	7.5	7.92	4.93	4.49	2.99	6.89333	4.13667	-0.736733	0.0164092	0.770501	RNF144B	ring finger protein 144B
ncbi_102181445	1.84	1.84	1.33	1.05	1.35	0.61	1.67	1.00333	-0.735047	0.0355532	0.894551	ASIC4	acid sensing ion channel subunit family member 4
ncbi_102177315	529.01	424.7	435.87	405.61	219.6	210.13	463.193	278.447	-0.734213	0.0472021	0.929949	FBLN1	fibulin 1
ncbi_108636349	3.87	3.8	2.91	2.05	2.25	2.1	3.52667	2.13333	-0.725196	0.00303196	0.443919	TIGD6	tigger transposable element derived 6
ncbi_102180021	504.98	538.28	381.06	250.46	383.04	228.77	474.773	287.423	-0.724062	0.00340805	0.460894	CDR1	cerebellar degeneration related protein 1
ncbi_102172184	18.62	11.89	20.43	14.7	7.65	8.5	16.98	10.2833	-0.723528	0.0519013	0.941984	LOC102172184	carcinoembryonic antigen-related cell adhesion molecule 7
ncbi_102180265	4.56	5.7	2.87	3.28	2.62	2.06	4.37667	2.65333	-0.722027	0.0544741	0.944055	AMT	aminomethyltransferase
ncbi_102170515	6.77	9.03	5.16	4.48	4.56	3.7	6.98667	4.24667	-0.718273	0.00957348	0.679534	MLLT3	MLLT3, super elongation complex subunit
ncbi_102171792	10.15	16.07	9.7	7.08	7.55	7.22	11.9733	7.28333	-0.717154	0.00415633	0.494272	C10H15orf41	chromosome 10 C15orf41 homolog
ncbi_102180201	12.61	12.07	8.71	8.37	6.83	5.14	11.13	6.78	-0.715096	0.0361233	0.901586	ALPK1	alpha kinase 1
ncbi_102168948	52.37	35.95	55.16	37.95	28	21.75	47.8267	29.2333	-0.710201	0.0237949	0.85141	LOC102168948	CD302 antigen
ncbi_102171228	8.75	5.56	5.3	4.22	4.38	3.42	6.53667	4.00667	-0.706153	0.0220369	0.85141	CC2D2A	coiled-coil and C2 domain containing 2A
ncbi_102182081	15.2	15.61	18.55	9.61	14.03	6.76	16.4533	10.1333	-0.699271	0.0153868	0.761299	OBSL1	obscurin like 1
ncbi_102172552	15.69	14.41	12.71	9.94	11.01	5.43	14.27	8.79333	-0.698503	0.0245945	0.857889	CELF2	CUGBP, Elav-like family member 2
ncbi_102169462	20.22	19.28	11.39	8.52	13.82	9.02	16.9633	10.4533	-0.698457	0.033666	0.891415	LOC102169462	kelch-like protein 13
ncbi_102183621	50.16	36.85	45.47	33.65	26.82	21.3	44.16	27.2567	-0.696131	0.0175883	0.791902	FMOD	fibromodulin
ncbi_102169429	7.72	8.88	11.44	7.38	4.63	5.32	9.34667	5.77667	-0.694215	0.0518004	0.941984	PTPN18	protein tyrosine phosphatase, non-receptor type 18
ncbi_102178309	7.47	5.44	3.92	3.51	4.13	2.78	5.61	3.47333	-0.69168	0.0377924	0.903343	NOVA1	NOVA alternative splicing regulator 1
ncbi_102185692	43.69	37.17	45.05	23.39	36.11	19.22	41.97	26.24	-0.677591	0.0107971	0.697029	ADSSL1	adenylosuccinate synthase like 1
ncbi_102175577	7.75	9.03	5.45	3.84	5.79	4.34	7.41	4.65667	-0.670176	0.00764547	0.607386	FRMD3	FERM domain containing 3
ncbi_102182486	15.98	10.47	13.8	22.12	16.69	23.28	13.4167	20.6967	0.625372	0.0377478	0.903343	SLC6A8	solute carrier family 6 member 8
ncbi_102186154	72.36	78.2	61.01	64.89	115.57	145.94	70.5233	108.8	0.625506	0.0431728	0.922618	STAT3	signal transducer and activator of transcription 3
ncbi_102190767	2.95	3.5	3.31	4.3	6.37	4.4	3.25333	5.02333	0.626726	0.00371548	0.476981	POLR3H	RNA polymerase III subunit H
ncbi_102176409	11.22	11.68	12.37	15.12	14.82	24.66	11.7567	18.2	0.630459	0.0345921	0.893345	SLC30A9	solute carrier family 30 member 9
ncbi_102169420	5.94	9.41	8.57	13.09	12.7	11.26	7.97333	12.35	0.631256	0.00399571	0.48328	NLN	neurolysin
ncbi_102181448	2.52	2.76	2.21	2.88	4.66	4.08	2.49667	3.87333	0.633572	0.0234332	0.85141	GALE	UDP-galactose-4-epimerase
ncbi_102185023	11.87	12.55	15.25	19.63	20.74	21.41	13.2233	20.5933	0.639091	0.00239972	0.392874	KIAA1671	KIAA1671 ortholog
ncbi_102175947	2.64	2.92	2.88	4.6	4.96	3.6	2.81333	4.38667	0.640845	0.00401005	0.48328	DOHH	deoxyhypusine hydroxylase/monooxygenase
ncbi_102171077	0.94	1.27	1.4	1.34	2.13	2.16	1.20333	1.87667	0.641136	0.0312818	0.881759	PLEKHH1	pleckstrin homology, MyTH4 and FERM domain containing H1
ncbi_102179318	10.27	13.71	17.04	15.2	22.88	25.9	13.6733	21.3267	0.641294	0.039899	0.914766	HSPA13	heat shock protein family A (Hsp70) member 13
ncbi_108633809	23.21	32.73	27.89	30.43	43.98	56.57	27.9433	43.66	0.643808	0.029152	0.879871	LOC108633809	sodium/potassium-transporting ATPase subunit beta-3
ncbi_102177734	11.11	12.3	8.7	13.75	16.76	19.8	10.7033	16.77	0.647823	0.0137221	0.745709	MRPL13	mitochondrial ribosomal protein L13
ncbi_102186231	3.49	3.42	3.04	4.96	7.25	3.38	3.31667	5.19667	0.647852	0.020388	0.834539	NECTIN1	nectin cell adhesion molecule 1
ncbi_102191380	1.78	3.94	2.31	2.91	5.7	3.99	2.67667	4.2	0.649952	0.0380381	0.903343	WDR4	WD repeat domain 4
ncbi_102178509	6.57	4.48	5.88	10.11	5.9	10.61	5.64333	8.87333	0.652929	0.0505993	0.941984	SLC20A2	solute carrier family 20 member 2
ncbi_102187231	30.55	34.53	36.91	49.44	40.57	70.42	33.9967	53.4767	0.653516	0.0289394	0.879871	IL1R1	interleukin 1 receptor type 1
ncbi_102181956	4.62	7.77	5.63	5.91	11.08	11.36	6.00667	9.45	0.65375	0.0476562	0.932661	RPF2	ribosome production factor 2 homolog
ncbi_106503769	24.6	25.57	31.79	31.64	43.92	53.54	27.32	43.0333	0.655497	0.0293319	0.880754	POLR2L	RNA polymerase II subunit L
ncbi_100860915	45.67	41.05	40.64	77.31	63.77	59.6	42.4533	66.8933	0.655985	0.0017668	0.339242	ASIP	agouti signaling protein
ncbi_102191741	11.21	11.74	13.16	15.87	18.24	22.85	12.0367	18.9867	0.657551	0.0131488	0.744703	LOC102191741	cytochrome c oxidase subunit 5A, mitochondrial
ncbi_102189272	5.39	6	4.99	6.46	8.91	10.47	5.46	8.61333	0.657671	0.0148131	0.760889	YRDC	yrdC N6-threonylcarbamoyltransferase domain containing
ncbi_102181026	12.62	17.09	15.91	15.5	30	26.5	15.2067	24	0.65833	0.0282524	0.879871	NDUFA11	NADH:ubiquinone oxidoreductase subunit A11
ncbi_102169273	11.85	17.2	14.49	16.21	29.19	23.56	14.5133	22.9867	0.663418	0.0153902	0.761299	C7H19orf60	chromosome 7 C19orf60 homolog
ncbi_102184607	11.18	13.01	13.91	13.6	20.55	26.39	12.7	20.18	0.668098	0.0297354	0.88172	RPS6KA3	ribosomal protein S6 kinase A3
ncbi_102173075	35.27	29.18	35.51	37.71	62	59.54	33.32	53.0833	0.671871	0.0143448	0.755576	SLC25A5	solute carrier family 25 member 5
ncbi_102188675	21.83	25.14	31.85	33.63	41.44	50.69	26.2733	41.92	0.674039	0.0181761	0.804184	LOC102188675	cytochrome c oxidase subunit 7A2, mitochondrial
ncbi_106503061	6.99	7.07	7.79	7.33	11.32	16.26	7.28333	11.6367	0.676007	0.0463043	0.929244	LOC106503061	breakpoint cluster region protein
ncbi_102180685	6.32	6.92	6.95	10.32	10.08	11.89	6.73	10.7633	0.677447	0.00124595	0.31089	SRXN1	sulfiredoxin 1
ncbi_102170266	13.32	14.33	14.21	17.45	24.14	25.38	13.9533	22.3233	0.677943	0.00850414	0.638387	LOC102170266	cytochrome c oxidase copper chaperone
ncbi_102190332	10.41	12.75	11.89	12.88	15.26	28.07	11.6833	18.7367	0.681412	0.0524983	0.941984	PITRM1	pitrilysin metallopeptidase 1
ncbi_102172909	4.01	5.33	6.22	7.25	7.4	10.34	5.18667	8.33	0.683509	0.0247975	0.859712	PTGES2	prostaglandin E synthase 2
ncbi_102175959	12.52	8.85	8.06	13.74	14.48	19.05	9.81	15.7567	0.683637	0.0167307	0.775921	LOC102175959	tumor necrosis factor receptor superfamily member 10B
ncbi_102184109	2.87	1.88	3.68	3.64	5.56	4.35	2.81	4.51667	0.684688	0.0496344	0.941984	MOCOS	molybdenum cofactor sulfurase
ncbi_106503988	3.65	3.19	3.52	6.31	5.21	5.15	3.45333	5.55667	0.68623	0.00693712	0.59371	MAFK	MAF bZIP transcription factor K
ncbi_102188253	2.57	2.72	2.02	3.09	4.52	4.17	2.43667	3.92667	0.688396	0.0120585	0.724167	TK1	thymidine kinase 1
ncbi_102188228	3.47	4.29	4.53	6.05	6.7	7.07	4.09667	6.60667	0.689472	0.000823221	0.282095	EPT1	ethanolaminephosphotransferase 1
ncbi_102171071	6.15	6.35	8.51	8.02	12.45	13.45	7.00333	11.3067	0.69106	0.0288684	0.879871	BCKDHB	branched chain keto acid dehydrogenase E1 subunit beta
ncbi_102170665	2.25	1.48	1.93	2.25	4.36	2.53	1.88667	3.04667	0.691392	0.0413122	0.914766	GNG4	G protein subunit gamma 4
ncbi_106502409	2.04	2.72	1.64	2.57	4.53	3.25	2.13333	3.45	0.693487	0.040596	0.914766	C8H9orf40	chromosome 8 C9orf40 homolog
ncbi_106501894	3.83	5.36	5.31	6.21	8.66	8.61	4.83333	7.82667	0.69538	0.00987172	0.680931	TIMM8A	translocase of inner mitochondrial membrane 8 homolog A (yeast)
ncbi_102185905	33.51	46.39	21.78	54.76	58.03	51.9	33.8933	54.8967	0.695717	0.010806	0.697029	OSTC	oligosaccharyltransferase complex non-catalytic subunit
ncbi_102180472	2.57	1.91	1.76	2.4	4.14	3.57	2.08	3.37	0.696165	0.0317926	0.885175	TIFA	TRAF interacting protein with forkhead associated domain
ncbi_102181073	144.46	180.48	215.33	320.21	214.54	340.71	180.09	291.82	0.696361	0.0215456	0.85141	APOD	apolipoprotein D
ncbi_102173961	12.44	15.2	9.47	14.71	17.94	27.59	12.37	20.08	0.698914	0.0313545	0.881759	APLP1	amyloid beta precursor like protein 1
ncbi_102177419	14.06	16.55	15.73	16.36	27.2	31.72	15.4467	25.0933	0.700009	0.0288662	0.879871	NDUFA1	NADH:ubiquinone oxidoreductase subunit A1
ncbi_102185512	13.74	11.17	10.84	14.69	15.35	28.13	11.9167	19.39	0.702332	0.044585	0.925262	RND3	Rho family GTPase 3
ncbi_102189125	27.22	39.37	51.76	48.87	61.66	82.5	39.45	64.3433	0.705765	0.0378836	0.903343	NT5E	5'-nucleotidase ecto
ncbi_102185338	8.71	8.6	8.22	9.93	12.95	18.76	8.51	13.88	0.705777	0.0219909	0.85141	NOS3	nitric oxide synthase 3
ncbi_102174200	4.5	5.25	3.62	6.2	7.77	7.87	4.45667	7.28	0.707973	0.00159978	0.337285	RELL1	RELT like 1
ncbi_102184631	20.63	29.01	27.47	24.89	55.03	46.12	25.7033	42.0133	0.708892	0.0279025	0.879871	ODC1	ornithine decarboxylase 1
ncbi_102173990	2.63	3.6	4.73	4.74	8.06	5.12	3.65333	5.97333	0.709323	0.026556	0.872848	LRRC8B	leucine rich repeat containing 8 family member B
ncbi_108633875	15.93	17.53	18.19	24.8	25.53	34.4	17.2167	28.2433	0.714105	0.00795907	0.615733	COPS9	COP9 signalosome subunit 9
ncbi_102172750	5.43	8.26	9.36	8.59	11.96	17.43	7.68333	12.66	0.720473	0.0501394	0.941984	QPCTL	glutaminyl-peptide cyclotransferase like
ncbi_102188496	14.72	16.31	23.03	35.73	21.46	32.35	18.02	29.8467	0.727971	0.028858	0.879871	SMIM3	small integral membrane protein 3
ncbi_102175815	2.07	2.01	2.25	2.63	4.62	3.28	2.11	3.51	0.734228	0.0395617	0.914766	LOC102175815	uncharacterized LOC102175815
ncbi_102182053	1.5	2.63	1.34	4.17	2.66	2.27	1.82333	3.03333	0.734326	0.0339942	0.893345	ADGRB3	adhesion G protein-coupled receptor B3
ncbi_102183106	20.19	26.76	16.91	25.57	50.63	30.34	21.2867	35.5133	0.738411	0.00984731	0.680931	PLK2	polo like kinase 2
ncbi_100861326	4.49	4.96	5.84	4.98	11.85	8.77	5.09667	8.53333	0.743555	0.0284715	0.879871	LOC100861326	N-acetyllactosaminide beta-1,6-N-acetylglucosaminyl-transferase
ncbi_102177017	2.26	2.9	2.8	2.87	4.72	5.75	2.65333	4.44667	0.744918	0.0349591	0.894551	RPP40	ribonuclease P/MRP subunit p40
ncbi_102177426	1.75	2.39	1.41	2.22	3.58	3.55	1.85	3.11667	0.752479	0.0206041	0.836228	GTPBP6	GTP binding protein 6 (putative)
ncbi_102178874	5.9	4.91	5.77	7.09	12.53	8.38	5.52667	9.33333	0.755983	0.00339178	0.460894	AGL	amylo-alpha-1, 6-glucosidase, 4-alpha-glucanotransferase
ncbi_102190573	3.26	4.4	3.94	6.56	6.57	6.5	3.86667	6.54333	0.758935	0.00253281	0.399393	NUDT16L1	nudix hydrolase 16 like 1
ncbi_100860961	10.14	8.99	12.11	15.37	16.43	21.13	10.4133	17.6433	0.760691	0.00966598	0.679534	LOC100860961	peptidyl-prolyl cis-trans isomerase A
ncbi_108634238	76.16	125.7	54.12	81.61	190.36	161.74	85.3267	144.57	0.7607	0.0509271	0.941984	LOC108634238	interferon-induced transmembrane protein 3-like
ncbi_102188968	9.41	7.14	9.06	10.78	12.66	20.05	8.53667	14.4967	0.763976	0.0301118	0.88172	SERTAD1	SERTA domain containing 1
ncbi_102182670	17.16	16.19	13.94	15.94	24.86	39.91	15.7633	26.9033	0.771212	0.0375585	0.903343	ROBO4	roundabout guidance receptor 4
ncbi_102170036	3.56	4.01	3.43	3.49	6.49	8.87	3.66667	6.28333	0.777061	0.0363871	0.901586	TEAD4	TEA domain transcription factor 4
ncbi_102185663	135.28	141.82	139.12	137.85	403.43	173.33	138.74	238.203	0.77981	0.041692	0.914766	HSPA5	heat shock protein family A (Hsp70) member 5
ncbi_102179959	8	7.53	8.57	12.3	9.96	19.29	8.03333	13.85	0.785815	0.0190485	0.82422	SLC25A30	solute carrier family 25 member 30
ncbi_106503295	0.64	0.64	0.56	0.62	1.43	1.13	0.613333	1.06	0.789321	0.0386397	0.906678	SOX9	SRY-box 9
ncbi_102184900	39.53	56.02	46.99	38.92	105.05	103.47	47.5133	82.48	0.795712	0.0415384	0.914766	TUBB4B	tubulin beta 4B class IVb
ncbi_102183511	7.49	11.09	9.5	22.37	11.45	14.94	9.36	16.2533	0.796155	0.0133199	0.744703	ELL2	elongation factor for RNA polymerase II 2
ncbi_102168542	8.59	8.55	10.3	13.09	9.73	24.91	9.14667	15.91	0.798616	0.0483555	0.93991	SFXN1	sideroflexin 1
ncbi_102183291	56.23	52.12	53.25	51.01	95.15	135.18	53.8667	93.78	0.799887	0.0331958	0.890563	OGDH	oxoglutarate dehydrogenase
ncbi_106501825	1.9	1.92	1.82	1.71	3.09	5.02	1.88	3.27333	0.800028	0.0476965	0.932661	EGR3	early growth response 3
ncbi_102173700	10.17	12.73	9.13	8.94	27.06	19.8	10.6767	18.6	0.800841	0.0384523	0.905878	SRF	serum response factor
ncbi_102177384	2.38	3.82	4.19	4.59	7.2	6.35	3.46333	6.04667	0.803979	0.00549218	0.566763	GALNT13	polypeptide N-acetylgalactosaminyltransferase 13
ncbi_102190506	4.51	3.91	4.27	8.16	6.28	7.8	4.23	7.41333	0.809465	0.00648675	0.586527	ALKBH7	alkB homolog 7
ncbi_102172596	24.54	26.26	36.24	38.27	55.67	58.72	29.0133	50.8867	0.810572	0.00698689	0.595095	TLL2	tolloid like 2
ncbi_102171079	159.37	113.95	154.05	231.96	159.51	362.65	142.457	251.373	0.819308	0.0333665	0.890563	COL4A1	collagen type IV alpha 1 chain
ncbi_102169468	23.88	20.31	29.47	38.91	25.8	65.66	24.5533	43.4567	0.823659	0.0464348	0.929244	ANXA3	annexin A3
ncbi_102189030	17.91	18.45	16.72	19.93	29.6	44.49	17.6933	31.34	0.824799	0.0151611	0.760889	MIDN	midnolin
ncbi_102172145	8.79	10.12	10.42	16.37	14.73	21.08	9.77667	17.3933	0.83112	0.00161827	0.337285	FSTL3	follistatin like 3
ncbi_102174732	7.41	9.04	10.2	9.76	13.82	23.84	8.88333	15.8067	0.83136	0.0304788	0.881759	PGM2	phosphoglucomutase 2
ncbi_102183989	26.93	32.88	21.03	24.14	70.03	49.78	26.9467	47.9833	0.832427	0.0285635	0.879871	TP53BP2	tumor protein p53 binding protein 2
ncbi_102177477	8.59	13.35	8.67	10.13	15.22	29.51	10.2033	18.2867	0.841752	0.045908	0.925262	ETS2	ETS proto-oncogene 2, transcription factor
ncbi_100860856	32.41	35.17	33.54	33.38	80.91	67.05	33.7067	60.4467	0.842629	0.0112748	0.707141	SOD2	superoxide dismutase 2, mitochondrial
ncbi_102181320	35.76	40.59	53.7	77.57	47.85	108.07	43.35	77.83	0.844294	0.0275175	0.879871	REXO2	RNA exonuclease 2
ncbi_102187243	15.65	17.82	21.71	23.83	27.22	48.08	18.3933	33.0433	0.845176	0.0179437	0.800731	IMPAD1	inositol monophosphatase domain containing 1
ncbi_102173523	4.6	6.05	5.57	6.17	7.39	15.61	5.40667	9.72333	0.846712	0.0381166	0.903343	LRRC8C	leucine rich repeat containing 8 family member C
ncbi_100861063	5.91	6.16	8.39	10.52	10.18	16.22	6.82	12.3067	0.851596	0.0106442	0.697029	GOT1	glutamic-oxaloacetic transaminase 1
ncbi_100860803	2.58	3.44	3.4	4.79	6.9	5.36	3.14	5.68333	0.855973	0.023836	0.85141	URM1	ubiquitin related modifier 1
ncbi_102168604	5.07	8.15	8.54	10.96	13.44	15.05	7.25333	13.15	0.858347	0.00392351	0.48328	FGL1	fibrinogen like 1
ncbi_102182413	1.89	3.44	2.67	2.75	4.63	7.23	2.66667	4.87	0.868884	0.0345725	0.893345	SLC5A6	solute carrier family 5 member 6
ncbi_102191715	2.68	4.77	3.36	3.42	8.17	8.19	3.60333	6.59333	0.871676	0.031241	0.881759	RRS1	ribosome biogenesis regulator homolog
ncbi_102176262	0.5	0.98	1.04	1.33	1.63	1.66	0.84	1.54	0.874469	0.0237744	0.85141	TLCD2	TLC domain containing 2
ncbi_100861059	8.86	11.15	8.68	9.89	14.89	27.96	9.56333	17.58	0.87835	0.0363786	0.901586	MCRIP2	MAPK regulated corepressor interacting protein 2
ncbi_102188574	5.16	5.13	7.5	7.44	8.25	17.03	5.93	10.9067	0.879106	0.0363002	0.901586	WFS1	wolframin ER transmembrane glycoprotein
ncbi_102168754	0.26	0.19	0.18	0.44	0.48	0.24	0.21	0.386667	0.880701	0.0492602	0.941984	RGS8	regulator of G-protein signaling 8
ncbi_102169508	1.91	3.33	2.9	4.93	4.23	5.93	2.71333	5.03	0.890492	0.00661036	0.589593	SCN1B	sodium voltage-gated channel beta subunit 1
ncbi_102176691	11.98	10.2	12.23	13.2	15.55	35.05	11.47	21.2667	0.890729	0.039844	0.914766	LOC102176691	purine nucleoside phosphorylase-like
ncbi_102188905	6.14	14.23	9.08	12.53	24.19	18.06	9.81667	18.26	0.895382	0.0144155	0.755576	IMP4	IMP4 homolog, U3 small nucleolar ribonucleoprotein
ncbi_102184405	26.68	33.93	39.72	39.71	75.6	72.3	33.4433	62.5367	0.902984	0.00487033	0.542659	PRSS23	protease, serine 23
ncbi_102170350	3.82	2.3	3.46	5.65	3.74	8.56	3.19333	5.98333	0.905886	0.0388836	0.909989	DOK4	docking protein 4
ncbi_102187237	3.85	8.67	5.77	6.25	18.2	9.86	6.09667	11.4367	0.907574	0.0375568	0.903343	SLC7A1	solute carrier family 7 member 1
ncbi_102172079	6.43	8.85	7.31	6.5	14.46	21.47	7.53	14.1433	0.9094	0.0340279	0.893345	B4GALT5	beta-1,4-galactosyltransferase 5
ncbi_102171907	4.32	8.14	5.27	8.31	10.73	14.3	5.91	11.1133	0.911062	0.0107347	0.697029	NIP7	NIP7, nucleolar pre-rRNA processing protein
ncbi_100861284	142.68	100.79	148.73	204.07	131.09	403.52	130.733	246.227	0.91336	0.046697	0.929949	NDUFA4	NDUFA4, mitochondrial complex associated
ncbi_102176276	17.96	16.52	24.21	24.82	26.77	59.24	19.5633	36.9433	0.917162	0.0313576	0.881759	ACTR3	ARP3 actin related protein 3 homolog
ncbi_102190648	24.49	25.29	27.82	36.9	28.91	80.78	25.8667	48.8633	0.917658	0.0319814	0.885175	SUCLG2	succinate-CoA ligase GDP-forming beta subunit
MSTRG.3762	1.85	3.23	2.47	2.25	6.62	5.4	2.51667	4.75667	0.918437	0.0343806	0.893345	--	-
ncbi_102177287	2.25	3.25	0.99	3.46	5.74	3.13	2.16333	4.11	0.925882	0.0482569	0.939472	TMEM37	transmembrane protein 37
ncbi_102174922	6.29	7.74	7.24	7.93	12.95	19.59	7.09	13.49	0.928033	0.0135034	0.744703	GRPEL1	GrpE like 1, mitochondrial
ncbi_102189023	1.25	1.53	1.23	1.63	2.53	3.48	1.33667	2.54667	0.92997	0.0151027	0.760889	ARMC6	armadillo repeat containing 6
ncbi_102179616	1.39	4.07	1.94	3.84	6.34	3.94	2.46667	4.70667	0.932143	0.0246481	0.857889	IHH	indian hedgehog
ncbi_102174248	0.98	1.78	1.21	2.18	3.06	2.34	1.32333	2.52667	0.933059	0.00155545	0.336054	TRMT61A	tRNA methyltransferase 61A
ncbi_102172367	54.38	89.63	63.59	128.3	113.59	154.92	69.2	132.27	0.934642	0.000527545	0.210724	FKBP1A	FK506 binding protein 1A
ncbi_102186348	3.83	4.55	2.3	3.12	6.19	11.28	3.56	6.86333	0.947032	0.0528899	0.941984	CSRNP1	cysteine and serine rich nuclear protein 1
ncbi_102177498	69.26	78.37	57.61	59.92	98.43	239.07	68.4133	132.473	0.953353	0.0510269	0.941984	TMEM176B	transmembrane protein 176B
ncbi_102171485	5.26	6.46	5.24	5.67	7.83	19.43	5.65333	10.9767	0.957266	0.0421151	0.915655	DGKD	diacylglycerol kinase delta
ncbi_102173694	0.69	0.71	0.65	1.26	1.55	1.18	0.683333	1.33	0.960765	0.00562501	0.566763	BBS5	Bardet-Biedl syndrome 5
ncbi_100861282	33.27	24.85	55.84	62.83	42.03	117.33	37.9867	74.0633	0.963266	0.050447	0.941984	ELOVL5	ELOVL fatty acid elongase 5
ncbi_102188943	13.73	15.92	14.01	17.77	22.98	44.41	14.5533	28.3867	0.963864	0.0163866	0.770501	TOMM5	translocase of outer mitochondrial membrane 5
ncbi_102187495	16.45	25.63	17.81	19.9	29.96	67.69	19.9633	39.1833	0.972888	0.0350497	0.894551	DYSF	dysferlin
ncbi_102187632	25.08	41.37	33.47	32.82	49.36	114.1	33.3067	65.4267	0.974068	0.0382745	0.903343	LOC102187632	aldehyde oxidase 1
ncbi_102176309	12.11	13.35	12.77	15.02	23.42	36.73	12.7433	25.0567	0.975452	0.00811895	0.621857	AIFM1	apoptosis inducing factor, mitochondria associated 1
ncbi_102169209	26.46	33.14	57.71	49.45	60.47	121.35	39.1033	77.09	0.979252	0.0410704	0.914766	LOC102169209	membrane cofactor protein
ncbi_108638629	2.2	4.96	5.49	7.13	9.07	8.75	4.21667	8.31667	0.979902	0.0141526	0.751108	MRPS25	mitochondrial ribosomal protein S25
ncbi_102183480	1.14	0.83	1.27	1.97	2.33	2.11	1.08	2.13667	0.984331	0.0132032	0.744703	LOC102183480	protein BEX3-like
ncbi_102180598	0.21	0.38	0.37	0.3	0.99	0.61	0.32	0.633333	0.984893	0.0399383	0.914766	DPF3	double PHD fingers 3
ncbi_102168484	5.05	5.79	4.01	8.81	8.35	12.26	4.95	9.80667	0.986334	0.000802408	0.282095	EVA1C	eva-1 homolog C
ncbi_102185835	24.22	21.43	20.72	70.49	22.25	38.98	22.1233	43.9067	0.988871	0.0222967	0.85141	EPHX2	epoxide hydrolase 2
ncbi_102169992	3.49	4.07	4.29	4.21	9.43	9.99	3.95	7.87667	0.995733	0.0101644	0.684689	ATPAF2	ATP synthase mitochondrial F1 complex assembly factor 2
ncbi_102171888	10.27	16.62	13.43	19.52	23.87	37.11	13.44	26.8333	0.997493	0.00319599	0.453804	UFM1	ubiquitin fold modifier 1
ncbi_102173997	3.27	4.35	4.76	3.84	9.35	11.54	4.12667	8.24333	0.998251	0.0204823	0.834539	LOC102173997	cytochrome c
ncbi_108634846	0.43	1.07	0.79	1.72	1.92	0.99	0.763333	1.54333	1.01566	0.0204866	0.834539	LOC108634846	collagen alpha-1(I) chain-like
ncbi_102172076	19.68	19.36	18.55	23.15	19.66	73.99	19.1967	38.9333	1.02015	0.0469609	0.929949	CD93	CD93 molecule
ncbi_102174785	8.15	5.92	5.67	7.48	8.57	24.05	6.58	13.3667	1.02248	0.039965	0.914766	SEMA3F	semaphorin 3F
ncbi_102171066	0.52	0.76	0.74	0.82	2	1.29	0.673333	1.37	1.02478	0.015153	0.760889	SH3GL2	SH3 domain containing GRB2 like 2, endophilin A1
ncbi_102181450	1.54	2.09	1.4	1.85	3.39	5	1.67667	3.41333	1.02559	0.019355	0.825616	FAM110D	family with sequence similarity 110 member D
ncbi_102179930	0.49	0.87	0.71	0.92	1.95	1.35	0.69	1.40667	1.02761	0.00284034	0.422853	PCDH17	protocadherin 17
ncbi_100860837	6.6	7.83	6.81	8.12	8.97	26.22	7.08	14.4367	1.02792	0.0320316	0.885175	FLT1	fms related tyrosine kinase 1
ncbi_102191114	26.35	40.04	34.61	36.24	51.95	118.19	33.6667	68.7933	1.03095	0.0273426	0.879871	SLC38A2	solute carrier family 38 member 2
ncbi_102186912	3.64	5.13	6.94	6.16	12.79	13.28	5.23667	10.7433	1.03672	0.0103501	0.691936	ABHD6	abhydrolase domain containing 6
ncbi_100860799	42.86	40.72	46.81	56.86	72.61	138.6	43.4633	89.3567	1.03978	0.0113167	0.707141	GHITM	growth hormone inducible transmembrane protein
ncbi_102181653	0.92	1.17	1.62	2.16	3.5	1.97	1.23667	2.54333	1.04026	0.00776278	0.608791	NR2C1	nuclear receptor subfamily 2 group C member 1
ncbi_102168574	7.83	9.79	7.01	7.88	12.36	30.59	8.21	16.9433	1.04526	0.0367772	0.903343	PCYT2	phosphate cytidylyltransferase 2, ethanolamine
ncbi_102176565	0.38	0.83	0.51	0.82	1.19	1.54	0.573333	1.18333	1.04541	0.00783497	0.608791	SCN5A	sodium voltage-gated channel alpha subunit 5
ncbi_102172644	7.4	5.8	6.78	7.95	10.18	23.16	6.66	13.7633	1.04724	0.0209249	0.838701	TRIB1	tribbles pseudokinase 1
ncbi_102169375	4.19	10.91	12.84	21.29	16.85	20.05	9.31333	19.3967	1.05844	0.0114193	0.707141	SERPINE1	serpin family E member 1
ncbi_102180778	4.49	4.43	4.33	4.97	14.84	7.84	4.41667	9.21667	1.06129	0.00685891	0.590893	RDH10	retinol dehydrogenase 10 (all-trans)
ncbi_102181894	40.86	38.02	36.28	42.17	51.71	146.92	38.3867	80.2667	1.0642	0.0295649	0.88172	ACLY	ATP citrate lyase
ncbi_102170302	1.01	0.78	1.56	2.73	2.04	2.24	1.11667	2.33667	1.06525	0.00439581	0.508994	SYT7	synaptotagmin 7
ncbi_102171522	77.97	82.03	57.66	85.51	100.75	269.3	72.5533	151.853	1.06556	0.0228955	0.85141	FOSL2	FOS like 2, AP-1 transcription factor subunit
ncbi_102171495	0.27	0.18	0.37	0.67	0.47	0.58	0.273333	0.573333	1.06871	0.0509865	0.941984	PIANP	PILR alpha associated neural protein
ncbi_102180831	0.5	1.07	0.98	1.77	1.83	1.75	0.85	1.78333	1.06904	0.00178085	0.339242	PKP2	plakophilin 2
ncbi_108637184	3.31	4.26	4.76	5.06	6.77	14.06	4.11	8.63	1.07022	0.0285948	0.879871	NRARP	NOTCH-regulated ankyrin repeat protein
ncbi_102189737	1.28	1	1.49	1.97	2.53	3.42	1.25667	2.64	1.07094	0.00229249	0.384259	KIF21A	kinesin family member 21A
ncbi_102180018	9.54	13.76	11.56	13.26	16.78	43.32	11.62	24.4533	1.07342	0.0239333	0.85141	DNM1L	dynamin 1 like
ncbi_102182388	4.09	3.75	2.5	3.49	10	8.28	3.44667	7.25667	1.07411	0.0122145	0.727451	MAFF	MAF bZIP transcription factor F
ncbi_102184499	13.68	11.31	13.43	10.76	21.6	48.61	12.8067	26.99	1.07553	0.0464222	0.929244	PHLDA1	pleckstrin homology like domain family A member 1
ncbi_102182855	14.52	15.48	17.53	19.29	60.01	21.1	15.8433	33.4667	1.07885	0.0136195	0.744703	TXNRD1	thioredoxin reductase 1
ncbi_102179262	17.6	23.02	20.91	23.66	26.47	79.88	20.51	43.3367	1.07926	0.0242186	0.857889	CHST15	carbohydrate sulfotransferase 15
ncbi_102177667	1.76	2.27	2.27	2.51	3.66	7.19	2.1	4.45333	1.0845	0.0135533	0.744703	CCDC85C	coiled-coil domain containing 85C
ncbi_102180745	6.17	6.41	4.32	3.77	11.29	20.82	5.63333	11.96	1.08616	0.0423672	0.916455	GPAT3	glycerol-3-phosphate acyltransferase 3
ncbi_108638503	1.07	1.63	1.58	1.14	2.77	5.18	1.42667	3.03	1.08667	0.044644	0.925262	ANKRD9	ankyrin repeat domain 9
ncbi_102190555	0.73	0.56	0.63	1.31	1.01	1.76	0.64	1.36	1.08746	0.00485871	0.542659	PCBP3	poly(rC) binding protein 3
ncbi_100861022	12.81	13.74	15.82	14.91	29.3	45.92	14.1233	30.0433	1.08896	0.0114064	0.707141	HIGD1A	HIG1 hypoxia inducible domain family member 1A
ncbi_102169739	0.24	0.46	0.32	0.88	0.49	0.8	0.34	0.723333	1.08913	0.0307047	0.881759	KCNJ5	potassium voltage-gated channel subfamily J member 5
ncbi_102177772	23.14	24.53	33.2	43.45	44.19	84.62	26.9567	57.42	1.09091	0.00421936	0.495583	SARAF	store-operated calcium entry associated regulatory factor
ncbi_102183937	4.46	7.23	11.58	10.1	7.87	31.63	7.75667	16.5333	1.09187	0.0456681	0.925262	INSIG1	insulin induced gene 1
ncbi_102169070	10.34	10.9	9.51	11.95	11.22	42.47	10.25	21.88	1.09399	0.0404068	0.914766	ACKR3	atypical chemokine receptor 3
ncbi_102173666	28.81	27.71	31.62	45.04	34.61	108.77	29.38	62.8067	1.09608	0.0196425	0.825616	MRPL33	mitochondrial ribosomal protein L33
ncbi_102169821	14.84	13.84	11.59	36.96	12.31	37.29	13.4233	28.8533	1.104	0.0150255	0.760889	CRYZ	crystallin zeta
ncbi_102181998	3.06	3.21	2.89	2.35	5.71	11.67	3.05333	6.57667	1.10697	0.037985	0.903343	STEAP3	STEAP3 metalloreductase
ncbi_108636398	1.04	0.75	1.06	1.08	1.34	3.76	0.95	2.06	1.11664	0.0455544	0.925262	S1PR5	sphingosine-1-phosphate receptor 5
ncbi_102181201	69.13	96.54	40.35	61.14	161.56	225	68.6733	149.233	1.11975	0.0233945	0.85141	JUNB	JunB proto-oncogene, AP-1 transcription factor subunit
ncbi_102187507	8.29	9.19	8.44	22.64	11.52	22.24	8.64	18.8	1.12163	0.001491	0.330182	FAM110B	family with sequence similarity 110 member B
ncbi_102173038	11.82	10.58	13.86	23.24	11.38	44.36	12.0867	26.3267	1.12311	0.022892	0.85141	ERN1	endoplasmic reticulum to nucleus signaling 1
ncbi_102187817	2.66	3.75	3.26	2.76	4.05	14.28	3.22333	7.03	1.12497	0.0515804	0.941984	FAM167B	family with sequence similarity 167 member B
ncbi_102178426	68.81	45.08	36.26	55.49	87.84	184.29	50.05	109.207	1.12562	0.022243	0.85141	LOC102178426	tubulin alpha-1C chain
ncbi_102180665	5.11	6.44	3.87	7.91	20.26	5.81	5.14	11.3267	1.13988	0.0126995	0.74414	AMH	anti-Mullerian hormone
ncbi_102180325	3.13	11.09	8.36	9.03	11.95	28.92	7.52667	16.6333	1.14399	0.0358287	0.899066	GBGT1	globoside alpha-1,3-N-acetylgalactosaminyltransferase 1
ncbi_102187306	1.31	1.21	1.7	1.61	3.95	3.8	1.40667	3.12	1.14927	0.0100819	0.683273	NIPAL1	NIPA like domain containing 1
ncbi_102168476	5.76	6.39	6.55	16	12.11	13.5	6.23333	13.87	1.15389	7.22631e-07	0.00213369	RGS16	regulator of G-protein signaling 16
ncbi_102172454	4.85	5.63	3.37	5.57	9.33	16.05	4.61667	10.3167	1.16005	0.00719968	0.6045	NTMT1	N-terminal Xaa-Pro-Lys N-methyltransferase 1
ncbi_102191186	15.63	14.11	20.34	13.57	38.45	60.05	16.6933	37.3567	1.16209	0.0245895	0.857889	COBLL1	cordon-bleu WH2 repeat protein like 1
ncbi_102181309	10.55	4.33	10.56	25.72	6.87	24.37	8.48	18.9867	1.16285	0.0441811	0.925262	KCNK12	potassium two pore domain channel subfamily K member 12
ncbi_102181196	4.1	3.69	3.08	4.27	3.72	16.38	3.62333	8.12333	1.16475	0.0416338	0.914766	L1CAM	L1 cell adhesion molecule
ncbi_102171298	0.15	0.12	0.1	0.31	0.33	0.19	0.123333	0.276667	1.16559	0.0282351	0.879871	ABCB4	ATP binding cassette subfamily B member 4
ncbi_102184089	0.24	0.57	0.53	0.43	0.99	1.62	0.446667	1.01333	1.18184	0.0399491	0.914766	LOC102184089	heparan sulfate glucosamine 3-O-sulfotransferase 3B1
ncbi_102172185	1.9	1.48	2.36	2.21	2.66	8.18	1.91333	4.35	1.18493	0.0385271	0.906436	GPR4	G protein-coupled receptor 4
ncbi_106503062	10.49	9.18	12.56	14.46	17.51	41.37	10.7433	24.4467	1.1862	0.0116237	0.712542	CHCHD10	coiled-coil-helix-coiled-coil-helix domain containing 10
ncbi_102186321	24.17	23.08	14.29	30.98	60.73	48.93	20.5133	46.88	1.19241	0.000239192	0.136694	SDC4	syndecan 4
ncbi_100861286	15.69	22.84	18.44	12.15	32.85	85.51	18.99	43.5033	1.19589	0.0452046	0.925262	FASN	fatty acid synthase
ncbi_102187938	5.85	4.75	7.76	8.21	5.92	28.09	6.12	14.0733	1.20136	0.0513979	0.941984	TMEM205	transmembrane protein 205
ncbi_102169652	0.74	0.76	0.34	1.67	1.11	1.46	0.613333	1.41333	1.20436	0.0305129	0.881759	BEX4	brain expressed X-linked 4
ncbi_106503587	2.36	2.72	1.82	2.6	3.2	10.1	2.3	5.3	1.20436	0.035576	0.894551	SOCS1	suppressor of cytokine signaling 1
ncbi_102176650	0.87	0.69	0.61	1.87	0.85	2.3	0.723333	1.67333	1.20999	0.00955203	0.679534	KCNJ3	potassium voltage-gated channel subfamily J member 3
ncbi_102179446	0.29	0.25	0.33	0.49	1.16	0.37	0.29	0.673333	1.21527	0.0176788	0.792907	CFTR	cystic fibrosis transmembrane conductance regulator
ncbi_102180112	18.66	19.33	41.39	46.54	23.99	113.98	26.46	61.5033	1.21685	0.0421234	0.915655	HS6ST2	heparan sulfate 6-O-sulfotransferase 2
ncbi_102174948	6.6	4.27	7.81	9.42	7.81	26.56	6.22667	14.5967	1.22911	0.0223356	0.85141	TP53INP2	tumor protein p53 inducible nuclear protein 2
ncbi_102188038	1.91	1.96	2.19	2.44	4.1	7.67	2.02	4.73667	1.22952	0.00648901	0.586527	SPRY4	sprouty RTK signaling antagonist 4
ncbi_102171197	1.25	1.53	1.91	4.71	5.3	1.03	1.56333	3.68	1.23508	0.0377676	0.903343	ZNF385B	zinc finger protein 385B
MSTRG.13926	0.5	0.5	0.42	0.91	1.07	1.37	0.473333	1.11667	1.23827	0.032479	0.88891	Cacna1d	XP_027814086.1 voltage-dependent L-type calcium channel subunit alpha-1D isoform X10 [Ovis aries]
ncbi_102176903	1.69	1.45	2.43	3.31	1.71	8.16	1.85667	4.39333	1.2426	0.0333014	0.890563	PKIA	protein kinase (cAMP-dependent, catalytic) inhibitor alpha
ncbi_102171324	3.45	2.06	3.22	4.35	3.66	12.65	2.91	6.88667	1.24279	0.0244445	0.857889	SEMA6B	semaphorin 6B
ncbi_100860894	50.97	32.97	28.28	32.19	48.66	186.47	37.4067	89.1067	1.25224	0.0458168	0.925262	PTGIS	prostaglandin I2 (prostacyclin) synthase
ncbi_102173712	0.88	1.58	0.8	1.44	1.24	5.16	1.08667	2.61333	1.26598	0.0442334	0.925262	SFRP5	secreted frizzled related protein 5
ncbi_102182633	3.1	1.45	2.33	4.2	1.82	10.54	2.29333	5.52	1.26722	0.0453641	0.925262	ELOVL7	ELOVL fatty acid elongase 7
ncbi_102191492	0.89	1.32	0.94	1.02	1.45	5.14	1.05	2.53667	1.27254	0.0412017	0.914766	COL13A1	collagen type XIII alpha 1 chain
ncbi_102188774	6.87	9.85	8.83	7.69	10.18	44.1	8.51667	20.6567	1.27825	0.0399383	0.914766	C10H14orf1	chromosome 10 C14orf1 homolog
ncbi_102169142	4.71	5.16	6.33	7.97	7.52	23.95	5.4	13.1467	1.28367	0.0122081	0.727451	CISH	cytokine inducible SH2 containing protein
ncbi_102187942	8.89	11.55	9.8	9.23	21.81	42.71	10.08	24.5833	1.28618	0.0126423	0.74414	SBNO2	strawberry notch homolog 2
ncbi_102187887	0.88	1.58	1.1	2.31	3.74	2.64	1.18667	2.89667	1.28748	2.24097e-05	0.0264673	RASAL1	RAS protein activator like 1
ncbi_102169054	13.28	10.12	16.84	33.4	16.3	48.71	13.4133	32.8033	1.29017	0.00556767	0.566763	DCBLD2	discoidin, CUB and LCCL domain containing 2
ncbi_102174800	17.33	14.03	14.95	31.35	50.77	31.23	15.4367	37.7833	1.29139	1.70567e-06	0.00418354	SLC2A1	solute carrier family 2 member 1
ncbi_102184424	0.55	0.57	0.28	0.6	0.82	2.01	0.466667	1.14333	1.29278	0.0196804	0.825616	ADGRB1	adhesion G protein-coupled receptor B1
ncbi_102190452	15.65	18.58	21.85	20.48	22.63	94.47	18.6933	45.86	1.29471	0.0288951	0.879871	TMEM97	transmembrane protein 97
ncbi_102181148	2.03	2.51	1.82	1.91	3.99	9.75	2.12	5.21667	1.29906	0.0195618	0.825616	LOC102181148	tubulin beta-3 chain
ncbi_102183389	56.08	62.57	43.36	68.65	79.89	250.7	54.0033	133.08	1.30117	0.0116665	0.712704	PEG10	paternally expressed 10
ncbi_102180523	2.9	4.58	4.41	6.8	8.59	13.95	3.96333	9.78	1.30312	0.0012382	0.31089	ACOT7	acyl-CoA thioesterase 7
ncbi_106502928	4.93	3.5	3.1	5.46	4.85	18.36	3.84333	9.55667	1.31415	0.0185956	0.813433	APLNR	apelin receptor
ncbi_102178446	3.8	3.16	1.22	17.22	1.35	1.84	2.72667	6.80333	1.3191	0.0381254	0.903343	FZD3	frizzled class receptor 3
ncbi_102173994	1.2	1.1	0.77	2.24	0.91	4.51	1.02333	2.55333	1.31911	0.0294188	0.88172	HOGA1	4-hydroxy-2-oxoglutarate aldolase 1
ncbi_102174738	40.57	41.19	40.18	87.2	117.23	100.03	40.6467	101.487	1.32008	7.35918e-15	4.34584e-11	LOC102174738	S-phase kinase-associated protein 1
ncbi_102170824	0.93	1.22	1.08	2.37	1.7	4	1.07667	2.69	1.32103	0.00117083	0.300615	RAB6B	RAB6B, member RAS oncogene family
ncbi_106502441	0.22	0.27	0.35	0.25	0.52	1.33	0.28	0.7	1.32193	0.0472428	0.929949	WHRN	whirlin
ncbi_102180515	9.27	12.7	13.82	11.85	16.02	61.92	11.93	29.93	1.327	0.0274118	0.879871	SC5D	sterol-C5-desaturase
ncbi_102178714	39.61	36.25	52.14	75.5	178.9	67.49	42.6667	107.297	1.33042	0.000924083	0.282095	UCHL1	ubiquitin C-terminal hydrolase L1
ncbi_102190200	2.25	3.38	1.8	3.11	2.8	12.86	2.47667	6.25667	1.33699	0.0315334	0.882538	TSPAN15	tetraspanin 15
ncbi_102179343	2.71	2.51	3.16	2.87	3.61	14.69	2.79333	7.05667	1.337	0.0284464	0.879871	PIK3R3	phosphoinositide-3-kinase regulatory subunit 3
ncbi_102187332	1.24	1.02	2.9	1.6	5.25	6.2	1.72	4.35	1.33861	0.0342937	0.893345	DPYS	dihydropyrimidinase
ncbi_102172524	0.87	1.18	1.69	1.51	1.81	6.26	1.24667	3.19333	1.35699	0.0290473	0.879871	NAP1L5	nucleosome assembly protein 1 like 5
ncbi_100861238	34.63	61.1	43.55	48.28	103.83	204.71	46.4267	118.94	1.35721	0.00754798	0.604856	HSPD1	heat shock protein family D (Hsp60) member 1
ncbi_102179872	5.98	9.76	5.33	5.37	8.93	39.69	7.02333	17.9967	1.3575	0.041376	0.914766	SPRY1	sprouty RTK signaling antagonist 1
ncbi_102175362	1.02	1.7	1.37	1.41	1.79	7.31	1.36333	3.50333	1.36159	0.0279989	0.879871	RAMP3	receptor activity modifying protein 3
ncbi_102186571	0.67	1.46	1.11	0.71	5.97	1.65	1.08	2.77667	1.36232	0.0527333	0.941984	CORIN	corin, serine peptidase
ncbi_102174272	1.54	1.85	1.17	0.69	4.2	6.84	1.52	3.91	1.3631	0.044264	0.925262	LOXL4	lysyl oxidase like 4
ncbi_102174186	0.95	1.28	1.25	1.28	2.1	5.59	1.16	2.99	1.36602	0.0132761	0.744703	DUSP4	dual specificity phosphatase 4
ncbi_100860939	9.39	7.1	19.78	25.74	11.86	56.06	12.09	31.22	1.36866	0.0254636	0.866442	PKIB	protein kinase (cAMP-dependent, catalytic) inhibitor beta
ncbi_102174546	1.44	1.74	2.54	3.55	8.97	2.35	1.90667	4.95667	1.37832	0.0090536	0.661035	GPRC5A	G protein-coupled receptor class C group 5 member A
ncbi_102184003	22.96	23.68	22.43	24.99	49.45	105.52	23.0233	59.9867	1.38155	0.00578745	0.566763	OSMR	oncostatin M receptor
ncbi_102175146	28.7	31.58	67.63	71.16	69.79	193.72	42.6367	111.557	1.38761	0.0107645	0.697029	SPSB1	splA/ryanodine receptor domain and SOCS box containing 1
ncbi_102170134	37.99	35.57	26.47	33.02	76.49	152.6	33.3433	87.37	1.38974	0.00773799	0.608791	GFPT2	glutamine-fructose-6-phosphate transaminase 2
ncbi_100861386	18.11	8.68	19.32	38.76	11.86	70.24	15.37	40.2867	1.39019	0.023747	0.85141	KIT	KIT proto-oncogene receptor tyrosine kinase
ncbi_102170758	0.14	0.36	0.24	0.55	0.98	0.41	0.246667	0.646667	1.39046	0.0131967	0.744703	LOC102170758	25-hydroxyvitamin D-1 alpha hydroxylase, mitochondrial
ncbi_102190132	10.19	12.14	27.68	18	42.43	70.68	16.67	43.7033	1.39049	0.0159548	0.770501	TMEM200A	transmembrane protein 200A
ncbi_102172917	1.76	1.73	1.11	1.29	2.85	8.04	1.53333	4.06	1.40481	0.0307649	0.881759	SNAI1	snail family transcriptional repressor 1
ncbi_100860892	27.5	14.18	26.26	31.84	22.53	126.43	22.6467	60.2667	1.41206	0.0312432	0.881759	SLC2A3	solute carrier family 2 member 3
ncbi_102180363	2.74	2.28	1.62	1.49	3.02	13.2	2.21333	5.90333	1.41531	0.0462407	0.929244	TSPAN2	tetraspanin 2
ncbi_106502906	4.04	2.94	4.33	12.09	4.28	13.93	3.77	10.1	1.42172	0.00422404	0.495583	FJX1	four jointed box 1
ncbi_102187886	3.29	4.43	2.8	4.42	6.39	17.45	3.50667	9.42	1.42563	0.014415	0.755576	NOCT	nocturnin
ncbi_102186856	0.8	2.08	1.74	2.34	3.35	6.73	1.54	4.14	1.4267	0.0146285	0.759994	SPC24	SPC24, NDC80 kinetochore complex component
ncbi_102170661	2.73	3.42	2.66	2.89	3.97	16.87	2.93667	7.91	1.4295	0.0235326	0.85141	PANK1	pantothenate kinase 1
ncbi_108636372	0.77	0.69	0.69	3.57	0.61	1.64	0.716667	1.94	1.43668	0.0341064	0.893345	LOC108636372	basigin-like
ncbi_102189185	0.92	1.24	1.29	1.91	1.44	6.01	1.15	3.12	1.43991	0.0206658	0.836228	SUGCT	succinyl-CoA:glutarate-CoA transferase
ncbi_102170463	5.56	4.96	6.16	5.99	5.96	33.42	5.56	15.1233	1.44362	0.0349329	0.894551	TIAM1	T-cell lymphoma invasion and metastasis 1
ncbi_100860957	17.03	16.28	11.76	12.48	35.37	75.04	15.0233	40.9633	1.44713	0.00994776	0.680931	VEGFA	vascular endothelial growth factor A
ncbi_102170555	12.02	14.83	14.55	15.23	12.96	85.73	13.8	37.9733	1.46032	0.0291696	0.879871	SLCO2A1	solute carrier organic anion transporter family member 2A1
ncbi_100860807	5.83	8.7	9.04	7.67	16.06	41.19	7.85667	21.64	1.46171	0.022849	0.85141	KITLG	KIT ligand
ncbi_102177022	4.58	4.83	7.04	10.32	16.4	18.99	5.48333	15.2367	1.47442	5.46127e-05	0.0483759	TNFRSF12A	TNF receptor superfamily member 12A
ncbi_102179143	4.67	1.98	9.1	13.4	4.8	25.8	5.25	14.6667	1.48215	0.0329424	0.88891	PTPRN	protein tyrosine phosphatase, receptor type N
ncbi_102185909	0.64	1.17	1.17	2	2.94	3.39	0.993333	2.77667	1.483	7.99913e-05	0.0590469	MAP7D2	MAP7 domain containing 2
ncbi_102186832	0.29	0.15	0.4	0.3	0.58	1.48	0.28	0.786667	1.49033	0.0418563	0.914766	PGBD5	piggyBac transposable element derived 5
ncbi_102179357	0.97	0.41	1.32	2.17	0.58	4.89	0.9	2.54667	1.50061	0.041876	0.914766	SPTBN2	spectrin beta, non-erythrocytic 2
ncbi_102185928	0.92	0.94	1.55	3.54	1.83	4.31	1.13667	3.22667	1.50524	0.00169235	0.339242	GRHL1	grainyhead like transcription factor 1
ncbi_102185735	0.83	1.49	0.15	1.2	4.08	1.75	0.823333	2.34333	1.50901	0.0455492	0.925262	LOC102185735	NKG2D ligand 3
ncbi_102190869	0.23	1.29	0.18	2.58	1.07	1.19	0.566667	1.61333	1.50947	0.0528022	0.941984	CYTL1	cytokine like 1
ncbi_102177833	6.14	5.48	4.65	5.3	4.9	36.25	5.42333	15.4833	1.51346	0.0378718	0.903343	CD300LG	CD300 molecule like family member g
ncbi_102187611	2.26	2.7	3.67	5.04	2.99	16.75	2.87667	8.26	1.52174	0.0133902	0.744703	UBASH3B	ubiquitin associated and SH3 domain containing B
ncbi_102187257	1.13	1.07	1.74	1.37	1.25	8.74	1.31333	3.78667	1.5277	0.0379732	0.903343	EXOC3L2	exocyst complex component 3 like 2
ncbi_102169576	3.2	1.49	0.94	3.46	9.31	3.5	1.87667	5.42333	1.53101	0.0152804	0.761299	CCL16	C-C motif chemokine ligand 16
ncbi_102175762	0.43	0.75	0.64	0.94	2.4	1.92	0.606667	1.75333	1.53112	0.000444677	0.192144	CBARP	CACN beta subunit associated regulatory protein
ncbi_102187885	27.94	25.48	28.48	31.38	26.29	179.91	27.3	79.1933	1.53648	0.0237739	0.85141	FAM129A	family with sequence similarity 129 member A
ncbi_102191223	0.51	0.58	0.49	1.22	0.46	2.92	0.526667	1.53333	1.54171	0.0301242	0.88172	HPGDS	hematopoietic prostaglandin D synthase
ncbi_102183440	2.84	2.66	1.26	1.99	2.21	15.49	2.25333	6.56333	1.54237	0.0468348	0.929949	SUSD4	sushi domain containing 4
ncbi_102190397	0.58	1.17	1.04	1.4	5.07	1.67	0.93	2.71333	1.54476	0.00464207	0.530574	STK32B	serine/threonine kinase 32B
ncbi_102174500	9.78	22.21	25.63	10.82	25.64	131.95	19.2067	56.1367	1.54734	0.0456322	0.925262	NR5A2	nuclear receptor subfamily 5 group A member 2
ncbi_102190175	24.82	36.48	22.7	27.16	40.94	178.59	28	82.23	1.55424	0.0160468	0.770501	FRZB	frizzled-related protein
ncbi_102174251	5.93	9.02	7.76	10.29	13.52	43.25	7.57	22.3533	1.56212	0.00476341	0.537507	SLC35F5	solute carrier family 35 member F5
ncbi_108634776	1.68	2.11	3.96	4.77	11.06	7.12	2.58333	7.65	1.56623	0.00164973	0.339242	LOC108634776	zinc finger protein 532-like
ncbi_102186015	6.71	6.27	4.99	4.92	28.45	20.14	5.99	17.8367	1.57422	0.00545588	0.566763	FBP1	fructose-bisphosphatase 1
ncbi_102168745	0.08	0.02	0.1	0.13	0.11	0.36	0.0666667	0.2	1.58496	0.0529186	0.941984	SLC12A5	solute carrier family 12 member 5
ncbi_102178671	0.56	0.27	0.29	0.31	1.37	1.69	0.373333	1.12333	1.58925	0.0133628	0.744703	TFCP2L1	transcription factor CP2-like 1
ncbi_106503637	10.44	8.19	10.07	10.87	24.4	51.32	9.56667	28.8633	1.59315	0.00364834	0.47525	AVPI1	arginine vasopressin induced 1
ncbi_106501757	0.6	1.03	0.71	1.5	1.17	4.4	0.78	2.35667	1.5952	0.00229913	0.384259	LOC106501757	NKG2D ligand 2-like
ncbi_102171980	15.06	14.47	18.77	14.84	25.92	105.53	16.1	48.7633	1.59874	0.0154838	0.761976	ACAT2	acetyl-CoA acetyltransferase 2
ncbi_102171440	2.97	2.52	2.18	5.77	1.88	15.59	2.55667	7.74667	1.59931	0.0164834	0.770501	JPH1	junctophilin 1
ncbi_108634001	0.2	0.09	0.34	0.29	0.63	0.99	0.21	0.636667	1.60015	0.0380509	0.903343	LOC108634001	translation initiation factor IF-2-like
ncbi_102169607	1.31	2.37	2.42	3.94	3.17	11.43	2.03333	6.18	1.60376	0.0068627	0.590893	TNFRSF6B	TNF receptor superfamily member 6b
ncbi_102181762	2.88	4.19	3.71	2.73	5.96	24.19	3.59333	10.96	1.60885	0.0163672	0.770501	ELOVL6	ELOVL fatty acid elongase 6
ncbi_102182565	2.68	2.08	3.87	11.69	5.91	8.89	2.87667	8.83	1.61802	9.29234e-06	0.0137186	NRG1	neuregulin 1
ncbi_102169918	1.44	2.26	1.42	1.27	2.24	12.21	1.70667	5.24	1.61839	0.0259089	0.868072	HECW2	HECT, C2 and WW domain containing E3 ubiquitin protein ligase 2
ncbi_102191685	0.28	0.18	0.37	0.22	0.3	2.03	0.276667	0.85	1.61931	0.0531889	0.941984	PLXNB3	plexin B3
ncbi_102185317	2.03	2.23	4.42	3	1.86	21.99	2.89333	8.95	1.62916	0.0476645	0.932661	TFPI	tissue factor pathway inhibitor
ncbi_102181277	8.48	15.29	12.39	13.61	59.11	39.27	12.0533	37.33	1.6309	0.000959009	0.282095	ACSL4	acyl-CoA synthetase long-chain family member 4
ncbi_102186824	0.27	0.28	0.23	0.47	0.31	1.64	0.26	0.806667	1.63346	0.0326244	0.88891	ACHE	acetylcholinesterase (Cartwright blood group)
ncbi_102185462	1.45	2.08	1.09	1.4	2.73	10.28	1.54	4.80333	1.64111	0.0161871	0.770501	HBEGF	heparin binding EGF like growth factor
ncbi_102186337	0.28	0.12	0.3	0.82	0.46	0.93	0.233333	0.736667	1.65862	0.00269137	0.407524	TMEM132E	transmembrane protein 132E
ncbi_102174905	1.62	3.65	3.2	6.07	2.87	17.93	2.82333	8.95667	1.66556	0.00991781	0.680931	EGR2	early growth response 2
ncbi_102179058	1.9	2.18	1.75	2.32	2.91	13.32	1.94333	6.18333	1.66985	0.0128269	0.74414	HSD17B7	hydroxysteroid 17-beta dehydrogenase 7
ncbi_102168860	1.36	1.29	1.42	0.91	1.5	10.54	1.35667	4.31667	1.66985	0.0519913	0.941984	TMEM88	transmembrane protein 88
ncbi_102171741	2.01	2.81	2.29	2.44	5.17	15.07	2.37	7.56	1.6735	0.00860902	0.641463	TM4SF18	transmembrane 4 L six family member 18
ncbi_102175172	29.09	60.06	67.21	84.84	207.06	208.23	52.12	166.71	1.67743	0.000216568	0.127891	IGFBP2	insulin like growth factor binding protein 2
ncbi_100860945	176.38	151.98	70.49	133.21	94.3	1051.76	132.95	426.423	1.6814	0.0354468	0.894551	EPHX1	epoxide hydrolase 1
ncbi_102188215	7.19	8.14	6.85	6.3	20.16	44.81	7.39333	23.7567	1.68404	0.0057797	0.566763	BCL3	B-cell CLL/lymphoma 3
ncbi_102186228	0.49	0.43	0.39	0.55	0.79	2.87	0.436667	1.40333	1.68425	0.0169082	0.778042	SYBU	syntabulin
ncbi_102174199	1.29	2.27	1.27	2.62	0.99	12.07	1.61	5.22667	1.69883	0.0263566	0.869712	SYN1	synapsin I
ncbi_100861259	5.21	6.05	5.68	8.17	20.84	26.49	5.64667	18.5	1.71205	0.000134349	0.0881531	CREM	cAMP responsive element modulator
ncbi_102184555	0.48	0.6	1.91	1.58	3.83	4.42	0.996667	3.27667	1.71705	0.00643385	0.586527	RAB3C	RAB3C, member RAS oncogene family
ncbi_102174706	0.68	1	1	0.54	6.8	1.63	0.893333	2.99	1.74287	0.0230199	0.85141	CACNA1D	calcium voltage-gated channel subunit alpha1 D
ncbi_102181473	1.7	1.94	0.82	1.7	5.19	8.11	1.48667	5	1.74985	0.00384323	0.48328	RND1	Rho family GTPase 1
ncbi_102171613	8.76	3.85	12.02	13.98	4.48	64.46	8.21	27.64	1.7513	0.0360414	0.901586	ARG2	arginase 2
ncbi_102188323	3.03	5.42	1.73	5.7	23.91	5.08	3.39333	11.5633	1.76878	0.00590511	0.566763	IL1RL1	interleukin 1 receptor like 1
ncbi_102186363	0.37	0.14	0.12	0.29	0.41	1.45	0.21	0.716667	1.77091	0.054474	0.944055	GJB5	gap junction protein beta 5
ncbi_102169454	0.08	0.12	0.09	0.38	0.56	0.05	0.0966667	0.33	1.77138	0.0198535	0.826958	CSMD1	CUB and Sushi multiple domains 1
ncbi_102189715	2.48	1.52	3.32	9.17	2.44	13.38	2.44	8.33	1.77144	0.0039817	0.48328	CLSTN2	calsyntenin 2
ncbi_102168378	0.1	0.15	0.39	0.12	1.21	0.86	0.213333	0.73	1.77479	0.0233678	0.85141	GRIA2	glutamate ionotropic receptor AMPA type subunit 2
ncbi_108637882	0.17	0.34	0.02	0.56	0.93	0.34	0.176667	0.61	1.78778	0.0382236	0.903343	LOC108637882	endogenous retrovirus group K member 9 Env polyprotein-like
ncbi_102179743	1.19	2.22	1.28	1.95	7.7	6.65	1.56333	5.43333	1.79721	0.00093133	0.282095	ELFN2	extracellular leucine rich repeat and fibronectin type III domain containing 2
ncbi_102176024	0.48	0.15	0.2	0.35	0.4	2.14	0.276667	0.963333	1.79989	0.0526114	0.941984	LOC102176024	uncharacterized LOC102176024
ncbi_102188524	0.37	0.69	0.42	0.49	4.03	0.64	0.493333	1.72	1.80177	0.0227478	0.85141	LIF	leukemia inhibitory factor
ncbi_102172413	0.06	0.05	0.05	0.11	0.14	0.31	0.0533333	0.186667	1.80735	0.020678	0.836228	LGR5	leucine rich repeat containing G protein-coupled receptor 5
ncbi_102172768	1.18	1.19	0.39	1.45	2.6	5.82	0.92	3.29	1.83838	0.00585114	0.566763	LOC102172768	atypical chemokine receptor 2
ncbi_102177226	8.4	10.51	10.47	10.48	14.36	80.3	9.79333	35.0467	1.83941	0.00955695	0.679534	EBP	emopamil binding protein (sterol isomerase)
ncbi_102186285	1.89	3.67	2.44	2.81	6.6	19.53	2.66667	9.64667	1.85499	0.00371518	0.476981	NPY1R	neuropeptide Y receptor Y1
ncbi_102182737	2.63	1.15	1.29	2.95	0.79	14.67	1.69	6.13667	1.86043	0.0355983	0.894551	TMEM54	transmembrane protein 54
ncbi_102174779	4.39	3.29	1.93	4.06	1.34	29.55	3.20333	11.65	1.86268	0.0396612	0.914766	HHLA2	HERV-H LTR-associating 2
ncbi_102191533	6.64	7.01	8.87	6.58	15.49	60.7	7.50667	27.59	1.8779	0.00745652	0.604856	LOC102191533	isopentenyl-diphosphate Delta-isomerase 1
ncbi_106502557	0.05	0.2	0.24	0.58	0.56	0.68	0.163333	0.606667	1.89308	0.00616861	0.575446	C2CD4B	C2 calcium dependent domain containing 4B
ncbi_102185964	0.11	0.16	0.17	0.19	0.2	1.25	0.146667	0.546667	1.89812	0.0514613	0.941984	CLCNKA	chloride voltage-gated channel Ka
ncbi_102185961	7.4	4	4.37	3.57	8.04	47.23	5.25667	19.6133	1.89961	0.0183581	0.80503	KCNE4	potassium voltage-gated channel subfamily E regulatory subunit 4
ncbi_102174321	12.97	8.91	23.59	11.03	23.85	138.09	15.1567	57.6567	1.92753	0.0189591	0.82422	FDX1	ferredoxin 1
ncbi_102175810	3.74	4.28	4.07	3.66	7.02	35.41	4.03	15.3633	1.93064	0.00665605	0.589593	LSS	lanosterol synthase (2,3-oxidosqualene-lanosterol cyclase)
ncbi_102183392	1.72	2.62	3.96	3.93	3.05	24.75	2.76667	10.5767	1.93466	0.0117636	0.716168	TSPAN12	tetraspanin 12
ncbi_102174943	11.58	8.94	11.66	15.38	8.53	99.84	10.7267	41.25	1.94319	0.0127155	0.74414	AIF1L	allograft inflammatory factor 1 like
ncbi_102185793	0.05	0.22	0.44	0.76	1.02	0.96	0.236667	0.913333	1.94828	0.0197639	0.825794	DEFB112	defensin beta 112
ncbi_100860833	0.26	0.35	0.12	0.18	0.63	2.02	0.243333	0.943333	1.95483	0.0394544	0.914766	MB	myoglobin
ncbi_102172085	0.18	0.07	0.16	0.28	0.06	1.25	0.136667	0.53	1.95533	0.0454781	0.925262	SLC1A2	solute carrier family 1 member 2
ncbi_102174588	0.19	0.19	0.12	0.54	0.13	1.27	0.166667	0.646667	1.95606	0.0327285	0.88891	TTC29	tetratricopeptide repeat domain 29
ncbi_102174762	4.29	1.95	4.15	3.94	24.22	12.26	3.46333	13.4733	1.95987	0.00221055	0.384259	LOC102174762	carbonic anhydrase 2
ncbi_100860879	3.94	8	8.52	8.02	19.84	52.49	6.82	26.7833	1.97349	0.00226722	0.384259	ASS1	argininosuccinate synthase 1
ncbi_106501993	0.17	0.13	0.29	0.23	0.23	1.89	0.196667	0.783333	1.99387	0.0334288	0.890563	ERFE	erythroferrone
ncbi_102188043	1.52	2.64	0.94	1.02	2.76	16.61	1.7	6.79667	1.99929	0.0154271	0.761299	NR4A3	nuclear receptor subfamily 4 group A member 3
ncbi_102179250	0.24	0.61	0.42	0.39	1.25	3.46	0.423333	1.7	2.00567	0.00592438	0.566763	CHRNB2	cholinergic receptor nicotinic beta 2 subunit
ncbi_102172570	0.52	0.38	0.67	0.51	0.67	5.23	0.523333	2.13667	2.02956	0.0392437	0.912687	TMED6	transmembrane p24 trafficking protein 6
ncbi_102187453	0.24	0.37	0.2	1.42	1.7	0.2	0.27	1.10667	2.03519	0.00475012	0.537507	SLC18A2	solute carrier family 18 member A2
ncbi_102176431	8.43	12.99	8.01	12.72	20.6	87.76	9.81	40.36	2.0406	0.00220935	0.384259	FNDC4	fibronectin type III domain containing 4
ncbi_106502019	0.82	0.81	0.33	0.88	3.04	4.17	0.653333	2.69667	2.04529	0.000969259	0.282095	LOC106502019	multidrug resistance protein 1
ncbi_102168434	0.59	0.4	0.75	0.97	0.52	5.7	0.58	2.39667	2.0469	0.0108009	0.697029	SCUBE1	signal peptide, CUB domain and EGF like domain containing 1
ncbi_102170766	4.02	3.7	3.53	6.29	3.1	37.33	3.75	15.5733	2.05412	0.00756098	0.604856	PIM2	Pim-2 proto-oncogene, serine/threonine kinase
ncbi_102170334	0.37	0.14	0.19	0.09	0.37	2.46	0.233333	0.973333	2.06054	0.0418541	0.914766	HAS2	hyaluronan synthase 2
ncbi_102189002	2.08	1.61	3.24	1.79	3.93	23.58	2.31	9.76667	2.07997	0.0108591	0.697029	TFR2	transferrin receptor 2
ncbi_102184833	0.19	0.16	0.23	2.05	0.12	0.29	0.193333	0.82	2.08453	0.0266472	0.874224	DISP3	dispatched RND transporter family member 3
ncbi_102178885	0.01	0.11	0.06	0.06	0.05	0.66	0.06	0.256667	2.09686	0.0524762	0.941984	STAB2	stabilin 2
ncbi_102186167	0.09	0.13	0.06	0.1	0.81	0.29	0.0933333	0.4	2.09954	0.0281281	0.879871	GPR3	G protein-coupled receptor 3
ncbi_102182870	0.04	0.03	0.06	0.06	0.06	0.44	0.0433333	0.186667	2.10692	0.0522393	0.941984	PDE6A	phosphodiesterase 6A
ncbi_102186540	18.2	25.85	24.12	18.35	48.35	229.08	22.7233	98.5933	2.11732	0.00521927	0.563809	FDPS	farnesyl diphosphate synthase
ncbi_100860878	0.29	0.15	0.14	0.27	0.15	2.12	0.193333	0.846667	2.1307	0.0281906	0.879871	SLC14A1	solute carrier family 14 member 1 (Kidd blood group)
ncbi_102172040	0.34	0.64	0.75	1.6	3.13	2.88	0.576667	2.53667	2.13712	2.70748e-06	0.00525736	FOSL1	FOS like 1, AP-1 transcription factor subunit
ncbi_102181799	0.89	1.88	2.62	2.15	2.37	19.32	1.79667	7.94667	2.14503	0.0098526	0.680931	P2RY6	pyrimidinergic receptor P2Y6
ncbi_102174344	0.12	0.05	0.23	0.1	0.27	1.4	0.133333	0.59	2.14568	0.023619	0.85141	GNAT1	G protein subunit alpha transducin 1
ncbi_102177400	4.63	6.58	10.43	7.44	15.88	73.15	7.21333	32.1567	2.15638	0.00426935	0.497604	LOC102177400	lanosterol 14-alpha demethylase
ncbi_100861096	2.71	3.05	3.92	4.26	5.44	33.71	3.22667	14.47	2.16495	0.00354964	0.469295	RNF122	ring finger protein 122
ncbi_102177982	0.3	0.2	0.26	0.32	0.6	2.49	0.253333	1.13667	2.1657	0.00734968	0.604856	TGM1	transglutaminase 1
ncbi_102185250	0.23	0.22	2.34	1.59	0.79	10.19	0.93	4.19	2.17165	0.0442082	0.925262	CDHR5	cadherin related family member 5
ncbi_102182085	0.31	0.13	0.77	1.1	0.19	4.24	0.403333	1.84333	2.19227	0.0267454	0.874226	ST8SIA5	ST8 alpha-N-acetyl-neuraminide alpha-2,8-sialyltransferase 5
MSTRG.17971	3.36	4.04	0.14	3.66	18.92	12.55	2.51333	11.71	2.22007	0.0163409	0.770501	Patr-A	CAI43975.2 MHC class I antigen [Ovis aries]
ncbi_102186279	0.33	0.68	0.89	2.65	0.46	5.75	0.633333	2.95333	2.22131	0.00561874	0.566763	PTPN5	protein tyrosine phosphatase, non-receptor type 5
ncbi_102185792	0.52	0.11	0.43	0.65	0.6	3.72	0.353333	1.65667	2.22918	0.0154044	0.761299	KCNK17	potassium two pore domain channel subfamily K member 17
ncbi_102188154	6.38	4.61	11.75	8.27	14.23	84.3	7.58	35.6	2.23161	0.00546378	0.566763	GRAMD1B	GRAM domain containing 1B
ncbi_102173891	9.37	7.69	7.13	21.54	6.77	86.59	8.06333	38.3	2.2479	0.00289393	0.42724	SERPINA5	serpin family A member 5
ncbi_102169040	3.74	3.71	5.33	4.06	6.95	49.76	4.26	20.2567	2.24947	0.00581624	0.566763	MVD	mevalonate diphosphate decarboxylase
ncbi_102186579	20.29	27.12	29.62	10.2	60.99	296.26	25.6767	122.483	2.25406	0.00960677	0.679534	LDLR	low density lipoprotein receptor
ncbi_102185992	0.42	0.62	0.8	1.82	1.53	5.43	0.613333	2.92667	2.25452	0.000346539	0.163865	NPY5R	neuropeptide Y receptor Y5
ncbi_102168666	2.19	2.78	4.74	5.17	9.54	31.73	3.23667	15.48	2.25782	0.00104132	0.290292	ESM1	endothelial cell specific molecule 1
ncbi_102174044	2.37	3.57	4.38	25.83	1.13	23.18	3.44	16.7133	2.28052	0.00877333	0.650328	LOC102174044	antileukoproteinase
ncbi_102179631	0.26	0.63	0.3	0.71	1.84	3.32	0.396667	1.95667	2.3024	0.000298568	0.155571	SH2D4A	SH2 domain containing 4A
ncbi_102187506	5.78	7.29	10.9	8.62	19.29	93.59	7.99	40.5	2.34165	0.00216141	0.384259	SQLE	squalene epoxidase
ncbi_102186181	1.75	1.61	2.84	6.09	6.01	19.34	2.06667	10.48	2.34226	4.3057e-05	0.0401473	DUSP5	dual specificity phosphatase 5
ncbi_102173628	0.87	0.38	0.18	0.21	1.48	5.58	0.476667	2.42333	2.34594	0.0217821	0.85141	CCL24	C-C motif chemokine ligand 24
ncbi_102174202	0.18	0.17	0.22	0.47	0.53	1.92	0.19	0.973333	2.35693	0.000563974	0.217203	LOC102174202	multidrug resistance protein 1
ncbi_102178684	0.33	0.12	0.13	0.27	0.07	2.64	0.193333	0.993333	2.36119	0.0265379	0.872848	SPAG17	sperm associated antigen 17
ncbi_102185281	0.04	0.02	0.25	0.44	0.06	1.1	0.103333	0.533333	2.36773	0.0547455	0.944055	EGR4	early growth response 4
ncbi_102186527	0.63	1.12	0.78	7.53	1.35	4.18	0.843333	4.35333	2.36795	0.00109838	0.292392	LOC102186527	stefin-C
ncbi_102172637	0.27	0.49	0.49	1.02	0.8	4.67	0.416667	2.16333	2.37629	0.00247134	0.396504	LECT1	leukocyte cell derived chemotaxin 1
ncbi_102173235	3.56	1.32	2.56	17.6	0.45	20.73	2.48	12.9267	2.38194	0.0135678	0.744703	STAC	SH3 and cysteine rich domain
ncbi_102169419	0.07	0.05	0.08	0.15	0.15	0.75	0.0666667	0.35	2.39232	0.0139423	0.751108	WNT9B	Wnt family member 9B
ncbi_102186255	0.68	0.82	0.21	0.08	5.66	3.31	0.57	3.01667	2.40392	0.0225535	0.85141	SCG2	secretogranin II
ncbi_102171851	3.65	2.6	7.44	13.97	37.35	21.23	4.56333	24.1833	2.40585	2.96758e-06	0.00525736	RNF128	ring finger protein 128, E3 ubiquitin protein ligase
ncbi_102177954	0.78	0.64	1.72	4.53	0.42	11.75	1.04667	5.56667	2.41101	0.0119201	0.721612	STEAP1	STEAP family member 1
ncbi_102188072	16.16	36.22	9.06	17.52	208.19	104.78	20.48	110.163	2.42736	0.00143778	0.326561	LOC102188072	metallothionein-2
ncbi_102186958	0.26	0.15	0.58	1.77	0.99	2.62	0.33	1.79333	2.44211	0.000143948	0.0910778	LIX1	limb and CNS expressed 1
ncbi_102182504	0.32	1.33	1.85	2.53	14.11	2.73	1.16667	6.45667	2.4684	0.00177686	0.339242	NEFM	neurofilament, medium polypeptide
ncbi_102179457	0.02	0.12	0.04	0.38	0.15	0.47	0.06	0.333333	2.47393	0.00884414	0.652845	SSTR3	somatostatin receptor 3
ncbi_102188754	0.3	0.41	0.3	0.34	0.91	4.43	0.336667	1.89333	2.49154	0.00241721	0.392874	SPRY3	sprouty RTK signaling antagonist 3
ncbi_102179601	2.92	11.18	3.65	2.99	29.32	67.7	5.91667	33.3367	2.49425	0.00394836	0.48328	PTX3	pentraxin 3
ncbi_106502322	0.31	0.32	0.29	0.4	0.39	4.42	0.306667	1.73667	2.50158	0.0136656	0.744924	PRR7	proline rich 7 (synaptic)
ncbi_102184178	0.25	1.91	0.59	3.83	0.29	11.84	0.916667	5.32	2.53696	0.0142031	0.751108	FGG	fibrinogen gamma chain
ncbi_102170383	2.67	0.91	3.47	7.94	0.95	32.07	2.35	13.6533	2.53852	0.00822248	0.625191	SLC16A12	solute carrier family 16 member 12
ncbi_102178527	0.75	0.57	0.83	1.12	1.27	10.21	0.716667	4.2	2.55102	0.00309447	0.448128	IL3RA	interleukin 3 receptor subunit alpha
ncbi_102189634	0.03	0.03	0.02	0.12	0.08	0.27	0.0266667	0.156667	2.55459	0.0492475	0.941984	CXCR1	C-X-C motif chemokine receptor 1
ncbi_102172859	82.3	110.43	139.46	85.18	388.33	1492.54	110.73	655.35	2.56522	0.00134495	0.321989	DHCR24	24-dehydrocholesterol reductase
ncbi_102188287	0.07	0.05	0.09	0.22	0.06	0.98	0.07	0.42	2.58496	0.00623217	0.57753	PPFIA2	PTPRF interacting protein alpha 2
ncbi_102172162	6.48	5.62	22.3	14.12	26.34	168.94	11.4667	69.8	2.60578	0.00325549	0.454128	GLDN	gliomedin
ncbi_108635080	1.39	1.92	1.32	1.18	4.5	22.58	1.54333	9.42	2.60968	0.00748338	0.604856	LOC108635080	collagen alpha-1(III) chain-like
ncbi_102168576	0.49	0.78	0.3	0.67	2.21	6.76	0.523333	3.21333	2.61827	0.00232708	0.385296	KCNE1	potassium voltage-gated channel subfamily E regulatory subunit 1
ncbi_102179705	4.08	4.81	4.43	2.32	13.97	65.87	4.44	27.3867	2.62484	0.00229188	0.384259	CHRNA7	cholinergic receptor nicotinic alpha 7 subunit
ncbi_102171212	2.21	2.87	1.5	4	12.14	24.48	2.19333	13.54	2.62603	1.78224e-05	0.022553	NPTX2	neuronal pentraxin 2
ncbi_102168299	12.07	14.59	10.05	13.66	40.91	184.96	12.2367	79.8433	2.70596	0.000689864	0.257999	RCAN1	regulator of calcineurin 1
ncbi_102170152	2.37	3.55	4.95	4.94	2.01	64.44	3.62333	23.7967	2.71537	0.0292229	0.879871	TMEM229B	transmembrane protein 229B
ncbi_100860924	640.56	590.61	670.42	2142.74	396.13	10015.5	633.863	4184.81	2.72292	0.00128191	0.315421	TIMP1	TIMP metallopeptidase inhibitor 1
ncbi_102185344	1.02	0.93	1.62	1.93	4.34	17.85	1.19	8.04	2.75623	0.000326845	0.163865	AMDHD1	amidohydrolase domain containing 1
ncbi_102170402	1.62	0.95	2.5	8.18	0.84	26.04	1.69	11.6867	2.78977	0.00227973	0.384259	GPRIN3	GPRIN family member 3
ncbi_102184204	0.01	0.15	0.02	0.08	0.08	1.11	0.06	0.423333	2.81876	0.0251325	0.866442	VILL	villin like
ncbi_102191082	0.86	0.73	0.86	2	1.41	13.94	0.816667	5.78333	2.82408	0.000392094	0.173658	STC2	stanniocalcin 2
ncbi_102182721	1.1	3.33	7.72	2.61	9.07	74.83	4.05	28.8367	2.83191	0.0336861	0.891415	CALB2	calbindin 2
ncbi_102173055	0.04	0.04	0.03	0.29	0.4	0.1	0.0366667	0.263333	2.84435	0.02988	0.88172	LOC102173055	olfactory receptor 2J3-like
ncbi_102184535	0.16	0.22	0.15	0.28	0.55	3.04	0.176667	1.29	2.86827	0.000942585	0.282095	SLCO4A1	solute carrier organic anion transporter family member 4A1
ncbi_102187711	7.21	10.7	5.12	6.29	40.16	129.87	7.67667	58.7733	2.93661	0.000335149	0.163865	SOCS3	suppressor of cytokine signaling 3
ncbi_102184431	1.5	1.03	1.85	27.35	0.75	6.8	1.46	11.6333	2.99422	0.0025475	0.399393	CHRNA2	cholinergic receptor nicotinic alpha 2 subunit
ncbi_102176281	4.04	5.31	2.71	4.23	30.08	63.05	4.02	32.4533	3.0131	6.63499e-05	0.0534297	ADAMTS4	ADAM metallopeptidase with thrombospondin type 1 motif 4
ncbi_100861143	0.89	1.64	1.84	2.67	5.41	27.48	1.45667	11.8533	3.02455	8.89873e-05	0.06306	LYPD1	LY6/PLAUR domain containing 1
ncbi_102179118	0.99	0.67	0.45	4.91	0.4	12.77	0.703333	6.02667	3.09908	0.000971315	0.282095	C4BPA	complement component 4 binding protein alpha
ncbi_102171155	0.16	0.32	0.03	0.06	4.14	0.24	0.17	1.48	3.12199	0.0130166	0.744703	SV2C	synaptic vesicle glycoprotein 2C
ncbi_102184367	0.35	0.12	0.14	0.22	4.53	0.59	0.203333	1.78	3.12996	0.00625907	0.57753	IL11	interleukin 11
ncbi_102188618	9.09	44.06	3.18	9.33	290.04	194.54	18.7767	164.637	3.13227	0.0203131	0.834539	LOC102188618	metallothionein-1A
ncbi_102191508	0.2	0.16	0.07	0.41	0.19	3.27	0.143333	1.29	3.16993	0.00554143	0.566763	CXCL13	C-X-C motif chemokine ligand 13
ncbi_102179226	0.01	0.01	0	0.04	0.14	0.01	0.00666667	0.0633333	3.24793	0.0221346	0.85141	PKD1L2	polycystin 1 like 2
ncbi_102184587	0.07	0	0.05	0.9	0.03	0.31	0.04	0.413333	3.36923	0.0144947	0.757485	INA	internexin neuronal intermediate filament protein alpha
ncbi_102178475	30.16	25.76	39.3	36.46	222.61	730.87	31.74	329.98	3.378	3.69355e-05	0.0363527	SCARB1	scavenger receptor class B member 1
ncbi_102171965	0.03	0.25	0.5	0.17	0.6	7.49	0.26	2.75333	3.4046	0.00814353	0.621857	CLEC4G	C-type lectin domain family 4 member G
ncbi_102191397	0.21	0.24	0.11	1	4.94	0.23	0.186667	2.05667	3.46177	0.000770708	0.27865	TAC1	tachykinin precursor 1
ncbi_102172507	7.62	16.41	16.89	7.11	249.66	204.12	13.64	153.63	3.49354	6.39381e-05	0.0534297	MRO	maestro
ncbi_102172431	0	0.02	0.06	0.08	0.4	0.55	0.0266667	0.343333	3.6865	0.00354134	0.469295	LOC102172431	leukocyte immunoglobulin-like receptor subfamily A member 6
ncbi_102172207	0.02	0.02	0.63	2.12	5.28	1.23	0.223333	2.87667	3.68713	0.00160354	0.337285	SSTR1	somatostatin receptor 1
ncbi_102170997	0.05	0.13	0.04	0.05	0.51	2.45	0.0733333	1.00333	3.77419	0.0013632	0.322006	SELE	selectin E
ncbi_102182174	0.36	0.52	11.03	23.02	3.91	145.31	3.97	57.4133	3.85417	0.0249109	0.861957	TFF2	trefoil factor 2
ncbi_108635170	0	0.1	0	0.82	0.17	0.54	0.0333333	0.51	3.93546	0.00642157	0.586527	LOC108635170	NKG2D ligand 1-like
ncbi_102174759	0	0.07	0.06	0.25	0.06	1.69	0.0433333	0.666667	3.94342	0.0208098	0.837878	GML	glycosylphosphatidylinositol anchored molecule like
ncbi_102185028	0.03	0	0	0.02	0.3	0.16	0.01	0.16	4	0.0280812	0.879871	LOC102185028	galactoside 2-alpha-L-fucosyltransferase 2
ncbi_102184883	0.17	0.07	0.29	0.05	1.13	8.37	0.176667	3.18333	4.17144	0.00106894	0.291344	AVPR1A	arginine vasopressin receptor 1A
ncbi_102171293	1.82	0.38	2.13	5.05	0.35	74.68	1.44333	26.6933	4.209	0.0114454	0.707141	KIAA1324	KIAA1324 ortholog
MSTRG.6320	0.05	3.49	0.12	0.29	16.91	56.79	1.22	24.6633	4.33741	0.0317654	0.885175	--	KAB0368175.1 hypothetical protein FD755_019941 [Muntiacus reevesi]
ncbi_102170257	0.19	0.05	0.26	2.16	0.03	8.36	0.166667	3.51667	4.39917	0.000497058	0.204788	CFHR5	complement factor H related 5
ncbi_102176742	0.04	0	0.01	0.11	0.44	0.68	0.0166667	0.41	4.62059	7.89895e-05	0.0590469	C1QL2	complement C1q like 2
ncbi_102188608	0	0.05	0	0	1.33	0.09	0.0166667	0.473333	4.82782	0.0520474	0.941984	LOC102188608	calcitonin
ncbi_102183226	0.07	1.51	0.51	0.26	62.41	15.84	0.696667	26.17	5.2313	0.00222864	0.384259	EREG	epiregulin
ncbi_102168896	0.25	0	0.06	0.06	0.65	12.3	0.103333	4.33667	5.39121	0.00100725	0.287813	FGF23	fibroblast growth factor 23
ncbi_102185636	0.01	0.04	0.02	0.03	1.57	1.49	0.0233333	1.03	5.46411	7.30199e-06	0.0117602	HAL	histidine ammonia-lyase
ncbi_102183548	0	0	0.01	0.01	0.01	0.46	0.00333333	0.16	5.58496	0.0159223	0.770501	CDH9	cadherin 9
ncbi_102187053	0.02	0	0	0.05	0	1.66	0.00666667	0.57	6.41785	0.00687085	0.590893	ABHD12B	abhydrolase domain containing 12B
ncbi_102189558	0	0	0	0.04	0.02	0.28	0.001	0.113333	6.82443	0.030255	0.88172	BPIFC	BPI fold containing family C
ncbi_108636453	0	0	0	0.35	0.04	0.04	0.001	0.143333	7.16323	0.0161395	0.770501	GPR150	G protein-coupled receptor 150
ncbi_102189378	0	0	0	0.42	0	0.16	0.001	0.193333	7.59495	0.0344728	0.893345	QRFPR	pyroglutamylated RFamide peptide receptor
ncbi_102171527	0	0	0	0.68	0	0.15	0.001	0.276667	8.11201	0.0506744	0.941984	MC3R	melanocortin 3 receptor
ncbi_106502258	0	0	0	0	0.03	1.04	0.001	0.356667	8.47843	0.0204102	0.834539	F2RL3	F2R like thrombin/trypsin receptor 3
ncbi_102182364	0	0	0	0.04	0.04	1.53	0.001	0.536667	9.06788	0.00595044	0.566763	MC2R	melanocortin 2 receptor
ncbi_102173276	0	0	0	0	0.86	1.85	0.001	0.903333	9.81911	0.00685259	0.590893	MPC1L	mitochondrial pyruvate carrier 1-like
